# Supplementary material for: Re-evaluation of the evolution of influenza H1 viruses using direct PCA
Source: Sci Rep. 2019 Dec 17;9:19287. doi: 10.1038/s41598-019-55254-z (PMC6917806; doi:10.1038/s41598-019-55254-z)
Supplement: Supplementary file 1 — data set 1 [file 41598_2019_55254_MOESM1_ESM.zip]

Archive with 580 entries (549 files):
- information/supplement.html
- information/supplement/
- information/supplement/information/
- information/supplement/S1.html
- information/supplement/S1/
- information/supplement/S1/1A.png
- information/supplement/S1/A_aligned.txt
- information/supplement/S1/abcd.txt
- information/supplement/S1/contribution_A.png
- information/supplement/S1/PC_Atype.html
- information/supplement/S1/Rcodes_aa.txt
- information/supplement/S1/S1A.png
- information/supplement/S1/S1B.png
- information/supplement/S1/S1C.png
- information/supplement/S1/S1D.png
- information/supplement/S1/S1E.png
- information/supplement/S1/S1F.png
- information/supplement/S1/S1G.png
- information/supplement/S2.html
- information/supplement/S2/
- information/supplement/S2/contributions_HA.png
- information/supplement/S2/contributions_MP.png
- information/supplement/S2/contributions_NA.png
- information/supplement/S2/contributions_NEP.png
- information/supplement/S2/contributions_NP.png
- information/supplement/S2/contributions_PA.png
- information/supplement/S2/contributions_PB1.png
- information/supplement/S2/contributions_PB2.png
- information/supplement/S2/HA.png
- information/supplement/S2/MP.png
- information/supplement/S2/NA.png
- information/supplement/S2/NEP.png
- information/supplement/S2/NP.png
- information/supplement/S2/PA.png
- information/supplement/S2/PB1.png
- information/supplement/S2/PB2.png
- information/supplement/S2/PCseg1.txt
- information/supplement/S2/PCseg2.txt
- information/supplement/S2/PCseg3.txt
- information/supplement/S2/PCseg4.txt
- information/supplement/S2/PCseg5.txt
- information/supplement/S2/PCseg6.txt
- information/supplement/S2/PCseg7.txt
- information/supplement/S2/PCseg8.txt
- information/supplement/S2/script.txt
- information/supplement/S2/seg1trim.fas
- information/supplement/S2/seg2trim.fas
- information/supplement/S2/seg3trim.fas
- information/supplement/S2/seg4trim.fas
- information/supplement/S2/seg6trim.fas
- information/supplement/S2/seg7trim.fas
- information/supplement/S2/seg8trim.fas
- information/supplement/S3.html
- information/supplement/S3/
- information/supplement/S3/S3A.html
- information/supplement/S3/S3B.html
- information/supplement/S3/S3C.html
- information/supplement/S4.html
- information/supplement/S4/
- information/supplement/S4/chicken/
- information/supplement/S4/chicken/ChickenHA.html
- information/supplement/S4/chicken/contributions_chicken.png
- information/supplement/S4/chicken/hexa_aa.png
- information/supplement/S4/chicken/PC1_year_chicken.png
- information/supplement/S4/chicken/PC12_chicken.png
- information/supplement/S4/chicken/PC2_year_chicken.png
- information/supplement/S4/chicken/PC3_year_chicken.png
- information/supplement/S4/chicken/PC4_year_chicken.png
- information/supplement/S4/chicken/PC5_year_chicken.png
- information/supplement/S4/chicken/PC6_year_chicken.png
- information/supplement/S4/chicken/samples_chick.fas
- information/supplement/S4/human/
- information/supplement/S4/human/PC_years_HA/
- information/supplement/S4/human/PC_years_HA/contribution.png
- information/supplement/S4/human/PC_years_HA/HA_nuc.fas
- information/supplement/S4/human/PC_years_HA/index.html
- information/supplement/S4/human/PC_years_HA/PC1.png
- information/supplement/S4/human/PC_years_HA/PC10.png
- information/supplement/S4/human/PC_years_HA/PC2.png
- information/supplement/S4/human/PC_years_HA/PC3.png
- information/supplement/S4/human/PC_years_HA/PC4.png
- information/supplement/S4/human/PC_years_HA/PC5.png
- information/supplement/S4/human/PC_years_HA/PC6.png
- information/supplement/S4/human/PC_years_HA/PC7.png
- information/supplement/S4/human/PC_years_HA/PC8.png
- information/supplement/S4/human/PC_years_HA/PC9.png
- information/supplement/S4/human/PC_years_HA/sigma.png
- information/supplement/S4/human/PC_years_Matrix/
- information/supplement/S4/human/PC_years_Matrix/contributionfull.png
- information/supplement/S4/human/PC_years_Matrix/index.html
- information/supplement/S4/human/PC_years_Matrix/MP_nuc.fas
- information/supplement/S4/human/PC_years_Matrix/PC1.png
- information/supplement/S4/human/PC_years_Matrix/PC10.png
- information/supplement/S4/human/PC_years_Matrix/PC2.png
- information/supplement/S4/human/PC_years_Matrix/PC3.png
- information/supplement/S4/human/PC_years_Matrix/PC4.png
- information/supplement/S4/human/PC_years_Matrix/PC5.png
- information/supplement/S4/human/PC_years_Matrix/PC6.png
- information/supplement/S4/human/PC_years_Matrix/PC7.png
- information/supplement/S4/human/PC_years_Matrix/PC8.png
- information/supplement/S4/human/PC_years_Matrix/PC9.png
- information/supplement/S4/human/PC_years_Matrix/tangent.png
- information/supplement/S4/human/PC_years_NA/
- information/supplement/S4/human/PC_years_NA/contributionfull.png
- information/supplement/S4/human/PC_years_NA/index.html
- information/supplement/S4/human/PC_years_NA/NA_nuc.fas
- information/supplement/S4/human/PC_years_NA/PC1.png
- information/supplement/S4/human/PC_years_NA/PC10.png
- information/supplement/S4/human/PC_years_NA/PC2.png
- information/supplement/S4/human/PC_years_NA/PC3.png
- information/supplement/S4/human/PC_years_NA/PC4.png
- information/supplement/S4/human/PC_years_NA/PC5.png
- information/supplement/S4/human/PC_years_NA/PC6.png
- information/supplement/S4/human/PC_years_NA/PC7.png
- information/supplement/S4/human/PC_years_NA/PC8.png
- information/supplement/S4/human/PC_years_NA/PC9.png
- information/supplement/S4/human/PC_years_NA/tangent.png
- information/supplement/S4/human/PC_years_NEP/
- information/supplement/S4/human/PC_years_NEP/contributionfull.png
- information/supplement/S4/human/PC_years_NEP/index.html
- information/supplement/S4/human/PC_years_NEP/NEP_nuc.fas
- information/supplement/S4/human/PC_years_NEP/PC1.png
- information/supplement/S4/human/PC_years_NEP/PC10.png
- information/supplement/S4/human/PC_years_NEP/PC2.png
- information/supplement/S4/human/PC_years_NEP/PC3.png
- information/supplement/S4/human/PC_years_NEP/PC4.png
- information/supplement/S4/human/PC_years_NEP/PC5.png
- information/supplement/S4/human/PC_years_NEP/PC6.png
- information/supplement/S4/human/PC_years_NEP/PC7.png
- information/supplement/S4/human/PC_years_NEP/PC8.png
- information/supplement/S4/human/PC_years_NEP/PC9.png
- information/supplement/S4/human/PC_years_NEP/tangent.png
- information/supplement/S4/human/PC_years_NP/
- information/supplement/S4/human/PC_years_NP/contributionfull.png
- information/supplement/S4/human/PC_years_NP/index.html
- information/supplement/S4/human/PC_years_NP/NP_nuc.fas
- information/supplement/S4/human/PC_years_NP/PC1.png
- information/supplement/S4/human/PC_years_NP/PC10.png
- information/supplement/S4/human/PC_years_NP/PC2.png
- information/supplement/S4/human/PC_years_NP/PC3.png
- information/supplement/S4/human/PC_years_NP/PC4.png
- information/supplement/S4/human/PC_years_NP/PC5.png
- information/supplement/S4/human/PC_years_NP/PC6.png
- information/supplement/S4/human/PC_years_NP/PC7.png
- information/supplement/S4/human/PC_years_NP/PC8.png
- information/supplement/S4/human/PC_years_NP/PC9.png
- information/supplement/S4/human/PC_years_NP/tangent.png
- information/supplement/S4/human/PC_years_PA/
- information/supplement/S4/human/PC_years_PA/contributionfull.png
- information/supplement/S4/human/PC_years_PA/index.html
- information/supplement/S4/human/PC_years_PA/PA_nuc.fas
- information/supplement/S4/human/PC_years_PA/PC1.png
- information/supplement/S4/human/PC_years_PA/PC10.png
- information/supplement/S4/human/PC_years_PA/PC2.png
- information/supplement/S4/human/PC_years_PA/PC3.png
- information/supplement/S4/human/PC_years_PA/PC4.png
- information/supplement/S4/human/PC_years_PA/PC5.png
- information/supplement/S4/human/PC_years_PA/PC6.png
- information/supplement/S4/human/PC_years_PA/PC7.png
- information/supplement/S4/human/PC_years_PA/PC8.png
- information/supplement/S4/human/PC_years_PA/PC9.png
- information/supplement/S4/human/PC_years_PA/tangent.png
- information/supplement/S4/human/PC_years_PB1/
- information/supplement/S4/human/PC_years_PB1/contributionfull.png
- information/supplement/S4/human/PC_years_PB1/index.html
- information/supplement/S4/human/PC_years_PB1/PB1_nuc.fas
- information/supplement/S4/human/PC_years_PB1/PC1.png
- information/supplement/S4/human/PC_years_PB1/PC10.png
- information/supplement/S4/human/PC_years_PB1/PC2.png
- information/supplement/S4/human/PC_years_PB1/PC3.png
- information/supplement/S4/human/PC_years_PB1/PC4.png
- information/supplement/S4/human/PC_years_PB1/PC5.png
- information/supplement/S4/human/PC_years_PB1/PC6.png
- information/supplement/S4/human/PC_years_PB1/PC7.png
- information/supplement/S4/human/PC_years_PB1/PC8.png
- information/supplement/S4/human/PC_years_PB1/PC9.png
- information/supplement/S4/human/PC_years_PB1/tangent.png
- information/supplement/S4/human/PC_years_PB2/
- information/supplement/S4/human/PC_years_PB2/contributionfull.png
- information/supplement/S4/human/PC_years_PB2/index.html
- information/supplement/S4/human/PC_years_PB2/PB2_nuc.fas
- information/supplement/S4/human/PC_years_PB2/PC1.png
- information/supplement/S4/human/PC_years_PB2/PC10.png
- information/supplement/S4/human/PC_years_PB2/PC2.png
- information/supplement/S4/human/PC_years_PB2/PC3.png
- information/supplement/S4/human/PC_years_PB2/PC4.png
- information/supplement/S4/human/PC_years_PB2/PC5.png
- information/supplement/S4/human/PC_years_PB2/PC6.png
- information/supplement/S4/human/PC_years_PB2/PC7.png
- information/supplement/S4/human/PC_years_PB2/PC8.png
- information/supplement/S4/human/PC_years_PB2/PC9.png
- information/supplement/S4/human/PC_years_PB2/tangent.png
- information/supplement/S4/S4A.html
- information/supplement/S4/S4B.html
- information/supplement/S4/S4C.html
- information/supplement/S4/swine/
- information/supplement/S4/swine/Swine9contributions.png
- information/supplement/S4/swine/Swine9PC1_year.png
- information/supplement/S4/swine/Swine9PC2_year.png
- information/supplement/S4/swine/Swine9PC3_year.png
- information/supplement/S4/swine/Swine9PC4_year.png
- information/supplement/S4/swine/Swine9PC5_year.png
- information/supplement/S4/swine/Swine9PC6_year.png
- information/supplement/S4/swine/SwineHA.html
- information/supplement/S4/swine/SwineUcontributions.png
- information/supplement/S4/swine/SwineUPC1_year.png
- information/supplement/S4/swine/SwineUPC2_year.png
- information/supplement/S4/swine/SwineUPC3_year.png
- information/supplement/S4/swine/SwineUPC4_year.png
- information/supplement/S4/swine/SwineUPC5_year.png
- information/supplement/S4/swine/SwineUPC6_year.png
- information/supplement/S4/swine/translated.fas
- information/supplement/S5.html
- information/supplement/S5/
- information/supplement/S5/AB/
- information/supplement/S5/AB/Argentina.png
- information/supplement/S5/AB/Australia.png
- information/supplement/S5/AB/Brazil.png
- information/supplement/S5/AB/Cameroon.png
- information/supplement/S5/AB/Chile.png
- information/supplement/S5/AB/China.png
- information/supplement/S5/AB/Egypt.png
- information/supplement/S5/AB/France.png
- information/supplement/S5/AB/index.htm
- information/supplement/S5/AB/India.png
- information/supplement/S5/AB/Israel.png
- information/supplement/S5/AB/Japan.png
- information/supplement/S5/AB/Kazakhstan.png
- information/supplement/S5/AB/Malaysia.png
- information/supplement/S5/AB/Mexico.png
- information/supplement/S5/AB/NewZealand.png
- information/supplement/S5/AB/Norway.png
- information/supplement/S5/AB/Peru.png
- information/supplement/S5/AB/Philippines.png
- information/supplement/S5/AB/Russia.png
- information/supplement/S5/AB/Senegal.png
- information/supplement/S5/AB/Singapore.png
- information/supplement/S5/AB/SouthAfrica.png
- information/supplement/S5/AB/SriLanka.png
- information/supplement/S5/AB/Turkey.png
- information/supplement/S5/AB/UK.png
- information/supplement/S5/AB/USA.png
- information/supplement/S5/AB/VietNam.png
- information/supplement/S5/ABpdm09/
- information/supplement/S5/ABpdm09/Argentina.png
- information/supplement/S5/ABpdm09/Australia.png
- information/supplement/S5/ABpdm09/Brazil.png
- information/supplement/S5/ABpdm09/Cameroon.png
- information/supplement/S5/ABpdm09/Chile.png
- information/supplement/S5/ABpdm09/China.png
- information/supplement/S5/ABpdm09/Egypt.png
- information/supplement/S5/ABpdm09/France.png
- information/supplement/S5/ABpdm09/index.htm
- information/supplement/S5/ABpdm09/India.png
- information/supplement/S5/ABpdm09/Israel.png
- information/supplement/S5/ABpdm09/Japan.png
- information/supplement/S5/ABpdm09/Kazakhstan.png
- information/supplement/S5/ABpdm09/Malaysia.png
- information/supplement/S5/ABpdm09/Mexico.png
- information/supplement/S5/ABpdm09/NewZealand.png
- information/supplement/S5/ABpdm09/Norway.png
- information/supplement/S5/ABpdm09/Peru.png
- information/supplement/S5/ABpdm09/Philippines.png
- information/supplement/S5/ABpdm09/Russia.png
- information/supplement/S5/ABpdm09/Senegal.png
- information/supplement/S5/ABpdm09/Singapore.png
- information/supplement/S5/ABpdm09/SouthAfrica.png
- information/supplement/S5/ABpdm09/SriLanka.png
- information/supplement/S5/ABpdm09/Turkey.png
- information/supplement/S5/ABpdm09/UK.png
- information/supplement/S5/ABpdm09/USA.png
- information/supplement/S5/ABpdm09/VietNam.png
- information/supplement/S5/Ball/
- information/supplement/S5/Ball/Argentina.png
- information/supplement/S5/Ball/Australia.png
- information/supplement/S5/Ball/Brazil.png
- information/supplement/S5/Ball/Cameroon.png
- information/supplement/S5/Ball/Chile.png
- information/supplement/S5/Ball/China.png
- information/supplement/S5/Ball/Egypt.png
- information/supplement/S5/Ball/France.png
- information/supplement/S5/Ball/index.htm
- information/supplement/S5/Ball/India.png
- information/supplement/S5/Ball/Israel.png
- information/supplement/S5/Ball/Japan.png
- information/supplement/S5/Ball/Kazakhstan.png
- information/supplement/S5/Ball/Malaysia.png
- information/supplement/S5/Ball/Mexico.png
- information/supplement/S5/Ball/NewZealand.png
- information/supplement/S5/Ball/Norway.png
- information/supplement/S5/Ball/Peru.png
- information/supplement/S5/Ball/Philippines.png
- information/supplement/S5/Ball/Russia.png
- information/supplement/S5/Ball/Senegal.png
- information/supplement/S5/Ball/Singapore.png
- information/supplement/S5/Ball/SouthAfrica.png
- information/supplement/S5/Ball/SriLanka.png
- information/supplement/S5/Ball/Turkey.png
- information/supplement/S5/Ball/UK.png
- information/supplement/S5/Ball/USA.png
[truncated: 280 more entries]
