# Supplementary material for: Re-evaluation of the evolution of influenza H1 viruses using direct PCA
Source: Sci Rep. 2019 Dec 17;9:19287. doi: 10.1038/s41598-019-55254-z (PMC6917806; doi:10.1038/s41598-019-55254-z)
Supplement: Supplementary file 1 — data set 1 [file 41598_2019_55254_MOESM1_ESM.zip › information/supplement/S1/abcd.txt]

>KT592526.1_Influenza_D_virus_(D/bovine/Italy/46484/2015)_segment_4_hemagglutinin-esterase_(HE)_gene_complete_cds	--MFLLLATITAITACQ--------AERELI--CIVQRVNESFSLHSGFGGNVYSMKTEPMTGFTNVTKGASVINQKDWIGFGDSRTDLNNDQFPASSDVPLAVAKKFRSLSGASLMLSAFGPPGKVDYLYQGCGKEKVFYEGVNW-------------SPEAGIDCFGSNWTQTKKDFYSKIYEAARSSTCMTLVNSLDT------KISSTTATAGTASSCS-----SSW-MKSPLWY-----AESSVNPG-AKPQVCGTEQSATFTLPTSF------GIYKCNKHVVQLCYFVYENKTA-FNTFGCGDYYQNYYDGNGNLIGGMDNRVAAYRGIAN-----VGVKIECPSKILNPGTYSIRSTPRFLLVPKRSYCFD-TDGGYP-IQVVQSEWSASR…
>KM015494.1_Influenza_D_virus_(D/bovine/Shandong/Y125/2014)_segment_4_hemagglutinin-esterase_(HE)_gene_complete_cds	--MFLLLATITAITACQ--------AERELI--CIVQRVNESFSLHSGFGGNVYSMKTEPMTGFTNVTKGASVINQKDWIGFGDSRTDLTNDQFPASSDVPLAVAKKFRSLSGASLMLSAFGPPGKVDYLYQGCGKEKVFYEGVNW-------------SPEAGIDCFGSNWTQTKKDFYSMIYEAAIGSTCMTLVNSLDI------KISSTTATAGTASSCS-----SSW-MKSPLWY-----AESSVNPG-AKPQVCGTEQSATFTLPTSF------GIYKCNKHVVQLCYFVYENKTT-FNTFGCGDYYQDYYDGNGNLIGGMDNRVAAYRGIAN-----AGVKIECPSKILNPGTYSIRSTPRFLLVPKRSYCFD-TDGGYP-IQVVQSEWSASR…
>CAL69520.1 C_Johannesburg/66	-MFFSLLLVLGLTEAEK-----------IKI--CLQKQVNSSFSLHNGFGGNLYATEEKRMFELVKPKAGASVLNQSTWIGFGDSRTDKSNSAFPRSADVSAKTADKFRFLSGGSLMLSMFGPPGKVDYLYQGCGKHKVFYEGVNW-------------SPHAAINCYRKNWTDIKLNFQKNIYELASQSHCMSLVNALDK-------TIPLQVTAGTAGNCN-----NSF-LKNPALY-TQ-----------EVKPSENKCGKENLAF---FTLPTQFGTYECKLHLVASCYFIYDSKEV-YNKRGCDNYFQVIYDSFGKVVGGLDNRVSPYTGNSG-----DTPTMQCDMLQLKPGRYSVRSSPRFLLMPERSYCFD-MKEKGP-VTAVQSIWGKGR…
>HM748627.1_Influenza_C_virus_(C/Catalonia/1372/2009)_segment_4_hemagglutinin-esterase_(HE)_gene_partial_cds	------------LGLTE----------AEKIKICLQKQVNSSFSLHNGFGGNLYATEEKRMFELVKPKAGASVLNQSTWIGFGDSRTDRSNSAFPRSADVSEKTADKFRSLSGGSLMLSMFGPPGKVDYLYQGCGKHKVFYEGVNW-------------SPHAAIDCYRKNWTDIKLNFQKNIYELASQSHCLSLVNALDK-------TIPLQVTKGVAGNCN-----DSF-LKNPALY-TQ-----------EVKPSENKCGEENLAS---FTLPTRFGTYECKMHLVASCYFIYDSKEV-YNKRGCGNYFQVIYDSSGKVVGGLDNRVSPYTGNSG-----DTPTMQCDMLQLKPGRYSVRSSPRFLLMPERSYCFD-MKEKGP-VTAVQSIWGKGR…
>NC_006310.2_Influenza_C_virus_(C/Ann_Arbor/1/50)_HEF_gene_for_hemagglutinin-esterase-fusion_complete_cds	-MFFSLLLMLGLTEAEK-----------IKI--CLQKQVNSSFSLHNGFGGNLYATEEKRMFELVKPKAGASVLNQSTWIGFGDSRTDKSNSAFPRSADVSAKTADKFRSLSGGSLMLSMFGPPGKVDYLYQGCGKHKVFYEGVNW-------------SPHAAINCYRKNWTDIKLNFQKNIYELASQSHCMSLVNALDK-------TIPLQATAGVAKNCN-----NSF-LKNPALY------TQEVNPS-VEK--CGKENLAFFTLPTQF------GTYECKLHLVASCYFIYDSKEV-YNKRGCDNYFQVIYDSSGKVVGGLDNRVSPYTGNSG-----DTPTMQCDMLQLKPGRYSVRSSPRFLLMPERSYCFD-MKEKGP-VTAVQSIWGKGR…
>AAA43717.1 B/Hong_Kong/8/73	--MKAIIVLLMVVT-----------SNADRI--CT------------GITSSNSPHVVKTATQ-----GEVNVTGVIPLT------TTPTKSHFANLKGTQTRGKLCPNCL-NCTDLDVALGRP--------KC---MGTIPSAKA------SILHEVKPVTSG--CFP-IMHD-----RTKIRQLPNLLRGYENIRLSARNVTNAETAPGGPYIVGTSGSCPNVTNGNGF-FATMAWAVPK--NKTATNPLTVEVPYICTKGEDQITV---W------GFH-SDDETQMVK--LYGDSKPQKFTSSANGVTTHYVSQ-----------IGGFPNQAEDEGLPQSGRIVVDYMVQKPGKTGTIAYQRGVLLPQKVWCAS---GRSK-VI----------…
>NC_002207.1_Influenza_B_virus_(B/Lee/1940)_segment_4_complete_sequence(2)	--MKAIIVLLMVVT-----------SNADRI--CT------------GITSSNSPHVVKTATQ-----GEVNVTGVIPLT------TTPTKSHFANLKGTQTRGKLCPNCF-NCTDLDVALGRP--------KC---MGNTPSAKV------SILHEVKPATSG--CFP-IMHD-----RTKIRQLPNLLRGYENIRLSTSNVINTETAPGGPYKVGTSGSCPNVANGNGF-FNTMAWVIPKDNNKTAINPVTVEVPYICSEGEDQITV---W------GFH-SDDKTQMER--LYGDSNPQKFTSSANGVTTHYVSQ-----------IGGFPNQTEDEGLKQSGRIVVDYMVQKPGKTGTIVYQRGILLPQKVWCAS---GRSK-VI----------…
>NC_002207.1_Influenza_B_virus_(B/Lee/1940)_segment_4_complete_sequence	----------MVVT-----------SNADRI--CT------------GITSSNSPHVVKTATQ-----GEVNVTGVIPLT------TTPTKSHFANLKGTQTRGKLCPNCF-NCTDLDVALGRP--------KC---MGNTPSAKV------SILHEVKPATSG--CFP-IMHD-----RTKIRQLPNLLRGYENIRLSTSNVINTETAPGGPYKVGTSGSCPNVANGNGF-FNTMAWVIPKDNNKTAINPVTVEVPYICSEGEDQITV---W------GFH-SDDKTQMER--LYGDSNPQKFTSSANGVTTHYVSQ-----------IGGFPNQTEDEGLKQSGRIVVDYMVQKPGKTGTIVYQRGILLPQKVWCAS---GRSK-VI----------…
>AF387505.1_Influenza_B_virus_(B/Switzerland/4291/97)_hemagglutinin_mRNA_complete_cds	--MKAIIVLLMVVT-----------SNADRI--CT------------GITSSNSPHVVKTATQ-----GEVNVTGVIPLT------TTPTKSHFANLKGTKTRGKLCPTCL-NCTDLDVALGRP--------MC---VGITPSAKA------SILHEVRPVTSG--CFP-IMHD-----RTKIRQLPNLLRGYEKIRLSTQNVINAEKAPGGPYRLGTSGSCPNATSRSGF-FATMAWAVPRDNNKTATNPLTVEVPYICTKEEDQITV---W------GFH-SDNKTQMKN--LYGDSNPQKFTSSANGVTTHYVSQ-----------IGGFPDQTEDGGLPQSGRIVVDYMVQKPGKTGTIVYQRGILLPQKVWCAS---GRSK-VI----------…
>AF387504.1_Influenza_B_virus_(B/Switzerland/4291/97)_hemagglutinin_mRNA_complete_cds	--MKAIIVLLMVVT-----------SNADRI--CT------------GITSSNSPHVVKTATQ-----GEVNVTGVIPLT------TTPTKSHFANLKGTKTRGKLCPTCL-NCTDLDVALGRP--------MC---VGITPSAKA------SILHEVRPVTSG--CFP-IMHD-----RTKIRQLPNLLRGYEKIRLSTQNVINAEKAPGGPYRLGTSGSCPNATSRSGF-FATMAWAVPRDNNKTATNPLTVEVPYICTKEEDQITV---W------GFH-SDNKTQMKN--LYGDSNPQKFTSSANGVTTHYVSQ-----------IGGFPDQTEDGGLPQSGRIVVDYMVQKPGKTGTIVYQRGILLPQKVWCAS---GRSK-VI----------…
>AF387492.1_Influenza_B_virus_(B/Vienna/1/99)_hemagglutinin_mRNA_complete_cds	--MKAIIVLLMVVT-----------SNADRI--CT------------GITSSNSPHVVKTATQ-----GEVNVTGAIPLT------TTPTKSHFANLKGTKTRGKLCPTCL-NCTDLDVALGRP--------MC---VGITPSAKA------SILHEVRPVTSG--CFP-IMHD-----RTKIRQLPNLLRGYEKIRLSTQNVINAEKAPGGPYRLGTSGSCPNATSKSGF-FATMAWAVPRDNNKTATNPLTVEVPHICTKEEDQITV---W------GFH-SDNKAQMKN--LYGDSNPQKFTSSANGITTHYVSQ-----------IGGFPDQTEDGGLPQSGRIVVDYMVQKPGKTGTIVYQRGILLPQKVWCAS---GRSK-VI----------…
>AF387493.1_Influenza_B_virus_(B/Vienna/1/99)_hemagglutinin_mRNA_complete_cds	--MKAIIVLLMVVT-----------SNADRI--CT------------GITSSNSPHVVKTATQ-----GEVNVTGAIPLT------TTPTKSHFANLKGTKTRGKLCPTCL-NCTDLDVALGRP--------MC---VGITPSAKA------SILHEVRPVTSG--CFP-IMHD-----RTKIRQLPNLLRGYEKIRLSTQNVINAEKAPGGPYRLGTSGSCPNATSKSGF-FATMAWAVPRDNNKTATNPLTVEVPHICTKEEDQITV---W------GFH-SDNKTQMKN--LYGDSNPQKFTSSANGITTHYVSQ-----------IGGFPDQTEDGGLPQSGRIVVDYMVQKPGKTGTIVYQRGILLPQKVWCAS---GRSK-VI----------…
>AF387503.1_Influenza_B_virus_(B/Hong_Kong/157/99)_hemagglutinin_mRNA_complete_cds	--MKAIIVLLMVVT-----------SNADRI--CT------------GITSSNSPHVVKTATQ-----GEVNVTGAIPLT------TTPTKSHFANLKGTKTRGKLCPTCL-NCTDLDVALGRP--------MC---VGITPSAKA------SILHEVRPVTSG--CFP-IMHD-----RTKIRQLPNLLRGYEKIRLSTQNVINAEKAPGGPYRLGTSGSCPNATSKSGF-FATMAWAVPRDNNKTATNPLTVEVPHICTKEEDQITV---W------GFH-SDNKTQMKN--LYGDSNPQKFTSSANGITTHYVSQ-----------IGGFPDQTEDGGLPQSGRIVVDYMVQKPGKTGTIVYQRGILLPQKVWCAS---GRSK-VI----------…
>KX960439-1|APB91561.1|469|Influenza_A_virus_(A/blue-winged_teal/Guatemala/CIP049H108-11/2012(H14N3))_neuraminidase	-------------------------MNPNQK--II------------TIGVVNTTLSTIALLI-----GVGNLVFNTVIH------EKIGDHQTVTHPTIT------TPAIPNCSDTIITYNNT---------------VINNITT------TIITEAERPFK---S-PLPLCP--------FRGFFPFHKD-NAIRLGEN--------KDVIVTREPYISCD-NDNCWSFALAQGALL-------GTKH---SNGTIKDRTPYRSLIR---F------PIGTAPVLGNYKE--IC------IAWSSSSCFDGKEWMH-----------VCMTGNDND-----ASAQIIYAGRMTDSIKSWR----KDILRTQESECQC-IDGTCV-VA----------…
>NC_007366.1_Influenza_A_virus_(A/New_York/392/2004(H3N2))_segment_4_complete_sequence(2)	--MKTIIALSYILCLVFAQKLPGNDNSTATL--CL------------GHHAVPNGTIVKTITN-----DQIEVTNATELV------QSSSTGGICDSPHQI-------LDGENCTLIDALLGDP--------QC---DGFQN-KKW------DLFVERSKAYSN--CYPYDVPD-----YASLRSLVASSGTLEFNNESFN-------W-TGVTQNGTSSACK-RRSNNSF-FSRLNWL-TH---LKFKYPA-LNVTMPNNEKFDKLYI---W------GVHHPGTDNDQIS--LYAQASG-RITVSTKRSQQTVIPS-----------IGSRPRIRD-----VPSRISIYWTIVKPGDILLINSTGNLIAPRGYFKI--RSGKSS-IM----------…
>L43915.1_Influenza_A_virus_(A/goose/Leipzig/192/7/1979(H7N7))_hemagglutinin_mRNA_complete_cds	--MNTQILILALVAIIP--------TNADKI--CL------------GHHAVSNGTKVNTLTE-----RGIEVVNATETV------ERTNIPRICS-KGKR------TIDLGQCGLLGTITGPP--------QC---DQFLE-FSA------DLIIERREGNDV--CYPGEFVN-----EEALRQILRESGGIDKETMGFT--------YSGIRTNGATNACR--RSGSSF-YAEMKWLLSN--TDNAAFPQ-TTKSYKNTRKDPALII---W------GIHHSGSTTEQTK--LYGSGSK-LITVGSSNYQQSFVPS-----------PGARPQVNG-----QSGRIDFHWLMLNPNDTVTFSFNGAFIAPDRASFLR---GKSM-GI----------…
>CY186284 H10N1	--MYKIVVIIALLGAVK---------GLDKI--CL------------GHHAVANGTIVKTLTN-----EQEEVTNATETV------ESTSLNRLC-MKGRN------HKDLGNCHPIGMLIGTP--------VC---DLHLTG-TW------DTLIERENAIAY--CYPGATVN-----EEALRQKIMESGGISKISTGFT-------YGSSINSAGTTKACM-RNGGNSF-YAELKWLVSK--SKGQNFPQ-TTNTYRNTDTAEHLIM---W------GIHHPSSTQEKND--LYGTQSL-SISVGSSTYQNNFVPV-----------VGARPQVNG-----QSGRIDFHWTLVQPGDNITFSHNGGLIAPSRVSKLI---GRGL-GI----------…
>2008_B_H1N1_Miyagi	-MEAKLLVLFCMFTVLK----------ADTI--CI------------GYHANNSTDTVDTVLE-----KNVTVTHSVNLL------EDNHNGKLCKLNGIA------PLQLGKCNVAGWLLGNP--------EC---DLLLTANSW------SYIIEASNSENGT-CYPGEFID-----YEELREQLSSVSSFEKFEIFPK----ASSWPNHETTKGVTAACS-YSGASSF-YRNLLWI-TK---KGTSYPK-LSKSYTNNKGKEVLVL---W------GVHHPPTTSEQQT--LYQNTDA-YVSVGSSKYNRRFTPE-----------IAARPKVRG-----QAGRMNYYWTLLDQGDTITFEATGNLIAPWYAFALN-KGSDSG-II----------…
