# Supplementary material for: Re-evaluation of the evolution of influenza H1 viruses using direct PCA
Source: Sci Rep. 2019 Dec 17;9:19287. doi: 10.1038/s41598-019-55254-z (PMC6917806; doi:10.1038/s41598-019-55254-z)
Supplement: Supplementary file 1 — data set 1 [file 41598_2019_55254_MOESM1_ESM.zip › information/supplement/S2/PCseg1.txt]

types
>CY066966.1_Influenza_A_virus_(A/Aarhus/INS240/2009(H1N1))_segment_1_complete_sequence	M	-0.16647532658681	-0.0932223243306604	0.0267682075402702	0.0714065093036385	-0.0291007764215424	0.0672442501736287	-0.0337216773389771	0.00337695602928489	-0.00314700281356644	0.00102537826874182	-0.0121133811944562	0.000900287658350673	-0.00835607088322552	0.0110562276907012	-0.00104653860842539	0.00342252506918453	-0.00520996243974862	-0.00108389188013142	0.000128668325814886	0.00136960492019816	0.00702674565303577	-0.00149942593576219	-0.00672214113788157	0.00961931954400232	0.00666378902390967	0.00563864061157913	0.0100000908040118	-0.034385769526013	-0.00449470083526777	-0.00351983414590143	-0.00451813504120408	0.00530650358098346	0.0238007306337741	-0.00451214315665238	-0.000725247290313276	-0.00193104233932314	-0.00282290340226951	-0.000672457279396766	0.000311828452226987	0.00312786763491295	0.00121579990499537	0.00201974092545686	-0.00439314086743911	-0.000468993864234163	-0.00154604181473964	-5.94041326959283e-05	-0.00338764657056693	-0.00600430335762885
>CY050205.1_Influenza_A_virus_(A/Mexico_City/001/2009(H1N1))_segment_1_complete_sequence	M	-0.168251888127219	-0.0927193681404913	0.0259814985420118	0.0698097653858075	-0.0283249161353302	0.0652442528975126	-0.0330301778393688	0.00481922575146682	-0.00332173942020593	0.00142862141484379	-0.0133059216180121	0.000556505564684013	-0.00775922261694183	0.00985113717549313	-0.00184752253720439	0.00340435846932454	-0.00525596983937704	-0.000681086546928215	-0.00225221934931216	0.00104329603654615	0.00820365480366085	-0.00181918014540397	-0.00520081710015742	0.00918308077619915	0.00683931122382939	0.00652913664621678	0.00860255131064771	-0.031407227534826	-0.00366543391033302	-0.00233273981962683	-0.00446699248798047	0.00467976867444796	0.0237933465184813	-0.00357477260376616	0.00023388552235417	-0.00220184361178123	-0.00158839358113092	-0.000141323789987945	-0.00145816653206978	0.00227134072274832	-0.00205610861203897	-0.000118468929827058	-0.00120645765036191	-0.00169979485415458	0.00216271440709541	-0.000398610450657045	-0.00260864657408838	-0.00399679840056424
>CY206740.1_Influenza_A_virus_(A/mallard/Southcentral_Alaska/12ML00995/2014(H1N1))_polymerase_PB2_(PB2)_gene_complete_cds	A	-0.075812610195059	0.0132457175444175	-0.0380969994281059	-0.104552960327369	0.0906419901472452	0.0924797247195235	0.0166166525322329	-0.0490121378871144	0.00728431211009267	0.0783044694451737	-0.0230534302862424	-0.100513985874664	-0.00496282766852086	0.0259986018581446	-0.0816336432524358	-0.0172069794284161	0.0498549011062578	0.0392583246151019	-0.0775223340014635	-0.00307380118008967	0.0164099652352914	-0.0058346377410893	0.0269294943079201	-0.00653220494504119	0.0044656490354975	-0.00996946929849173	0.00995056205224081	0.00078686930601785	0.00464309089968887	-0.00755184607721516	0.00297330430210642	-0.00208043632097647	0.00302244740900343	0.00169511604564775	-0.0026748725523847	0.000452140432208234	-0.000769305258089619	-0.000968359617342278	0.00176123328857635	0.000275025803119253	0.000921194490954996	-0.000240771325201888	-0.00034067186091948	0.000150788406107316	-0.000336302135238192	-8.74021074917751e-05	0.000805503539000878	5.32731565301186e-05
>KR701150.1_Influenza_A_virus_(A/swine/Netherlands/Mill-CVI2617A/2012(H1N1))_segment_1_polymerase_PB2_(PB2)_gene_complete_cds	6	0.164866309011953	-0.036654375805351	0.010710231983097	0.0522373133591148	-0.00749611145392941	0.0121481433412798	0.12789976999458	0.0118748321672097	-0.0420730650081033	-0.0123377797818488	0.0166404226690771	-0.0055053940528121	-0.00520453436566887	-0.00505347672096055	-0.00920205724774909	-0.0338543309526607	0.00428232214731875	-0.0322576870638246	0.00597287772643596	-0.0305408141608631	0.00973864561926632	0.0540572596132517	-0.00354700259015096	-0.0502978885773335	0.076843245327428	-0.0087658170554028	0.036282296670278	-0.0101730861164669	0.0347659259287433	0.0192110240067754	0.0109961911733667	-0.0117531850781522	-0.00508207113804371	-0.0179142889051092	0.00579141681232088	0.00758144171100897	-0.00385520025340304	0.000277655792441509	0.00579644244940473	0.00227447866475818	-0.00100188838684917	-0.00170552510437179	0.000870477414301488	-0.000329275394733181	0.000116026065344007	0.000594097108320994	0.000471449983616418	0.000344730429669134
>KP873113.1_Influenza_A_virus_(A/swine/Illinois/A01134201/2011(H1N1))_segment_1_polymerase_PB2_(PB2)_gene_complete_cds	8	-0.167793423221865	-0.0905162941036815	0.0285949917705456	0.0785656361316374	-0.026381335882202	0.0674406937694805	-0.0341052691966571	-0.000883842378105245	-0.000561478024230794	0.00340392348335762	-0.012111475463641	0.00519761718809812	-0.007203725755148	0.0088049860540796	-0.00350121272638044	0.00621163013349405	-0.00200913769267993	-0.00339784221536027	-0.00395924614078708	0.000194169999466641	0.00659866913597329	-0.0028891470466207	-0.00787287665606985	0.00831473806476021	0.00499859383057154	0.00620571865093656	0.00236587527509964	-0.0137998082684728	0.0001444185678886	-0.00063102889817074	-0.00478539529671022	0.00620666546069639	0.0110144700800958	-0.00228068682016865	-0.000518169517564112	-0.00141474849793909	-7.21781537772202e-05	0.00180091922558606	-0.00136845450121359	-0.00505414501878113	-0.00450378819394086	0.00672763561673875	-3.04772352692658e-05	0.00798999667701188	-0.0108230538723246	0.00387122068220404	0.00975590050034052	0.020067886707632
>KM029884.1_Influenza_A_virus_(A/swine/Guangxi/NS2196/2012(H1N1))_segment_1_polymerase_PB2_(PB2)_gene_complete_cds	8	0.170033910983149	-0.050803282890656	0.0132250525098166	0.0120969262375816	0.00848019124915949	0.00585468059284699	0.00405062427730414	-0.00864890780915496	0.161213005923463	-0.00535971617159166	-0.0112005129497943	0.0163717154874221	-0.0171073069612813	-0.00386792586367999	0.000517589509609542	-0.0126892564227271	0.0155313467981995	-0.0127374061256535	0.00260658222988912	0.0047714137629523	0.00104891364975497	-0.0128184867311774	0.00503519619194954	0.00688336432192464	-0.000620746521476461	0.00579955233814558	-0.00020388259842623	-0.00684493145284133	0.00486915887607638	0.00760610362375919	0.00139424562361025	0.00102823935891742	-0.00187712498183817	-0.0185416449405857	0.0107563210477187	0.0224163174027028	0.0675084852946914	-0.0348005877073349	0.0141077202795486	-0.0115578023567647	0.000739379777757101	-0.00106908368079642	0.00250273872187307	0.00487407334241787	0.00219848600711137	-0.000307964768236023	-0.000182366452411344	-0.000761004167211444
>KX232482.1_Influenza_A_virus_(A/turkey/Ontario/FAV-006-4/2016(H1N1))_segment_1_polymerase_PB2_(PB2)_gene_complete_cds	A	-0.15886780241309	-0.0856151182999267	0.0279830385908737	0.0871180603944213	-0.0279493716379049	0.0792515596858257	-0.0280939227973662	0.0020987790683757	-0.00201740686023383	0.00478562572104599	-0.00670075550956167	-0.000485209359455615	-0.00973060993967392	-0.00115120227119217	-0.00545550530119082	0.00600745953103603	0.00492402118598544	0.00272926446414922	0.00354107198232858	0.00216924117401946	-0.0155625141729626	0.00412405788947667	0.0060790145227762	-0.0132295447283746	-0.00204179221840135	-0.00645027301066668	-0.0192229300551506	0.0556422945399248	0.00256266534218389	0.00422065300458561	0.00943608829590803	-0.0109923835124405	-0.0421924393844283	0.00715481840797294	-0.00374239420157363	0.00107288636437434	0.00327009075600762	-0.000402392281951373	0.002667296560617	0.00604472896608837	0.00413768884251529	-0.00203527275721133	0.00273458300123722	-0.00275627327781773	0.0105766250356677	0.0396479248531413	-0.00289977132815704	-0.0018982320172133
>KT836918.1_Influenza_A_virus_(A/Hawaii/17/2015(H1N1))_segment_1_polymerase_PB2_(PB2)_gene_complete_cds	M	-0.161728251031344	-0.0855215626617292	0.0271931031410595	0.0829427304997987	-0.0246661353799188	0.0760481908214473	-0.0360386037507702	0.00290244329239304	-0.00717118605531284	0.00815135135838558	-0.00637206583550904	-0.002681575465063	-0.00205699539968941	-0.00389085846060402	-0.00802910344080846	0.0122595669484888	-0.00111444670025955	-0.00492125187545156	0.00512831088712925	-0.00413235566529795	-0.00933479893988975	0.00216546897555692	0.00472812169334073	-0.0188551300729882	-0.00600298674337029	-0.0103741667631548	-0.0120632246330587	0.0518274077124116	0.00582824367224848	0.00125021348542884	0.00880288683560273	-0.00878263444051112	-0.041181857179582	0.00423721732230985	0.000735047645281064	0.00531348043357233	0.00367003512693356	0.00289040792441953	-0.000968070186837694	-0.00723013308669217	-0.00086296088109199	0.00122227823770799	-0.00323125289684522	0.000739392153221981	-0.00418381366861105	-0.0423605162691017	0.00252342481221669	-0.00316023233867534
>KU976494.1_Influenza_A_virus_(A/swine/Mexico/AVX62/2014(H1N1))_segment_1_polymerase_PB2_(PB2)_gene_complete_cds	2	-0.140634659953635	-0.0779533913069661	0.0155294915396393	-0.00508481514962086	-0.0185913893392874	-0.072277626546228	0.0062091057047517	-0.141327088674472	0.0034366271143583	-0.0519245639078505	0.0354143905013101	-0.0283008691456792	-0.0177478754416383	0.0196680836067114	0.00808773487421862	0.0043786847813815	-0.000981329406855419	-0.00575951845444583	-0.00222116873596119	0.00462400269461	0.00361343440486241	0.00836445635429968	-0.000826887129306084	-0.000351991167960315	-0.000795153407129799	-0.0106772863639157	-0.0352377564192728	-0.0127162407604039	0.0189644338857042	0.0103361971881516	0.00672240246256386	0.0101887845243622	-0.000205433059108891	-0.000787094670825231	-0.000814395709518248	-0.00667786254531491	0.00298275808941434	0.00713466141093899	-0.0011327250429151	0.00128488955346639	-5.91298999930617e-05	0.00128902517817536	0.00113780774502815	-0.000722815185462775	0.00045310022336186	0.00237066680661122	0.037779541984797	-0.0128755355965961
>1977_CY009291.1_USSR	R	-0.036525639211596	0.230068302211683	0.0784534264525973	0.0291553638412265	0.0282587050715033	-0.013885503391448	-0.0027061521632514	0.0042671431843457	-0.00219038112074079	-0.00260586403817707	-0.00102980957998654	-0.00296846764161242	-0.000139915731366734	0.00702725695947524	0.0177876102801421	-0.0039546230803557	-0.00548821753862593	-0.0105765684777329	-0.0103669874998907	0.00331024028641435	0.0213316327196169	-0.0166093579381062	-0.00256322907913845	0.00248413875091247	-0.00681226965676502	-0.0027266942968546	0.00100785935952566	0.0101665624480961	0.00574735563923118	0.00854577499004975	-0.00897948386072196	0.0044953086341974	0.0060794013540162	0.0186956266931398	0.00754607587320129	0.00518039976694228	-0.00307308780898456	-0.00957797745275262	0.0482226404559445	0.0662222355072403	0.00443995604538843	-0.00580353987853437	-0.00139191754718091	0.00310592651165086	-0.00221571443250211	-0.00457930443187029	0.00171906663669527	0.00421283815251458
>1995_CY125059.1_Shengzhen	R	-0.0225258508097429	0.223991653776768	0.0715920738787728	0.0309225019930529	0.0491797044110457	-0.0185961235049816	-0.0124188627574876	-0.0173774891682445	0.00706439003172404	0.0146608459278097	0.0226835033120207	0.00730273908069649	0.00401917387589654	-0.0432946630077873	-0.064751381826497	0.0185043252676038	-0.0267322007430014	-0.00635085134355932	0.0147594060266513	-0.00505012010788162	-0.00711117410046756	-0.00941990628938538	-0.0107295575773187	0.00829033254707874	0.00421493964523271	-0.00311992432297681	0.0150943833456748	0.00248346853824154	0.0354567365668701	-0.0122290462660161	-0.0515673459931403	0.0718878287897309	-0.024654420845144	-0.00927877039491231	0.0196503637676349	-0.0019468571769645	-0.00767160731487617	0.000906773774885266	-0.0073470167097659	-0.0146313846430751	0.000821587122131075	0.00233305331508333	-0.00092319040593673	-0.000351475101388898	0.000544724059844063	0.00279740730256515	-0.00218433391512674	0.000413227485773787
>2005_CY104829.1	R	-0.0157981601034336	0.214242035127137	0.0666148930091275	0.0270834625057115	0.0351900562213614	-0.0220973556830129	-0.0178781356868689	-0.0302714791917283	0.000164107915147753	0.024854975851647	0.0342060319803935	0.00155128671128778	0.00436319876893444	-0.0813660678546038	-0.109936171468402	0.0299947950535715	-0.039072574162374	-0.00856261821101658	0.0356487429331205	-0.00196378253314453	-0.0206558866591843	0.00598280122089191	-0.0111068015130964	0.0110738394622981	-0.000589790730408696	0.00276746305174053	-0.00895217012829848	-0.0159970033264115	-0.021401059899922	0.00743921082396002	0.0394221931053046	-0.0507507284398106	0.0142911184732784	-0.00132134323115709	-0.0181312698090816	0.00384305298767185	0.00286625521334752	-0.000160492919086089	0.00122306590691423	-0.00168367123510185	-2.66224653682454e-05	-0.00190358198760075	0.00130712007454713	-0.0013193434785579	0.000546223237938227	0.000161895471875381	0.000784984679772682	0.000387774174672089
>1986_CY021740.1_New_York	R	-0.0370688996365804	0.227745140343142	0.0872374814414583	0.0426816599867717	0.0486048924119004	-0.0223169536811772	-0.00245617568728952	0.00584124929826012	-0.000653320338682068	0.0278616739744158	0.00265009872113133	0.00922579162986137	-0.00414388643931338	0.0287289933021219	0.0449305649536463	-0.0111220275114498	0.0289999558091621	0.0166092996718834	-0.00293083429838524	6.32477317902642e-05	-0.0175189585767281	0.0132115538247598	0.00420425001090929	-0.00149470486513513	-0.00183813287807793	0.00358950613266888	-0.0027538296707554	-0.0046266829203905	-0.00444258287282845	-0.00129768253781091	0.00388381263041958	-0.00347277672666536	0.00195772656041219	-0.00348269214381206	-0.00446162820318552	0.00286764495552434	-0.00173075060133818	0.000862433010407445	-0.00872478494932871	-0.00341180835759666	-0.00161489925903858	0.00255734686540001	-0.00327372473747336	-0.00278477034395684	-0.00219379671795314	8.0834740168615e-05	-0.00932702701364005	-0.0366909697144367
>CY115948.1_Influenza_A_virus_(A/swine/England/1093/2005(H1N1))_polymerase_PB2_(PB2)_gene_complete_cds	6	0.18469856554026	-0.0410803751382669	-0.00186182940336367	-0.0179236033608939	0.00038308531839928	-0.0162078111692989	-0.076051871868668	-0.00422824980853485	-0.0564599344347249	0.00778070360158559	-0.011140416222539	0.0125307711790152	-0.0980239588891659	-0.049726197111124	0.0130916664622312	-0.0348331999554718	0.0291608799250745	-0.0261450248377616	0.000788281285475113	0.0235013477934931	-0.0177338066513203	-0.0411230248723972	-0.00384054262085171	-0.00770021280820513	-0.000887081529841257	-0.0121592064415412	0.028750578016107	0.0178350762650759	0.0109821198110133	-0.0188965926497716	0.0670757580614159	0.0360450840498539	0.019485688811806	0.00100873126132586	0.0100347509410307	-0.00724324838586656	-0.00171285978191315	-0.00518026674118617	-0.00944247546949575	0.00440833116447138	5.7425240466447e-06	-0.00264446549468907	0.000960679716652312	0.00172293352066294	-0.00100541139142476	0.000321429763005249	0.00093549534228824	0.000120559641846427
>GQ229329.1_Influenza_A_virus_(A/swine/Hong_Kong/NS1179/2007(H1N1))_segment_1_polymerase_PB2_(PB2)_gene_complete_cds	8	0.178323500002777	-0.0606435405357608	0.0152504666937756	0.0142610394555378	0.00129561661099347	-0.0056009231928196	0.0098034262109746	0.00161464674512345	0.146233709018902	-0.00341191218453884	-0.0132671153470658	0.00695919079636702	-0.011478511883073	-0.0113147929402037	-0.00114422111964204	-0.0115181292646793	0.00580523401084326	-0.0064240942970375	0.00266391971272138	-0.00441408849591265	0.011305702153574	0.000571779903926315	0.00297290028780392	-0.000458158160489489	0.00295375983373179	-0.00610568835577718	0.000399359734640373	0.00553062825342668	-0.0062324268461394	-0.00378896336097056	-0.000181997906069691	-0.00119455883685466	-0.00120415807753383	0.00819700685883668	-0.00608318603422968	-0.0151993912389155	-0.0280636309656924	0.0116303356273474	-0.0121808735438541	0.010248574624202	-0.00345506586338937	-0.00315349917140753	-0.0215651832601335	-0.0496157966007999	-0.00951294345058152	-0.000143057360114415	0.000682067855368691	0.00300466484899204
>KY063949.1_Influenza_A_virus_(A/blue-winged_teal/Lousiana/UGAI14-0690/2014(H1N1))_segment_1_polymerase_PB2_(PB2)_gene_complete_cds	A	-0.0817836702960221	0.00510926754313413	-0.0214647236461639	-0.120429277957814	0.0717455923547909	0.0846111277185798	0.0442802576097776	-0.020323828094624	0.00980967330098693	0.0706411126903257	-0.0213438409173506	-0.0567487177020871	-0.0298923736139402	-0.019872932406329	0.0852308004591212	0.0986301767352992	-0.00911089145354328	-0.063036303590341	0.0500605263638572	-0.00779093447513267	-0.00999846897638388	0.00903284459247799	-0.0229933297359707	0.00368091941124813	0.00358807306768046	0.00358307796044743	0.000451968187506502	-0.00127416584350002	-0.00171581850846861	0.0100769772155505	0.000298521694116827	0.00295245032745305	-0.000373001712203899	-0.00177552620673953	-0.000416934973046482	-0.000459224266715623	-0.00224993014051578	-0.00173130330846243	9.88097496939062e-05	-0.000996058482581659	-0.000406524882241074	0.00117998236880874	-0.000868990230186667	-0.000992589766047797	0.000719987930408217	0.001022215435078	-0.000389197866295969	0.00091820720701963
>KU143552.1_Influenza_A_virus_(A/wild_bird/Wuhan/WHHN16/2014(H1N1))_segment_1_polymerase_PB2_(PB2)_gene_complete_cds	A	0.0576552454497455	-0.00190742968590808	-0.0268573813021394	-0.0601833725948189	0.00752938018391296	0.0839785060340497	-0.0636776337787969	0.0596821543170576	0.013547133408515	-0.0275633447391692	0.237741761167712	-0.0174922544660567	0.00559896806673391	-0.0041449905668036	0.0273053694023866	-0.0222701642781809	-0.00951499294432014	0.00187910727139748	-0.0104904832671956	-0.00658545883055119	-0.00145543165116454	0.00438355694909174	0.00713338877524612	-0.00201885993107307	-0.00192955641540037	0.00508954438501514	-0.00525996690996985	-0.00194275200658629	-0.00122811086354747	-0.000547674062855917	-0.00199438005748153	0.00102516066626469	0.00377323005031289	0.00179661860559494	-0.000146982992347779	0.00465904007003982	-0.00371666273285769	-0.00204887458202592	0.00215924619338984	-0.00208118430287635	0.00049364250368453	0.00183237261440194	4.53858892726742e-05	-0.00133534041119543	0.000351748580311891	7.50865980759058e-05	0.00020444699506426	0.000547941116501158
>KF998054.1_Influenza_A_virus_(A/swine/South_Dakota/A01267922/2012(H1N1))_segment_1_polymerase_PB2_(PB2)_gene_complete_cds	1	-0.135261662482524	-0.082109210207057	-0.00115318356180281	-0.0390324583158054	0.0177769515254205	-0.0720989433694145	0.0110269140124618	0.0766139881945581	0.00492173545389061	0.0250179889316136	0.0140722332691103	0.00759260381855393	-0.0445876553512735	0.0514697526304947	-0.032980521885906	-0.00209829760444626	0.00745175117286528	0.00684838499063235	-0.0109778598166737	0.0100360965080639	0.00937399015807154	-0.00465691136959854	-0.0943511539737287	0.01522949703688	0.0248317400028381	0.0183853551577783	-0.0171011937718713	0.0136327211776433	0.0068819219981855	0.00299532692394928	-0.000403409839185694	-0.00847964357049679	0.00473422290434554	0.0269512406433747	0.0213079579240202	0.0126424382267441	0.0134324997124604	0.0277114114513849	-0.00162274684659565	-0.00746303755522349	0.00990766977419434	-0.0180499330018131	-0.0104991747606749	0.00127781060744156	0.00341127131325259	-0.000487706464614196	-0.000888835666703237	9.78578551522176e-05
>KR699739.1_Influenza_A_virus_(A/swine/France/Finistere-0011/2011(H1N1))_segment_1_polymerase_PB2_(PB2)_gene_complete_cds	6	0.171467853549721	-0.0457648648968114	0.0106596393837555	0.0467521130304249	-0.00434898982095885	0.0229605530047825	0.130443211252752	-0.003432100582321	-0.0417921929892705	-0.000199293101862399	0.013693559373637	-0.010332212719137	-0.0121318808181035	-0.00428216369317112	-0.0167728514170085	-0.0105398546291084	0.0127344620564113	-0.0230762077544947	0.00189560330897341	0.00595816321288387	0.0169086296775579	0.00389325090122179	0.00803695452875134	0.0101608469046755	-0.0314783961732246	0.00109865546893724	-0.0445905565840581	0.00524771316446639	-0.0631065478988397	-0.0260227091428448	0.00135245825137113	0.0119963894905184	0.00502828259127924	-0.0288853374888721	0.0509342029079359	0.0184162950315164	-0.0124425966270337	0.00716145869908943	0.00368119845747717	-0.000731569851240092	-0.00265868825166044	0.00169267157086828	-0.00017180130069771	0.000201401499607873	0.00101096424477873	0.000175721093492293	-0.000209849158216532	0.000137955585378989
>FJ638303.1_Influenza_A_virus_(A/swine/NC/00573/2005(H1N1))_segment_1_polymerase_PB2_(PB2)_gene_complete_cds	1	-0.145492475121983	-0.0903146509706584	-0.00023155523856726	-0.0244234434553706	0.0105757736536116	-0.0578370602399373	0.0138369931958464	0.0639407146264725	0.000997628435690244	0.0191489730237784	0.0024414459927909	0.00184092343814175	-0.00893481624258573	0.000355419685044689	-0.00813262072789469	0.00434713867488409	-0.0104310022799739	-0.00181513518024585	0.0144212860457823	-0.00330910975967154	-0.00605190210082225	0.0011259638110279	0.0512452972101853	-0.0105218311880452	-0.0156867179579798	0.0018103884475452	0.0205340349231212	0.00401479597094024	-0.0153868789150862	0.0133597237530746	0.000545593771828844	0.0272080995483052	0.00449566080363327	-0.0272759699812035	-0.0328791222852388	0.0140185989681179	0.0318753515961581	0.0641324712873153	0.00592511077200978	0.0123715208668819	-0.00176179203826575	0.00224052616316518	0.00617292193918364	-0.00376320380212053	0.00299262907893668	-9.32917339063367e-05	0.000736862129795359	0.000664540083177949
>CY116033.1_Influenza_A_virus_(A/swine/England/195852/1992(H1N1))_polymerase_PB2_(PB2)_gene_complete_cds	6	0.199496735909195	-0.0588869191856321	0.0112419963163209	-0.010813172947231	0.00143884735790105	-0.0149824937484427	-0.0465746161820235	0.00134803097527074	-0.0271358260344798	0.00198887569099364	-0.0285727183900169	0.00311793122804834	-0.00636315536736005	-0.00891807561603625	0.0134877912684605	0.0127885416155268	-0.0153324864311507	0.0293045565009972	-0.00240575407957926	-0.00866326156625545	0.00919591784070416	0.0171842255016055	0.0106483014932552	0.00663231134023423	0.00521222632557968	0.00706718131333559	-0.00427005453911349	0.00268699142744418	0.0015280384812127	-0.00571316828621495	0.000754569884942371	0.00440234592073987	0.00452393164411475	0.0101858952370133	-0.00899068671296106	0.0180625214723695	-0.0141118733389704	0.00183788403602986	0.0401285095388489	-0.0277900694165276	-6.85056378741942e-05	0.00371126706301759	-0.00731163173109399	-0.00344524927616938	0.000490871778109891	0.0015482014680209	0.00181141097024572	-0.00133156268217852
>KR700629.1_Influenza_A_virus_(A/swine/England/00034/2005(H1N2))_segment_1_polymerase_PB2_(PB2)_gene_complete_cds	6	0.179062745516999	-0.0423700704770283	-0.000809935593291025	-0.0220762176590125	9.72632798284062e-05	-0.0115916222135493	-0.0690454451615024	-0.0211954075627378	-0.0572454304250615	0.00931184577908104	-0.0135105812052644	0.0103214958516928	-0.0870940932035663	-0.0518381996179815	0.00683776404167912	-0.034277850607086	0.0402079616666079	-0.0219842018879716	-0.00170813776423693	0.0142624157850632	3.31086937820723e-05	-0.0237031748061519	-0.00389894230698674	-0.0228631541333358	0.000310211273323349	-0.0149972633233334	-0.0149651909043371	-0.029778845480963	-0.0161394473041354	0.0200281811167361	-0.0709133743830008	-0.0393358338265925	-0.0241945824605923	-0.0016446452558624	-0.00746340447195964	-0.00375084927599892	0.00445659561944227	0.00816872798175199	-0.00282221568488301	0.00227486243694992	0.0023772091822949	0.00244034323255917	0.00334227249041695	-0.000379589319806468	0.000321951120993316	-0.000894117893178209	-0.00213582857630238	0.000293406738079986
>EU053130.1_Influenza_A_virus_(A/swine/Doetlingen/IDT4735/2005(H1N2))_segment_1_polymerase_subunit_PB2_gene_complete_cds	6	0.170746826225341	-0.05029659382369	0.0140576851507938	0.0306939034168435	-0.0042024083233405	0.0231757274418789	0.0948718009687537	0.0082139980906589	-0.0360342632778134	-0.00352354278265622	0.0116883228287639	-0.0061908709559003	0.00127977737958052	0.0151112519754804	0.00400100264488427	-0.00662848353706081	0.010733348265203	0.000254594776943529	0.000571863923485832	0.0206547152088363	-0.0106765300998269	-0.0475677549632578	0.00559490137982638	0.0682846393272463	-0.050845152879711	0.033655395461472	0.0174389172258357	-0.00632254806545327	0.0646738578841779	0.0236333009919304	0.00533725697641393	-0.0290312086377016	-0.0150853988271638	-0.0152172337688692	-0.00703461318290093	0.00337296404199349	-0.0125671317405015	0.00769144991454824	-0.000265678644696181	-0.00326693853663891	-0.00220897383709308	0.00166149877075074	-0.00125090357539383	-0.0023053352409595	0.000324482115072996	-0.000374902215905291	-0.000569765950433475	0.000600803733799581
>CY009899.1_Influenza_A_virus_(A/Swine/Spain/50047/2003(H1N1))_segment_1_complete_sequence	6	0.179037507074809	-0.0378312941868524	0.00378984423316828	0.00804272445415862	-0.00840825416507944	0.0114796799657388	0.0584431202138031	-0.00584524878080553	-0.0136015199460887	0.00368645167322444	0.0127976796046267	0.00908379932727638	0.0205802731574054	0.0105786022921553	0.0232383261825332	0.0438973398427193	-0.0400095314490257	0.0790293545783756	-0.002980779812703	0.0197464132074741	-0.0457514085011696	-0.0822992288679141	0.0102009758521074	0.00861935217151579	0.069182463796656	-0.0408970738205781	-0.00786711838828863	0.00326475398154822	-0.016222267823631	-0.00163977532219607	-0.00558893912307826	-0.00337773579249556	0.0032435924542642	-0.00446289547929278	0.00405289060019915	-0.0104810451675148	0.00806386170855589	0.0030381267150825	-0.00357810556433509	0.00556176489149021	-0.000575519154826772	-0.000982349723774742	-0.00106489252212784	0.00125048011522314	-0.000666111133645587	-0.00125930491412825	0.000703266257623419	-0.000410369404096392
>CY037949.1_Influenza_A_virus_(A/swine/England/WVL16/1998(H1N1))_segment_1_sequence	6	0.190408454580385	-0.0432838383759446	0.00209424940018387	-0.0194921276632707	0.00695489800059684	-0.0184289039278789	-0.0563334406762296	-0.00670181314910026	-0.0280862494141787	-0.00701234535649211	-0.0212888769650335	-0.00154180567022769	-0.0103270686285984	-0.0270389882569324	0.00544709459841869	0.0320392615213953	-0.0248982164522425	0.03204265477126	-0.0235178394966178	-0.015913670233447	0.0152644636378484	0.0337513885341503	0.0326880586155164	0.00267300708097352	0.0244478359257904	0.0929661710102909	-0.0278323149450341	0.0195348178963064	0.0123772338129394	0.00171589654306935	-0.00443100434024944	-0.00462171315294051	0.00781210720963344	-0.0130908419998576	0.0209802562496555	-0.0253060670181016	0.0147260440778571	-0.00125380395908156	-0.0222954777926169	0.0196106176070074	0.00161666139936398	-0.00353362204441515	0.00168206276759087	0.00119245309626699	-0.00154890069858043	-0.00197635295140939	-0.00239425670611295	0.000648024879493985
>AB434349.1_Influenza_A_virus_(A/swine/Udon_Thani/NIAH464/2004(H3N2))_PB2_gene_for_polymerase_PB2_complete_cds	8	0.17342855247676	-0.0467258477421461	0.0119626039757928	-0.00711838872396421	0.00500506124754473	-0.0171702253064417	-0.0568808719600781	-0.00438485819944548	-0.0197216416034774	0.00697589432486225	-0.00657334874084153	-0.00989992753542105	0.0736610647008663	0.0574454194303767	-0.0215563439141212	-0.000637292959771899	0.0245623267779894	-0.0551499118773943	0.0383575783117279	-0.0524690053121397	-0.0157168182129192	-0.0301111258905167	-0.00416243852388161	-0.0214364737100051	-0.00892829265486187	-0.0152429249259682	-0.0173206793214462	0.0266926410958663	0.0289355356479365	-0.0497682786260731	-0.0199785977513591	-0.0226618426979466	0.0414799580920381	-0.0168925982754761	-0.00341577259755304	-0.0170509162601658	0.00773231755435699	0.0060021912556713	0.00500274921675121	-0.00129662001353878	-0.000367949862289661	-0.000887505602243321	0.000704694753553382	0.000265845430496339	0.00100774404287141	0.00157383484734757	-0.00104536036184418	-0.00035131634274993
>CY009379.1_Influenza_A_virus_(A/swine/Spain/33601/2001(H3N2))_segment_1_complete_sequence	6	0.183472053422166	-0.0532762884500698	0.0068497737403592	0.0162840278743929	-0.00126121699271511	0.00291559098938767	0.0219106530093916	0.0121364366530763	0.00350525909404962	0.00181500269520309	-0.00695160837584369	-0.00843823518417334	0.0159515281647187	0.00192388033113671	0.00606441347449969	0.0320788660478962	-0.0420989988415862	0.0489267921532948	-0.0297694100936756	-0.0117686461592624	-0.00655763555772921	-0.0102464190660932	-0.0497608242265603	-0.0937788677958853	-0.0734477742299638	0.00304691358725159	0.00693052727703649	-0.0300760247899695	0.00668997040020214	0.00614259483208145	0.012129945535219	0.005576590213846	-0.00750083447934433	-0.00223194330641748	0.00215685168167001	-0.00951755738570016	0.00347073447092774	-0.0011122595223845	-0.00155608632625683	0.00256997526241087	0.0010474468607493	-0.000110717850393698	0.00324025943127555	0.000138629815390265	-0.000118197662749477	0.00153857795827387	-0.00067346814898142	8.78035737196348e-05
>CY038510.1_Influenza_A_virus_(A/Siena/3/1995(H3N2))_segment_1_complete_sequence	6*	-0.013298983444981	0.163787968312823	0.0252200816480374	-0.0818044512104515	-0.21631829358757	0.00459651606013949	0.0118535648933404	0.00114099185561638	0.00851970103381676	0.0437386846110392	-0.00834069314774596	-0.00899025252487909	0.00438480787147498	0.00293481382819972	-0.00297275016085879	-0.00766978670157276	0.00564203107589178	0.00267458777657698	-0.00367114623636203	-0.00280486809081037	-0.0118019221116559	0.00947361546478269	0.00199688566927437	0.0011570923503167	-0.00320705811694778	0.00257911763564214	0.000585948028179625	-2.27337146145872e-05	0.0019826135253528	-0.00169528848705121	0.000360357140539841	0.00422124829363109	-0.000646083294408868	0.000901859441658243	0.00381588709224725	0.000814773943793754	0.00193750867909405	-0.00188429823388974	-0.00139959321025053	-0.00134518650741509	0.000382536970027875	0.00130985147098643	-0.000879476968064072	0.00209553707585506	0.00133077197714235	0.000458813446789541	-0.00663758046564228	-0.0102516412274053
>CY011911.1_Influenza_A_virus_(A/New_York/720/1994(H3N2))_segment_1_complete_sequence	1*	-0.0120528445713522	0.168454487677451	0.0251221429335636	-0.0765273981448353	-0.215154347748156	0.00476224442315427	0.012139205857218	0.00273455182474357	0.00626280031168796	0.0396017271002959	-0.00930714177842769	-0.00637149240263122	0.00279181662211657	0.000552238677503779	-0.00210228890825266	-0.00576279797561649	0.00183229827883669	0.00131213077330155	0.0012278103400904	0.000776890024376854	-0.00746908390608654	0.00503699604271668	-0.000254650382131762	0.000226463243422068	0.000141341671572478	0.000985720069231866	-0.00123631141263452	-0.00258888213250372	0.000582575952940375	-0.00214187249446701	-0.00120790567126194	-0.000248892660447843	-0.00327406758960231	-0.000804142297296264	-0.000651643077721712	-0.00125217935146077	-0.000204435168731415	0.00121667225034313	0.000628409830840016	-0.000302864204365968	-0.00132536218714231	-0.00162998091615078	-0.000231592514764982	-0.0022983508976357	-0.00101904500665897	-0.000813156828828617	0.00660661119000193	0.0113666994807886
>DQ150422.2_Influenza_A_virus_(A/swine/MI/PU243/04_(H3N1))_polymerase_(PB2)_gene_complete_cds	1	-0.154001152793721	-0.0947990187765779	0.00210493090667427	-0.0289730739056972	0.0131799050967332	-0.0658473314998558	0.0119875899049136	0.0608188354713097	-0.0017156976964035	0.0145965747349509	-0.000314309556087814	0.0147743571945421	-0.0192571403521806	0.0119127051590834	-0.0117927756258608	0.000651060950924355	-0.00621268100724843	0.000127654123863077	0.00122183994103172	-0.00392984914010493	0.00127496661420137	-0.00043153669300674	0.0167385521203416	-0.00288117035947142	-0.00323007551973396	-0.00724198080998049	-0.011830984570906	-0.00750971509346319	-0.00218480823880817	0.00169974745351171	6.30977608225072e-05	0.00460234814273571	-0.00614416608581357	-0.0252842649532798	-0.0170353576191064	-0.0140154584014521	-0.0186535258669261	-0.0350739952359922	-0.00284295348370847	0.00498709090323725	-0.00214955207056553	-0.00262001109581786	-0.0279134600213011	0.00479846182366996	0.0438715013303082	-0.0057178559229553	0.00202431382715338	0.00334319659711644
>EU604691.1_Influenza_A_virus_(A/swine/OH/511445/2007(H1N1))_segment_1_polymerase_PB2_(PB2)_gene_complete_cds	1	-0.149386163426962	-0.0935683167886934	0.00307226446758617	-0.0333609903643719	0.0107970065271999	-0.0704373419536722	0.019043244210673	0.0693624354528893	0.00117285658809199	0.0200031891625795	0.00151085967406496	0.0113136172245175	-0.0283113626359584	0.0265876092447029	-0.0224347335931256	0.000509672879539558	-0.00319309495351398	0.00265964246227937	-0.00220003736687272	0.000595591168774109	0.00161988207157007	-0.00498123742130288	-0.0208541892424271	0.00421779444269051	0.0117342809752832	0.00821618691095085	-0.0117111842190835	0.00952824400664182	-0.00288288900904031	-0.00318714430083709	0.00125433827141996	0.000706151398360165	-0.00526912679826215	-0.00821779211115746	-0.0096922967754406	-0.00799769050184986	-0.0118726563498929	-0.0276162067489202	0.00666206045146642	0.00358436746020844	-0.0155798441974893	0.0446603363686696	0.0406491112344496	-0.013641725297731	-0.0100707517612422	-0.000534011381922802	-8.57702513144128e-05	-0.00157964902759325
>FJ374512.1_Influenza_A_virus_(A/swine/Shanghai/1/2007(H1N2))_segment_1_polymerase_PB2_(PB2)_gene_complete_cds	8	-0.158258052423581	-0.0747196984193703	0.00807407188216387	-0.0197992077367836	0.0109036505583883	-0.0216944828101068	0.0184154380270397	0.0090211573679315	-0.00406601233952581	-0.00842482061121549	-0.0112089725795387	0.00686627639388177	0.0913280208357718	-0.0920440230449987	0.0312130488423289	-0.0187867926554725	0.0381274176626923	-8.44991710039495e-05	-0.0281523857542925	0.00108089762484519	-0.000956148278063306	-0.00785662655756926	-0.0212494176474797	0.00359934781561981	0.00651300221011745	0.00494964977639381	-0.00776022395891862	-0.00160488132700904	0.00132698160342847	-0.00698817505538905	0.00346590711512687	0.00239366294785193	-0.00170902287810543	0.00071347968919429	-0.0030064569915044	0.00110043724054065	0.00311380091688815	0.00290647801838699	0.00100238639767108	0.00028648783248777	-0.003850619273485	0.00456675059228911	-0.00450913602900656	0.00160016267400407	-0.000453761684068186	0.000574964551879401	-3.25899157075564e-05	1.4908739696831e-05
>AB434389.1_Influenza_A_virus_(A/swine/Hokkaido/2/1981(H1N1))_PB2_gene_for_polymerase_PB2_complete_cds	8	-0.0239312442029559	0.100475727685517	-0.234558965867048	0.0479945563087304	-0.0139531139930824	-0.00969741812964266	0.00160264100719729	0.00596631780782164	-0.0010087466203696	0.00357115181192686	0.0180974909616418	-0.00219628771127482	0.0140229767581608	-0.0040351288133865	-0.0133131198871448	0.0275070460994668	0.0782935379410531	0.0610692340652051	0.0962370401533768	0.0362943089793515	0.0569541200775608	-0.0028658908273095	0.00342742862333166	-0.0188555494663665	0.00124123692761055	0.00708157662932838	-0.00259191653720489	-0.00544877526601712	0.00838653803237349	-0.00126257513001243	0.00399975201288767	0.00560981072041173	-0.00012688542664732	0.00245183128899827	-0.000883908071209689	-0.00465667901126598	-0.000438208116353804	-0.00285627895878594	0.00192380544336637	0.00258958455547512	0.004207602412739	0.00088449790875581	-0.000160441666707611	0.000829605609068749	-0.000994105452181194	-0.000451278977963	-0.000470716361713497	2.49187435919507e-05
>CY022340.1_Influenza_A_virus_(A/swine/Iowa/17672/1988(H1N1))_segment_1_complete_sequence	1	-0.0215516296482648	0.114096899932071	-0.255719232261614	0.0637931826388289	0.00382436893357888	-0.0269407728770009	-0.00946267199865202	-0.0139328889017876	0.00171589189461504	0.0379602817532106	-0.00195515330408466	0.00626471084088624	-0.00280182084954993	-8.80490997982999e-05	0.014668569064613	-0.0104457924433162	-0.0343826507495427	-0.0240359199269906	-0.0365656814322728	-0.0104201633850636	-0.015764378523599	-5.11619299649004e-05	-0.000836029313592609	0.00661890516284076	-0.00194708387950672	0.00081127077315929	0.000603352996286996	0.0036549688165026	-0.00114593475302689	-0.00146175497386756	-0.00708301278515044	-0.00243041120238244	0.000301354189733384	0.0083629805608981	-1.07738486782144e-05	0.00356427030738405	0.000273189940806675	-0.000207054391469709	0.00216245762139342	-0.00279393298120104	-0.0541678352155005	-0.0251393222198425	0.00948633266818074	-0.00175809544639961	0.00386692625987073	0.000510755450550706	0.000660035986321926	-0.000873958882973579
>CY037980.1_Influenza_A_virus_(A/swine/France/WVL4/1985(H1N1))_segment_1_sequence_tr	6	0.178093613611618	-0.0535722390556261	0.00551963308249928	-0.0099132475002196	0.00193777629057135	-0.000384379610489495	-0.0363756307910666	0.00196756682090637	-0.0222666402625544	-0.00317718644961398	-0.00235415183968209	-0.00131685369113104	0.0101462707473385	-0.00653212890807005	0.00721692703685866	0.00391864790087549	-0.00341638000032469	0.0350654647840703	-0.000370680457255894	-0.0276906264962471	0.0362686843962462	0.0637552795596072	-0.0318904970086501	0.0624380400472818	-0.0222530829149655	-0.0704920140325732	0.0241786423603041	0.0123282673008197	-0.00859977268702929	0.0157865000829332	0.00275164561532739	-0.00218804554461556	-0.00644266235363432	-0.0167720024917231	0.00919847295024103	-0.0385118301481905	0.0185744307998238	0.00364154476059552	-0.00176763922358962	0.00642235835666347	-0.00382123022446687	-0.000376741747300734	0.00463699908694513	0.00280026371276682	0.000943321024960201	-0.000366702852997931	-0.00197707002479907	-0.000543535832978083
>FJ415615.1_Influenza_A_virus_(A/swine/Zhejiang/1/2007(H1N1))_segment_1_polymerase_PB2_(PB2)_gene_complete_cds	8	0.176378129192853	-0.0610598514690563	0.0156016335535024	0.0144220310717679	-0.000918790180462728	-0.00517240735691608	0.00694962631517532	-0.000407790671381083	0.148590942959808	0.00194940719206987	-0.00957027451673014	0.00801486147747639	-0.01086714071905	-0.0126171453600078	0.00137103893578264	-0.00334307765733866	0.00484464636655585	-0.00465507518421214	-9.5980035918017e-05	-0.00137510380183363	0.00449792708061119	0.00372357848789899	0.00553348184598048	0.000928094031914782	0.00588534429215076	0.000320897877371467	-0.000418361049270222	0.00447508167535672	-0.00116916606686046	-0.00303084497482931	0.000122437057531008	-0.00454944842480192	0.002922283539164	0.0150613904100527	-0.0055207645914184	-0.0100448314725821	-0.0443766389207967	0.0250807392986856	-0.00463687907682633	0.00229162103429848	0.00155343177264691	0.0029222214442622	0.0190277902145488	0.0443284833812843	0.00711388377338963	-0.00145483501866903	-0.00136308758467406	-0.0024549558639768
>AB434293.1_Influenza_A_virus_(A/swine/Ratchaburi/NIAH550/2003(H1N1))_PB2_gene_for_polymerase_PB2_complete_cds	7	0.169772213945781	-0.0556618852459099	0.0004755553517576	-0.0127455450760298	0.00691304735479614	-0.0210468329744986	-0.0682590071801822	-0.00516926664712369	-0.0245168385133331	0.00301980687137354	-0.0116510546106172	-0.0114824237773848	0.0745437415111831	0.0553947394839638	-0.0223857561308303	-0.00661547824918524	0.025762525701276	-0.0335228623588087	0.0225916204213718	-0.0563918197794372	-0.0079453647444033	-0.0338644018408408	0.00632341958687928	0.0115563845695262	0.0126626562283702	0.0217932658462814	0.00942095325929732	-0.0314021893749304	-0.0384957163330657	0.0483101275762857	0.0241122036603774	0.0230169543180591	-0.0420301972781313	0.0220311655188463	0.0113260361276254	0.000552248408185212	-0.00542638082250613	-0.00384133257709529	-0.00451007416236021	0.00169636691022049	0.000832107901324954	-0.00238284806130782	0.00304490525530992	-0.000148417844123754	0.000797631288005202	0.000248574162173032	0.000424740700306491	-0.00013306747911049
>CY037903.1_Influenza_A_virus_(A/swine/England/WVL10/1993(H1N1))_segment_1_sequence	6	0.199496735909195	-0.0588869191856321	0.0112419963163209	-0.010813172947231	0.00143884735790105	-0.0149824937484427	-0.0465746161820235	0.00134803097527074	-0.0271358260344798	0.00198887569099364	-0.0285727183900169	0.00311793122804834	-0.00636315536736005	-0.00891807561603625	0.0134877912684605	0.0127885416155268	-0.0153324864311507	0.0293045565009972	-0.00240575407957926	-0.00866326156625545	0.00919591784070416	0.0171842255016055	0.0106483014932552	0.00663231134023423	0.00521222632557968	0.00706718131333559	-0.00427005453911349	0.00268699142744418	0.0015280384812127	-0.00571316828621495	0.000754569884942371	0.00440234592073987	0.00452393164411475	0.0101858952370133	-0.00899068671296106	0.0180625214723695	-0.0141118733389704	0.00183788403602986	0.0401285095388489	-0.0277900694165276	-6.85056378741942e-05	0.00371126706301759	-0.00731163173109399	-0.00344524927616938	0.000490871778109891	0.0015482014680209	0.00181141097024572	-0.00133156268217852
>AB434317.1_Influenza_A_virus_(A/swine/Chonburi/NIAH589/2005(H1N1))_PB2_gene_for_polymerase_PB2_complete_cds	7	0.166804970603506	-0.0502341973513952	0.00941891940865486	-0.01793424454134	0.0135675431088731	-0.00730435224379563	-0.0415134530551088	0.00523716864371575	-0.0104987325686216	-0.00227928511333368	-0.00450126488221615	0.000405528359854228	0.0707643146021883	0.0427961479797707	-0.0208368525339424	0.0160108886169615	-0.00894921590813051	-0.0498608455609348	-0.0149680719313126	0.140444037198533	-0.0223314302281411	0.0410634115894958	0.00274202410774825	-0.0103630090494398	0.00540686901709055	0.000522905731731801	0.0154555949821807	-0.00112784203267941	-0.0072138157463639	0.00109234900836179	-0.00307313010610709	-0.000197649428943497	-0.00575252498254424	-0.00144883459856003	0.00343944377813522	-0.0127038405933192	0.000498937711017264	-0.000384347132553316	0.00426658263262688	-0.000107817849816518	-0.00149174861879899	0.000610370286962081	-0.00154913204285023	-0.00032258852891249	-7.84444553279654e-05	-0.000230732092297521	5.83598736864927e-05	-0.000513961727764045
>CY038020.1_Influenza_A_virus_(A/swine/Denmark/WVL9/1993(H1N1))_segment_1_sequence	6	0.191952833145735	-0.0628617827671944	0.011362255712267	-0.00551895724799554	-0.00208462138988698	-0.0187702680896783	-0.0392360508281597	-0.00432669089746577	-0.0214514692284134	0.00571494462459743	-0.0131636193553678	4.16081929812712e-05	0.0217186931310144	0.0103086852178833	0.00414334219355816	0.0215845920830131	-0.00606802463688661	0.0143403745026728	-0.00103336341348307	0.00054627485180236	0.0134307057663416	0.0225860650450406	-0.00775050669169837	0.0113722036063796	-0.00323863815340762	-0.0237791586690636	-0.00182888474956413	0.0032567248247312	0.0091489550952417	-0.0131417279957092	-0.00796710800628219	0.00273563553418299	0.00453959889302646	0.00319596576755566	-0.0223173370605385	0.07635028826338	-0.00825984062346419	-0.0152268151024089	-0.043165601957269	0.0239301263140695	0.000342885081109619	-0.000434483412384502	0.00291875268725929	0.00134396327709011	-0.00128902701269306	0.000611113747168566	0.00222407220057759	0.00247654602718778
>CY022484.1_Influenza_A_virus_(A/swine/Maryland/23239/1991(H1N1))_segment_1_complete_sequence	1	-0.0205677852987565	0.104885378912205	-0.256165870399274	0.0616205068845182	5.56380901426546e-05	-0.0331554939368894	-0.00803857009229175	-0.0146519169153949	0.00652739975512116	0.0395769709568678	-0.00521866673620719	0.0136243501912531	0.00331973295044566	0.00454380061340665	0.0171105287630547	-0.0115228786434894	-0.0418404612532628	-0.0333617660675314	-0.045694334139534	-0.0155925248028194	-0.0162420444626067	0.00219775644142582	-0.00135720103626031	0.014193284318721	8.85790238284153e-05	-0.00468391451235314	0.00388947183234714	-0.00207448104893485	-0.00388113483697004	-0.00723376121333617	0.00373535066985797	-0.00522559399796207	-0.00523359887943397	-0.00928922179191762	-0.00109813029707716	-0.0003523924149258	-6.41394715422556e-05	0.00164453384064141	-0.00138362005655682	0.000495376442945425	0.0505776974397356	0.0230361152026463	-0.00873887503313304	0.000648065712077768	-0.00354231196194113	0.000245409337765674	0.000265717350878227	0.000236920307986882
>KU976657.1_Influenza_A_virus_(A/swine/Mexico/AVX3/2011(H1N1))_segment_1_polymerase_PB2_(PB2)_gene_complete_cds	2	-0.143874291159674	-0.0829633213001141	0.0102630818734594	-0.0097483117102501	-0.0138888686958593	-0.0606953211566402	0.0169551549411547	-0.0998760119349263	0.00245012110751173	-0.0380569212045008	0.0303947833019086	-0.0196100767002507	-0.00506414256776549	0.00641230708715322	0.00666563865238438	-0.000635921341721303	-0.00175832508505522	0.0185051102163226	0.0139305734449247	-0.00662025561262784	-0.00638876033379658	-0.0107348376031016	-0.0137936210483046	-0.0048110771722552	-0.00961524321509477	0.0345217876113898	0.091443419756121	0.0416524037778285	-0.0411953909029956	-0.0107347128202597	-0.024835841987004	-0.0203807630619374	0.00673908924667275	-0.000391657685556314	0.00646831324995554	0.00650381846371716	-0.00472789123906275	-0.0101913562556167	-0.000563263463227271	-0.0022850261295073	-0.00139787164289006	0.00402509259575761	-0.00608890421888344	0.00190933354141633	0.00263136483654475	0.000633659275039953	-0.000306041192194551	-0.000236479739817
>GQ132138.1_Influenza_A_virus_(A/Mexico/InDRE4114/2009(H1N1))_segment_1_polymerase_PB2_(PB2)_gene_complete_cds	M	-0.166824384922132	-0.0933504184091324	0.0260659941109253	0.0700455163071659	-0.0280862030887958	0.0645125832639697	-0.0326620733779771	0.00420210233854675	-0.00338775962334439	0.00256727701085345	-0.0146146874416533	0.000991610303515368	-0.0074766847160531	0.0099309676634564	-0.00157905883425383	0.00234771754247094	-0.0065120771390127	-0.00132927457491205	-0.00282643716150627	0.00100498249358902	0.00815279033305084	-0.00208801330304061	-0.00547781937705203	0.0097295694466392	0.00700241613405444	0.00656257456501808	0.00907264425731484	-0.0325854546414104	-0.00385397499313088	-0.00204372384855958	-0.00480528721076914	0.00475819010587907	0.0251375479779947	-0.00410538763744395	0.000607438558681902	-0.00263657685183898	-0.00149120521741882	-0.000210238751501859	-0.00175922544676804	0.00275799647901138	-0.00254232580707289	-0.000739656606456727	-0.00100819469403114	-0.00190685208490932	0.002693126320056	-0.000553746693935933	-0.00359580951369361	-0.00568939336632858
>EU004447.1_Influenza_A_virus_(A/swine/Tianjin/01/04(H1N1))_segment_1_polymerase_PB2_(PB2)_gene_complete_cds	8	-0.0348300836795349	0.226110472122433	0.0870641457706035	0.0446641623138383	0.0523902635771763	-0.0239717980444879	-0.00350202351982443	0.00441276526765318	-0.00113752994232021	0.026398428606326	-0.000143333589141282	0.00874495239903872	-0.00288012463452841	0.0331416622064135	0.0461217285603095	-0.0151578700202955	0.0291014935128061	0.0195507231986884	-0.00570436791914012	-0.000897925243941734	-0.0165977896576395	0.0169900782096929	0.00479138792714189	-0.00366011992073394	-0.00131128928077462	0.00204993143417058	-0.00140984049075422	-0.00272716476293568	-0.00534430013826575	-0.000589614193978798	0.0059322293506472	-0.00713433847167511	0.00180171148800619	-0.00230282868988111	0.000534871589773599	-0.00325265961197943	0.00191563574768471	0.00317703164659635	-0.00826781406129184	-0.0118729386280077	-0.000144539737328062	-0.000149086434172687	0.0014197120771914	0.000201764685401425	0.00107764660098742	-1.83218767780442e-06	0.0018038325455405	0.00578028980529892
>KU976677.1_Influenza_A_virus_(A/swine/Mexico/AVX40/2012(H1N1))_segment_1_polymerase_PB2_(PB2)_gene_complete_cds	2	-0.142287955220725	-0.07586867518947	0.0121224184744532	-0.00267975651410214	-0.0154618616217949	-0.0719261286786552	0.00739045643896191	-0.138610993477283	0.000474424529983683	-0.0501691889251326	0.0332077663649571	-0.0275556118828261	-0.0155056975708984	0.0252487549111855	0.00986763554798462	0.00198707997443641	-0.00309803629678428	-0.00381158350042868	-0.00502165130480975	0.00589520480680161	0.00100864283009854	0.00688172371906103	0.00166841222072798	-0.00144082870087313	0.00308197682754946	-0.013263202098027	-0.0355553152605184	-0.00975023117862022	0.014309338195693	0.00683622314808905	0.0160814375866705	0.0116253834512083	-0.00312104066177405	-0.00151530624721603	-0.0111719313011386	0.00101273754004471	-0.000163714390303172	0.0041375636568665	0.00439639935759796	-0.0017027916351915	-0.00170855417417792	-6.04399685516332e-05	-0.000189587727319175	-0.000305994975705023	-0.00256635558880248	-0.00304250636477347	-0.0381110066742605	0.0123568414795109
>EU004455.1_Influenza_A_virus_(A/swine/Henan/01/06(H1N1))_polymerase_PB2_(PB2)_gene_complete_cds	8	-0.0335172103270179	0.226149613419841	0.0873347473444918	0.0463735031013833	0.0519193011332853	-0.0247170906687198	-0.00638587180516055	0.0032147769384574	-6.5433859642484e-05	0.0266828848973019	0.000189657345438422	0.00958158641039748	-0.00245130019062265	0.034371055822227	0.0500038779959421	-0.0145929293885198	0.0311138257649081	0.0214260512644562	-0.00359507822492722	0.000674868639873732	-0.0183345376827937	0.0161381544652932	0.00720650988708433	-0.00474599957975023	-0.00196646785518436	0.0036840593383692	-0.00157013172763288	-0.00272863487515596	-0.0081761566997369	-0.00195728911368529	0.00569634997763753	-0.00767854062616061	0.00242881799537748	-0.00268852106574351	-0.000350617527752848	-0.00374898893369554	0.00124631472878156	0.00186182714183825	-0.011068527353031	-0.0153972260826622	-0.00101731652349845	0.00266233717251311	0.0020535309121511	0.000204153574174084	0.00117793644747437	-4.5213718866756e-05	0.00752042100110043	0.0266620229243981
>CY079549.2_Influenza_A_virus_(A/Switzerland/5165/2010(H1N1))_polymerase_PB2_(PB2)_gene_complete_cds	Sw	0.182015852179823	-0.0407809963287388	0.0167637950013298	0.0453120724501311	-0.00144703567458704	0.0204229534860747	0.120213532248743	0.00561836960482947	-0.0426137057395988	0.00233503974941224	0.0130128714485849	-0.01169815662959	-0.0115992904275423	-0.00376871700068135	-0.0103400761093214	-0.0189518168236385	-0.00325018087744282	-0.016435950100353	0.00577112323604399	-0.00262336218004894	0.000232499385611588	0.013556031742245	0.00299892806978743	0.0102479374530898	-0.0106812069862523	0.0132750123093905	-0.00959603307649465	0.00942738843693432	-0.0180350677118125	-0.012616109596623	-0.0154428987661142	0.0274028728311373	0.0125472330659468	0.0617634970335186	-0.053164842799533	-0.0241317351584569	0.0250789750460597	-0.0163469400804999	-0.00895154399924505	-0.00401651947185114	0.00646796312573041	-0.00243234395827816	-0.000875521393658024	0.00351212920373569	-0.00105866345844938	-0.00192793719814452	0.00057540783608148	-0.000465507153974925
>CY095672.1_Influenza_A_virus_(A/swine/Texas/4199-2/1998(H3N2))_polymerase_PB2_(PB2)_gene_complete_cds	1	-0.164669855418855	-0.0919420946767069	0.0137742651060709	-0.0101052269818532	0.00277313954537792	-0.0268301006696864	0.0113816843054177	0.0160416060968823	-0.00263703517768826	0.00168279299116752	-0.00584519959334719	0.00445240758552011	0.0163425538151044	-0.0196914648346823	0.0127862110339537	-0.001273500919938	-0.00539412370654076	0.00463815387397284	0.00242584275368014	0.00331019865880831	-0.00438633593630076	0.0027982154257157	0.0273276815611128	0.002605697137569	-0.00862345244583447	-0.0100692819104027	0.00699867532898588	-0.00529209145139868	0.00364923378921254	-0.00213642812533906	-0.00665852319480918	-0.00381996808814865	0.00835065670554691	0.00477986771906309	0.0116353093515779	-0.000635156991769805	-0.0124823656641815	-0.0143847206853771	0.00218111374058381	-0.010946749594529	0.032234443228471	-0.0439266338359751	0.0436552471204578	-0.0173336921204852	0.00553333638135433	-0.0039108482178852	0.000118736887514289	0.000196163550425822
>CY005913.1_Influenza_A_virus_(A/turkey/Minnesota/833/1980(H4N2))_segment_1_complete_sequence	A	-0.0847991074523688	0.000310381336750069	-0.0301408561724973	-0.092993077467531	0.0598587906261117	0.0741026218053522	-0.000517198572189362	-0.0319988711876915	0.000355691128644679	0.00608646195181984	-0.0524440870271343	0.0115162797585521	0.0207009398252212	0.00927251061975027	0.010560921384849	-0.127256297627377	-0.0782774252210973	0.0326825062202673	0.0743783317075125	0.0135222044502553	-0.0102452466786519	0.0055902335336736	-0.0126092265119534	-0.00259149906292853	-0.00375317426287118	0.00879509451164416	-0.0153492567003711	0.00328600263165203	0.00198910740138883	0.00407688898833362	-0.000259315301106162	0.00253143869066546	-0.000536167611197047	-0.00466770715731973	0.0025944792399558	0.00237828496948935	-0.0020451993496264	0.000908936038140982	-0.00326141499253653	0.0042557541017405	-0.000468410297795596	0.00125471892796813	-0.000974717573933312	0.00226577527969649	-0.00120603217345701	-0.000495737108867125	0.000354170654033736	-1.53246186445231e-05
>CY032228.1_Influenza_A_virus_(A/equine/Kentucky/2/1986(H3N8))_segment_1_complete_sequence		-0.0575694201706469	0.0385655636801613	-0.0264360386907093	-0.0991929202513646	0.0281549488689724	0.0804035740550475	0.0355155870275167	-0.0588408017280564	-0.0155804275595069	-0.0300291222469083	0.00373775317506098	0.213834005414076	-0.00355137684210053	0.0253115604809739	-0.0232011650232173	0.0317440485839636	0.0240239391518302	-0.00567518967827962	-0.0223796602521969	-0.0131476909618418	0.00685674953370465	0.00454441278993618	0.00548271126322497	-0.00547214668484597	-0.00564890038298011	7.80325562221489e-05	0.0037151066726579	0.00174507692032312	-0.00034179832754568	0.000175488402174298	0.00321261156258326	0.000382455277522412	0.00145042566898393	0.00416412888960411	-0.00353794572359859	5.72699810324926e-05	-0.00137737466793854	0.00361955097969149	0.00108879622945005	0.00112558470786082	-0.000720351941745762	-0.000827722821483899	0.000616822875447588	-0.000930803560837514	-0.000114099123288984	-0.000238212353750749	6.25389867479915e-06	-0.000249460584700502
>DQ889682.1_Influenza_A_virus_(A/Iowa/CEID23/2005(H1N1))_polymerase_PB2_(PB2)_gene_complete_cds	Ia	-0.151806347563319	-0.0872944725970092	0.0092169543335267	-0.0197808818758236	0.0129961882618145	-0.0504355698717668	0.0160484298627764	0.0348238766736733	-0.00530677463665544	0.00891360494955306	-0.00126009131460342	0.00635648803634301	-0.00170458071813165	-0.0112970964396746	-0.00052496195823054	0.00847463147823539	-0.0228125937672923	-0.00328834105280253	0.0165174204577442	-0.00482880031189504	-0.000699087779910385	0.0086927491143912	0.0622045905236965	-0.00682919335652184	-0.0183360605551306	-0.0294785230035795	0.0106720303256104	-0.0189421340263538	0.0239302519101177	-0.0070708786318791	-4.67735991580614e-05	-0.0239854154909932	0.00505224460437965	0.0601644647720758	0.0533383882099118	0.00250160861758179	0.0128989552285649	0.00260736954242966	-0.0104351948430484	-0.00128535533243737	-0.00767863119448414	0.0199328864519654	-0.0100331813916132	0.00159851539935114	0.000722760051458992	0.00249577244486101	-0.00237560611137023	0.000419111207090732
>DQ208309.1_Influenza_A_virus_(A/Brevig_Mission/1/1918(H1N1))_polymerase_PB2_(PB2)_mRNA_complete_cds	18	-0.0390050085604132	0.135835325611028	-0.0163666041217633	-0.0441352906992829	0.0121786059399148	0.0216820261018097	0.000954880633814711	0.0450418604555895	0.000823891560859804	-0.144114779842807	-0.0372326830195749	-0.0356980223094997	-0.0234506752131365	0.0143182402236647	0.00339705785104897	0.0111046951155101	-0.0101581445383904	-0.0053372325230785	-0.00157692474870089	-0.00623652797283497	0.00705783642071789	-0.000469231761253019	-0.00130770426927475	0.0128443655747918	0.0105606484565112	0.0058867463856282	0.0118751801238483	-0.0344299095184937	-0.00411428577884181	-0.074839203988818	0.0132569221232459	-0.0134005718974486	-0.0496945008119603	-0.00077697847857046	-0.00946410005586371	-0.00325891723840581	0.00817481739914215	0.00747881418285592	0.000582627379567951	0.00326314396995219	-0.00144911158081731	-0.00497100775297366	0.00330804286324539	0.000867805590622108	0.000696683507454266	3.67978780120847e-05	0.000961175549480186	-0.000293654306225694
>CY009459.1_Influenza_A_virus_(A/Weiss/43(H1N1))_segment_1_complete_sequence	43	-0.0332709588790323	0.197707414832056	0.0413969838303514	-0.0141597610463485	-0.00284828797020645	0.00302458172207665	-0.00267654834180582	0.024078362458529	-0.0110026358874414	-0.0526845818570192	-0.0217436642516049	-0.0141561208884174	0.0167803135772907	0.00425812700705015	0.0156778352385465	-0.00034036107246363	-0.0461159371222715	-0.0368581202705074	-0.0246253053447819	0.015071341467532	0.113108895616932	-0.0526092226005753	0.00959261673485703	-0.0160239722061684	0.00559335683245646	-0.0112929210893047	-0.0010411586890996	0.026887284923632	-0.00575836487618116	0.0309008403133475	0.00474881974100499	-0.00815897066998096	0.0146456196361068	-0.00264077736565208	-0.00607041344454322	-0.0010352686732115	0.00119821960368259	0.000344282539604606	-0.0154460123442403	-0.0231625871716785	-0.000340840363921425	0.00239101531612899	0.00117422102784843	0.000474436914210507	0.00147487361548342	0.00273652798757832	-0.00088036893339094	-0.00198737931182691
>M73515.1_Influenza_A_virus_(A/swine/Iowa/15/1930(H1N1))_polymerase_2_(PB2)_gene_complete_cds	30	-0.0323187266660122	0.123571546687787	-0.0821294094450481	-0.0234404522260578	0.00295724432431458	0.0329324056451698	0.00309415134057605	0.0593980685463551	0.00560983492710332	-0.160478059124441	-0.0503132950640428	-0.0396884985441486	-0.014648752555829	-0.00658415593056706	-0.0247153505702047	0.0118618088883213	0.0286703976539434	0.00529190418076713	-0.00534942254887336	-0.00919761708470302	-0.0693947420661027	0.0158871401305159	-0.00168858903152266	-0.00132043428765953	-0.010965194657694	-0.0100674457318648	-0.0104332505346957	0.0198046616493698	-0.00163130500065283	0.0494378343324897	-0.0127605169656139	0.00895585530821794	0.0372931460237236	0.00145862254469525	0.00641219060563751	0.00591820347074116	-0.0077171421814687	-0.00449077552584791	-0.00282129719081688	-0.00316844659037026	0.00152620970404226	0.00445201725323362	-0.00242970533782216	-0.000186711709398162	-0.000786835205991499	-0.000796886041958034	-0.000419217007378672	0.00058052970778317
>DQ469979.1_Influenza_A_virus_(A/swine/Manitoba/12707/2005(H3N2))_polymerase_subunit_PB2_(PB2)_gene_complete_cds	1	-0.157113030886965	-0.094572669561125	0.00691289284756804	-0.0297242556069609	0.0109844043038555	-0.0624765746130781	0.0128634185655884	0.0592670832852919	-0.00101122180846817	0.0145453095279457	0.00531926148629092	0.010543816470062	-0.014446456636376	0.00806500326250977	-0.00934434455492572	0.00431748298578117	-0.00575624462569149	-0.00322966697727792	0.00464540094342434	-0.00590662140108576	-0.00207473648196706	0.000458293424172987	0.0237156268748947	-0.00456220316572047	-0.00950800322137125	-0.00950913143920316	-0.00371602376059924	0.00110524969518256	-0.00515216522616519	0.00389460967728555	-0.00218979557638152	-0.00280394452968873	-0.0110291865946634	-0.0217950484366865	-0.0100785083033159	-0.00840126325888058	-0.012218912848049	-0.0238521552170418	-6.78536828565862e-05	-0.00314662615420631	-0.000447168875403067	-0.0239653551866026	-0.0217663670130451	0.0205599763557848	-0.0438687028871775	0.00714876022490371	0.000855126082305147	-0.00197469685367733
>FJ374512.1_Influenza_A_virus_(A/swine/Shanghai/1/2007(H1N2))_segment_1_polymerase_PB2_(PB2)_gene_complete_cds(2)	8	-0.158258052423581	-0.0747196984193703	0.00807407188216387	-0.0197992077367836	0.0109036505583883	-0.0216944828101068	0.0184154380270397	0.0090211573679315	-0.00406601233952581	-0.00842482061121549	-0.0112089725795387	0.00686627639388177	0.0913280208357718	-0.0920440230449987	0.0312130488423289	-0.0187867926554725	0.0381274176626923	-8.44991710039495e-05	-0.0281523857542925	0.00108089762484519	-0.000956148278063306	-0.00785662655756926	-0.0212494176474797	0.00359934781561981	0.00651300221011745	0.00494964977639381	-0.00776022395891862	-0.00160488132700904	0.00132698160342847	-0.00698817505538905	0.00346590711512687	0.00239366294785193	-0.00170902287810543	0.00071347968919429	-0.0030064569915044	0.00110043724054065	0.00311380091688815	0.00290647801838699	0.00100238639767108	0.00028648783248777	-0.003850619273485	0.00456675059228911	-0.00450913602900656	0.00160016267400407	-0.000453761684068186	0.000574964551879401	-3.25899157075564e-05	1.4908739696831e-05
[truncated: 8 more columns]
