# Supplementary material for: Re-evaluation of the evolution of influenza H1 viruses using direct PCA
Source: Sci Rep. 2019 Dec 17;9:19287. doi: 10.1038/s41598-019-55254-z (PMC6917806; doi:10.1038/s41598-019-55254-z)
Supplement: Supplementary file 1 — data set 1 [file 41598_2019_55254_MOESM1_ESM.zip › information/supplement/S2/PCseg2.txt]

types
>CY066965.1_Influenza_A_virus_(A/Aarhus/INS240/2009(H1N1))_segment_2_complete_sequence	M	-0.180148958946615	0.00959276987104067	-0.0128281994538578	0.0262552747726328	-0.100981464813825	0.0615941557263389	-0.00981194980501461	0.00490136635023627	-0.00356029612710716	0.00288215359480147	-0.00467915177948819	0.00515816639737186	-0.00342531062852631	0.0019218299436849	-0.000988779926982682	0.000240709552878126	0.000556850040710349	0.00176445129749691	-0.00174184069740478	-0.0016531597754287	-0.00312316120689047	0.00659228108252729	0.000556385671295817	-0.00319991925072359	-0.000926384314178435	-0.00465102676109931	-0.0063769608531313	0.026673959510972	0.00971137666946172	0.00104293353333668	-6.41661421592456e-05	-0.0159622420463983	0.0291231180063037	0.00353371751608769	0.00243598414310028	0.00229562291626289	-0.00106082612696705	-0.000520699504508001	-0.00262330986838993	-0.00222836607586014	-0.00152086950780375	0.0024477528940244	0.00146828605415505	0.00377156577729161	0.00120255314087768	0.00147917719792087	-0.00615660986048435	-0.00122760704430146
>CY050204.1_Influenza_A_virus_(A/Mexico_City/001/2009(H1N1))_segment_2_complete_sequence	M	-0.182538464475442	0.0115848814078921	-0.0129117970696773	0.0279572536543922	-0.0993775281470748	0.0596713721374617	-0.0114187559036441	0.00515270075712736	-0.00286539532128691	0.00268900517186223	-0.00403926931723772	0.00484604741641037	-0.0031524122060379	0.00100723825775867	-0.00171573232924231	0.000913086871487091	0.000919919239943944	0.000116101490235227	0.00024436223753542	-0.00173552737687846	-0.00303773451258039	0.00654544304021984	0.000400522192168345	-0.00330407744998922	0.00122743736795952	-0.00274311829325938	-0.00612063610663603	0.0218705121951658	0.00744027973761984	0.0019738692236309	0.000396396991356838	-0.013655640591884	0.0238074562371785	0.0013534019498859	-0.000566595048772434	0.00138884269985374	0.000586296486266518	-0.00159692061049487	0.00290899387025498	-0.000899737600567731	0.000998921610110069	0.00144304097160575	-0.00185123343276796	-0.00037401804595804	0.000984864667908379	-0.000574673651910746	-0.00143480502132462	-0.00198463354492695
>CY206739.1_Influenza_A_virus_(A/mallard/Southcentral_Alaska/12ML00995/2014(H1N1))_polymerase_PB1_(PB1)_and_PB1-F2_protein_(PB1-F2)_genes_complete_cds	A	0.00898135167894145	-0.00961874340248942	0.0450695625312639	-0.225309988027312	0.00107408452973299	0.0372280527647127	-0.0571617015348456	-0.00112075487924407	0.0386807991605035	-0.00185921612381173	-0.00428229481355068	0.0018177558247733	0.00997551618440799	-0.0278178621557498	-0.00594083796267077	0.0162064543913221	0.00979194567786615	-0.0277761368443205	0.0517409913234054	0.00727166977857535	-0.00236658249916669	-0.00141559199682529	-0.00133039948112818	-0.00686004752244731	-7.46751637910734e-05	0.00303523614992673	-0.00428276906101639	-0.00316153439094178	0.003769751597492	0.00196677126366696	0.00119145816691676	-0.0105927430303291	-0.00980282289956719	-0.0199192240658193	-0.0279537797525608	-0.00233025211732323	0.0177320266961492	0.00401822208733528	0.055574728706978	0.000175071325720501	-0.00163730180580513	-0.00339923604810903	0.00381836800271662	-0.00355555146080852	0.00143865550145894	-0.00139985512251027	-0.000669810500505465	-0.000819020464121549
>KR701151.1_Influenza_A_virus_(A/swine/Netherlands/Mill-CVI2617A/2012(H1N1))_segment_2_polymerase_PB1_(PB1)_and_PB1-F2_protein_(PB1-F2)_genes_complete_cds	6	0.0864640155371011	-0.116909546933249	0.00435841478253405	0.0456468506727772	0.0641546346835708	0.0968997004856705	-0.00709995330301324	-0.0757315307667922	0.0190079281420929	0.0190672973267466	0.000124002228363939	0.00823184052236624	0.00404472821861702	0.0067329221632835	0.0197569895744036	0.0284474393603909	-0.0347953793416663	0.00317186202130754	-0.0288152161952013	0.0298022030014817	-0.0142541656277214	0.0449067484572455	0.0653009466469001	0.0320283135732012	0.00928217562728976	0.00300352051978841	-0.0110611101443744	-0.0507023693661516	0.0432253771973008	0.00124373474065285	-0.0129157107078467	-0.0300742820677597	0.00331522679140742	-0.00018968963297915	-0.00120834891719399	-0.00839376200408139	0.0134010055153742	0.00396870699488902	-0.00242086960585251	-0.00142638870503161	0.00063682581485416	-0.00308818230567087	2.61543992758144e-05	-0.000627593353712261	0.000377785459345983	-0.00122728984699714	-0.000206783647224331	0.00183603906031821
>KP873114.1_Influenza_A_virus_(A/swine/Illinois/A01134201/2011(H1N1))_segment_2_polymerase_PB1_(PB1)_gene_complete_cds_and_nonfunctional_PB1-F2_protein_(PB1-F2)_gene_complete_sequence	8	-0.179978091797435	0.0142522187949047	-0.0141372979481109	0.0277226819450494	-0.102280527883782	0.0580098552718702	-0.0136505355827915	0.0087939270640577	-0.00418601276570283	0.00489297350142245	-0.00502009411986138	0.004401499241051	-0.00104364173484691	-0.00193535771749153	-0.00267410721310321	0.00400370971801077	0.00165289516111493	0.00317426325452325	-0.00132284909895143	0.000212869645883845	0.000269091121033882	0.00894286773682936	-0.00332709878912671	-0.00505176532644078	0.00262525795470949	-0.00545335461769659	-0.00632142823014653	0.0204624888851831	0.00837818119899415	-0.000269742234701713	0.00105577929149583	-0.0127892527788774	0.0204615753869288	-0.000196264880199923	-0.0022724715868974	0.00158542736877614	0.00276277427416692	-0.000612730128302762	0.00584131096408459	0.00088570003466001	0.00160839330039293	-0.00011888350377305	-0.0026204199794017	-0.00192959064439541	-0.00429869091032472	9.66470103354436e-06	0.0105102585425935	0.00276321866154752
>KM029885.1_Influenza_A_virus_(A/swine/Guangxi/NS2196/2012(H1N1))_segment_2_polymerase_PB1_(PB1)_and_putative_PB1-F2_protein_(PB1-F2)_genes_complete_cds	8	0.106482489259265	-0.126861895749792	-0.00524843853143567	0.0332811931116349	0.0428841917768971	0.0569711387144756	-0.0200774858522832	0.125055188769777	-0.00216728696358405	-0.0337758687998543	0.00251739477106303	0.0180524831497731	-0.0198762230963942	-0.0111903994376625	0.0201116485791447	0.00937306767826726	0.00881448391293209	0.00571143067788424	-0.0090548516069514	0.00977742766196474	-0.0010249229425305	-0.0159981191836629	0.0155127434133674	-0.000497859815825355	0.00158639302223809	0.00792058809706098	-0.0105609793200388	-0.00525423383597365	0.00399978254380566	0.0122268564556054	-0.00575188035731799	-0.00695188465584378	-0.00121841030055857	-0.0327360997483313	0.0480193546730793	-0.00682717728366883	-0.0520616305342207	0.00536954692949092	0.0220675636300033	0.000243922529069114	-0.000818495370612802	-0.00256913821468255	0.00477046930582177	-0.00268698156302088	0.000539575209681868	-0.00273522212292388	0.00107709185621485	-0.00152742007133873
>KX232483.1_Influenza_A_virus_(A/turkey/Ontario/FAV-006-4/2016(H1N1))_segment_2_polymerase_PB1_(PB1)_gene_complete_cds_and_nonfunctional_PB1-F2_protein_(PB1-F2)_gene_complete_sequence	A	-0.175602896338514	0.015268632740257	-0.0106472634914056	0.0186335325230318	-0.104521992435736	0.0655829149041053	-0.00986858326717456	-0.00262448561069147	-0.000746349741688419	0.00416427638691766	-0.00136878823538827	0.0112220552267617	0.00300837520837591	-0.00441906521570084	-0.0107489592237434	-0.00670370483736199	0.00250642590047347	-0.000994423304217968	-0.00652828064193706	-0.000217090341850354	0.00501254338479092	-0.00895376043900802	-0.00498626803540729	0.00954177603531537	-0.00384626057953698	0.00906796797842393	0.0178179840881471	-0.0364838368349707	-0.00367124014363054	0.00449032786464587	0.00354889856174393	0.0312311843311589	-0.0416826301410256	-0.00493241535673077	-0.00175638081197122	0.00244319138984049	-0.000689355690788765	0.000229835634186338	-0.00782687787853959	0.0313992640012391	0.0377140652217256	-0.0254978015918218	0.027756066007923	0.00379499596417441	0.00109169489345587	0.00527502478700709	-0.00110067891716015	-0.00104916006134424
>KT836834.1_Influenza_A_virus_(A/Hawaii/17/2015(H1N1))_segment_2_polymerase_PB1_(PB1)_gene_complete_cds_and_nonfunctional_PB1-F2_protein_(PB1-F2)_gene_complete_sequence	M	-0.166706007862062	0.0148571422866963	-0.00733740021072709	0.0249941284189141	-0.107066510797142	0.0737838129178412	-0.0141417784295131	0.00264460169116108	-0.000151834291347642	0.00489991018703856	-0.00409859645240274	0.0135813473014463	0.00890197642484236	-0.00399422313925536	-0.0170589615350031	-0.00272819978629047	0.00364009448251995	-0.00445654979605416	-0.00503573894968517	-0.00381996627901736	0.00520422182974513	-0.0106876465103658	-0.00124975504639391	0.0104934486456858	0.000889733424028642	0.00395053641390857	0.0118360492640748	-0.0439774325105345	-0.0110059258123915	-0.00308590899581395	0.00783652005033901	0.0307740455816659	-0.0509341254124423	-0.00056666841951973	0.00247052108585283	-0.00686453688491912	-0.00203674210369996	0.00611538732731327	-0.00143428371757162	-0.0265279271894098	-0.0392001229563449	0.0187285792226179	-0.0234175190377491	-0.0009166838601632	-0.00119142602632219	-0.00516197014106777	0.000841975813789122	0.00266915665085796
>KU976887.1_Influenza_A_virus_(A/swine/Mexico/AVX62/2014(H1N1))_segment_2_polymerase_PB1_(PB1)_and_PB1-F2_protein_(PB1-F2)_genes_complete_cds	2	-0.164400695415628	0.0143593219259019	0.00792535585646468	-0.00420865552726991	0.0605310206822657	-0.0386203829806594	0.00552618250800268	-0.0336093417507738	-0.0247149830947121	-0.0768785264734092	-0.0977183019671661	0.0550564264689906	-0.00856349111335279	-0.00130452871797533	-0.0225390900420019	0.00328131941568483	0.0126681971216521	-0.00593129428832145	-0.0168061367948719	-0.0246744654249237	0.0067459428836134	0.00366393221034043	0.0147678152788289	-0.0247343368914312	-0.0224608708282643	-0.00549324182629745	0.0150023565744826	-0.00525798804890127	0.0123266857450542	0.00859163758696103	0.005876819309575	-0.0018932811236077	-0.00499283580314324	-0.00599298138793876	0.00145261006868794	0.0031798416291319	-0.00270373639114363	-0.00315598333530769	0.00605763588627839	0.00468541108527566	0.0317906971294826	0.00370818724433518	-0.0417776742560002	-0.00152230389577227	-0.00545109152984956	0.00163333233338738	-0.003162429348419	-0.00145377219006913
>1978_CY011302.1	R	0.136552108575016	0.228146472002296	-0.0814970637257734	0.0033630358883186	0.00606402539394128	0.00228711099710496	-0.00759911007638489	0.00630672937445739	-0.0147910286270163	0.0327498551741365	-0.024478633712438	-0.00681519195162913	-0.0137764666990019	-0.0111703843092211	-0.0119838088530439	-0.0206490610468642	-0.00578374266508689	0.0243782150138001	0.0108605381037369	0.0153167891479683	0.000701418741866954	-0.0124173389275405	0.0108029322276545	0.00500515218170761	-0.014526734102873	-0.00224371336755722	-0.0041730869570557	-0.0140047937953643	0.00462564210774278	0.00297373888103476	0.0158772417662017	-0.006875600954025	-0.00231133561890065	0.00803066233527723	0.00368872014335475	0.0121434894404263	-0.00329329982790434	-0.0840764756794066	0.00927982726697979	-0.00452353600926655	-0.00544600614426643	-0.00560682317216419	0.00180709525938963	-0.00423398275335737	-0.00262545477963921	-0.000319612969292322	-0.0015293161630926	-0.000442115062411444
>1986_CY021739.1	R	0.137712749839456	0.238096077292226	-0.0968401168557409	0.00606261257380579	0.00618030300255713	0.000834008756799057	-0.0130695575385501	-0.00216553303872389	0.0195092239269985	-0.0229616785495414	0.0140737279789543	0.00573673773870652	0.0073125015857748	0.00864117865382144	-0.00709165450750983	-0.0242333896977805	0.00773465843875967	0.0332202470543336	0.0201640800877732	0.00895801139561667	0.0108356211444412	0.00429079813504383	0.00265195367322395	-0.0124642503937469	0.0100147556448133	0.0110572616560244	0.00211300948145723	-0.00604265605535746	-0.00124732046875789	-0.00134875164213739	0.0199767134557322	0.00026836209102067	0.00865579724119772	-0.00194393665769057	-0.000401071314168114	-0.00788107629443415	0.00230448883222476	0.0216582395890908	-0.00794763855987772	0.00100945123185583	0.000618710117279417	0.00131405910292897	0.000606497218571594	0.00130117233289145	-0.000731145539776298	0.000882920094905117	-0.00131031905804984	0.00250896507406095
>1995_CY242097.1	R	0.139603159922247	0.221124418296755	-0.0923010922099925	0.0128331557346136	-0.00350249321021292	-0.000879735124615456	-0.0174516195162727	-0.00763703443904598	0.0169812348685099	-0.0508065397822089	0.0300772693449519	0.00909748474402365	0.0116829060468709	0.0132215694879451	-0.00749790070803655	0.0293619749692082	0.00606513477793114	-0.00906777634901666	-0.00661080426062087	-0.00789797949855602	0.00132197859002113	0.0188081748586551	0.00356620832592932	-0.0147722403108134	0.0336674711719113	-0.0055696583773756	-0.00578909093361511	0.0407574154508939	0.0209526911369025	0.00531504367070157	-0.086286841725724	0.0175321698438639	-0.0364523053198795	0.00200537239458962	-0.00336190976464952	0.0161778111371885	-0.000570339058557033	-0.00787914142857304	-0.00156862153465267	-0.00265056355236452	-0.000457105431231239	0.000730455521086098	0.000120769284524693	6.15054681923218e-05	0.000310593207235843	-0.000473007534473488	0.000346338614085937	0.00137225837151336
>2007_CY027825.1	R	0.127546633396199	0.222414578818216	-0.0774397813465414	0.00495230688189338	-0.00248326545935836	-0.00106158777883309	-0.00192079624853882	-0.00869745441738369	0.0227198852540174	-0.0653034893862957	0.0547178284846014	0.00104147561102444	0.0222385544959921	0.00240623578345578	0.0262015291714746	0.0587216955846736	-0.0273770267319428	-0.0906513638519961	-0.0512402190961223	-0.0393620671472642	-0.0176107633840772	-0.00398934571753753	-0.032698796149164	0.0284050158838092	-0.0287352764539073	-0.00870569207206839	0.0066924390004481	-0.00730854630681697	-0.010976904287094	-0.00246796604531278	0.0339334345848165	-0.00459645967095366	0.0134604776392329	-0.00190614082200388	0.00151035473336972	-0.00401953969306256	-0.000493206127570486	-0.00484773595274367	0.000897412024822784	-0.000882496692063891	-0.0011082085389578	-0.00176445144793553	0.00237791990281434	-1.21126240944196e-05	-0.000364046299258717	-0.000376522035362138	-0.000278832140197642	-0.000223698267965699
>CY115949.1_Influenza_A_virus_(A/swine/England/1093/2005(H1N1))_polymerase_PB1_(PB1)_and_PB1-F2_protein_(PB1-F2)_genes_complete_cds	6	0.101563844483157	-0.116769290674133	-0.00973339127850894	-0.0015654953541197	-0.040377863547522	-0.0725449891598517	0.0175144876848685	-0.0226247456029422	0.0429466422759564	0.0299693478898012	0.0376219393007224	0.0928096154172921	-0.0740440172366116	-0.0413343969499557	0.0239573139372064	-0.00578800968042312	-0.00334651994118861	0.00409539240250865	-0.00560984126879914	0.000645578397509652	-0.0140947863845021	0.0113616478851782	-0.0157635833976471	-0.00929854097007234	0.00132776817835784	0.00321495071560466	-0.0024527964392087	-0.00994943052171623	0.00792988983995878	-0.00750485907293786	0.00681272945293543	-0.00414804632666695	-0.00517783594705958	0.0529515343819512	-0.0153431329891598	0.027746881137987	-0.0336540731913271	0.0119798230194808	0.0133334029135452	-0.00699255361716645	0.00163333499001503	-0.00741502160728357	-0.0020632015443924	-0.00404319534510328	0.00158979716420684	0.0026466842132226	0.000273969892235912	0.000361691645158086
>GQ229324.1_Influenza_A_virus_(A/swine/Hong_Kong/NS1179/2007(H1N1))_segment_2_polymerase_PB1_(PB1)_gene_complete_cds_and_nonfunctional_PB1-F2_protein_(PB1-F2)_gene_complete_sequence	8	0.106496240654023	-0.133882644664394	-9.15247059917485e-05	0.03307678561526	0.0548410057131986	0.062293229722779	-0.0142971258123469	0.11102678896244	-0.0100898877993844	-0.0237070664394593	0.000331104415706957	0.00927779812523945	-0.0176283962978725	-0.00908859730215074	0.0077258203844598	-0.00538711599372143	0.00551812885997195	-0.00384787805284936	0.00122218847615147	-0.00250944274090519	0.00327862422125365	-0.0124554499985228	0.00562658201776572	0.00581454407240308	-0.000885225733446783	0.0028083795069768	0.00990785718092489	0.00486652480960433	-0.00193400811871208	-0.00713423638107512	0.00347840888141076	0.00542254941159614	0.0018226413081454	0.023565106089049	-0.0235335500697566	0.0119426868966239	0.0295978045380863	0.000464255566808175	-0.00889977054656586	-0.000566113401273339	0.00703797390187229	-0.00123607033370038	6.68859404377405e-05	0.0174036510297181	-0.0192568822951939	-0.0411137080400954	-0.00356621634634309	0.00500725192323701
>KY063950.1_Influenza_A_virus_(A/blue-winged_teal/Lousiana/UGAI14-0690/2014(H1N1))_segment_2_polymerase_PB1_(PB1)_and_PB1-F2_protein_(PB1-F2)_genes_complete_cds	A	0.00689569762773074	-0.00797066274615493	0.044791578318607	-0.224755636609569	0.00908009562459787	0.0392511412441015	-0.0491329483399916	-0.00176481889592723	0.0391502141089514	-0.00185485291398635	-0.0186507126072655	-0.00221090657245267	0.00665882079058916	-0.0173357140178736	-0.0122191611134347	0.0152183737570723	0.00440479572638899	-0.0223940328306021	0.0430375442861109	0.00617565847722281	0.000849584346113808	0.00491135395754392	0.00145126349707566	0.00983215127134879	-0.000459847167455959	-0.00429437080978734	-0.00581470006741589	0.00133403870029123	0.00884947726447236	0.00129076014951955	0.00117072043682528	0.00168032573460793	0.00740008783073739	0.0191575144409011	0.0263961620876027	-0.00127474875510338	-0.0212321433693478	-0.00470239385343145	-0.0596426599588748	-0.0014619375702809	0.0032654585139548	0.00403985055215756	-0.00216262019271346	0.00200194315894653	-0.00217935043422186	-0.000404567111621314	0.000195055631728559	0.00176676261617161
>KU143509.1_Influenza_A_virus_(A/wild_bird/Wuhan/WHHN16/2014(H1N1))_segment_2_polymerase_PB1_(PB1)_and_PB1-F2_protein_(PB1-F2)_genes_complete_cds	A	0.0437252416490088	-0.0440678270475845	0.0295708316430648	-0.0684517208655168	0.00450414633463017	0.0158269703781942	0.0102737026769338	-0.0543848737378528	-0.201709396952756	-0.0338256336134518	0.105529797024615	0.0432437470074748	-0.00471120117838413	-0.0148250329281277	-0.00258360175608903	-0.00274903179489944	0.0116406413050357	0.0095097859888161	0.0143489828632983	0.000751733793778927	-0.00385026068872527	-0.0202022350329072	0.0113102952697922	0.0022219249598933	0.00666448000465765	-0.0122676026439001	-0.000154737628453703	-0.000697930840770737	-0.000556488507853827	-0.00644933233191821	-6.19496807880727e-05	-0.00298045955223352	0.00300471065204747	-0.00331269296977828	0.000936709278576959	-0.00606106948853562	-0.000426066617786531	-0.000829056089098491	-0.00315011058607247	0.000734739357691442	-0.00147520717305966	-0.000733120997657548	0.000486279680919777	0.000606065480344254	-0.000537280122704492	0.000405616350172313	-0.000548797722508043	0.000631972363245389
>KF998055.1_Influenza_A_virus_(A/swine/South_Dakota/A01267922/2012(H1N1))_segment_2_polymerase_PB1_(PB1)_and_PB1-F2_protein_(PB1-F2)_genes_complete_cds	1	-0.156942878384356	0.0189277863052597	-0.00253680350502484	0.008275417336719	0.05782243265073	-0.0384792558234548	0.0110365308676835	0.0276152983389726	0.0123557504701869	0.0575773877159836	0.0335326202044672	0.0363452854277668	0.0736091463292303	-0.0251982733968892	-0.0683076127941408	0.0117171766444374	-0.000759788803227353	0.00488439298971128	-0.0112608164315073	0.00492080195432667	-0.0128580233679275	-0.0120338875416477	-0.00561268114541969	0.00140443910276043	-0.00728654241890101	-0.0141166180284876	0.0433324233564454	-0.028248701510947	-0.0213911260778082	0.0609598697047635	-0.0332743791466887	-0.00153766749724545	0.0356215536044356	0.00948029460275017	0.00357482831825654	0.00684815754121169	0.00227550076786484	0.00370856270520832	0.00373531602585404	-0.00222493174701586	-0.00159143057913885	0.00285886447314387	0.00394568478694959	-0.00333753163804131	0.00321025946733507	-0.00267618798272641	0.0017262444843268	0.000356964458373844
>KR699740.1_Influenza_A_virus_(A/swine/France/Finistere-0011/2011(H1N1))_segment_2_polymerase_PB1_(PB1)_and_PB1-F2_protein_(PB1-F2)_genes_complete_cds	6	0.0930786893227845	-0.121289538580259	0.00613659115492183	0.0514934477261331	0.0671536533214107	0.0943324287684088	-0.00931741321267662	-0.0753126317184752	0.0262862032879013	0.0154709473042705	0.000561860014838886	-0.00120961642388809	0.00722920869647313	-0.00104415785798317	0.00505644935819061	0.0124230490122839	-0.00250813256111484	-0.00327340106682399	0.0118481349736671	0.0208578924531826	0.000248160169143308	0.0152289660580579	0.0329107246301672	-0.0031244162713282	0.0186676761750425	-0.0394846058922865	0.0292791806162043	0.0558887362248869	-0.0450319117339163	0.0110010279443861	0.0366632803927906	0.0400158088594555	-0.00832245450620408	0.012926178766334	0.0224730222031396	0.00658597548534964	0.00162331517800226	-0.00044799494454902	0.0141985649068994	0.001574503004092	0.000473660634121713	-0.00209979765122004	-0.000537782371854814	-0.000924598222526943	-0.000373588849830657	0.00268146872663313	-0.00117931872639276	-0.000871014662407601
>FJ638304.2_Influenza_A_virus_(A/swine/NC/00573/2005(H1N1))_segment_2_polymerase_PB1_(PB1)_and_PB1-F2_protein_(PB1-F2)_genes_complete_cds	1	-0.1786303253536	0.0160199945896761	0.00127462092778382	0.0124112380312393	0.0137992269799086	-0.0101063073229655	-0.0071080055321831	-0.00209649243684678	0.00377081150737558	-0.0197617826910846	0.00449440828160394	-0.00816733949015359	-0.00532645945461894	0.00489610021085806	0.0405333773081571	0.0124790959413852	-0.00720721054850252	0.00294508344470225	0.0186001309037734	0.00905939198281077	0.00128537334977289	0.021353788557473	0.0272074121199489	-0.0185854094473753	-0.0346411783063658	0.0180882554794453	-0.00959516893595616	-0.0128769911257578	-0.0948082594800151	-0.0240553973970493	-0.0343620803287611	-0.0381909500109339	-0.00906811549930233	0.00806735681405215	-0.0059692719707459	-0.00560030877839392	-0.00521422597401892	-0.00640661724650065	-0.0043874538048313	0.00273468020632589	0.00142790013148801	0.00391978749490465	0.00102461154113821	0.0106685819585787	8.78802395786208e-05	0.00333483232962712	0.00484455848267351	-0.00257036338987796
>CY116034.1_Influenza_A_virus_(A/swine/England/195852/1992(H1N1))_polymerase_PB1_(PB1)_and_PB1-F2_protein_(PB1-F2)_genes_complete_cds	6	0.106624485322811	-0.143750961831903	-0.025588349225112	0.00418560939273772	-0.0375199439736989	-0.05883039729865	0.00145975763205423	0.00316709790321971	0.0101589355935679	0.0122275360363639	-0.00525610766022185	0.00385969352781166	-0.00263876560439898	0.0341185060683922	-0.0109844218524523	-0.000288896742792442	-0.00255694869263371	-0.00713615065062885	0.0109902160683093	-0.0251788852259228	0.0172937717245497	-0.00782860546873955	0.0135911392352483	0.0127194543420922	0.00692109213412056	-0.0194669346039909	0.00263887785159454	-0.000417597582563208	0.00341664387106519	-0.000838030504131901	-0.00595117551006327	0.000112432485349529	0.000783536155891426	0.0140050998650229	-0.00703298445231449	-0.0378763468507899	-0.00850456463573626	-0.00704921079267085	0.00636302546483773	0.0283895025983647	-0.0055439142195896	0.0156070105561513	0.000210379689836868	0.000406316156675768	-0.00100865312367565	-0.00244149435530385	-0.000846101312922747	-0.000840652901050251
>KR700630.1_Influenza_A_virus_(A/swine/England/00034/2005(H1N2))_segment_2_polymerase_PB1_(PB1)_and_PB1-F2_protein_(PB1-F2)_genes_complete_cds	6	0.099565563903238	-0.114909677962575	-0.0109557909943981	-0.00392953115390518	-0.0376873064614731	-0.064658881037517	0.0167539674409479	-0.0199318032919745	0.0558147328944278	0.0315994229343152	0.0369392776693664	0.0845385699321457	-0.0781072626163827	-0.0304852232704484	0.0141237236100737	-0.000517780429302371	0.00431342963401555	0.00836962821998017	-0.00850226028020231	0.0108076993339802	-0.000847400080711576	0.00671653310094532	-0.0110699978513403	-0.00870376725123339	-0.0180979871703885	0.0103942444486498	0.000994036995755388	0.0136131026761319	-0.00721732334249771	0.0134862883897095	-0.00427650094450027	0.0100017687495529	0.00223754895457043	-0.0539528665281437	0.016997722455097	-0.0154519330431075	0.0390766061139977	-0.0113441044646948	-0.0190311509840606	0.000662646783825116	-0.00105002720945236	0.00675269291980733	-0.0010252601581701	0.00412516663011201	-0.00265337451980737	-0.00141830594247668	0.00104846604524927	0.000677337818130265
>EU053131.1_Influenza_A_virus_(A/swine/Doetlingen/IDT4735/2005(H1N2))_segment_2_polymerase_subunit_PB1_gene_complete_cds	6	0.0997757329076867	-0.131080608333082	-0.00154604348840806	0.0523378884963513	0.0622622348103185	0.0892140253121437	-0.0108555581516014	-0.0647360446329979	0.0201542908354184	0.0186414307695606	-0.00514087527041685	-0.0079174561684974	0.00903158000352011	-0.00301578847930821	-0.00668896314785925	-0.00732642829984676	0.00733376848351116	0.00366403094734552	-0.00465788915013049	-0.0149629845270474	-0.000550605496241688	-0.0301136720469771	-0.0180192254437011	-0.014943439234997	-0.00647307043622057	0.0114443260826184	-0.000620326813183269	0.00751514703491564	-0.00315100015436454	0.00449679021073354	-0.00163156732485166	0.00669854864181338	0.0113374211111321	-0.0384118674028756	-0.0637445386972164	0.00443437728567795	-0.0426911249123515	-0.00655655861892018	-0.0191501618005405	-0.00403003960270621	-0.000800339889505119	0.0087386216088265	0.00386244218062382	0.00271195039125573	-0.00152651785580142	-0.00019761058629874	-0.000311995179001059	-0.000231125273329438
>CY009898.1_Influenza_A_virus_(A/Swine/Spain/50047/2003(H1N1))_segment_2_complete_sequence	6	0.106273258251982	-0.129379566272822	-0.00521272613309964	0.0304759135048208	0.0348226850270018	0.0337407704025077	-0.00726804735392667	0.0121651090274251	-0.0298092531916326	-0.0111350336696422	-0.00698420827558128	-0.0288295542447055	-0.00413727711120466	-0.0112695007246485	-0.0225047783262054	-0.0125188736820616	0.00372162248851596	0.0151029455420195	0.010433173014838	0.0063980928701576	0.0363456785856013	0.0971263789106907	-0.0932671924164485	0.00182863569174013	-0.011444017040292	-0.0414677421941141	-0.00282862660116124	-0.0191272538278274	-0.00308281777235006	-0.00657735185868729	-0.00503816604279609	-0.00540687325252953	-0.00259076269875047	-0.00454828679771788	0.00268325280081341	-0.00531694042877705	-0.00094101491947401	-0.00218097755001852	0.00182759403047595	-0.00079102577623608	0.000206076049249567	-0.0025516557251902	-0.000785006654314525	-0.00215663213599787	0.00193022415187416	0.00014653914193904	-0.00211947800826897	-0.0010903985179346
>CY037950.1_Influenza_A_virus_(A/swine/England/WVL16/1998(H1N1))_segment_2_sequence	6	0.104527436458614	-0.126740319306215	-0.0208781474328693	0.00404866125262478	-0.0417404652160887	-0.0593741786429301	0.00229257565967423	-0.00305568966047547	0.0116071165875913	0.0128561714058414	-0.00569132348286652	0.00144962647606789	0.00520939570822691	0.0459126791938157	-0.00730013797571669	-0.0080417470652895	0.00623963272646925	-0.00343376805578986	0.0314918494691328	-0.063197369012141	0.0530349553727653	-0.0122839134967121	0.0295097886500455	0.035195062739949	0.0189533353626141	-0.0324076894186658	0.0018440792955086	-0.017302900360522	-0.0136796859354828	-0.0134075565296176	0.000671576674695665	-0.0187654375944343	0.00736070012324063	-0.026253996266187	0.00763702537466929	0.0505062940799833	0.00584425564462724	0.00702338662886804	-0.00415070666178072	-0.0188275599537798	0.00221451030021172	-0.0140253185515172	0.00159886273063283	-0.000168125458929384	0.00123808913901813	0.00194784636942975	0.00195345841776539	-0.00041364046198764
>AB434350.1_Influenza_A_virus_(A/swine/Udon_Thani/NIAH464/2004(H3N2))_PB1_gene_for_polymerase_PB1_complete_cds	8	0.0910637082207927	-0.111881310473266	-0.0194582200132815	-0.00552747528902257	-0.0518212206029308	-0.0619373037691412	0.0117871777252272	-0.0245539916881354	-0.00242720848757389	-0.0234433748791764	-0.0290000913610477	-0.0514489450989815	0.0560696002572724	-0.107851726506177	0.0267047361933387	-0.0342375024333272	-0.0111487105822053	-0.00888588346445054	-0.0274308384571886	0.0116065684936125	0.0220507569343859	-0.00279867472442892	0.00590820674315448	0.00879508112612737	0.0267818602192896	0.0242997618509144	0.0604041486429547	0.00705577625068021	0.00527243071873575	-0.0411866783503766	-0.0125690114036127	-0.00670298420495114	0.0104489478059927	-0.00626363111060546	0.00821650489389651	0.000108612155480999	-0.00261763805141945	-0.00287749006203177	0.00132799611946883	0.00255780948082058	-0.00119186017352808	0.00408693907941929	8.90700694264359e-05	-0.000650468838300995	0.00049650167271816	-0.00199427986723937	-0.000699076951811112	0.000364383699006923
>CY009378.1_Influenza_A_virus_(A/swine/Spain/33601/2001(H3N2))_segment_2_complete_sequence	6	0.10578978929918	-0.125933194189594	-0.00599540636367099	0.012203389011703	-0.00759290487748143	-0.00751556725562843	-0.000963682375241821	0.00650105586350418	0.00271934433856804	-0.0229958077912983	-0.0092471299432891	-0.00987458175335239	0.019415984864568	0.00892546857512458	-0.0374708433384282	-0.0897038799826933	-0.0514941701670775	-0.0214969976507494	0.0169399577090797	-0.0271364634685903	-0.117152950300321	0.0086870797901564	-1.30260666961188e-05	-0.0121755036034605	0.000330455947726458	-0.00804529916138885	-0.0161278944985964	1.72824570839514e-05	-0.00616373721813444	-0.00966648417523443	-0.00324665957791612	-0.00329340844117864	-0.00891492927414354	-0.00718298196513489	0.00955915972396665	0.00830625355035326	0.00638304829699846	0.00315711636238766	-0.00180778652771737	0.00257358962041523	-0.000541448876013907	0.0016449553393974	0.00123871893403583	-0.0020237880670828	0.000528179695381134	0.00191999441963825	0.000729908202097913	0.000453859256579866
>CY038509.1_Influenza_A_virus_(A/Siena/3/1995(H3N2))_segment_2_complete_sequence	6*	-0.177837436506124	0.00463234804579207	-0.00327591375758816	-0.00730078542034985	0.0321586128229997	-0.0185851331351264	0.000992281908663835	-0.00385128218453229	0.00113082735263913	0.00105486614497708	0.0169083994205616	-0.0262753337338966	-0.0055612824125874	0.0216852139468383	0.0714866716504783	-0.0154873008200752	-0.0197085624099065	0.00879633952460817	0.017364637996782	-0.00328623278112793	-0.00333287013769097	-0.00870409996053505	-0.012030760314618	-0.00887975797313904	0.00292354943845354	-0.00941395118308825	0.018833960984517	0.000570817289662997	0.0142043045841598	0.0170146935006572	0.000907337436048287	0.00151089191057178	-0.00869570566299133	-0.000511561734378302	-0.0033770285000854	-0.00333736231329592	0.00312827101291895	-0.00147748471459532	-0.00939707385991176	-0.000596061354045906	0.00193097977763544	-0.00497574268012979	-0.00451429236637124	-0.0314436180867883	0.0125666537466273	-0.0208302432193067	0.0245462368420698	-0.0291220642529542
>CY011910.1_Influenza_A_virus_(A/New_York/720/1994(H3N2))_segment_2_complete_sequence	1*	-0.162554813959141	-0.00179370469954926	-0.00201500763462016	-0.0177900156227375	0.030578534353998	-0.0159692382907142	0.00497325036940949	0.00101443824539766	0.00402701559012527	0.00336955289691977	0.0163958781787441	-0.0374723355665769	-0.00649958172766956	0.0301512828890604	0.0909523229383855	-0.0235337928098073	-0.0220838786268259	0.0105473311578914	0.0211048380709473	-0.00426985538598823	-0.00585598521820932	-0.0164521173894676	-0.0221953827367418	-0.0178693327744046	-0.00160921360407838	-0.0224857108488565	0.0406436005351959	-0.00521419888853373	0.0289341792668983	0.0364187764830883	-0.000938172753504523	-0.013592280758576	-0.0121320840639347	0.00123774307123983	0.00381610597813686	0.00254316011730596	0.000441947260682799	-0.000704195119035165	0.00323660286112555	-0.00429124996857431	-0.00391283785018643	0.00399900050315846	-0.000433369614764129	0.0320967710652309	-0.0100937381211279	0.0172817165023327	-0.0101784606275954	0.0128475585337097
>DQ150423.2_Influenza_A_virus_(A/swine/MI/PU243/04_(H3N1))_polymerase_(PB1)_gene_complete_cds	1	-0.176510873031455	0.00787052798999473	-0.00651486181632556	0.0267347425392967	0.0541364467571919	-0.0423631122982443	0.00591992352808361	0.0246024063824446	0.00981542849909176	0.0444981646998843	0.0271682403651599	0.0196960457469713	0.0508883508039947	-0.0097799088067176	-0.00771758663373506	0.011479252515502	0.00406406326753235	-0.00258313365709237	0.00129040357137756	-0.00269732494247196	0.0011796951090531	0.00349994702516402	0.00312768492085553	-0.00919829336815018	0.00665856417031387	0.000175700858264533	-0.018533684756417	0.00875679621250986	0.0122176133015854	-0.0261179735380177	0.0116412785272826	-0.00567705746749207	-0.0173046802299215	-0.00297069694133445	0.00102299069740102	-0.00433971629852398	0.00167638188793274	0.0023898007465853	-0.00436179878742699	-0.00618520636086238	-0.00199185168463577	-0.000117505377479199	0.00488738308365215	-0.000933012895277957	-0.0242598083188897	0.00808121719009619	-0.030251340243131	-0.0350954987441446
>EU604692.1_Influenza_A_virus_(A/swine/OH/511445/2007(H1N1))_segment_2_polymerase_PB1_(PB1)_and_PB1-F2_protein_(PB1-F2)_genes_complete_cds	1	-0.172367804463767	0.00998895512801416	-0.00325569321158413	0.0240295969724096	0.0593037877402976	-0.0414444451430527	0.00300161915741505	0.0233663274646759	0.00827841094965666	0.0449588956277117	0.0301563270062951	0.0180061323494407	0.0523240415988187	-0.0108302436059695	-0.00808734841665243	0.00886367811550916	0.00407980770727642	-0.000328596100262072	0.0016087384406023	-0.00422865495296643	0.00157675761660326	0.00684775913308932	0.00176878819616071	-0.00522436651922733	0.00560600997204227	0.00138166585343687	-0.022111251595313	0.0155233107046249	0.017036265802043	-0.024422060667504	0.0223124826256049	-0.00298926169336102	-0.0176799363286438	-0.005805254319559	0.000352290529799075	0.00102196620261509	-0.00208964505774753	-0.0062522585875416	-0.0018854115259376	0.00669544918530108	0.00191557951933451	-0.00321154983234787	-0.0101720994135587	0.0294546050071259	0.0479719311065957	-0.0105219290183629	0.00217787991302996	0.00575632494640395
>FJ374513.1_Influenza_A_virus_(A/swine/Shanghai/1/2007(H1N2))_segment_2_polymerase_PB1_(PB1)_and_PB1-F2_protein_(PB1-F2)_genes_complete_cds	8	-0.175308912363589	0.0138210218823386	-0.00955912539323426	0.00474352601618413	0.0440603179410554	-0.0274672513401057	0.00137376946893867	-0.00720673538354679	0.0125001090189784	-0.00811543245389247	0.0362589252985439	-0.0858621081793198	-0.0912423787288738	-0.0157368297467631	-0.0530764178841784	-7.55024676620914e-05	0.0119028639581944	-0.0113683425113533	-0.0154595369238592	0.00066409133969153	0.000706949737876967	-0.00817170591511033	0.0119002346423221	0.00316580173746921	0.0061228616331522	-0.00231945677892767	0.00279845571154038	0.000299551952062514	0.00397421998010485	-0.000276422928793851	0.00314890364391599	-0.00665513714188345	-0.00453185063382767	0.000720716935962176	0.000495799936328452	-0.000271050782673506	-0.000559880677260861	0.00401573557343176	0.000708623058516164	-0.00130271137192629	9.73549969232969e-05	0.000287779544183266	0.000500302453888483	0.00183106627652923	9.16208752154515e-06	0.00127613072464167	0.00124770647993624	-0.000979534153686437
>AB434390.1_Influenza_A_virus_(A/swine/Hokkaido/2/1981(H1N1))_PB1_gene_for_polymerase_PB1_complete_cds	8	0.106106506007906	0.166075506588398	0.204373260700522	0.0550852853976587	-0.00549660402059612	-0.0203568563848756	-0.035079874376494	-0.00621504825516353	0.0112838540576724	0.0107124857976025	0.012217320836307	0.0117745266822847	0.0132950687311887	0.0373562697045228	0.01619956156412	-0.0722138377811182	0.0995274787135715	-0.0677441271308997	-0.0221610815683777	0.0407949668647091	0.00445418496121524	0.00843672162356086	0.00762161439713017	0.00720516248505032	-0.00770882703953392	-0.00511726733989019	0.00449173999474442	-0.00217547419717781	0.00455506324911912	0.000818587895272735	-0.00500217518008083	-0.00773213393500632	0.0012105416664526	0.00225435307987984	2.42222920782151e-05	0.000800664575515938	-0.000880690791849124	-0.0020920297924774	-0.000102229905818293	-0.00116572290039376	0.000841116193779678	0.00277299536771732	0.00154910197373923	-0.00088212350767084	0.000919103026188241	0.000498286497234058	0.00132867860577616	-0.000995830388615215
>CY022339.1_Influenza_A_virus_(A/swine/Iowa/17672/1988(H1N1))_segment_2_complete_sequence	1	0.106635825686897	0.164097233637499	0.242230778621906	0.0562245137111808	-0.0196798723182626	-0.0278265287943647	-0.0234166229690664	0.0033379732312571	0.0132462042428598	-0.0174842301909989	0.000930333752820057	-0.0115982386934884	-0.00350574476640251	-0.0151766076517516	-0.00962000191457047	0.0233585880810601	-0.0395389195844737	0.0313203975875907	0.0115749945544733	-0.0145303485400212	-0.00156381625629378	-0.00467946902522345	-0.00200398406343234	-0.000309172797332624	0.00247928439493201	0.0042679117921075	0.0018983175820137	0.00673539704800853	-0.00297921310892214	0.00600430637360451	-0.00303392761872923	0.000770976111235724	0.0056107837037336	-0.00474462276248771	-0.0062644668663866	-0.00671097903207964	-0.00296731745320377	0.00218982326986925	-0.0062432095705655	0.020933853052337	-0.02717818584542	-0.0439628876369164	-0.0186865024185606	0.00131736227253259	-0.00542344794574204	-5.7295188771889e-05	-0.0036610566306346	0.00106156644524975
>CY037981.1_Influenza_A_virus_(A/swine/France/WVL4/1985(H1N1))_segment_2_sequence_tr	6	0.0769049346206089	-0.122032295933404	-0.00922839575171417	-0.0249006599859675	-0.0151491235293287	-0.0434688098439245	-0.00381840897835072	0.00314947981595024	-0.0430013854986894	0.0169971315372201	0.0103836990077502	-0.0248337991461014	0.0150726223066485	0.0440823515055796	-0.0197575412341334	-0.0013149301511217	-0.0195594881191916	-0.00495542552670044	0.00555898395944972	0.00130590824679095	0.016465689726801	0.0467415648487882	0.00834292180630732	0.0291503685268449	-0.047681911633764	0.087034567623605	0.0154504346114581	0.0337503169590198	0.010499077094288	0.0333416244832724	0.0135111763633757	0.00486892676669668	-0.0137517627794134	0.00223476618662191	0.000698704535258873	0.0219481367891008	-0.00562681547100334	0.00427860242485205	0.00384966584329576	0.00468610028518151	-0.00568973653988088	0.00540727535167114	-0.00113946342920501	0.0012864172393351	-0.00284869364415919	0.00123027808905269	0.00148744503458482	-0.00294932333242402
>FJ415614.1_Influenza_A_virus_(A/swine/Zhejiang/1/2007(H1N1))_segment_2_polymerase_PB1_(PB1)_and_putative_PB1-F2_protein_(PB1-F2)_genes_complete_cds	8	0.104688429520081	-0.13723195868395	0.00450723007140759	0.0290010586096461	0.0485719064226328	0.0606866256485909	-0.0173123189137292	0.111781325223119	-0.00849249143203724	-0.028444113197747	-0.00379861874502066	0.0125817498140227	-0.0123335574146554	-0.0139281082797814	0.00752917079614319	0.00311421032206882	0.0019743931629059	-0.00589260953955278	-0.000925694590291132	-0.00249541320760851	0.0113158515222735	-0.0168463942325894	0.00867089279512076	0.00264156817551359	-0.000236084106928359	0.00691022560451483	0.00795082582957179	0.00234722174514118	0.00256099037292781	-0.00419685379760185	0.000793178334739402	0.00721982585225537	0.00337460924130948	0.0162315995211207	-0.0225497123830377	0.00265471766137185	0.029809258523221	-0.00299844031911131	-0.0138067780544075	0.00186060373681311	-0.00476537111310731	0.00397123347773696	-0.00466688693859819	-0.0152663507155134	0.0187113417471653	0.0430925750129852	0.00303622005911177	-0.00327818704396952
>AB434294.1_Influenza_A_virus_(A/swine/Ratchaburi/NIAH550/2003(H1N1))_PB1_gene_for_polymerase_PB1_complete_cds	7	0.109353119357708	-0.112670709749343	-0.020896825765365	0.00582855676184942	-0.0561590696031576	-0.0600361925497939	0.0198790925562576	-0.0141720858336086	-0.00434865806229139	-0.0335750828842322	-0.015409289002302	-0.0577896239754601	0.047002071685659	-0.0638639732953851	0.0275546045893401	-0.0023708526032319	0.0243123304598512	0.0137447645415296	-0.0225286972819886	0.0078736556623372	0.0106950986852647	-0.0121212157915633	0.015574926501857	-0.00330733912454785	-0.0153832115574617	-0.0230206828949523	-0.0797310960104131	-0.0022950915077022	-0.0068616572019122	0.0594670843516978	0.0108084510127463	0.00475664745596253	-0.0124344496288455	0.00725097100982941	-0.00580242394964876	0.00877846771610023	0.00758095930157541	0.00751984916777458	-0.00429346721131361	0.00282436280700253	-0.000311789734770089	0.00246136627834817	-5.66738742464578e-05	0.00203058301538709	-0.00168378679013494	-6.20959188811202e-06	0.000884051049240106	-0.00125313450379459
>CY037904.1_Influenza_A_virus_(A/swine/England/WVL10/1993(H1N1))_segment_2_sequence	6	0.107064491873156	-0.143797473104068	-0.0254717781393956	0.00414614520569345	-0.0383905749285209	-0.0580884185569499	0.001333742590738	0.00330480238381021	0.0106205232736063	0.0124893092731519	-0.00602617420142071	0.00397596431670203	-0.00271974338346745	0.0340721208015494	-0.0112484532061889	-0.000666050554771222	-0.00246909581228843	-0.00647767426705179	0.0110192313285717	-0.024343734157579	0.0172617348911183	-0.00767054880158392	0.0132456062162478	0.0132330617668607	0.00761869855641962	-0.0188265762603221	0.00229890452264045	1.74815143130966e-05	0.00347997563453109	-0.000681226338315513	-0.00613327508866222	0.0001666321784129	0.000671167426906245	0.0138234018664613	-0.00702794018503765	-0.0369411800412359	-0.00828775747841522	-0.0067360493987027	0.00633092394954304	0.0276471116031851	-0.00520922130994601	0.0151781248821637	9.9248489118951e-05	0.000581206648437	-0.000970181885489777	-0.00225764534077202	-0.000785482570298513	-0.000995184756625271
>AB434318.1_Influenza_A_virus_(A/swine/Chonburi/NIAH589/2005(H1N1))_PB1_gene_for_polymerase_PB1_complete_cds	7	0.0994303256157304	-0.115503527466027	-0.0130226909458387	-0.00608656340966454	-0.041338555409503	-0.0532727278337905	0.00577210645247974	0.00408244268422198	-0.00493604023054245	-0.00245864811631491	-0.0212847815919681	-0.0409059937474083	0.011034169763733	0.0284134185278414	0.0140129926612825	0.0830780843088493	0.094368600521582	0.0554935021859086	0.00134446731718947	0.00189316320013391	-0.0824200093821678	0.00790045686158301	-0.00960984918391418	0.00268365561724653	0.00292784754180365	0.00263722972666101	0.0261070068396361	-0.0105726604726003	0.00110973640145632	-0.016878868867682	0.0084196677258104	0.00289891495192929	0.00369499311156806	-0.00312509356873527	-0.0012116316543956	0.00692298130800769	0.00293583953584375	-0.0030325886053756	-0.0025577354158195	0.000102339218877971	-0.000776048803891882	-0.000636735192495119	-0.000439319065710936	-0.00219873266273942	0.00138098406523164	0.000249303527220505	-0.00118678142686802	0.000420694931749035
>CY038021.1_Influenza_A_virus_(A/swine/Denmark/WVL9/1993(H1N1))_segment_2_sequence	6	0.102490838403314	-0.140468299451329	-0.0225162953479295	0.00836496858261966	-0.0351901028799373	-0.048376648264809	0.00424496371129875	0.00438189151932194	-0.00942389622417356	0.0080432823878027	-0.0140628416469566	-0.0148634148440235	0.013680965642542	0.0248820810015202	-0.0138588068573149	0.00192213834454284	-0.0114384826549647	-0.0158460849117793	0.00199383034352702	0.0122324843713026	0.00390891991728272	-0.00969308971302774	0.0025085043852126	-0.0127378492247642	-0.00198419823699905	0.0110435715001015	-0.000146588786902955	0.010639516582304	-0.00213604644245002	0.00531122843390682	-0.00532060340642327	0.00840250133552409	0.000652493305108759	0.0106235540858153	-0.00583395919944158	-0.0519409936735619	-0.001538859388167	-0.00239421984434306	0.000356033061873919	-0.0552978008359416	0.020256857724427	-0.0320914739162851	0.00153285645152524	0.00243410959271391	0.00318546277745106	0.0016076291272644	0.00051977037475806	0.00395009379505841
>GQ229260.1_Influenza_A_virus_(A/swine/Hong_Kong/NS837/2001(H1N1))_segment_2_polymerase_PB1_(PB1)_and_PB1-F2_protein_(PB1-F2)_genes_complete_cds	1	0.0953366968976784	-0.112796731481269	-0.00527809655531977	0.00559725798312845	-0.044743743324445	-0.0505561309803758	0.00705958444750579	0.000876194824265453	-0.0177898456374506	-0.00292638672690277	-0.018206277073666	-0.0124964728778427	0.0039975868046088	0.0516202312266114	-0.0237360285706867	0.0373261487657448	-0.051797853886041	-0.0359538067615039	-0.00486904051925513	0.0985371337717316	0.0163866992663685	-0.0349795086389934	-0.015555501028593	-0.0578451992868089	-0.000291996768821898	-0.0128092068264802	-0.00387437496895498	-0.01555351000698	0.00429687203674838	-0.0186163291985986	0.00321330709438191	0.00220440812922607	0.00599554616702288	-0.0063174273293807	0.00267134235540272	0.0266622288495798	0.00222420092565436	0.00458257898824224	-0.00319492169437968	0.0103538516557819	-0.00406046710891326	0.00451868474328165	-0.00154440907682739	-0.000639010733062232	0.000574679130478991	-0.00194818738270951	-0.000167515675067616	-0.000472294160059782
>CY022483.1_Influenza_A_virus_(A/swine/Maryland/23239/1991(H1N1))_segment_2_complete_sequence	2	0.105853305264125	0.162440993994822	0.24047572681265	0.0606972495539107	-0.0231947004115051	-0.0244385508704206	-0.0204918558051003	0.00127727114601433	0.00620379680522657	-0.0152029607802924	0.00736871456572608	-0.010502028537492	-0.000837728601196533	-0.0103197424253844	-0.00792561879854938	0.0313223099382169	-0.0467091073167247	0.0407177387134801	0.0154224017732693	-0.0195961314084962	0.00408489058622426	-0.00500857734942399	-0.00335553437819826	0.00127465601511738	-0.00207058127176939	0.000320454695024246	-0.00324703156954686	-0.0028740561021312	0.00640806002993979	-0.0065689479077933	0.00655133615320948	0.00728133004895797	-0.00434705379718327	0.00404836978716354	0.00536481233362555	0.00176333158641429	0.00218707428885432	-0.00187370912052674	0.00691143858975098	-0.0202966773770443	0.0275700089505986	0.0409730087837766	0.0175518870084536	-0.00134080727963852	0.00376539542409429	-0.000879841854164964	0.00190115822010752	0.000267580352149171
>KU976842.1_Influenza_A_virus_(A/swine/Mexico/AVX3/2011(H1N1))_segment_2_polymerase_PB1_(PB1)_gene_complete_cds_and_PB1-F2_pseudogene_complete_sequence	M	-0.162117636189124	0.0149381616337413	-0.00318300989919161	0.00870189343715568	0.0416700060897042	-0.0378726081569392	0.0143297484037288	-0.017321325905836	-0.00312002159945815	-0.0446204086061276	-0.0500273681013441	0.0367545499351257	-0.0116001930087081	0.0163027342256636	0.00200285111579094	-0.00382049364496796	-0.0124374900815503	0.00742630788849865	0.00755323855405731	0.050016289023671	-0.0136185946982942	-0.0242520937121685	-0.0475137672758338	0.0898984161779075	0.0634226928888042	0.0189467982742435	-0.0208005533763124	0.00984322895895593	-0.021986481340391	0.0119983415535718	0.000164622969030119	-0.00689936058115166	0.000384466157659929	-0.00139061620074387	-0.00557564367451743	-0.000727372406783727	0.000743050482966752	-0.0017285094210941	0.0027377851354019	-0.00113201517277201	0.0017387359590237	0.00259962478999137	-0.000714567406946652	0.00619487480677955	-0.000508577039652385	0.00258350092558924	0.000245740313457453	-0.00249825432316217
>GQ132179.1_Influenza_A_virus_(A/Mexico/InDRE4114/2009(H1N1))_segment_2_polymerase_PB1_(PB1)_gene_complete_cds_and_nonfunctional_PB1-F2_protein_(PB1-F2)_gene_complete_sequence	8	-0.182557262038894	0.0115703198285273	-0.0128094710383985	0.0279625089582361	-0.0995108902515038	0.0604358714478026	-0.0102167709359557	0.00484331961760046	-0.0025794458569428	0.00277699020382365	-0.00403054512086921	0.00489531979388062	-0.00308968252916891	0.0012384946231181	-0.00156836975276467	0.0012083222978346	0.000559258226832381	0.000176004629307076	-0.000104231249198792	-0.00129302544065718	-0.00321500771067423	0.0074723153264037	0.00159066608176539	-0.00278642698591595	0.00139590281290769	-0.00268504614896268	-0.00649283432892045	0.021253037487083	0.00867440714352997	0.00192908968319114	-2.78311838326589e-06	-0.0148786927493525	0.0245742268715854	0.00138419821729766	-0.000676936978899312	0.00106940865542543	0.00109646814750033	-0.00154104030535724	0.00304082803726944	-0.0010070271611579	0.00112789860337918	0.00132514640457571	-0.00209801007698007	-0.000573421759033647	0.00117306671134635	-0.000781849857930288	-0.00168663047294036	-0.00198181492980456
>EU004446.1_Influenza_A_virus_(A/swine/Tianjin/01/04(H1N1))_segment_2_polymerase_PB1_and_PB1-F2_protein_genes_complete_cds	2	0.139339190507518	0.240796764930092	-0.10060413644542	0.00611792001568765	0.0032955277418501	-0.000425983722246068	-0.015161624807528	-0.000237257096760661	0.0174302311702471	-0.0206996407862435	0.0144718603598979	0.00333443069135936	0.0076600333864233	0.00574127990895328	-0.0076779019623274	-0.0223208273528516	0.00644336897383454	0.0324761831547578	0.0175793110705778	0.0136299315841765	0.00862960612798081	0.00335055689235958	0.009596222932358	-0.0119607842842227	0.00490408047816023	0.00932540408668673	0.00500657462855221	-0.0110167838220427	-0.00404043285133227	0.000122823457317872	0.0184725139745167	-0.00598151219384346	0.00950728738728527	-0.000597176468507461	-0.00435505901142664	-0.0073521538242385	0.00125811328827764	0.0209834938330279	0.000118483398407031	0.00256270071859507	0.00260717613049962	0.00194942609767259	-0.00245590039977554	0.000389849538616244	0.00101686119281063	0.00022479426986635	0.000867447764661085	-0.00154136588855303
>KU976637.1_Influenza_A_virus_(A/swine/Mexico/AVX40/2012(H1N1))_segment_2_polymerase_PB1_(PB1)_and_PB1-F2_protein_(PB1-F2)_genes_complete_cds	8	-0.168720753453936	0.0132615462233459	0.00578735143914784	0.0028292826663135	0.0566045352560502	-0.0397963396814408	0.0133273580632524	-0.0288961094124293	-0.0153404565637329	-0.0728324737479033	-0.0899828776582709	0.0516500980821618	-0.01015619465467	1.24169749909194e-05	-0.0133077939924143	0.00129115276084575	0.0105971839090902	0.00323007575701567	-0.00749501781700969	-0.0156874608416621	0.00887325367438276	0.00814491721501887	0.0113203724702245	-0.0233859449394627	-0.0184628719103106	-0.00415487249281216	0.00610616264705788	0.00502516173871195	0.0164233603574828	-0.00252691579382066	0.00878934686504812	0.00290748631979796	0.00103369852549325	0.0056056354030073	0.00142375276252679	-0.00284259213298538	0.00404071179247894	0.004364042597803	-0.00281026447484768	-0.00656626140091045	-0.0352135152076354	-0.0049284864670034	0.0455348965877197	0.00449216178683537	0.00459060977478311	-0.00283688981564163	0.00616888726131361	-0.000169089000975841
>EU004454.1_Influenza_A_virus_(A/swine/Henan/01/06(H1N1))_polymerase_PB1_(PB1)_and_PB1-F2_protein_(PB1-F2)_genes_complete_cds	Sw	0.139757188707477	0.241490726073803	-0.0999017456072649	0.00575332309457018	0.00267324511340466	-0.00158287498929722	-0.0139950379527744	-0.00053673652803236	0.0166426054444884	-0.0195372961925359	0.0140927343377694	0.00438532966636387	0.00646859806119508	0.00808980526938105	-0.00874534173445534	-0.0222261123427471	0.00493871847009273	0.0319420700978537	0.017455897968545	0.0124607761322362	0.00780123827051021	0.00131246501631007	0.00777219865590334	-0.00997553967948403	0.00626872477376921	0.0101527262142607	0.0036047253773151	-0.00963349794007966	-0.00177066727449518	0.000109643765130774	0.0167001616107939	-0.00360869018479853	0.0096100958433754	9.30590502966768e-05	-0.000682966374306589	-0.00697944432152575	0.00013576064246945	0.0184800024264164	-0.000815992396957552	0.00191955811848959	0.00226506857602407	0.00106832100063348	-0.00257983304357792	0.00030629652414245	0.00041549809571161	0.000333067040072381	0.000582317131676556	-0.000798242080101238
>CY079542.2_Influenza_A_virus_(A/Switzerland/5165/2010(H1N1))_polymerase_PB1_(PB1)_and_PB1-F2_protein_(PB1-F2)_genes_complete_cds	1	0.094235514849283	-0.120649453623095	-0.00311385904907226	0.0496477779837715	0.0531351803051445	0.0862477165877802	-0.00939128383161998	-0.0839953775443204	0.0206236168152556	0.0176480111113974	-0.00108896029969568	-0.0105747150186526	0.0131915648821269	0.00789823498830838	-0.00675064346807835	-0.000404901005785032	0.0272276741579854	0.00417440314953852	0.00846346264525328	-0.0365360567399499	0.0172595664010236	-0.0612264580455467	-0.0534643009535191	-0.0203641778839352	-0.00899197010797513	0.0448862188577344	-0.0211162145263276	-0.00671707188400892	0.00468180012551152	-0.00973623118476514	-0.01676420374883	-0.0179165238573213	0.000891531558661649	0.0244665133313909	0.0398222331601578	-0.000299410684556725	0.020367856391657	0.00199258865272117	0.00994645741951405	0.00595478898718033	-0.00134927411584895	-0.0028026699236953	-0.00197990739697993	-0.00183886112226066	0.000506941344956302	-0.000898292074955751	0.00100431848864686	0.000126806069926073
>CY095673.1_Influenza_A_virus_(A/swine/Texas/4199-2/1998(H3N2))_polymerase_PB1_(PB1)_and_PB1-F2_protein_(PB1-F2)_genes_complete_cds	A	-0.188782319286565	0.00648534043594512	-0.00892591789986271	0.00912844146689655	0.0311549458087565	-0.0320582674232723	-0.00106977309312829	0.00108618077462051	-0.00088542542758648	0.00303063224829683	0.00522217349929215	-0.00842610018728011	-0.00150488026093678	0.0105764285361946	0.0288134753558376	-0.0063188716956379	-0.00441922798450393	-0.00115022254637149	0.00642645237918113	-0.00110385205685516	0.00521984628032923	0.00100339648986538	0.00158355122084053	-0.000580605373282173	-0.00226988589531743	0.00705357437570285	-0.00804089254649489	0.00464356079678103	-0.00807607114182634	9.95864912749887e-05	0.000296237574170937	0.00138292642205997	-0.00295769781551229	-0.0037924141979545	-0.00177029209411351	0.000127818909460255	0.0009607556562186	0.00185897461655804	-0.00540762106990059	0.00249770351209585	0.000355460475400156	0.000481033833215767	0.00460719370856687	-0.043810728017003	0.010322682168752	-0.0112819926698389	-0.0330629242858709	0.0301746491595931
>CY005912.1_Influenza_A_virus_(A/turkey/Minnesota/833/1980(H4N2))_segment_2_complete_sequence		-0.00491498775793676	-0.0176444644792093	0.0366774172050083	-0.183064764203642	0.0110905276585231	0.0167919298792139	-0.0430123570824331	0.00941412942104148	0.0108553740660868	0.0149299965230413	0.0067527277194712	-0.000895644757831872	0.00739634157831753	0.0496990004735339	0.00470752795976424	-0.0316406001510323	-0.0174850493719053	0.0630639010928682	-0.123456324283652	-0.0112845497110537	0.00943235021676381	-0.00335587069351376	-0.0060780309140333	-0.00364395960015014	0.00503100512326862	-0.00697997713340146	-0.00778176881611548	0.00724352789914865	-0.0168502304595284	-0.0148327966718083	-0.00206617659659919	0.00996128762585819	0.0045345692096492	0.00292093248861943	0.000365039454277974	0.00259300546569638	0.00233958403822146	-0.000630450168520525	0.00563475552642305	-0.00113496881330649	-0.000774343090668446	-0.00132526898078924	-9.98080421861885e-05	0.00113598033480944	0.000427014728302176	0.00080374372660444	-0.000655092837156787	-0.00100832138704985
>CY032227.1_Influenza_A_virus_(A/equine/Kentucky/2/1986(H3N8))_segment_2_complete_sequence	Ia	0.0540129568423813	0.0785605352311262	0.0611581333801276	-0.0714993634801929	-0.00622503820537207	0.0732361947973603	0.293400382102668	0.0186881939221464	0.027110743014732	-0.00923880886847433	0.00509100321623881	-0.0068584035010784	0.00663641673581022	0.0127803776164239	-0.00556119729929154	-0.00579904790638728	0.00576919516689379	0.00120311357610395	0.00359139527247038	0.00080407048716649	0.00584136365511856	0.00357181953612535	0.0032935008794227	-0.00116498628343446	-0.00185051065410223	0.00245474289272118	-1.950887553671e-05	0.0023976183486419	0.000134707019596503	-0.00501107022218956	-0.00263992607187777	-0.000786449298687236	-0.00110851198686245	-0.000317795716623481	-0.00117484542841329	-0.00119410339743891	-0.00198068979177639	-0.00111887262516898	0.00226103215061774	0.000469830076332638	0.000411505626252402	-7.13675056518946e-05	-0.00137882292011845	-0.00148138914837931	0.000696364135501637	-0.000275701010085964	-0.000428133162795954	0.000170768724829588
>DQ889683.1_Influenza_A_virus_(A/Iowa/CEID23/2005(H1N1))_polymerase_PB1_(PB1)_gene_complete_cds	18	-0.176805903401707	0.010795955996158	-0.0108226846925433	0.00483939672006869	0.0378995096655554	-0.0314878990275371	0.00272090480393166	-0.00591946826608524	-0.000120123832510996	-0.00112353687924277	0.0122206280363924	-0.0207968980885151	-0.00323160942195693	0.00461623677978991	0.0328935052960209	-0.00944253820048259	3.78384512396992e-05	-0.0108404712339828	0.0243773852980602	-0.0066510229261239	0.000828591042435472	0.0164131733758239	0.0088003330465629	0.00586661554382517	-0.00740108209587724	0.016031706451987	-0.0319016635923519	-0.0284480992271156	0.00679657036847705	-0.0245475045242199	-0.0197898298033752	0.0853348869526431	0.0547462484174765	-0.000166405493580094	0.00422652008797919	0.00484247460204084	-0.00124090353611798	-0.00413027958949543	0.0132175516329466	0.000880981724369154	-0.000759823100755568	-0.000751035234993631	-0.00442039741538311	0.00765641827852012	-0.00558752649024006	0.00389995552430418	0.00323841709085408	0.000364304343908476
>DQ208310.1_Influenza_A_virus_(A/Brevig_Mission/1/1918(H1N1))_polymerase_PB1_(PB1)_mRNA_complete_cds	43	0.122140535818044	0.179015428478288	0.00394567073565585	-0.0162108056900034	0.0100294462726613	0.00274691851344442	0.00935490755748321	0.0197798427360509	-0.0769002090242379	0.104590811013685	-0.0760651260744309	-0.0104390454461739	-0.038232318300803	-0.01031716208705	0.0225257278444613	0.0194044754525383	-0.00336290535665284	-0.0457521345999535	-0.0170100308357883	-0.0379216009232493	-0.0063303524462496	0.0248890900862376	-0.00310177769059531	-0.0380318739551681	0.0668698511230306	0.0236976729417004	-0.00817791523339604	-0.0122135949062872	-0.0195978543665886	0.0218166676415227	0.00743736962282519	-3.76113825555441e-06	0.00258600477098447	-0.00318049295279068	0.00108641247131431	-0.000991839542100987	0.00311637779144877	0.00745758013516761	-0.0035718107738641	0.00315250446729393	-6.934029464007e-05	0.00392186573892898	0.00250362909698403	0.00241258396863531	0.000545735837415061	-0.000167836285130331	0.000763677544595465	-0.000634336858501107
>CY009458.1_Influenza_A_virus_(A/Weiss/43(H1N1))_segment_2_complete_sequence	30	0.11038893823831	0.213045507033164	-0.0499890261049925	-0.00235359789579351	0.0201335282360888	0.00893320958219944	0.00347049217549787	0.0027406570882203	-0.0449236446297887	0.0936638946596271	-0.0699734822965541	-0.0082737925073536	-0.0260657051134876	-0.0213060609538256	0.011115994079323	0.00273882642058556	-0.0105913235665564	0.00379370774324552	0.00104184913970728	0.0144000632802379	-0.0132924974210064	-0.0317536073606659	-0.00345953661041115	0.0476173013078318	-0.0702299399490379	-0.0349147334190682	0.000809527335911067	0.0228976886167741	0.00719249660710318	-0.0228497047256547	-0.026202938327734	0.00492320156682115	-0.00806883560879058	-0.00242926569226859	0.000966955498373733	-0.00150367909631026	-0.000337355707843645	0.0301417037043316	0.00213955929508228	0.00023630259415626	0.000915610452987335	-0.000922348105721413	-0.00127115680969791	-4.40094730260464e-05	0.00214288386800557	0.000735617689919504	0.000375426737647249	-0.000456499593297527
>DQ469980.1_Influenza_A_virus_(A/swine/Manitoba/12707/2005(H3N2))_polymerase_subunit_PB1_(PB1)_gene_complete_cds	1	-0.173725061129979	0.00828221749425542	-0.00515400974854145	0.0225677102979516	0.0563016456507286	-0.0396493001392736	0.00600825762049132	0.0245486477796078	0.00494861481152363	0.0442315834738177	0.0231928001919529	0.0143778460566658	0.0512177772352637	-0.00672600861201066	-0.0059511717522129	0.0110904432075964	0.00335075172334206	0.00139295635881527	-0.00260689427800139	0.000431651142387632	0.00329352993638094	0.00554452641816169	-0.003986724410816	-0.00420622492385521	0.00873852777263115	-0.0031475944744298	-0.0164054430866987	0.0152294658681611	0.0111642742562418	-0.0239804789183035	0.0185178474129739	-0.0105348274165725	-0.0189060796219845	-0.00503420273656837	-0.00143797233733565	-0.00382120720060095	-0.00136994974872182	-0.000169376682673826	-0.00212201805228842	0.00390725857953607	0.00268690797766349	-0.00132089131741024	0.00035077504012198	-0.0126890436726817	-0.0323849241446949	0.00972117338311708	0.0320135754619014	0.0240429225636937
>FJ374513.1_Influenza_A_virus_(A/swine/Shanghai/1/2007(H1N2))_segment_2_polymerase_PB1_(PB1)_and_PB1-F2_protein_(PB1-F2)_genes_complete_cds(2)	8	-0.175308912363589	0.0138210218823386	-0.00955912539323426	0.00474352601618413	0.0440603179410554	-0.0274672513401057	0.00137376946893867	-0.00720673538354679	0.0125001090189784	-0.00811543245389247	0.0362589252985439	-0.0858621081793198	-0.0912423787288738	-0.0157368297467631	-0.0530764178841784	-7.55024676620914e-05	0.0119028639581944	-0.0113683425113533	-0.0154595369238592	0.00066409133969153	0.000706949737876967	-0.00817170591511033	0.0119002346423221	0.00316580173746921	0.0061228616331522	-0.00231945677892767	0.00279845571154038	0.000299551952062514	0.00397421998010485	-0.000276422928793851	0.00314890364391599	-0.00665513714188345	-0.00453185063382767	0.000720716935962176	0.000495799936328452	-0.000271050782673506	-0.000559880677260861	0.00401573557343176	0.000708623058516164	-0.00130271137192629	9.73549969232969e-05	0.000287779544183266	0.000500302453888483	0.00183106627652923	9.16208752154515e-06	0.00127613072464167	0.00124770647993624	-0.000979534153686437
[truncated: 8 more columns]
