# Supplementary material for: Re-evaluation of the evolution of influenza H1 viruses using direct PCA
Source: Sci Rep. 2019 Dec 17;9:19287. doi: 10.1038/s41598-019-55254-z (PMC6917806; doi:10.1038/s41598-019-55254-z)
Supplement: Supplementary file 1 — data set 1 [file 41598_2019_55254_MOESM1_ESM.zip › information/supplement/S2/PCseg3.txt]

types
>CY066964.1_Influenza_A_virus_(A/Aarhus/INS240/2009(H1N1))_segment_3_complete_sequence	M	-0.189390668894297	0.023429048827246	-0.00264116095680155	0.0943219969416294	-0.0141460287896591	0.00589027265538835	-0.0234575854858539	0.00964233610223768	-0.0083998832439559	0.000756624545268909	-0.0209698499379819	0.0099736510086536	-0.00400444193091783	0.00219440210929742	-0.00937977399484577	0.00122972917838166	0.00206963178984611	-0.0006736902941665	-0.00219992901822028	0.00298683066412065	0.000407024585858629	-0.00280858772457269	-0.00174219477529834	0.00535052728388528	4.70092406693264e-07	7.78250839395749e-05	0.01099838426424	-0.000627138638524658	-0.00409154152368388	-0.000988246229975694	-0.0170888503460695	0.0179773764710924	0.00121415490469388	0.000951404910682901	0.00092980640715267	-0.000761535458636876	-0.00376518499001567	-0.00208035375441409	-0.00698541510091346	0.0153665396027046	0.00094426777693309	0.00740045315904406	0.00466282841616778	-0.00212879576809657	-0.00120761424423613	-0.00563754482611107	-0.00986192050760526	-0.00435954462510819
>CY050203.1_Influenza_A_virus_(A/Mexico_City/001/2009(H1N1))_segment_3_complete_sequence	M	-0.189457491857773	0.0231379135475889	-0.00268849199763505	0.0934542358282468	-0.015029470457251	0.00613982414068817	-0.0237174275607997	0.00765884444300308	-0.00859457228823614	0.00046296131510284	-0.0210966553605801	0.00977881876158193	-0.00384507220551264	0.00247772828642562	-0.00881179976953105	0.00147740002805437	0.00198725942341051	-0.00103396122164908	-0.00158663052754199	0.00262373218013896	0.000752238477496221	-0.00268920645370126	-0.00291958748889138	0.00343663803399643	0.00106144817697265	0.000243087444893226	0.0102681973751541	-0.000190515190058552	-0.00407209496719283	-0.00101837125185771	-0.0159002198846712	0.0169689683267419	0.00151672732725428	0.00100391077711483	0.00054014933501685	-0.000833389059482496	-0.00361301641117219	-0.00184397529255059	-0.00593386161968931	0.0136481319413299	0.000562148478358803	0.00643296983584306	0.00417681428078413	-0.00168034083915396	-0.00124999545341357	-0.00470168842885581	-0.00807880744952996	-0.00341437910100649
>CY206738.1_Influenza_A_virus_(A/mallard/Southcentral_Alaska/12ML00995/2014(H1N1))_polymerase_PA_(PA)_and_PA-X_protein_(PA-X)_genes_complete_cds	A	-0.101377015723141	0.0106422991574825	-0.0179778215143983	-0.0624054411830154	0.00810951085351748	0.0332379897160532	0.000167912650223848	0.0017340332577536	0.0301163562883794	-0.0223942083466687	0.0392395965849914	0.0613410739555326	-0.0459952277241783	-0.00700098883973407	-0.00742827660116224	-0.0193730520101043	0.124475204985963	0.0145231355504554	0.067239323820855	0.0564791651732396	-0.0495388252901497	-0.0230219967249289	-0.0014714137505974	-0.00972841157130918	0.00753998342444856	0.00257781205695734	0.0153985468690116	0.00830369992761038	0.00512352603103369	-0.0021022104082652	0.00668396092119362	-0.00331798960414065	-0.000364212821497991	0.00434236488440492	-0.0084943292684883	-0.00287894948257874	-0.0034342619018397	0.00449483152920643	0.00328805850572813	-0.00110504589354258	-0.00338323236598975	-0.00199105522783496	-0.00224968059622578	0.00498732492261712	-0.000429059578044602	-0.00027054550326266	-0.00146573957925961	-0.000137269553268451
>KR701152.1_Influenza_A_virus_(A/swine/Netherlands/Mill-CVI2617A/2012(H1N1))_segment_3_polymerase_PA_(PA)_and_PA-X_protein_(PA-X)_genes_complete_cds	6	0.120373610171143	0.101533405937468	0.00925921597898472	0.0268422536779638	0.105548932686943	-0.00073110054020009	-0.0163807569486818	-0.088645820269627	-0.00217475369390822	-0.0184504857797287	-0.0233070270261702	-0.00870425431992658	0.0034469671241173	0.0218972993186721	0.00879596456378522	-0.00473591274982391	-0.00697846969956697	-0.00137709373273015	0.0202142006761668	0.0185673579340222	-0.000680348231523317	0.0204097195561003	0.0517081992696236	-0.0096960810601425	0.0361017355088184	0.0972038600049388	-0.0214893549996545	-0.00593089532801163	0.00808827755558921	0.000693615701283985	-0.0288316402347407	0.00111303443121544	-0.00374398152823858	0.00223025216252175	0.0123112342300331	0.0035893676701645	8.7807170063012e-06	0.0042941279667226	-0.0032052917378724	-0.00543530982474591	-0.00154959296931361	0.000461322814230038	-0.000604585111489728	4.66191630362565e-05	0.00126822454884944	-0.000322372612912602	0.00131734107454878	-0.000113125929321411
>KP873115.1_Influenza_A_virus_(A/swine/Illinois/A01134201/2011(H1N1))_segment_3_polymerase_PA_(PA)_and_PA-X_protein_(PA-X)_genes_complete_cds	8	-0.183220962049247	0.017853534173476	-0.00036536385511899	0.101813832349941	-0.0145100045931301	0.0067729679787373	-0.0257880186289257	0.0121299242812945	-0.00902300602613732	-0.00116528800527444	-0.0215707277459166	0.0161805314396317	-0.000494290437977585	0.00100007179184281	-0.00844816625970284	0.00143144006568438	0.00144477791563203	-0.00528397551589796	0.00189907523484808	0.00208623595020462	0.000935436397748788	-0.00127432237350747	-0.000607355248690383	-0.00353215970218234	0.00110543955942071	0.00280108933649596	0.00426619154719246	0.00255674099425585	0.00166241933903035	0.00538922356770428	-0.00239683670442179	0.000985554553889037	0.00353163016248315	0.00466379212476184	-0.00114757705247129	0.00772310096059481	-0.00258771109016396	-0.00220993970438605	-0.00463675022008493	0.0349250988876034	0.00414559799832296	0.0255068021564889	0.00460131283625071	0.0231754082699734	-0.000985987474635946	0.0205558229726099	0.0219056013074048	0.0140888033002048
>KM029886.1_Influenza_A_virus_(A/swine/Guangxi/NS2196/2012(H1N1))_segment_3_polymerase_PA_(PA)_and_PA-X_protein_(PA-X)_genes_complete_cds	8	0.126527563443552	0.0982585280056373	0.0111291697104853	0.0272837111650041	0.10145929141258	-0.0197343876153723	0.0318527503324025	0.131879682679337	0.0191390097688744	0.00644133309013574	0.015482616248248	0.00337797720552548	0.00757179954305083	-0.0143143864061239	-0.00322704056565423	-0.0140853040802896	-0.00554749347000646	-0.00977522325717874	0.00988384651927551	0.00540998219182209	0.0152142838054673	0.00104642886188027	0.016307045362996	-0.00395703971537975	-0.00175519553528265	0.0106211030430106	-0.0196772197977364	0.00527212687418747	0.0137848580555175	-0.0117427035432149	0.0573476501885989	0.0711582765102474	0.00893844647072447	0.00709053318471504	0.00527509771876564	-0.0131818718773809	0.000671994767141344	-0.000994503417179711	0.00512656667071181	-0.000466888439882417	-0.00121639845762792	0.000391835366218548	0.00713815058179368	-0.000392948963031099	0.0024062781146006	4.66041152080449e-06	0.000617235809033105	0.000818035162399347
>KX232484.1_Influenza_A_virus_(A/turkey/Ontario/FAV-006-4/2016(H1N1))_segment_3_polymerase_PA_(PA)_and_PA-X_protein_(PA-X)_genes_complete_cds	A	-0.176052558038796	0.0214552708115286	0.0103674843425849	0.106752688907739	-0.0114125417176272	0.0143573684161453	-0.0295316472355659	0.0122319291434443	-0.011944597175774	-0.00564070257162074	-0.0184337172818444	0.0185174489155854	0.00840177083598963	-0.00262047163950786	0.0113284862874119	0.00204923824993294	-0.00323211202604594	0.00684544112447079	0.000148621715173006	-0.00105276677666618	-0.00908402400465924	0.00998452448320657	0.0137536543315315	-0.00566938097498223	-0.00895006987474112	0.00495920603462028	-0.0298676716227776	-0.00184307017518183	0.016428447359775	-0.00159292316430698	0.0508490623497609	-0.0536880448452304	0.00242874930788973	-0.00317727767987438	-0.00280785692152048	0.00142314252695814	0.00910715129490451	0.00519544042058295	0.00447238930211462	-0.0202168808619034	-0.00468289015898523	-0.0061550732336543	-0.0055231374042901	-0.004300165407536	0.00288706660366054	-0.00329398971510623	0.0017276027452478	0.0275781067186031
>KT836865.1_Influenza_A_virus_(A/Hawaii/17/2015(H1N1))_segment_3_polymerase_PA_(PA)_and_PA-X_protein_(PA-X)_genes_complete_cds	M	-0.179094207614272	0.0219877215328932	0.00547597794358839	0.10623320575572	-0.00920885980456999	0.00702746268802335	-0.0297885841129086	0.00811675180566995	-0.0121862651542746	-0.00492905469782996	-0.0186253147031678	0.0133896748654333	0.0040651554856951	-0.00753652661887459	0.00416189645506173	0.00613311708486627	-0.00322724005705567	0.00489536770724533	0.000421333548781902	-7.03518223149972e-05	-0.00531203097599604	0.00451308746600123	0.0037149191139217	-0.00577250262696748	-0.00253820448578316	0.000308428978358945	-0.0217560544880565	0.00244043656240313	0.0124133235922843	0.00164585078123422	0.0342181207889296	-0.0315606566230834	0.00540634474385429	0.00182117005679312	0.00324613185805896	0.0100598886672013	-0.00375514552819387	-0.000467058844984461	0.00947325918777442	-0.00479777566458077	0.00807120956083483	-0.00909452528838646	-0.00273042702061505	-0.00766990773465304	0.00218634544700619	-0.0015499926699277	-0.00640039524823825	-0.0381425458076881
>KU976503.1_Influenza_A_virus_(A/swine/Mexico/AVX62/2014(H1N1))_segment_3_polymerase_PA_(PA)_and_PA-X_protein_(PA-X)_genes_complete_cds	2	-0.160456939563657	0.0230927487220692	-0.00931703968530031	0.00725217232204564	0.00342225054734518	0.00158556350694266	0.00733300027834243	-0.0264540785689376	0.0593364274146367	0.0373978840750586	0.0953897664943247	-0.0855583381860688	0.0103556229766131	0.00774466473269524	0.00377041315663173	0.0102385233866835	-0.00528684810544104	-0.00384157707231274	0.00155825486200055	-0.000910282753632182	-0.000216055290268062	-0.00621525739961749	0.00295913383490846	-0.00338790742804773	0.00173113472278393	-0.0029416514927102	-0.00162424644145402	0.00341467327650156	0.00356621523098792	-0.00288226440708468	-0.00204030918118761	-0.00499408129965176	-0.00898418052954104	-0.0214525809247942	0.0111833843548628	-0.0141627417646265	-0.0117587305731776	0.01340781092766	0.0186554056409004	0.00406288580200892	0.00211389424693726	0.00430685632787218	0.003457767765472	0.000778026969791509	0.00135123151054039	-0.00210942009373541	0.00202609721405834	-0.00188059099111735
>1977_CY009289.1	R	0.0865526795829921	-0.226310434354782	-0.0834178190064437	-0.00266021943754956	0.00494806016059519	-0.0107642753945143	-0.0146079844541767	-0.00218911788449325	0.00660088916104054	0.000836209197215198	-0.00757538715145721	0.001808734574207	-0.0103725487762305	-0.0279962417219251	-0.0146624638061492	0.0495397405892616	0.00604882799655687	-0.000941624755579107	0.0063688556171418	-0.000576798405419286	0.00766144900496123	-0.0252985511096324	-0.0027402325127073	0.00206293913647645	0.00147196640469703	0.00450799781842065	0.00547308932167026	0.00643490038235725	0.000538114422774634	0.00727672201370853	-0.00579416163736528	0.00589141885314453	0.0196925639363175	-0.0139375367867465	0.0130914138201857	0.015326810047257	0.022631015912714	-0.00597116731769204	0.00147037850587164	-0.00436342636511608	0.0146058661887368	0.0058502878621924	-0.00328291491470599	-0.000533765037580891	0.0528097484691072	-0.00126540391125265	-0.0111250465297188	-0.0062952849455235
>1986_JF816564.1	R	0.0906197582740952	-0.224126101878003	-0.0898712690167106	-0.00645532344175875	0.00693141298315721	-0.0314575213890103	-0.0469988585717578	0.00511516637363505	-0.0214269857524253	-0.00203255374919723	0.012489809997859	0.0036108677383523	-0.00752163763582347	-0.00879749893652127	-0.0123728106217598	0.0157627077401505	0.0039418638819845	-0.00873047476661229	-0.0123400430457345	-0.014215077678587	0.0123882868954154	-0.0377447716733936	-0.00511033211900672	0.0140441045526063	-0.000833765217732781	0.0132438201506074	-0.0130297420241956	-0.012156189759982	0.003179384850354	-0.0152319414735099	0.00135408797156721	-0.00970797695710072	-0.0180293197794042	0.017394729095854	-0.0203128344088524	-0.0119636743627598	-0.0196700390693549	0.00198646846476184	-0.00543251430948052	-0.00175027519812017	-0.00781964731375381	0.00407241455699169	0.00902134921566996	-0.0010656901350144	-0.0006685618592293	-0.000573874062230272	0.000897988764375688	0.000497444421463638
>1996_CY016241.1	R	0.085911586847301	-0.208353676264868	-0.0925878176373293	-0.00112423407869391	0.00567963787101558	-0.0346552640024055	-0.0659300233577676	0.016373404633489	-0.0471907321961358	-0.010098325323839	0.0279134081992816	-0.0154586915182856	0.00528703007413788	0.0350813441043583	0.00747079924861178	-0.0624917635381001	-0.000446435686513444	0.000668052583796519	-0.00920680331595676	0.00153054947390467	-0.0107588374422353	0.0223312329029457	-0.00291646485070891	-0.0133634485661706	0.00163688319266071	-0.00264222636784129	0.00300525649877442	0.00039173639434321	-0.00163971973434643	-0.00480173383698467	0.000442332016915455	0.00487805779541238	-0.00882148096198265	0.00819407406145718	0.00745632885002991	-0.00737540129139802	0.00298553930657407	-9.77449562620785e-05	0.00596738189808921	0.0263501421627897	0.0365771748071803	-0.0334016962514982	-0.03708607271995	0.0032531762031352	-0.00372789221268386	0.00159074616704295	0.000278071589493906	0.00158312220418835
>2005_CY104827.1	R	0.0803674247802678	-0.201176018291664	-0.0845428921900706	0.00239950382843223	0.00569717558027235	-0.0387961539693047	-0.0645242249697551	0.0183798717387651	-0.0571499445528608	-0.0146929733886579	0.0399050764647486	-0.0147316022121491	0.0121498255224327	0.0573000506958454	0.0210060968369249	-0.0765105664679572	-0.00209390291791734	0.00230119702674584	-0.00433296899987588	0.0115222669093609	-0.0243641465828532	0.0546996096042443	-0.0010769466521418	-0.0082816841311873	-0.000256086015032644	-0.0188858641707137	0.0118932567576715	0.011619421500965	-0.00411948788677377	0.0183832304420859	-0.001233677969431	0.000680894084818024	0.0144607435302503	-0.0124662858281579	0.00543505946720355	0.00968034287849546	0.00424218325665969	-0.00293336907328128	-0.00213129650176555	-0.0205675154869548	-0.0255881793589508	0.0261178513049726	0.0240438501011626	-0.00184385910204558	0.00307475810810272	-0.0012000557593892	0.000177712289780158	-0.00324186287107408
>CY115950.1_Influenza_A_virus_(A/swine/England/1093/2005(H1N1))_polymerase_PA_(PA)_gene_complete_cds	6	0.115616276164571	0.120811773188482	-0.00769113149273676	-0.0139200023492349	-0.074996598064694	-0.0129646846913234	-0.0163490013913472	-0.0159232639289774	-0.0302435720535228	0.00323856301163739	-0.00495484939213844	-0.00845618210431331	0.10300891515217	-0.0599139855326785	0.0102676712737866	-0.0180016027674125	0.0225002388374198	-0.0272223629287752	0.0321281881966025	0.0111899092384235	0.0138341881106499	0.00533138466343392	0.0140205198603547	0.00870681616413939	-0.000706985114189532	-0.00797546888182374	0.00425942883435998	-0.00269039700750012	0.00653704377332033	0.0031840570845488	-0.00269978334230386	-0.00523176013264234	-0.0100988919252115	-0.00815247895597569	-0.00343771135326963	0.00299418684325346	0.00742433446909582	9.11100524787025e-05	-0.0115859423394554	0.0042686145590654	0.0202200926926687	-0.0285204767961159	0.0454374152436513	0.00952191955781442	-4.57512576820251e-05	0.000167992260682096	0.00035673188098573	-0.000362396086706247
>GQ229328.1_Influenza_A_virus_(A/swine/Hong_Kong/NS1179/2007(H1N1))_segment_3_polymerase_PA_(PA)_gene_complete_cds	8	0.129228149559499	0.111732229966624	0.00824591214791972	0.0269928572845772	0.0929189629860195	-0.0190235585905458	0.0330142579582634	0.11753313740569	0.0112779326686166	0.0139458900119669	0.0223338308359824	0.00399001751248331	0.00804687468585878	-0.0177009465715225	-0.00632861593438245	-0.00257759605251222	-0.00140102577104246	0.00545764727461626	-0.00214900481389626	-0.00414413663433787	-0.00221311803701867	-0.0071493281150068	-0.00990814914054143	-0.00390611502594666	0.00387794014782298	-0.00554893180877908	0.0108838514397827	0.000521062760560146	-0.0096861080604321	0.00699682920264828	-0.0316930161850282	-0.0371470963213187	-0.00187563070109153	-0.00431339540901308	-0.000472357788249903	0.00926072998449791	0.00410158982227298	-0.000649971249691071	-0.00357660988418561	-0.00102172889269682	0.00601446735153812	0.000442434327306927	-0.00487276537711354	0.00418303619153706	0.0145806893049732	-0.00749183708152861	0.0346621026981184	0.00686200532670281
>KY063951.1_Influenza_A_virus_(A/blue-winged_teal/Lousiana/UGAI14-0690/2014(H1N1))_segment_3_polymerase_PA_(PA)_and_PA-X_protein_(PA-X)_genes_complete_cds	A	-0.00334022837638014	-0.0150631184462418	0.00931978804781499	-0.042408022053891	0.00407191549532825	0.121541822403427	-0.0106264408955443	0.0423881089911428	0.023717677709353	-0.192533514043718	-0.0470434247693922	-0.116314392120056	0.000895789024054359	-0.0120720996308504	-0.0153578148616848	-0.00629955558364385	0.00643216474640692	-0.00298624655506499	-0.00939817805828502	-0.00737772941513874	0.00477620886292317	-0.00255194586609033	-0.000795527771436261	0.00121385965150791	-0.00328940221037387	-0.00537099403528477	0.000843050378471805	0.00146043033385143	0.00273616768515334	0.00333022887033019	-0.00264886687879731	-0.0038642170860091	0.00311801360090676	0.00182968224192881	-0.000548835120667144	-0.00280191749226296	-0.00318898785186576	-0.00231944629965046	0.00206420655185063	0.000191389152386257	-0.00122628606579211	0.000736664716969594	0.000219866851089248	0.000566111365558303	-0.000646012091042687	7.73383080777793e-05	-4.16382348127018e-05	0.000357170451576601
>KU143466.1_Influenza_A_virus_(A/wild_bird/Wuhan/WHHN16/2014(H1N1))_segment_3_polymerase_PA_(PA)_and_PA-X_protein_(PA-X)_genes_complete_cds	A	-0.0516648240317453	-0.0116128748526506	0.00260483448353026	-0.0568382855687556	0.00432358414182122	0.0708977587870912	-0.0404499803340298	-0.0131820844615263	0.0768140470266435	-0.0613502824164973	0.0819671642412587	0.135585833877483	0.0610704324769209	0.0173457066806179	-0.0345112506161494	0.0142634732028819	-0.0910929602196846	-0.0280539723184553	-0.00534860896450693	0.0184925717692565	-0.0223114645543213	0.000368920775528096	-0.0020006735184219	0.00986938450110857	-6.32628795403268e-05	-0.00219959499620986	0.00253812570097647	0.000476394148308942	-0.00314671410941754	0.00722177535990053	-0.00115805677876065	0.00336491652871609	-0.0013391386667118	0.00324489430862662	-0.00111042779927869	0.000777247516528295	0.00069739864245882	0.00075943251886317	0.000336344935124647	0.00077606470830162	-0.000523557932563049	-0.0020314090486356	-0.00197476805231326	-0.00116019184505647	9.95447106037996e-05	-0.000193179601534619	0.000309081993985342	-0.000515349195641425
>KF998056.1_Influenza_A_virus_(A/swine/South_Dakota/A01267922/2012(H1N1))_segment_3_polymerase_PA_(PA)_and_PA-X_protein_(PA-X)_genes_complete_cds	1	-0.182596314226872	0.0239688066884224	0.00157203451494182	0.0964733595234917	-0.00990044399050317	0.00294883095194928	-0.0199283669503232	0.0099238869650412	-0.0116162722778982	-0.0021432558252009	-0.0265302865682447	0.0125645898321448	-0.00137943911520442	0.001915701832453	-0.0119087884649966	-0.00256580175991523	0.00223860441521466	-0.00636225935203168	0.00231354559865339	-0.00875565707304944	0.00473956802639358	-0.00680500557182205	-0.0100973693772667	0.00399147935756582	0.00271119919805549	-0.00879780220265499	0.0280601134840968	-0.00197224311638728	-0.0136075559861323	-0.0105522257560654	-0.03431336251554	0.0340743474910511	-0.0203939322574289	-0.0137269918338841	0.00161972135813046	-0.0151958204763907	0.00209452302794954	0.00131814360534132	0.0148301870041782	-0.0497434187929254	-0.0118265616391707	-0.0308571195292567	-0.00813301048871753	-0.00152143093432232	0.00177201227757335	-0.00138745767751345	0.00667894782073804	0.00795002159887613
>KR699741.1_Influenza_A_virus_(A/swine/France/Finistere-0011/2011(H1N1))_segment_3_polymerase_PA_(PA)_and_PA-X_protein_(PA-X)_genes_complete_cds	6	0.11959432254442	0.0939224375223768	0.00477929597548764	0.0163119773046141	0.109805847204421	0.00461947426301706	-0.00921761523570087	-0.0961898452045287	0.00337362689101701	-0.00015403924534162	-0.0137460804948639	-0.0052353719144901	0.0137741069151787	0.000377315107445556	-0.00520492028314283	-0.0029957893656959	0.003120210299995	-0.00114107017736262	-0.00795222687635799	-0.0171999656729127	0.0186117414932504	-0.0064786263049455	-0.0102046236539811	-0.00441326940493579	-0.0102471650668185	-0.00697551093098389	0.0846968612343684	0.0210401643377268	-0.0201770861666088	-0.0292031971139332	0.0400054387572795	-0.011112863484568	-0.0185470004354824	0.0247199085344044	0.0155955204885896	0.0178728896720695	0.000425520940643594	0.00109201506787924	0.00798329104222593	0.00278748499428298	-0.00308741403336145	0.00401657227898582	0.00317087179739937	-0.00479946309299292	0.000441817140067646	0.000311632055875589	0.000699834572093918	-0.000388255108324166
>FJ638305.1_Influenza_A_virus_(A/swine/NC/00573/2005(H1N1))_segment_3_polymerase_PA_(PA)_gene_complete_cds	1	-0.158547035347625	0.022876424927915	-0.0135409175096245	-0.0787192326441247	0.0175016868549466	-0.0335110523454528	0.0244902667156336	0.00473654967940334	-0.00843848028210722	0.00538010643057029	-0.0286273177330802	-0.00371759003018153	0.0152386094254015	0.028799675514721	-0.0126542846373471	0.010176806456804	0.0118524265119022	-0.00739548500844097	0.0056014550256338	0.00395446354382416	0.00386951150500446	-0.00419421564954048	-0.00109132567077063	0.00593752514587425	-0.00611935523371892	0.0108340863442161	-0.0201985966347231	-0.0208590304852033	-0.0790782659018478	0.0262121791657856	0.0246055375104616	-0.00149822467939916	-0.00321355261946574	-0.0197083758142016	0.0177125586665895	0.0155655378047708	-0.0337325840605209	-0.0334667198795586	-0.0054394591192927	0.00465589375256913	-0.00897647169448973	-0.0128812606981888	-0.00186726109661808	0.00509124500426141	0.00241929220274198	-0.00147625597113749	-0.000150970811938159	0.00222730674510438
>CY116035.1_Influenza_A_virus_(A/swine/England/195852/1992(H1N1))_polymerase_PA_(PA)_gene_complete_cds	6	0.122029867720927	0.139840423850962	-0.0183711615768803	-0.00522088869565068	-0.0637955094340057	-0.0077739355194278	-0.00590439599621472	-0.000443047860068526	-0.00274633610228703	0.011066803203183	-0.00174521609003001	0.00110561858032569	-0.00152417142958252	-0.0039385861410381	-0.00840686734354871	0.00274812175017808	0.00596809953100194	0.0168245509803822	-0.0188322163242394	0.00165800817837185	-0.00297090462254554	-0.000898901776306079	-0.0104830199583032	-0.00288150079024646	0.00764421765479442	-0.00058954549010052	-0.00721299981205981	0.00145760131153298	-0.00348131061885203	0.00470119305384808	-0.00812089322355963	-0.00186096273731723	0.0327090352899537	0.0239604051732826	0.0155778281304845	-0.00520611436018932	-0.0104462853051574	-0.00360332276433586	0.0183123737096285	-0.00231401902040539	-0.00565254676190273	-0.00240155438348995	0.00172817270994345	-0.00330041977204179	0.000347185203966473	-0.000326303086001057	-0.00343569811631199	0.00294606705646205
>KR700631.1_Influenza_A_virus_(A/swine/England/00034/2005(H1N2))_segment_3_polymerase_PA_(PA)_and_PA-X_protein_(PA-X)_genes_complete_cds	6	0.115601921810142	0.119377155383172	-0.00934908672255078	-0.00952015359802163	-0.0823439655713683	-0.0136624315207485	-0.0167660567680632	-0.0172448452412485	-0.0330324732593744	0.00654701101942452	0.00159080237292898	-0.00829748337466851	0.0973284739173047	-0.0602706448058115	0.00800439242916864	-0.0156695657654538	0.0230914483266118	-0.0211706719351053	0.0272202234147292	0.00686094524958012	0.0236598300254285	-0.00281002608796591	0.0108034633219723	0.0171789407326791	-0.0045855558521332	-0.00327092776376569	-0.00381275710829456	0.00469093682092497	0.000860038983893291	0.00306448292969395	-0.000433545953345082	0.00817772159534365	-0.00572606703371365	-0.00446275229113904	-0.00545198349517458	0.000214763213558976	-0.00459277353478895	-0.00228375481577766	0.00237110526298268	-0.00305856775881151	-0.0176322136214591	0.0307653753167089	-0.0477240557289484	-0.00947705975216914	0.000432286128322966	0.000683411504928095	-0.000907318182873176	0.000497981160895636
>EU053132.1_Influenza_A_virus_(A/swine/Doetlingen/IDT4735/2005(H1N2))_segment_3_polymerase_subunit_PA_gene_complete_cds	6	0.126010896116244	0.103552278206341	0.00296407918295076	0.0287069034929349	0.108310050531689	-0.0165612868690145	-0.0164914660581996	-0.0830744650526951	0.00231549773423372	-0.00533616619928501	-0.015011921938824	0.00318464893049848	0.00371176269070925	0.00434768414546237	-0.00420299671960928	0.00420140761894854	0.00410027976892449	-0.00235410293831377	-0.00722857765724628	-0.00547627466864346	0.00396839671216666	0.000266366064103262	-0.0081736338299798	0.00244491005126937	4.87633062530607e-05	-0.0200181706032197	0.00415680252908891	-0.00656566575758648	-0.0178722644687374	0.00598843338005381	0.00590083743108224	-0.0048630706445671	0.0545906231598382	-0.0307448566130262	-0.0525647316559799	-0.0393202840716897	0.00581777456667799	-0.00249116283133579	-0.00111436056026598	0.00541994624360109	0.00200905282105256	-0.00428013678584439	-0.0039931878783534	0.00670199833623769	-0.00257158346388194	-0.000230292061823614	-0.00183444618017671	-0.00140383959912337
>CY009897.1_Influenza_A_virus_(A/Swine/Spain/50047/2003(H1N1))_segment_3_complete_sequence	6	0.116152876910238	0.116900182642841	-0.00797756072153627	-0.0140033324316214	-0.0465808638414242	-0.00255285163653907	-0.0117341955129623	0.00784374821676808	-0.00970536661593251	0.00379419993539318	-0.00660495753858395	-0.00959098360077229	-0.00637737660593848	0.0258812783086879	-0.00701556191849219	0.00896971485201887	-0.037643240078903	0.0363143907260812	0.0953755355844733	-0.103013009553252	-0.0647592389684194	-0.0150424299735745	0.0166025898440754	-0.0219423981903278	-0.0190763785284428	-0.00377553183827392	-0.000955185861180721	-0.00445878061659384	-0.0053908474048056	-0.00955236958903982	-0.00267761226494685	0.00618464775655032	0.00152545249297175	0.000428210330058124	-0.00458187371116527	0.00325885019750609	-0.00314605501106416	0.00397384904349208	-0.00417442263252534	0.00197245179780397	0.000870990168941111	0.00242380179299116	0.000312024784703142	-0.000441946230214257	0.000124763616584995	-0.000531149308242886	-0.00207980954561799	-0.000287884467157455
>CY037951.1_Influenza_A_virus_(A/swine/England/WVL16/1998(H1N1))_segment_3_sequence	6	0.110786526406902	0.127364685589995	-0.0144099333972055	-0.0104931536418198	-0.0676751928108819	-0.000268846362141175	0.00293908245609793	0.00259174148468628	-0.00436920865793756	0.00185833747562854	-0.000361088989254378	-0.00211991609624268	0.0173085905629676	-0.00534642339441564	-0.0129626271437801	0.0155395746685626	0.00589548965036305	0.0399105380027831	-0.0672201275230074	0.0160370070581192	-0.0340131946179961	-0.0117622128042098	-0.0359365723897909	-0.0582287258887304	-0.0138687674782205	0.0298640159621323	0.0160773753224051	-0.014255595221438	0.00369179525808265	0.00114589697521888	0.0166085218650468	0.00418059145563394	-0.0101267678045898	-0.0191302912929235	0.0170173184121221	-0.0221255694887551	0.000957434108779076	0.0135200505080213	-0.0463716802092561	-0.007983286858704	0.00287888885997347	0.00537033206537833	-0.00401016280719969	0.00242216412040541	-0.000453718042998139	0.000112617310444962	-0.00149886633762783	-0.00147238794050621
>AB434351.1_Influenza_A_virus_(A/swine/Udon_Thani/NIAH464/2004(H3N2))_PA_gene_for_polymerase_PA_complete_cds	8	0.114433517562347	0.110225299662664	-0.00838489334978531	-0.00910561878487648	-0.0626018876903811	0.0086924235330988	0.00681997491367149	-0.012149812117862	0.003015689973995	0.0158356046512325	-0.00492516066750675	-0.00579846091550435	-0.0796690305492369	0.011530647150729	-0.0401040565194232	-0.0177789291370844	-0.0135605152044851	-0.0820092126307166	0.0213308386020054	0.00168995857794664	0.0204043335176983	0.0186938009654881	-0.00544071713084937	-0.00158857497469672	0.0176768368625774	-0.00921619741299582	0.0265312780570584	-0.0811805711055218	0.0281708114680162	0.0163851743730895	0.0158654783976541	-0.00335583813500275	-0.000113754345045144	-0.00336092951584361	0.00382981078569382	0.00528638388365203	-0.00114505198601868	0.00176788648169505	0.000101537380482294	-0.0033656343329008	0.00118888655167279	0.00276598456465269	-0.003501900046092	0.000981788314533228	0.00261603819308394	0.000740126935210758	0.00318609369510289	-0.00166508314860573
>CY009377.1_Influenza_A_virus_(A/swine/Spain/33601/2001(H3N2))_segment_3_complete_sequence	6*	0.100032360077318	0.110713716290471	-0.0154453624298764	-0.00912854847609021	-0.055754871250138	-0.0102834110568388	-0.0139125456663048	0.0117101033187169	-0.00224190722985934	-0.0127234713907308	0.000944640933410358	-0.00403377987911849	-0.0321604420498169	0.0506898559593413	0.011886411522402	0.00876631586552691	-0.0532187167279876	0.089333117299914	0.0630088490853148	0.0624090106360528	0.0851302697681611	-0.00311185668208401	-0.0245919835278613	0.00747905558447598	-0.00844071657488151	-0.00156700548875305	0.00293342493973955	0.00730428656299946	0.00455268350678631	-0.00547757980781099	0.00188771537371415	-0.00659447018814425	-0.0103618194312932	-0.00621553130072313	-0.00805261505225613	-0.00239838787130918	0.00128558149001495	-0.00524947468935097	-0.00235340740398507	0.000165572751806324	0.000840069671031176	-0.00102356870963495	0.000702987464082946	0.00189812211294259	0.000173252916933105	0.00100262248211202	-0.000410807326966889	-0.000715343180206089
>CY038508.1_Influenza_A_virus_(A/Siena/3/1995(H3N2))_segment_3_complete_sequence	1*	0.0716955631181141	-0.167603159314102	-0.0596068727071359	0.0737397657336022	-0.0340094808410535	0.0235056076983267	0.18551826351369	-0.0351676768319155	-0.0118254220074999	-0.0166963460105011	0.00987297637600211	0.0151464997282239	0.0115948508611519	0.014419475566938	0.00365957865422402	-0.0152009574797557	-0.00561119172506006	-0.00216074528779893	0.00715942735193588	-0.000262703906289346	-0.0119870215194275	-0.00714105189196213	0.00682239125318566	-0.00734617031262219	0.00612097047762429	-0.0027856028170216	-0.00390029708000562	-0.00419614552967881	-0.00104434253486037	-0.0042245722223247	-7.2853081372403e-05	-0.0115857279579492	-0.020131032011174	0.00756476899013392	0.00794846544108017	-0.0345915310101208	0.028316469878946	-0.0431449349296051	0.00699021394348879	0.00673338580310256	-0.00407230224364841	0.00676529460715578	0.00377593449905528	-0.00208870302884602	-0.00276669037792626	-0.00347417262883068	-0.000530988876778569	-0.00132312804456747
>CY011909.1_Influenza_A_virus_(A/New_York/720/1994(H3N2))_segment_3_complete_sequence	1	0.0677536401427417	-0.173728686637206	-0.0630726677240465	0.0701095195758138	-0.024651062818675	0.0196477856580161	0.174466428680629	-0.0357475649683716	-0.00898284139537486	-0.0211332009079581	0.00628544073008506	0.0136900352463855	0.0107214926912821	0.00974633558027326	0.0066209469179531	-0.0171344961897713	-0.00548509802101455	0.00565005218475843	0.000457781752022942	0.00207463489838714	0.00819988057712243	0.00264028335643885	-0.00532174405761379	0.0105387356114179	-0.00267966824868925	-0.00302261923655997	-0.0025511796071494	0.00597072974469628	-0.00291329354773368	0.00147349867479465	0.000847511766654201	0.0110332951309689	0.0212816451652583	-0.00242610665236757	-0.0110433735530919	0.0328814673505197	-0.032000740606452	0.0459177940440853	-0.010922561474425	-0.00620425468208648	0.004527129947309	-0.00840594776214776	-0.0042225932398149	0.0020519799146437	-0.000421068280991095	0.0041736401115689	0.000494751069644823	0.00211462188838303
>DQ150424.2_Influenza_A_virus_(A/swine/MI/PU243/04_(H3N1))_polymerase_(PA)_gene_complete_cds	1	-0.165002319964832	0.0247098354865564	-0.0104499855270971	-0.0952649189166025	0.016035656658452	-0.0344445200115698	0.0321060149841302	0.0106635507517148	-0.0276565408004578	0.0119108941982696	-0.0419755090180772	0.000262965383208938	0.0215348199210463	0.0364416103367388	-0.0152843967533215	0.0165489685281507	-0.00595280869398093	-0.0136828829032594	-0.00708899540774691	0.00256736090765532	0.00287220500302733	0.00685287759333006	0.00538325269412559	0.000321981627153687	-6.11291331279384e-05	-0.00614397780637158	0.00724789783580027	0.0108448761834196	0.0292322181534947	-0.0117867550974306	-0.00300029418867246	-0.00418713856700556	0.00558050213732797	0.00610269827892114	-0.000537595658468358	0.00195292803201553	-0.00458048663187211	0.0015649810248548	0.00338695145575621	-0.00445747490743803	0.0145642842229174	0.0122356582976243	-0.00275339452240735	0.0250921894592675	-0.00284337040430503	-0.0456072397958277	-0.0148624374194603	0.015742339743773
>EU604693.1_Influenza_A_virus_(A/swine/OH/511445/2007(H1N1))_segment_3_polymerase_PA_(PA)_gene_complete_cds	1	-0.157772521070402	0.0206236773725943	-0.0125995569366291	-0.0948975046155499	0.0187286701421989	-0.0352261822538026	0.0355422984861594	0.0142543903209272	-0.0348827800692094	0.0102923248654036	-0.0432402519094311	0.00216394281717029	0.0179899207775862	0.036501517067173	-0.0159440839338541	0.0157821550578766	-0.00301424596367789	-0.0147976961970425	-0.0064288272488489	0.000534551600791183	-0.00135918231509227	-0.000613347105643358	0.00555801183700429	-0.0112151550578651	-0.00225399104966013	-0.00237067185039437	0.013636192526793	0.0192807012485268	0.0539475397800088	-0.00778700390836582	-0.00693141560108885	-0.00543178979906355	0.00543098142415941	-0.0174239382068272	-0.00200708343520615	-0.000293794974213813	-0.00370971152455846	-0.00100607800726492	-0.00435952358554514	0.0297935327716265	-0.0358869714189347	-0.0249395856840916	-7.78727563516704e-05	-0.0293585949011606	0.00915703864583022	0.0106896024465359	0.00513736462208748	0.00150112033450055
>FJ374517.1_Influenza_A_virus_(A/swine/Shanghai/1/2007(H1N2))_segment_3_polymerase_PA_(PA)_gene_complete_cds	8	-0.161222447024939	0.018069522668215	-0.0155557872476249	-0.0605017547845599	0.0164039179304092	-0.0303618768334154	0.0144249256989196	-0.018223516039521	-0.0198884696797933	-0.0118788179892856	0.000231671755006262	0.00731286719027812	-0.0498904637471432	-0.0889723599958698	0.0561808102961291	-0.0353194628287327	-0.0490300914878461	0.00917375532117791	-0.00367053303845857	0.0017307256852138	-0.0129776411070669	-0.0036945983563639	-0.0041444057736011	0.0048542169085394	0.000223903575333781	0.00381639494435881	0.00375299337011139	-0.000795018776060769	0.000680490320423528	-0.00355181337033889	-0.000571379849744692	0.000500809570545312	0.0011885469363657	-0.00287002130804346	0.00322351686266725	-0.00153051931802643	-0.000141907738292271	-0.000707410336758942	8.59659439839058e-05	0.0017648505396613	-0.00551550884409144	-0.00128033709105102	-0.000598121937591393	0.006849166485734	0.000624784483828888	0.000348670789982358	-0.00101523435252567	-0.000260688147380763
>AB434391.1_Influenza_A_virus_(A/swine/Hokkaido/2/1981(H1N1))_PA_gene_for_polymerase_PA_complete_cds	8	0.0535824080570984	-0.140213038962821	0.241062402832127	0.00216625725671088	-0.0165030478703491	-0.0277992901882171	-0.00866138828859296	-0.0099530039331951	-0.00963454086349276	-0.00892414635563784	0.0148335829666204	0.00359783584226786	-0.00632268380083177	0.00444740099006111	0.0144851065709675	-0.00680580312779844	-0.00781982249638354	0.00737722861232152	-0.0204298262207897	0.0238886765427591	0.0190661680407328	-0.0442195858363565	0.0800845641566564	-0.0678258014000927	-0.00242698975115348	-0.0437588173565886	0.000497836510416401	-0.0135466070687911	-0.00932924482297539	0.00190182413194685	-0.00963124847530944	0.00264533571709811	0.00166690111480689	0.0088421540449168	-0.00484374508777141	0.00730115278499464	-0.00486965542648119	0.00128973988642402	-0.00065720952769787	-0.000353123337465346	-0.0040215883569616	-0.00095107631744108	-0.00114932407136764	0.000624685857896897	0.0018054313331539	-0.00440753872004762	0.00137113928323233	-0.00330097222628388
>CY022338.1_Influenza_A_virus_(A/swine/Iowa/17672/1988(H1N1))_segment_3_complete_sequence	1	0.0458457728131848	-0.151394560092923	0.26229754873718	-0.00352941611526798	-0.0150406973906708	-0.045197335049695	0.0031963263315324	-0.00638713740146001	-0.0250713011155829	-0.0168828438993003	0.0237067391554475	-0.00185689989928047	-0.00725308434660776	-0.00106112356075771	-0.0137993794159606	0.0127550887266661	0.00506225644271846	-0.00119357847223832	0.00614916255383998	-0.00762551986941793	-0.00728588823837067	0.019736782423545	-0.0287614479871116	0.0214068932801056	0.0046736636478583	0.0118320050158404	0.000805391358204227	0.00415359605314371	0.000192371373357113	-0.00353695216458143	0.00220883318967404	-0.000432195082751333	0.00170432116333017	0.000899595546315809	0.00519803757713997	-0.00305779478535553	0.0021977070757173	-0.00393234464732185	0.000801292465754521	-0.00203579314135957	0.00827695930252938	-7.24200062040789e-05	0.00275738076186633	-0.0011662718555213	0.00626902484321462	0.0258598164485743	-0.0219805225462274	0.0263892775868085
>CY037982.1_Influenza_A_virus_(A/swine/France/WVL4/1985(H1N1))_segment_3_sequence_tr	6	0.100751674694921	0.120953651609646	-0.00638227570420061	-0.00771377661675026	-0.0470818924301217	0.00953886841104125	-0.0134509631094108	-0.00870301751700154	0.00168934199462271	-0.0019826287103781	0.00494521440705413	0.0108921527475892	-0.0365777430527308	0.00986663554707624	-0.00464156305116976	0.00715598385555617	0.00628994890801829	0.013444192381195	-0.0261864055094131	-0.0260668198899865	-0.00158015802928595	-0.0019947810090968	0.021068275641234	0.0338587596764953	0.110302656758445	-0.0390897310248507	-0.0128089865041279	0.0361017425486437	-0.0074709139833464	-0.00250660846029202	0.015911338924732	0.000949435959385566	-0.0153432993068077	-0.0112754038559637	0.00664092075011066	-0.000854254178049676	0.00124818421103515	0.00354400220327381	-0.0187991644196004	0.00249812492383615	-0.00148403798976183	-0.00178825115926021	-0.00195122261236635	0.00112439928611057	0.000557496507545409	-0.00250374865197764	0.00144972823593924	0.000143227004807663
>FJ415616.1_Influenza_A_virus_(A/swine/Zhejiang/1/2007(H1N1))_segment_3_polymerase_PA_(PA)_gene_complete_cds	8	0.130699564505641	0.113769953375225	0.0101711015959688	0.0312812506797144	0.0956956578272361	-0.0238090123686473	0.033717530035038	0.117266329618223	0.0115197856579897	0.0120317961233061	0.02129596810964	0.00381099836085714	0.00586757366799374	-0.0176525614239173	-0.00907997769070439	-0.00452377342581277	-0.00171743051978143	-0.00488440429415005	-0.00226974880904262	7.42138130771904e-05	-0.000996014450590015	0.00132832624844674	-0.00631481281730394	0.00274674468629477	0.0109277948418098	-0.00328672723579787	0.0118796864016059	-0.00841403889197714	-0.0047387181007776	0.00656471779165729	-0.0291405943450339	-0.0372961976176703	-0.0107300747277071	-0.00176463060577459	-0.00437101513994936	0.00868315997483407	-0.00385325790520089	0.000979863537834832	-0.00449065056201065	0.000705158582579543	-0.00317818199782987	0.00185401280598323	-0.00310661165591346	-0.00508161130571772	-0.0165403116003688	0.00681195271746248	-0.0355027022480872	-0.00775166587844601
>AB434295.1_Influenza_A_virus_(A/swine/Ratchaburi/NIAH550/2003(H1N1))_PA_gene_for_polymerase_PA_complete_cds	7	0.106462579432284	0.118419176757818	-0.0104911705804628	-0.00358330635059317	-0.0545430402662035	0.00575339321466017	-0.00101266882846303	-0.0106159183323076	0.0141369307892713	0.0183790407202833	0.00267639804880573	-0.00431481800050357	-0.0747174864848747	-0.00443253496411301	-0.0500014254400357	-0.0264114146092733	-0.00804802422759526	-0.0825511524015702	-0.000305435927695652	0.00732910884752406	0.0175493770144304	0.00740139631214119	0.00121178348728358	-0.0225501939083025	-0.0461306566431654	0.00703967720066516	-0.0337924955693912	0.0672624561445763	-0.0261864594773361	-0.024259838923219	-0.0104813012206465	-0.00982533123600471	-0.0022153505392918	-0.00302763559048146	-0.0013672212303271	-0.000440892493028068	0.00714546758569205	0.00200401205621981	-0.0102965225192641	-0.00215507361812268	0.000252025383063762	-0.000665603727038501	0.00120350169245523	-0.000150771280041837	-0.00136903875771659	0.000136694002261403	-0.00149764310127227	-0.00052985255457923
>CY037905.1_Influenza_A_virus_(A/swine/England/WVL10/1993(H1N1))_segment_3_sequence	6	0.121326939440345	0.136282156031364	-0.0183630852686416	-0.00535693559704735	-0.0651754855905777	-0.00722485925269427	-0.00376406242933679	-0.00111989225392471	0.000173727368576576	0.0127529992041068	-0.00123909993782296	0.00922091976100848	0.00552320885034108	-0.00802928888355653	-0.00799734492024111	0.00413301420433204	0.00334644437502908	0.0168114339379328	-0.0229663218723851	0.00241773604426191	-0.0042060329408522	-0.00413537985070756	-0.015832777583163	-0.00420675875523358	0.00916634408462699	0.00163219609632781	-0.00298455159631212	0.00357764010776731	0.00140960573392879	0.00522538855718868	-0.0158152551874393	-0.0079779352305442	0.0458585073749351	0.0401575984820081	0.0267412453966652	-0.0133187122513313	-0.0167947456127472	-0.00426995275017906	0.0276062253251986	-0.00126122158463603	-0.00510339007032798	-0.00852248167491512	0.00650925552169694	0.000300369635282115	-0.00121845596095275	0.00175890094435441	0.00435537567323078	0.000355499285162202
>AB434319.1_Influenza_A_virus_(A/swine/Chonburi/NIAH589/2005(H1N1))_PA_gene_for_polymerase_PA_complete_cds	7	0.100704698965114	0.0984267505217113	-0.00525197947638875	0.00113095301977798	-0.0296805476206127	0.009505094898868	-0.00772651614977173	0.0277713922160397	-0.00349624236523922	-0.0311725846916365	0.0101935124641597	0.0267959804160504	-0.0143727365921795	0.0590425875342756	0.160307785312476	0.069493606269572	0.0242058942618301	-0.0585947917419514	-0.00900743157284684	-0.00750034920456182	0.00208441614474049	-0.00271666133695492	-0.0076769799764768	0.00577603865937303	-0.0146666662686912	0.00193621561151647	0.00420239226242403	-0.000168035657942497	-0.00708577168838607	-0.0044676130268411	-0.00445269239788126	0.00289989428093219	-0.000882198878815513	-0.00072137124938755	0.00275852859525028	-0.0019751256246302	0.00277463012678731	0.00358020495367444	0.000194551834887546	0.00214837055347899	0.00381609703470488	0.000978345911588619	-0.000513842029995554	-0.00298984259541524	-0.00155549336446455	0.00042789773938099	0.000241059424570278	-6.20934319127728e-05
>CY038022.1_Influenza_A_virus_(A/swine/Denmark/WVL9/1993(H1N1))_segment_3_sequence	6	0.1159596061676	0.128094200749983	-0.0107540486284566	-0.0103793367398103	-0.0624687469255327	-0.00418016431250724	0.00939616055894123	-0.00104361362296796	-0.00473858834164774	0.00438889944562349	-0.00384208247481466	-0.00758324932056418	-0.00720502400490268	0.00153842834456053	-0.00739665581914395	0.00521667851962684	-0.000858983775362622	0.0190381498567272	-0.05422373758665	0.00670106214252701	-0.0309012487488127	-0.000956821553326968	-0.0169088322688097	-0.0210086233700671	0.00824112768859411	0.0244492402378445	-0.00546166359320047	-0.000259291867573316	-0.00159765812155033	0.00604453832810368	0.00454436718634627	0.0185221481025101	-0.0261384262842081	-0.011620736747006	-0.0498551834425935	0.0399524367643432	0.0125925538689368	-0.0097273765199483	0.0455528093413531	0.00673896258053607	-4.8974876467053e-05	0.000525617248311533	0.00496000079047181	0.00105683902874302	-0.000438632335953798	-0.00084507269102721	-0.00146250484128071	0.00173537825092559
>GQ229264.1_Influenza_A_virus_(A/swine/Hong_Kong/NS837/2001(H1N1))_segment_3_polymerase_PA_(PA)_gene_complete_cds	8	0.121986622348238	0.116039794263677	0.00238414076549172	0.0012610984361817	-0.0122500204428414	-0.00301270412213933	0.00199337556844954	-0.00801292109393652	0.00837891324098928	0.010133080929089	0.00139057620000076	-0.00387431420523996	-0.0310824569731351	0.0163335624999833	-0.016623951868828	-0.0033346902377363	0.011607436835423	0.0383444207694477	-0.0463561975019552	0.0160856458209503	-0.0347678354615096	0.00343246837389036	0.066148577193138	0.0919828685266209	-0.0645385621690374	-0.00970148644482317	0.00617286704569947	-0.0129807827592564	0.00807602287941891	0.00127041900142194	-0.00304332682223541	0.00141854855002239	-0.00744387057409085	-0.00421969729111338	0.00713389512207225	-0.00158250964147149	0.00335541043272719	3.49357967116093e-06	-0.00430726240366466	0.00168669904339016	0.00304972817667548	-0.00165877403301542	-0.000970205429041859	-0.000551376555688208	0.00248266240629484	0.00121810458656913	0.00150063648789701	-0.000765070381167748
>CY022482.1_Influenza_A_virus_(A/swine/Maryland/23239/1991(H1N1))_segment_3_complete_sequence	1	0.0477849713017781	-0.151652919630023	0.257443831189403	-0.000351414416289719	-0.018558447917036	-0.0453622152366442	0.0119193963842076	-0.00262803480627121	-0.0346374884849913	-0.0212031855175436	0.021394376898302	0.00118986305906246	-0.00514926234829724	-0.0084821909040845	-0.017763501827583	0.0189323754051271	0.0110134961855413	-0.00203079919496808	0.0118417633260329	-0.0108849488809921	-0.00957573555584896	0.0253766259246661	-0.0426845490768109	0.0313868488847787	-0.00210038080419113	0.0247299994876307	-0.000174653790058908	0.00796906723876713	0.00429032278110881	-0.00169051005234762	0.00423088344875859	0.000853068017382156	-0.000657540267144511	-0.00635853926508357	0.00157365730821836	-0.00313672665456491	0.000503685291395155	0.00272403034165893	0.00109381841409449	0.00398287687637717	-0.00265359008650793	0.000548805789535621	-0.00158333694033942	-0.000753931135053698	-0.0073387067065446	-0.0223686441121181	0.021031275126495	-0.022877431170826
>KU976622.1_Influenza_A_virus_(A/swine/Mexico/AVX3/2011(H1N1))_segment_3_polymerase_PA_(PA)_and_PA-X_protein_(PA-X)_genes_complete_cds	2	-0.165904056745526	0.0184564960437096	-0.00559960159389233	0.00502274472226388	-0.0039422096418069	-0.00417608691162891	-0.000832430314759472	-0.0168775228597663	0.0415167001274099	0.0307916192333872	0.0729253266328202	-0.0728889590768524	0.00649183185986293	0.00900337474683606	0.00924461518607276	0.0123054864117399	0.00264458148153016	-0.0010243852678727	-0.00271580661036731	-0.00427711835140042	0.000179497483188783	0.000522884606098637	-0.00848379412367633	0.00947147001616713	0.00194752758200262	0.00650400449464331	-0.000186199948184202	-0.0012713017065644	0.00874183600708718	0.00760451979247041	0.000217868684235385	0.0104716740472976	0.0186084614382855	0.0444924841909252	-0.0258843109849333	0.0268850678614202	0.0229798692412168	-0.0258319316384421	-0.0410720779603124	-0.0115255457912938	-0.0125444546838716	-0.0167287382413715	-0.00953101597100051	0.00567665666902176	-0.00286757103786894	-0.000689601849508419	0.00146256180419109	-0.000714286922712237
>GQ132176.1_Influenza_A_virus_(A/Mexico/InDRE4114/2009(H1N1))_segment_3_polymerase_PA_(PA)_gene_complete_cds	M	-0.189457491857773	0.0231379135475889	-0.00268849199763505	0.0934542358282468	-0.015029470457251	0.00613982414068817	-0.0237174275607997	0.00765884444300308	-0.00859457228823614	0.00046296131510284	-0.0210966553605801	0.00977881876158193	-0.00384507220551264	0.00247772828642562	-0.00881179976953105	0.00147740002805437	0.00198725942341051	-0.00103396122164908	-0.00158663052754199	0.00262373218013896	0.000752238477496221	-0.00268920645370126	-0.00291958748889138	0.00343663803399643	0.00106144817697265	0.000243087444893226	0.0102681973751541	-0.000190515190058552	-0.00407209496719283	-0.00101837125185771	-0.0159002198846712	0.0169689683267419	0.00151672732725428	0.00100391077711483	0.00054014933501685	-0.000833389059482496	-0.00361301641117219	-0.00184397529255059	-0.00593386161968931	0.0136481319413299	0.000562148478358803	0.00643296983584306	0.00417681428078413	-0.00168034083915396	-0.00124999545341357	-0.00470168842885581	-0.00807880744952996	-0.00341437910100649
>EU004445.1_Influenza_A_virus_(A/swine/Tianjin/01/04(H1N1))_segment_3_polymerase_PA_gene_complete_cds	8	0.088131055419231	-0.223420420690823	-0.0834268729780055	-0.00324126420872202	0.0072432252901507	-0.0198432025507697	-0.0299784031302046	-0.000212787507253142	0.00534914240172493	-0.00163969824198864	-0.00174901235038723	0.0019792644462649	-0.00782482229605283	-0.0244516952462087	-0.0199891158687794	0.0458119625386461	0.0052140959126858	0.00331683132086193	0.00642101246077243	0.000773471824897353	0.0106297528167262	-0.0380225366339722	0.0050921013349599	0.0019694878629717	-0.000710070163688969	0.00145196490912082	-0.00163661160086994	-0.00509890567956732	0.00347490237814214	-0.00889940283710464	0.000818816936277429	0.00474544915647056	0.0264827072880829	-0.0299686026693921	0.029172821392888	0.0258956363394071	0.0311934527280402	-0.000705822294181343	0.00586125405116612	-0.000755287756022138	-0.00378772205849441	-0.00164156703934767	-0.000180398596009936	-0.000861404736351136	-0.0432116957069959	0.000578977432173503	0.00447792336021467	0.00556512057199633
>KU976644.1_Influenza_A_virus_(A/swine/Mexico/AVX40/2012(H1N1))_segment_3_polymerase_PA_(PA)_and_PA-X_protein_(PA-X)_genes_complete_cds	2	-0.163537833356112	0.0191353936778762	-0.0091684139489109	0.00457722270309552	0.00162300185445323	-0.00137208754005823	0.00761405573916451	-0.0257403999019959	0.0540715718704778	0.0374517653795529	0.097314437289032	-0.0833321806117498	0.012698583335466	0.00689790617448184	0.00299523172163712	0.0121614492142756	-0.000240741537403699	-0.00294923878132466	0.00230488024648883	0.000331174090003199	0.00208709240010524	-0.00382312883546108	0.00133743291856403	-0.00371241952485229	0.00184764058011124	-0.000882098546737732	-0.00226044062971238	-0.000407379954724753	0.00518801806422277	-0.00207156587093644	0.00129108239857179	-0.00311004317620669	-0.0052179059123651	-0.0166389811249737	0.0097453562265451	-0.0106356199024784	-0.00882551440041094	0.00920044314238958	0.0168141346791862	0.00527569158035867	0.00392890720310789	0.00494716494014874	0.00404359518183803	-0.000749054284803765	0.00204816473082755	0.00218979278743652	-0.00241134050234543	0.00238829503362847
>EU004453.1_Influenza_A_virus_(A/swine/Henan/01/06(H1N1))_polymerase_PA_(PA)_gene_complete_cds	8	0.0866455645542754	-0.226542652932856	-0.0889049572909507	-0.00759626484122419	0.00754030489496742	-0.0330842508110962	-0.0478602341190364	0.00609735699330085	-0.0233593242982251	-0.00479067884719142	0.013299456149425	0.00396137976187278	-0.00770016801101867	-0.00706326093249001	-0.0131066820184319	0.0158911876021183	0.00413519899997936	-0.00834956016337796	-0.0119458894974396	-0.0127568868158412	0.0134370358764568	-0.0376159189070228	-0.00338476934971992	0.013631684291567	0.000724524236897895	0.0148145837305979	-0.0145213352685051	-0.0126656758417416	0.00285131501890902	-0.0179370240433648	0.00202415926751344	-0.00863032884818968	-0.0211682501739573	0.0177959358026086	-0.0205131402936531	-0.0168757162859674	-0.0251538906301645	0.00389268780158492	-0.0020326448556327	-0.0026116627297739	-0.010190947170232	0.00310357577670378	0.0108000000253408	9.13268056068081e-05	0.00066894513434152	-0.000749549919298456	0.00241822858439652	0.00118359769063089
>CY079543.2_Influenza_A_virus_(A/Switzerland/5165/2010(H1N1))_polymerase_PA_(PA)_gene_complete_cds	Sw	0.111790324719637	0.0979543768166216	0.00856052366185831	0.0236855820889067	0.123324520254354	-0.00794809709247109	-0.0146436129234823	-0.0922434624446802	0.00327699951319645	-0.00541174771070248	-0.0255827853751975	0.00165791900689756	0.0010384626075878	0.000606065075947878	0.00383572469873549	0.001962862625289	0.0102331935877078	0.00295461665596599	0.00508590611608436	0.00848727024120119	-0.0159688082041426	-0.010054918035235	-0.0517011021382215	-0.00775040930665634	-0.0180890855500686	-0.0594577111688055	-0.0620272552407837	-0.00701289294907305	0.0298613925149088	0.0233810817894083	-0.0144419639078353	0.016729279587282	-0.0279562363863663	0.00748463542451968	0.0185836665958136	0.0122333468176288	-0.00400768164854784	-0.00277086533180901	-0.00337616652964157	-0.00103471387390088	0.00102814024345949	0.00200369392169615	0.000780114802449864	-0.00212092534788323	0.00015659858342696	-0.000748900462908266	0.000719535016466468	0.00243958909214001
>CY095674.1_Influenza_A_virus_(A/swine/Texas/4199-2/1998(H3N2))_polymerase_PA_(PA)_gene_complete_cds	1	-0.174015078121134	0.0262446497440451	-0.0177808643245843	-0.0568575159250553	0.00512576069744297	-0.0194883453219835	0.0122344852632162	-0.00386618321946046	-0.00337211066375135	0.00228004702269439	-0.0103826332492456	-0.00162952262649643	-0.00812810988323693	-0.00639930211633188	-0.00248816749862105	-0.00895832739728746	0.000803703349967259	0.00637234714241841	0.000521883172764001	0.0064484683284039	0.00163572636968855	0.00129986115513269	0.00139379734487398	0.000688752463906493	0.00780583226903475	-0.00107313932117923	-0.00187691683213687	-0.00694688718605478	-0.018547949059726	0.00474851118175297	-0.00372507097540651	0.00574944505063059	0.00665460600594505	0.0111670539933498	-0.0117866960631778	-0.000943880304781995	0.00347185997127391	0.000602920992349729	-0.0066432565018256	-0.00910298199077945	0.0404134376838487	0.0186098628595926	0.00972664791630416	-0.0567024692468502	-0.0071523784492187	-0.00432918563291843	0.00946613085440685	0.00816815027867716
>CY005911.1_Influenza_A_virus_(A/turkey/Minnesota/833/1980(H4N2))_segment_3_complete_sequence	A	-0.101689293116098	0.0187163051319302	-0.00764345929583856	-0.0495680877749076	0.00292445383374352	0.0263053214769628	0.00421805569546724	-0.0131229258666537	0.0394381940319838	-0.0177247391660816	0.0420603441088731	0.0775858789730852	-0.00917494519125003	-0.0106035043459523	0.00088469643979018	-0.0280299793821656	0.0639210300072436	0.0409654035272073	-0.0313450492585442	-0.0848671131022157	0.080294167380392	0.0413013528486763	0.00666236878931452	-0.0168383552836455	-0.0188026267874139	0.00730807422120047	-0.0129024198125148	-0.0128038578339985	0.012340517086583	-0.00307939267030663	-0.0107845903563414	0.0014937099425446	-0.00209262844879382	-0.00846159936354493	0.00288528347914386	0.00414628735656273	0.00360557068870434	-0.00602378704229813	0.000199850301256843	0.00126808649131396	-1.53873834857426e-05	0.00123131441710022	0.00208105717493806	0.00256888541416112	0.00104030160539787	0.000101197666575853	-0.00148016411819729	-0.00118065034342432
>CY032226.1_Influenza_A_virus_(A/equine/Kentucky/2/1986(H3N8))_segment_3_complete_sequence		0.0163609575519184	-0.0636696050091588	0.0454644706569129	-0.0515886248016946	0.046937062153272	0.231945226770759	-0.0095963495768424	0.0132741942963973	-0.135381178318689	0.101790883165591	0.0190381967100611	-0.00653406305285463	-0.00449363791190434	-0.00602711871665596	0.00362510208801776	0.01022200584539	-0.0074698925758931	0.00686733908080405	-0.00189476623468214	0.00301026976768061	0.00523569019631477	-0.000709916187575898	-0.0032296521215265	0.00227693196157181	-0.00135708901088246	0.00202133468207955	-0.00491979403658963	-0.00164545528653681	-0.00506380036168932	0.00116370134806647	-0.00162830463753319	0.00283207958818154	0.00279827643924755	-0.000967354065978411	-0.000714806134359834	-0.00118427524833199	0.000167326180740341	3.95034371581823e-05	0.000706868188897829	-0.000359080261334914	0.000299861644752288	-0.000462473865500055	0.000950606269976289	0.000324429899421668	-0.00123931103072137	0.000901930254145368	-0.000435801941391641	-0.000214104870004419
>DQ889684.1_Influenza_A_virus_(A/Iowa/CEID23/2005(H1N1))_polymerase_PA_(PA)_gene_complete_cds	Ia	-0.168751186297721	0.0244480256377754	-0.00921151557727033	-0.0722636694388721	0.00821570961255833	-0.0333115363001754	0.0199514913354593	0.0109393314115867	-0.0166095017398072	0.0033225212619152	-0.0330476331568235	-0.00731785363431131	0.0194364294894883	0.0240764784895548	-0.0158801031498966	0.0047226669507589	0.00522872208040901	0.00213302297818569	0.00109185609826434	-0.000247928171339018	0.00977140553032063	0.00307361777129616	-0.00358254079215364	0.00632967686007348	0.00198738695798149	-0.00526862600980783	-0.0197296314561034	-0.0200304168687753	-0.0416469793446251	0.0120994615517013	0.00169903599433384	-0.00249387711560416	-0.0118439313959688	0.0266823023657659	0.0015242817928245	-0.0139527797341031	0.0498849943252106	0.0516630787625976	0.00910517635277062	0.00732709352482244	-0.0150366502337878	0.00130841983107284	0.000957962788740839	0.00765831939160477	0.00316248739465055	0.00667927251356507	-0.00154481203806448	-0.00692132271705306
>DQ208311.1_Influenza_A_virus_(A/Brevig_Mission/1/1918(H1N1))_polymerase_PA_(PA)_mRNA_complete_cds	18	0.0729332548739117	-0.166795659583689	0.0178625398270974	-0.0198540706584941	-0.0120789667495076	0.0360785519990088	-0.0126102502801079	0.0109339583096074	0.10981364003227	0.0522469387673098	-0.072661215550795	-0.0102661474608415	0.0206541431224548	-0.0137839030816831	0.0187406957590983	0.00366483076669842	-7.24787927738793e-05	0.0123158184407511	0.00256977569937057	0.0247090894561945	-0.0218932442757011	0.0585317879580639	-0.00661600113706546	-0.00428238330927373	0.0100615604222644	-0.0194062519881479	-0.0155159773039255	-0.0278626214201466	-0.0139670421621044	-0.0777806894867674	-0.00873691862797498	-0.00206131474987899	0.00301215579119467	-0.00102615848139988	-0.00262627743888269	0.00499087133730462	-0.00365649945981864	-0.00313685796477913	-0.00336455050802712	0.00399411649489882	-0.00588017134816875	0.00162347030638166	-0.000636127841784273	-0.000916895865577569	0.00353573950811521	0.00060142590620743	0.00199142971687967	-0.00145909631171219
>CY009457.1_Influenza_A_virus_(A/Weiss/43(H1N1))_segment_3_complete_sequence	43	0.0803653929381265	-0.197245508832269	-0.0507017195955265	-0.00308093040373426	-0.00331510453114932	0.00236648426459144	-0.00471066243876851	0.00473242390911778	0.0494083709306303	0.0306588610759285	-0.0391479611637561	-0.00412623946466021	-0.0221902624805734	-0.0485292240513742	-0.0018966048494678	0.0764205991409234	-0.00448227283618248	0.00846825646246225	0.014131939315105	0.00274730436501025	-0.000888329675248327	0.0706105440844449	0.0251634860429774	-0.0206353963286605	-0.00849404584178514	-0.00762412288658337	0.0210816183489394	0.0264799134451383	0.00186859655121574	0.0647142190858076	0.00443264137707809	0.00425967939986183	-0.0183884366791265	0.0122547729580987	-0.00845677343955346	-0.0153926906887569	-0.0107889484837528	0.00322873659094222	0.00153815953822951	-0.000187750230593879	-0.00121681854548755	-0.00406609333931402	-0.00233118378545901	0.000619918745347866	-0.00872430354081962	6.24703513224772e-05	0.00148245189617499	0.00222300660662321
>M26076.1_Influenza_A_virus_(A/swine/Iowa/15/1930(H1N1))_segment_3_polymerase_PA_(PA)_gene_complete_cds	30	0.0494387265916623	-0.157844811946088	0.0824931280553829	-0.0247015615026578	-0.0215059455874866	0.0398362876668792	-0.0170555586976472	0.0125479785247531	0.118693839694372	0.0706186361282754	-0.0871414370759773	-0.00063053325226897	0.0152502339635831	0.0316341214646408	0.0332864983796241	-0.0835080215425338	-0.00503609463557919	-0.00712533277877409	-0.00371970639880684	-0.0190627787919915	0.00719537548934093	-0.0570401170619989	-0.0174734033417163	0.0187801215194344	0.000792247430111155	0.0229512456217339	0.00819636351853739	0.0166642470049878	0.0129693676082253	0.0394182029511346	0.00486667382696785	-0.00462451110626278	9.6920332248962e-06	-0.00443899150094211	-0.000476712944372498	-0.00474369506370425	0.00267924223154648	0.00155091889375553	0.000690380229323994	-0.00285662784527511	0.00241414414280225	0.00111147477191872	0.000579716373497568	0.000803567664430615	-0.0025330396160923	-0.000100862491206711	-0.00103872525610093	-0.00123116529766897
>DQ469981.1_Influenza_A_virus_(A/swine/Manitoba/12707/2005(H3N2))_polymerase_acidic_protein_2_(PA)_gene_complete_cds	1	-0.166285735304499	0.0225259609799652	-0.0116686429387855	-0.0884327635491605	0.0188602267072096	-0.0353898007465932	0.0303847247035467	0.00725650391541953	-0.0246705836158867	0.00788896022342511	-0.0367173421174302	0.00160215098787884	0.0186988239773669	0.0303525750143072	-0.0130468641577068	0.0204461958988566	-0.00326156119169575	-0.00874852910351562	-0.00884037820779445	-0.00141899953228888	-0.00375582574170511	-0.000774074296459632	0.0106933615420071	-0.00230738136606728	0.00432532093173207	-0.00814174372362309	0.00309657418184444	0.0141313597383761	0.0228891513170766	-0.0139332837481226	-0.00290231406424613	-0.00175579262694971	-0.000166151076406122	0.000605830831341746	-0.0042476381473083	-0.00287551289165389	-0.00759345462976585	-0.0132168658528318	0.00403036049911417	-0.0328297834618549	0.025141727887799	0.014759923216786	-0.00421869755791842	0.0201893363171225	-0.00766775585497259	0.0349515798584865	0.00770834848367027	-0.018693549418029
>FJ374517.1_Influenza_A_virus_(A/swine/Shanghai/1/2007(H1N2))_segment_3_polymerase_PA_(PA)_gene_complete_cds(2)	8	-0.161222447024939	0.018069522668215	-0.0155557872476249	-0.0605017547845599	0.0164039179304092	-0.0303618768334154	0.0144249256989196	-0.018223516039521	-0.0198884696797933	-0.0118788179892856	0.000231671755006262	0.00731286719027812	-0.0498904637471432	-0.0889723599958698	0.0561808102961291	-0.0353194628287327	-0.0490300914878461	0.00917375532117791	-0.00367053303845857	0.0017307256852138	-0.0129776411070669	-0.0036945983563639	-0.0041444057736011	0.0048542169085394	0.000223903575333781	0.00381639494435881	0.00375299337011139	-0.000795018776060769	0.000680490320423528	-0.00355181337033889	-0.000571379849744692	0.000500809570545312	0.0011885469363657	-0.00287002130804346	0.00322351686266725	-0.00153051931802643	-0.000141907738292271	-0.000707410336758942	8.59659439839058e-05	0.0017648505396613	-0.00551550884409144	-0.00128033709105102	-0.000598121937591393	0.006849166485734	0.000624784483828888	0.000348670789982358	-0.00101523435252567	-0.000260688147380763
[truncated: 9 more columns]
