# Supplementary material for: Re-evaluation of the evolution of influenza H1 viruses using direct PCA
Source: Sci Rep. 2019 Dec 17;9:19287. doi: 10.1038/s41598-019-55254-z (PMC6917806; doi:10.1038/s41598-019-55254-z)
Supplement: Supplementary file 1 — data set 1 [file 41598_2019_55254_MOESM1_ESM.zip › information/supplement/S2/PCseg4.txt]

types
>CY066959.1_Influenza_A_virus_(A/Aarhus/INS240/2009(H1N1))_segment_4_complete_sequence	M	-0.191492790157166	-0.106023108008381	0.156247975258502	0.0455490132466322	-0.0121750488217467	0.000727518644134181	-0.020689333042492	0.00259733220165943	-0.00469406519285348	0.000194243737618172	-0.0254398527813839	0.00589907865587458	-0.00066305704173237	0.00793894689369137	0.00124972353036908	-0.00286899389470208	-0.00104459572042998	0.000421446098815621	0.00102497672189649	0.00141355001489328	0.00394265798633808	-0.00423822352247185	-0.00599186254700152	0.00616243964460557	0.0134436357398154	-0.00669021646936205	-0.00102037064462093	-0.0359818272629536	0.0078986318531618	0.000946478257373399	-0.00289833710853912	-0.000741757899560547	-0.00325863590109906	-0.00324589251762254	-0.00166717100445371	0.0017851386384895	0.00250882241032385	0.00309402387528468	0.00301478200846146	-0.0080442618223365	-0.00592250755727027	-0.00276178604354556	0.000100494733422813	0.000351559561994372	0.0357485894433324	-0.00192967051957272	-5.8782514219525e-05	-1.4042666105304e-15
>CY050198.1_Influenza_A_virus_(A/Mexico_City/001/2009(H1N1))_segment_4_complete_sequence	M	-0.191209942075216	-0.107467083448073	0.153263590187727	0.0426808628634077	-0.00850673134570918	-0.00185145638566319	-0.0205369382736804	0.00253242390959876	-0.00463451542471729	0.00211051039900641	-0.0234801899162036	0.00339890536465104	0.00262961101119271	0.0103661048758926	0.00539752116256106	-0.00312580030895269	-0.00358759422232075	-0.0013223855030674	0.00169769263327501	-0.00139301841861625	0.00376027192211682	0.000197301465258071	-0.00667775386372147	0.00567802130081313	0.0139629651053201	-0.0071551233552611	0.000677888226737708	-0.0411611710379679	0.00723681582964212	-0.00114045959067708	-0.00681518018445746	0.00371396662505763	-0.00496806871134845	-0.00665680409574606	-0.00325726397578029	0.00119345187663801	0.00299960965351839	0.00329688304451214	0.00575132895194219	-0.0173291497264965	-0.00787888334589823	0.00282761920825193	0.000107058235066827	0.000164255108332626	-0.0167292526309223	-0.0262073554124366	7.86100514532892e-05	3.50471125131825e-16
>CY206733.1_Influenza_A_virus_(A/mallard/Southcentral_Alaska/12ML00995/2014(H1N1))_hemagglutinin_(HA)_gene_complete_cds	A	0.138567214564416	-0.0197248865045142	-0.093180894341809	0.260679900678603	0.0598521059914108	-0.0467422516096216	0.0323172334339254	0.0119330584317857	0.0596600596871747	0.0463196102097673	-0.00408338135334423	-0.00342043290879872	0.00991038176198362	0.00435021139959219	-0.00845538528398329	-0.0105295091135888	-0.0080037532707698	0.00146580151328093	-0.000818186228871443	0.00107851474880676	0.00743425783595108	-0.00231900562071882	-0.00764184010517015	0.000162658250243646	-0.00387784241997477	-0.00373157891307067	0.0043734774211262	0.00886769820535836	0.0124332450443494	-0.0135446505749719	-0.053905153612644	-0.0573192263098357	0.00320271757790246	-0.00977646708948255	0.00872607839760378	-0.00659159557531905	0.00134067341321778	0.000670957540655499	0.000665622121855974	0.000428491169940587	-0.000935603584215584	-0.00132785327495796	-0.000217136717485927	4.60750403964573e-05	-1.02682149481356e-05	-0.000165699243517921	1.1632390488392e-05	-2.96116560955048e-16
>KR701153.1_Influenza_A_virus_(A/swine/Netherlands/Mill-CVI2617A/2012(H1N1))_segment_4_hemagglutinin_(HA)_gene_complete_cds	6	0.248236996025483	-0.0697913038915327	0.0243881067117706	-0.0346226156570591	0.00622430061392557	-0.0652286383337218	-0.015301388635575	0.0132433144586134	-0.0122135340794018	0.0140642477987996	0.0216178397979849	0.0996114082244782	0.00788979979900904	0.00541340431958096	0.0458189094344226	0.0163860707194097	0.0738134111256983	-0.0231868127050924	-0.124928041840855	0.0740709278953997	-0.047114773776664	0.0012439736082269	-0.00832896773754624	-0.0213881209235563	-0.0083487682499721	0.00390617961196198	-0.010304854361979	-0.00555735780878363	-0.00116820771281837	0.0021275088941078	0.00119880100790916	-0.00477109888785565	0.000736836822022149	-0.00224480921952156	0.00022307740550072	-0.0012288550580046	8.10564757506462e-05	0.000205857613465483	-0.000331241459009476	0.00115984643634623	-0.00104043842889551	-0.000210956278123708	-3.94253983772417e-05	2.62352915868005e-05	-0.000132572771733415	-0.000284764194192379	2.12183599449014e-05	1.06313582873842e-16
>JQ809730.1_Influenza_A_virus_(A/swine/Illinois/A01134201/2011(H1N1))_segment_4_hemagglutinin_(HA)_gene_complete_cds	8	-0.190824896953908	-0.108223993984419	0.155277529022992	0.0465431112507466	-0.0116086483480008	0.00248726126643161	-0.015934869988211	0.00413014677452286	-0.000413024892735005	0.00213799495294907	-0.0235140120689984	0.00039556923333367	-0.00495709180641441	0.003286207955673	0.000122857499522119	-0.00435131028921115	0.00222837480791736	-0.000395863508992703	0.00177993198476873	0.00273956807502207	0.00411019222517068	-0.00202109143212696	-0.000354510166854751	0.00793132096360019	0.00800909191299977	0.000772193992232761	0.00150657527473862	-0.0251574762290917	0.00461367598361029	-0.000413630429660424	-0.00153153189084674	-0.00174265093215194	-0.000677153091373539	-4.49634586582226e-05	0.000520852497463244	0.00155325184973773	-0.0054264908842706	-0.00513294841591737	-0.0244349720590876	0.0535529174400536	0.0290029009677625	-0.00166789654931937	0.000799721378643712	0.000490481112475428	-0.0047197308359265	0.00165983500202044	-7.22339942390391e-05	3.02404364008917e-16
>KM029887.1_Influenza_A_virus_(A/swine/Guangxi/NS2196/2012(H1N1))_segment_4_hemagglutinin_(HA)_gene_complete_cds	8	0.248738895818976	-0.0795192186104913	0.0221431296778529	-0.0720034460658582	0.000748050309380709	-0.113762705336014	-0.0131103089583365	0.030008321484106	0.00977435717059905	-0.00320160493142735	-0.0249359369725304	-0.0956533797744923	-0.0189642454554883	0.0240081409706569	-0.00776830661184917	-0.00914498268530442	0.00271935976020602	0.00890593761260455	0.00696743188722066	-0.0094531466181962	-0.00125280824492522	0.015069257491194	0.000907412163543122	-0.0175018761964364	-0.0300614574618427	-0.00760219557813757	-0.0150932387318832	-0.0240455147609438	0.00704924853161267	-0.017120649190983	0.0352087302742622	-0.0268494397032947	0.0614265721417834	0.0134291730658478	0.0186941013846154	0.00776523156906532	-0.00415877329810644	0.00234255705847507	-0.00051391058096481	-0.00467585198334246	0.00435424902017473	0.0107092982519085	3.90474347385003e-05	-7.80130347477005e-05	6.36859921415105e-05	-0.000191942996670298	-4.00280783271772e-05	-3.36852926039087e-16
>KX232485.1_Influenza_A_virus_(A/turkey/Ontario/FAV-006-4/2016(H1N1))_segment_4_hemagglutinin_(HA)_gene_complete_cds	A	-0.182827152739413	-0.101988168951848	0.157320545263925	0.0460608249874806	-0.0078136748684691	0.00189918561396838	-0.0119013309530258	0.00807614312546279	-0.00547058726985825	-0.0115029158583954	-0.0288151589582098	0.00687102238787146	0.00601063056312191	0.00103681176399314	0.002367546009711	-0.00907684725615818	0.0022206402893492	-0.00217137859066124	-0.00377250399603927	-0.00700767023060865	-0.00190203967640349	0.00885294386091757	0.0114031713166481	-0.0126947877510227	-0.0261224079195788	0.00693557342172873	-0.000270527621763927	0.0779872420885186	-0.0178793164959556	0.00824473407032208	-0.00810275345810772	-0.000741213387228836	0.0105192107841916	-0.00125936238828559	-0.00764470613838121	0.0588978517922668	-0.00775738806171442	0.015237680490969	-0.000770784287810168	-0.00220355741104431	-0.00588079345324036	0.00120470071357751	0.00321661248898999	-0.00056979928848883	-0.000683305423430784	8.9340493368121e-05	-3.67386122728713e-05	2.09516852912277e-16
>KT836742.1_Influenza_A_virus_(A/Hawaii/17/2015(H1N1))_segment_4_hemagglutinin_(HA)_gene_complete_cds	M	-0.184626010039476	-0.104295137617974	0.163317916637619	0.0488868303294836	-0.00532242406568662	-0.00404680344290425	-0.0177729647647053	0.0100218003493296	-0.00916279487437399	-0.00211087967038149	-0.034060585784929	0.00310544086260464	1.68346717073001e-05	-0.000522320301373438	0.00153558384736154	-0.0085571714054077	0.00215471126008805	0.00383620547044717	-0.00447060783793417	-0.0101630669921805	-0.00377128888751735	0.00256710727214028	0.0098321829278428	-0.00750022807838102	-0.0211719563424277	0.0142407673952989	0.0067308980097897	0.0635495026084675	-0.00834634638808058	-0.0084134541741845	0.0197704949030699	-0.00156789441491469	0.000556845414046728	0.0146366330676997	0.011126753941956	-0.0635013897940579	0.00853127660562802	-0.0167171265469879	0.00416437093408194	-0.00620191618881941	0.00141997926631354	0.00265560513145753	-0.00429412980083325	0.000755907097000757	-0.000509713964990897	0.000195233619834867	2.0295971163247e-05	2.56917214395288e-16
>KU976943.1_Influenza_A_virus_(A/swine/Mexico/AVX62/2014(H1N1))_segment_4_hemagglutinin_(HA)_gene_complete_cds	2	-0.151163944716115	-0.0853290349688076	-0.0860748530363074	-0.0485833769119013	0.157652810464064	0.0285766354205304	-0.109179920979982	-0.0140932390540822	-0.00227249913326977	-0.00341707651857095	-0.0199420249430815	-0.000731282681571808	-0.00482902689788714	-0.001822198492114	0.0111403623534213	-0.0043018696454724	0.00783254401042608	-0.00321393598952144	0.00121845035622789	-0.00234455039150676	-0.00647105206204853	-0.000716368560010133	0.00356011651720212	0.00138421695114242	0.00652847357755706	0.00559825377827778	0.0059196101133684	-0.00442784819612662	-0.00563037791690955	-0.0203065630245462	-0.0105844017323762	0.00247212780466675	-0.00546373490305436	0.0414611019389745	-0.000840857563754862	0.00703578521051709	0.00608747285566858	0.00813694029349853	0.0477844973132814	0.012076618748663	0.0135726460040784	-0.0013040864104089	0.000385023466497913	-0.000335515231460213	6.75695732251104e-05	-0.000314596117478045	-4.69396922464102e-06	6.25764040887746e-16
>1977_CY009292.1_1977_H_H1N1_Hong_Kong	R	-0.0222181247144127	0.283179138540497	0.0157669428266896	-0.0125317403623521	-0.0162296805962553	0.00154753188234361	-0.00281787189291229	-0.0326218207489935	0.0286541141544473	-0.0197783128174965	-0.00849897872778235	-0.0227746585926016	0.0220256948955656	-0.0446895867726147	-0.014625816978116	-0.00764016915685614	-0.00444982478213157	-0.00396689196772272	-0.0164270649328716	-0.00100031615270707	0.00818982970285155	-0.00244857877710925	-0.0207930705118325	-0.00199240123067221	-0.0166361585407468	-0.0228101758314443	0.000462629935190978	-0.00145838189102114	-0.00244234477753658	0.0107516403105001	0.055065865884723	-0.0589438449041031	-0.0556666413687283	0.00551005821770819	-0.0131592285408709	0.00768172261959233	-0.000683854354704373	0.00255327334868126	0.00452886305055047	0.00219121804258685	2.39245355369419e-05	0.00116713299832907	0.00330608390323259	-0.000955539489041122	-0.000371829316937295	-0.00116849203071669	0.000230985329090601	2.51669317231098e-16
>1995_CY010484.1_1995_H_H1N1_New_York	R	-0.0135580924793624	0.284930665602418	0.0223384044957406	-0.0134697095340626	0.0274076651633356	0.00887948280054507	0.0188862156686164	0.041709925321726	-0.00137923839838372	-0.00167309002650347	-0.0109567157617638	-0.0155328983607475	0.021545051468112	-0.0337133981170483	0.0327004161731878	-0.0241450149329616	-0.0287246894017952	0.0161114650792131	0.0103843146100958	0.0261683444742817	-0.0352004578687318	0.0154862221832759	0.0424127514249257	0.0321746257463539	0.0208308179000452	0.115688396114055	-0.0192283326040334	-0.0124572367940575	0.00440430585700931	0.0185962062144945	0.000324411911900579	-0.0119792765625773	0.00472866275154898	0.00160675467965111	-5.28743489937303e-05	0.00367096434264469	0.00117962035511175	-0.00490232512042004	-0.0013157755789884	-0.00382130324405865	-0.00085835638288551	2.71746557983893e-05	0.000462495294854168	-0.000655195346267655	-0.000152291525490813	0.000314163539547669	0.0001463293785284	-1.4490295879547e-16
>1987_CY019771.1_1987_H_H1N1_Memphis	R	-0.0243776683034248	0.300334636402847	0.0233804707149584	-0.012357342962039	0.0167714431959416	0.013121019955277	0.0127285094687281	0.0184231576936804	0.00404828952452137	-0.00405464737731396	-0.00573470197252031	-0.0126927978029024	0.025011536910233	-0.0564341537035141	0.0184143338971154	-0.0183621304685803	-0.0183392229382621	0.00985922115529091	-0.00388574750248273	0.0107113909201645	-0.017397063971338	-0.00237891670804551	-0.00841138350761251	-0.0122314444277802	0.00081731855238574	-0.0330367072690856	0.00462267366409315	0.000676976177816526	-0.000408402774234506	-0.0112976616882651	-0.00878212072437563	0.0142048809355615	0.00977701866265642	-0.00382971624138134	0.00158647608531374	0.00342118079011745	0.00469404447118946	0.00616925900471135	-0.00135805143918522	0.00434587581795883	-0.00353741389601724	0.0028679291717749	-0.0516403731950811	0.000556814782203382	0.000115803098084311	0.00018946385215638	0.0022278499786248	4.96642392919357e-17
>2005_HQ291871.1_2005_H_H1N1_Taiwan	R	-0.0094782966584581	0.278166589580054	0.0159937737731274	-0.0167635221386101	0.0499402692343073	0.0205471011086019	0.0405847678203022	0.114369456513894	-0.0494529675134975	0.0135449608745347	0.0129162786917885	0.0216397574897254	-0.0374359482589943	0.0729743989744586	-0.0179845091549405	0.0286069701758355	0.0177536911858516	-0.0159284722301367	0.00482790685938058	-0.0161555922792049	0.0282651239128823	0.00240791439866429	0.00337395400857762	0.00106420253120222	-0.0012087749352849	-0.000668883433592166	0.00450925946354398	0.00209117314026477	0.00537114852991199	0.00920052412118653	-0.000742815334715499	-0.000952068228804432	-0.00415474230252074	0.00842350180482869	-0.00856664384136498	-0.0203192343485591	-0.0261983215054415	0.0507808536130194	-0.00518696728392323	-0.00448420719844099	0.00809826781954139	-0.00272856431699259	-0.000103084228588615	-0.000649866573643253	-0.000141254030691757	0.000150001215541812	4.92491065402495e-05	2.19170242857159e-16
>CY115951.1_Influenza_A_virus_(A/swine/England/1093/2005(H1N1))_hemagglutinin_(HA)_gene_complete_cds	6	0.242367963236352	-0.0685603861592534	0.0172648881234656	-0.0141671366043745	-0.00939473202033028	0.094383233938494	0.0260746925991605	-0.0135969035268905	0.00798807713310094	0.00775756771399409	-0.0177201093245388	-0.0311242392805718	0.00304167377518514	0.0139126530318089	0.01907389805615	-0.0122196350212694	0.0140372538940168	-0.135811057278231	0.090570709597374	0.0845468150787368	-0.0311879499423184	-0.0149204606560569	-0.014483153835988	0.00668008330205283	-0.00182502030641991	-0.00919793292632977	0.00717804528657506	0.00667836756554001	-0.00226215143146961	0.00386962800137068	0.00172054058258913	-0.00115438531516945	0.000518461254538324	0.000459660466904848	0.00524683598332499	-0.0016831913280724	0.00023083224455272	-0.000248923351122558	-1.71287115036443e-05	-0.000898290957543455	-0.000204891977640311	0.000775041758706972	0.00125407959188582	-0.00106648279782631	1.69666438027873e-05	-8.68799979656903e-05	-6.09568212821215e-05	-1.35597547694809e-16
>GQ229325.1_Influenza_A_virus_(A/swine/Hong_Kong/NS1179/2007(H1N1))_segment_4_hemagglutinin_(HA)_gene_complete_cds	8	0.260288462545914	-0.0818236045978405	0.0186344900808229	-0.0747520326875661	-0.000724831855252241	-0.104071265124856	-0.00760522956230354	0.0258576655264298	0.0207227784137527	-0.00618114990666408	-0.0179159608140146	-0.0839188214231231	-0.0126322735218733	0.0128680480760891	-0.00299065731012388	-0.00813703325079147	-0.0023350725031453	0.00964692651605709	0.00127825426863354	-0.000287078224077562	-0.000442160335183537	0.0032438789419576	0.00221368633071127	-0.00306273334369216	-0.00301947622672363	0.00240647448350476	0.00242638343978591	0.00731961947119008	-0.00808338398725451	0.00601454046925937	-0.0102291027963386	0.0131614356765427	-0.0209806921508674	-0.00460751482916393	-0.00411247021815056	-0.00506850504120771	0.00409529278070298	0.00181919657067972	0.00155154936699132	0.0109335693702271	-0.017822009040584	-0.0509830437409754	-0.000935009685458539	0.000265964520621209	-0.000905290927644282	-0.00163971815642599	4.82082292872709e-05	2.57575552749219e-16
>KY063952.1_Influenza_A_virus_(A/blue-winged_teal/Lousiana/UGAI14-0690/2014(H1N1))_segment_4_hemagglutinin_(HA)_gene_complete_cds	A	0.142073262241955	-0.0239700561744894	-0.0886971998758365	0.262215286367835	0.0633453357230484	-0.045890841687071	0.0313530581609705	0.0108191608134201	0.0680333956312168	0.0500624511609652	-0.0131991939893454	0.00154402252258941	-2.17390951773808e-05	0.00514524728067722	-0.000762696262007557	-0.00138417661297192	-0.00148503394552923	0.000287074688591467	-0.00264835062991639	-0.00038549161000611	-0.00205725433279242	-0.00269365094795636	0.00481045953839462	0.00996415166460475	0.00992693829980022	-0.00308829544759098	-0.00835517057263695	-0.00455516173817487	-0.0110391620292398	0.0171378918866737	0.0534824858887494	0.0543890548328724	-0.00215850028289192	0.0118395416767642	-0.00910254203717263	0.00705066784160742	-0.000757887147733894	-1.97495770256495e-05	-0.00040885989553015	-0.000729947816729139	0.000825903396351871	0.00163663119702805	-1.76152098152381e-05	0.000415026057526102	0.000152609223935786	-0.000105279341999452	5.3720269108856e-05	4.23337088983004e-16
>KU143251.1_Influenza_A_virus_(A/wild_bird/Wuhan/WHHN16/2014(H1N1))_segment_4_hemagglutinin_(HA)_gene_complete_cds	A	0.138990800780405	-0.0101325819517352	-0.0567402400344743	0.15580815204222	0.004665158561079	-0.0292496603919893	-0.00171158936194467	-0.0504933420777543	-0.1935055163429	-0.174433116755588	0.0314303801803818	-0.0277729315838312	0.00179773396378152	-0.0121419218607077	-0.00725114157685414	0.00195291865073611	0.00648708479638444	-0.0121973681160451	-0.0010377756240499	-0.00909708052183189	-0.00955844562736916	0.00949400876150075	-0.000903276670853023	0.00282366862059689	-0.00319452462801947	0.00135154287004381	-0.00396501521755324	-0.00437442036676799	0.00374925695423406	0.00212561375986624	-0.00100503178686186	0.00366090436031963	-0.0006624025240236	-7.05712837315912e-05	-0.00159247826543771	-0.000852214746830012	-0.000899059534743532	-0.0015453141321061	-5.20050338468081e-07	0.00089306336487373	-0.000466671944401825	-0.000657728704907189	-0.000472514283317347	0.000158245441467359	-0.000116573315688874	9.51507818868255e-05	7.5212680968404e-05	4.08987999962637e-16
>KC167159.1_Influenza_A_virus_(A/swine/SouthDakota/A01267922/2012(H1N1))_segment_4_hemagglutinin_(HA)_gene_complete_cds	1	-0.176899877100779	-0.0981274983341547	0.0212581112632601	-0.00619537064100689	0.0144284537483763	-0.00121861503476378	0.0202649865211283	0.00300237678105241	0.0186747138992129	0.01911569597994	0.179775409167059	-0.033992215063272	-0.0400272620395479	-0.0384171687590754	-0.00227076875796968	-0.0181613533169687	0.0269551345348513	-0.000326330196461004	0.0122536371599622	0.000568104507474113	0.000299943876108458	0.00446944931140958	0.00817405787639855	-0.00332959292892661	-0.003059818846208	0.00593970493101988	0.000606743832611213	0.00355823381200051	0.000864325114340866	-0.00660740829485625	0.00727866624430805	0.000969729031788792	0.00261538298688009	-0.0118790952618818	-0.00276556882622943	-0.00171933499295718	0.0480693961282102	0.0250481682854272	-0.00430106451810491	0.00299642155796773	0.000673246290795378	0.00342490232776391	0.00459938917191135	3.53037428264306e-05	9.57354599306948e-05	7.67148904400318e-05	-0.000162184857791611	-3.25635646616704e-17
>KR699742.1_Influenza_A_virus_(A/swine/France/Finistere-0011/2011(H1N1))_segment_4_hemagglutinin_(HA)_gene_complete_cds	6	0.257665714522084	-0.075901283882466	0.0127533468600425	-0.0322304526319464	-0.000987472007726637	-0.0700594535488455	-0.0212864229955606	0.00119285702994688	-0.00442451864991825	0.00455429952461782	0.0221749698587637	0.113358334436133	0.0150414919247538	-0.0366877828721267	-0.0142410983754785	0.000517705145599533	-0.0555065080538465	-0.00904053532568356	0.0393533904650191	-0.0199740817714716	0.0102447663067578	0.0200490111366562	0.0156619199837302	-0.00249180522718802	-0.0417862010374778	0.0153694660341229	0.0935435067405781	-0.0221669606819207	-0.0242021736559914	0.00461080151690461	0.00388195561037907	-0.000242484732099021	0.00319457324525105	-0.00415478991144267	-0.00110291332899939	0.000921135055916293	-0.00129426667539434	0.000471637386507819	0.000187373878369056	-0.000692774944610561	0.000958150011567869	0.000447311671188546	-0.00028903332342198	-0.000540011401871971	0.000344385702917441	0.000442550484677176	-2.72495230936007e-05	-1.00367175280655e-15
>FJ638306.1_Influenza_A_virus_(A/swine/NC/00573/2005(H1N1))_segment_4_hemagglutinin_(HA)_gene_complete_cds	1	-0.0116979242400508	0.275235011866677	0.0149820483708911	-0.0161420742147855	0.0547919459729982	0.0163821488596249	0.0347053572419691	0.115523553900381	-0.0482707022388693	0.0126761955397436	0.0074586949821482	0.0267238071225038	-0.0533394880254673	0.0796180861078019	-0.0159522113440647	0.0272499450082652	0.0204823211674481	-0.0112222764429781	0.00887513971725912	-0.0164149265974942	0.0283188998761281	-0.000888745891699258	-0.0076344463160761	-0.000369133444545497	-0.00448363331149486	-0.00903197343158302	0.0063841316908749	0.00040790524889582	-0.00192135222881453	-0.00144333558181255	0.00179181685882963	-0.00247138022093783	-0.00376646972947901	-0.00568668167012143	0.00154144765211629	0.0196361179813915	0.0263653996967508	-0.0489911129257427	0.00542532336757285	0.00454326964455245	-0.0073366336863322	0.00242917665338449	-0.000328303272547155	0.000514089717353497	-7.30888445589293e-05	0.000152717606849124	0.000118824600479855	1.07702005026806e-15
>CY116036.1_Influenza_A_virus_(A/swine/England/195852/1992(H1N1))_hemagglutinin_(HA)_gene_complete_cds	6	0.269681514482365	-0.0770737563397093	0.016148477645175	-0.0104883712275506	-0.00817306701504944	0.117650665680879	0.0172829101491527	-0.0182079780130452	0.00903145568476179	0.00595876423765054	0.000850563779797567	-0.00899108420412155	0.00290527464223563	0.00275854542843368	-0.00637751503404635	0.00117701103065885	-0.00146284398851955	0.0189055976644388	-0.0131214501025604	-0.0151062200385295	0.00550915272232992	0.0204988267661958	-0.00684868007220395	-0.0104560692372463	0.000149171699920235	0.00545585781044167	-0.00228990161203363	-0.00280856955760775	-0.00334734647535752	-0.00282866001445001	-0.00161426958911418	-0.00407695816646303	0.0103721790302854	-0.000308605175506367	-0.0333577974326834	-0.00264576280623594	-0.000239923604666051	-0.00296173091799931	0.00116151582587333	-0.00175815082851242	0.00258999318500765	-0.00154848543372438	0.000165663521226716	0.0450418648746706	-0.000161550513732581	0.000444964524823202	0.000540410483336626	-4.40596302237277e-16
>KR700632.1_Influenza_A_virus_(A/swine/England/00034/2005(H1N2))_segment_4_hemagglutinin_(HA)_gene_partial_cds	6	-0.0244243234755272	0.23315941694368	0.0374697910764023	-0.0168337061423731	0.0240165527492993	-0.0573451628291654	0.0434908851350069	-0.1734092479866	0.0073028944963255	0.0281465346656878	-0.00497223997490116	-0.00654571504983462	-0.00644838799832334	0.0238984610734124	0.110651790412365	0.0897501535376238	0.041427691641051	0.0110140103675807	0.0332140615871525	-0.0102946578841466	0.0560147460434674	0.00343922052663067	0.00584982733088994	-0.00666651456212294	0.00147144116169589	0.00929506156579147	0.00537269268328623	0.00263643346754171	-0.00244188976058646	-0.00177001282536206	-0.00490344353999068	0.00249734116285438	0.0057229975420801	-0.000504947826571307	0.00034678277244908	-0.00111687198704902	0.000132470656164433	-3.07743508157188e-05	-0.00144362337923093	-0.000512171029057922	-0.000137647709266694	-0.000370748076704755	-1.04255313289828e-05	0.000227252624353861	0.000130985396795916	0.000400304946451096	1.54581913213073e-05	3.64914262488468e-16
>EU053133.1_Influenza_A_virus_(A/swine/Doetlingen/IDT4735/2005(H1N2))_segment_4_hemagglutinin_gene_complete_cds	6	-0.0178834486236959	0.241801344364476	0.0296929466533466	-0.0437518364053452	0.0148445090176691	-0.0434928765478801	0.0215238877751683	-0.153729208623666	0.00732269859463114	0.0154303041719759	0.0199234600551229	0.0483487780557852	-0.0402589180349013	0.100728211462603	-0.0748818465314348	-0.0963345174342969	-0.0516932558899356	-0.0028480861787057	-0.0119028999887761	-0.000326650199556525	-0.040074378082317	-0.0149094863589119	-0.00270558149241939	-0.0032557285317693	0.0052593293489255	-0.00113347366259475	-0.0148893389503355	0.00449453388971453	0.00305647720642881	0.000874911921985985	-0.00469409721469528	0.0065144558473711	0.00483307360046999	-0.000441185645105674	0.0014450493991978	-0.00156997200624412	0.000293427548817559	0.000834531856638616	0.000752065852418233	0.000717660005624239	0.000698947411725287	-0.00041100234277932	0.0007328094824905	0.000623301955457517	-0.000183958499103199	0.000135362267781605	-3.38072128027573e-05	9.99277008407145e-17
>CY009892.1_Influenza_A_virus_(A/Swine/Spain/50047/2003(H1N1))_segment_4_complete_sequence_tr	6	0.265151585040361	-0.0770610087539051	0.0224775140780068	-0.0560950175766163	-0.0190686186325562	-0.0414442484894575	-0.0110138212880111	0.00733271919415604	-0.0136893655259657	-0.00144101361566072	0.0101600451656341	0.00900034496416665	0.00575175237802466	-0.0125262043121387	-0.00558397232459274	0.0132299268486843	-0.0183570462284665	0.00801541557336412	-0.0140926472340589	-0.00667260327012685	0.0155748496211138	-0.0268747681573415	-0.0200416692345285	0.0459988553221566	0.122277327792449	-0.0141852120513429	0.0336809072844317	0.0366227958180038	0.01437940481848	0.00402895672003796	0.0106544296061195	-0.0117805189926039	0.0126820186936284	0.0067706553132427	0.00492332144516057	0.00385717711641447	0.00278871561564621	0.00159328750478552	-0.000891261886884534	-0.000577434179906558	0.000580161977737654	0.00454887806983165	0.000715756793906606	-2.36234884470023e-05	-0.000403810226724422	-0.00014582207156504	1.81002221838599e-05	3.95674786188965e-18
>CY037952.1_Influenza_A_virus_(A/swine/England/WVL16/1998(H1N1))_segment_4_sequence	6	0.257642918734135	-0.0734944862158075	0.0137322739642984	-0.00843578229222158	-0.00616439011175376	0.118298231850486	0.0135077115060604	-0.0224390712552722	0.0154503459529024	0.00869901958759138	0.00236190156363141	0.000853415306483854	-0.00291681459004704	0.00136315825237142	0.00586961856289582	-0.00321487627483633	-0.00375314133119673	0.0210794505426426	-0.0179374294678063	-0.0280867062405593	0.00296642602293637	0.050435311926262	-0.0140746408668289	-0.017362865602633	-0.0198300235140192	0.00540066986102544	0.0142411356488365	0.00543975916901394	0.0816091906489246	0.0236738631435268	-0.000451682878184596	0.0144904909773765	-0.016405087925507	0.0159962757688728	0.0428614266727508	0.00771970885874092	0.00282446833621939	0.00142028388064403	-0.00196744567761256	0.00019438976174875	-0.00154086096090442	-0.00108178410608632	-0.000130895517781044	-0.00537784181497169	-0.000107966121864967	-0.000144089594462698	1.44790524053522e-05	-2.92268640453706e-16
>EU604689.1_Influenza_A_virus_(A/swine/OH/511445/2007(H1N1))_segment_4_hemagglutinin_(HA)_gene_complete_cds	1	-0.186573521887653	-0.0997406750316661	0.0288438323179937	-0.00800232897150972	0.0121907965048979	-0.00699752488249915	0.01957948163735	0.00365746264608292	0.0232624757043108	0.0163488520127642	0.152642728133125	-0.0289402432245766	-0.0311481457821849	-0.0260168879633057	-0.000299470735441398	-0.012002924831449	0.0159089394800524	-0.00359756781258206	0.00628900393037532	0.00274025060987141	0.00118980506740022	0.0021928443668303	0.00650305708005925	-0.00588401930862916	0.00814346404641745	-0.00111950713830668	0.00370096876604082	-0.000326235045437565	0.00270793897496913	-0.00194556576563959	-0.0019601426538627	-0.000179690311457472	-0.00476810480201615	0.00789654681933618	0.000809143193727197	0.00216543689608766	-0.05691000835332	-0.0297955248918088	0.00736316117388996	-0.00458347984525481	-0.00229430086017552	-0.00225451848637814	-0.00471586653312015	-0.000252984171851067	0.000268508461839005	-8.62741720011525e-05	0.000105752563275043	-1.62850068452218e-16
>FJ374511.1_Influenza_A_virus_(A/swine/Shanghai/1/2007(H1N2))_segment_4_hemagglutinin_(HA)_gene_complete_cds	8	-0.1549631402806	-0.086851426890166	-0.0797835269812674	-0.040387884496576	-0.0179659120820417	-0.00466144784351002	0.0956068913298461	0.0055648253574776	0.0672435079284571	-0.088305111418034	-0.0541385023175897	0.0440517691413013	-0.0747143297285941	-0.0314747028861714	0.00118687376831031	-0.0139962846495259	0.0279654044281272	0.00176497801660082	0.00717776545473355	-0.00491939084340905	-0.000437830318354916	0.00579255313413578	0.0120190741714102	0.00567202064798664	0.00666610085707618	-0.00254862050201771	-0.000554893477712814	-0.00119065769871456	0.00305704129422731	-0.0081474149910863	-0.000350660980720002	-0.000699771560044854	0.00140518770861281	-0.000824605648437536	0.000231137125341084	-0.000956637415465709	-0.00084145630128114	0.0014484087191539	-0.000180763628137711	4.06793299462129e-05	-0.00218197698035035	0.000138267109609201	0.000358923036750783	0.000438715850633622	-0.000158691980995632	-0.000138872008391984	9.67119851667343e-05	-9.44903634563114e-17
>AF091306.1_Influenza_A_virus_(A/swine/Hokkaido/2/81_(H1N1))_segment_4_hemagglutinin_precursor_(HA)_mRNA_complete_cds	8	-0.131973927792302	-0.0441994555171894	-0.106961576860284	-0.0109181524774182	-0.0926771512032605	-0.000214357948142319	0.00212958828842325	0.0114723813962767	-0.0429258559886102	0.0679832038132435	-0.0152448872375272	-0.0158624151332327	-0.0220229977628019	-0.0131725715140035	0.0790020839561853	-0.0238502581813137	-0.0519128909815229	-0.0990270874075681	-0.0537502924445369	-0.105963726506664	-0.015483721348831	-0.0100228768025647	0.0150487136466324	-0.0129068486497312	0.0059508030533997	0.00290472536652711	-0.00803964253053009	-0.00307776699537341	-0.000954031289347098	-0.00967726799221195	0.000257340480713304	-0.000615469234019432	-0.0025296590164422	-0.0049697402249302	-0.00294903118296846	0.00080258902018123	0.000638784597557285	-0.000829940666093447	-0.000838923530032021	-0.000126320381121852	0.0021291207022548	-0.00156799369218321	0.00101387752572221	-0.000568345406813916	0.000439818448945342	0.000260918987234913	8.7958720588627e-05	-2.12670159272839e-17
>CY022477.1_Influenza_A_virus_(A/swine/Maryland/23239/1991(H1N1))_segment_4_complete_sequence	1	-0.18391969233912	-0.104378954207635	-0.0634288200854973	-0.0359515641284584	-0.0110294831419726	0.00268955321411225	0.0492155230426722	0.00215935693157069	0.0038428094870365	-0.014629010904467	0.00772341993692836	-0.00408551281742515	0.031826921586014	0.00540161535292374	-0.00432922450051172	0.0108444145931992	-0.0223577520355403	0.00803208426357085	-0.0108591978959625	0.0152844597130393	0.0155040128474018	-0.0103317215136422	-0.0177661701658958	-0.0119932512020819	-0.0046333613473438	-0.0122330139637462	-0.00706295260066733	-0.000703681066095265	-0.0164681587307238	0.0546307158154932	-0.00999719530859163	-0.00581758564762095	0.0106219255266781	0.00896575714143311	0.000924537530623241	0.00390695391388634	0.0115269754740316	-0.0105142426866952	-0.00355748258050252	-0.0259945984213907	0.0440372728844456	-0.017939086163419	-0.00490585535239592	-0.00330451585511162	9.77413824210389e-05	-0.000369890118798037	-0.000540922697606851	-6.8608126958441e-16
>EU502884.1_Influenza_A_virus_(A/swine/Shanghai/1/2005(H1N1))_hemagglutinin_(HA)_gene_complete_cds	8	-0.171249053606298	-0.0912220980207969	-0.0714435517216045	-0.0236767119530454	-0.017998586057075	-0.00402621905316488	0.0491088442875457	0.0154313848659592	-0.00213800355310819	-0.0154623700629505	0.00281678363674888	-0.0114733971402706	0.0324326756548074	0.018110146589805	0.00256444167661005	0.0123768240689325	-0.0360521039107147	0.017512389333892	-0.0120864121217734	0.0220239198918514	0.0225724252573141	-0.07024109801125	-0.104114958014734	-0.00736104568745416	-0.0271909419798623	0.0548904033520191	0.0135886041530167	0.00443827402772162	0.0142164987157008	-0.0418424196336198	0.00796649279144566	0.0146666316203837	-0.00406570589563794	-0.00518185214642144	0.000280909888372789	0.00417351463564595	-0.00372838135274852	0.00336710035806948	-0.00225392687111966	0.000843820959888801	-0.00208174321677847	0.00152605285805928	0.00120350414348438	0.000851312387555197	0.000166315848341606	-8.86270817333878e-05	0.000311084029459852	-1.67117175823818e-16
>CY037983.1_Influenza_A_virus_(A/swine/France/WVL4/1985(H1N1))_segment_4_sequence_tr	6	0.2608660043582	-0.0707220306926131	0.0152337430909208	0.00420408345522131	-0.00230470666231334	0.112223302983958	0.0135529784411197	-0.0113848932793212	-0.00123106607435152	0.00165800361091283	0.00342310301428954	-0.00424204720006453	-0.00904680139682654	0.0124683051390616	-0.00759251946182134	-7.66151954339031e-05	0.00457921029216883	0.0305717832049315	-0.00978976257440256	-0.0203332120535118	0.00759130370353068	0.0168437265705011	-0.0126236696184469	-0.014370074395985	0.0249300437008726	0.0124554197587955	-0.0195292521480766	-0.0122339700548445	-0.0843475761114554	-0.0220152355650887	0.00113212454663906	-0.00175732924796832	-0.0176746105342353	-0.0119443689720144	0.0497581918708777	0.00280493560649974	-0.0039558308803518	0.00571821343200978	-0.00335174218368959	-0.0023085583721793	0.00154213028690528	0.00168419031605753	-0.00108999731537851	-0.00545762931297009	0.000302974243587296	3.54430781964084e-05	-0.000729350969790802	3.2379498632102e-19
>FJ415610.1_Influenza_A_virus_(A/swine/Zhejiang/1/2007(H1N1))_segment_4_hemagglutinin_(HA)_gene_complete_cds_tr	8	0.258111445641479	-0.0838881428515467	0.0190481824584881	-0.0729167086213195	-0.00374236972157719	-0.10580046844399	-0.00697694488433065	0.0224489446763775	0.0239338087262423	-0.0110082015737107	-0.0229734754460028	-0.0818927103600877	-0.0152545171402	0.014645810369503	0.00215626655673545	-0.00821066349120427	-0.00354646385800682	0.00950175605317348	-0.00196452818523907	0.00162300278028276	-0.00376811576307356	0.013574231240304	0.00187435208593086	-0.00319927183729536	-0.00504392003755795	0.001783207707311	0.000580204994127901	0.00570595620136707	-0.00250884077022969	0.00886628754743928	-0.0342539128584848	0.0242689748233272	-0.0480580106497988	-0.0122528654849698	-0.0182390004902319	-0.00323081385572251	0.000224118494204609	-0.00279296619185636	-0.000149054505035009	-0.00564603566781064	0.0138531125800177	0.0367707737462519	0.000478727989418543	-0.000967422486189284	0.00151074004041078	0.00212593829845169	-3.44189301719141e-05	-9.04625419231504e-16
>AB434296.1_Influenza_A_virus_(A/swine/Ratchaburi/NIAH550/2003(H1N1))_HA_gene_for_hemagglutinin_complete_cds_tr	7	-0.123424122715963	-0.0570761660874574	-0.0780661957116881	-0.0424883339495652	-0.0368689151693341	-0.0300956071630786	0.0407018820049894	0.0143268358166851	-0.0211054578420193	0.022560851191403	-0.00359025241920761	0.0235965128848669	0.148550198366863	0.046512554925672	0.00135455163119848	-0.0670567586642243	0.106263550820326	0.0187524618785551	0.0466915614889098	-0.0428685785364651	-0.0200419307724625	0.0206219368781103	0.0101255133139023	0.0137828952330193	0.0088064573000789	-0.00501078760966917	0.00507097484194861	0.00020744992867936	0.00710407668663072	-0.018247956844143	0.00611866376501456	0.00133742807669657	-0.00705627362871903	-0.00793242014903334	-0.00085049132727198	0.00205404304983304	-0.000931493730680124	-0.00128520755640788	-0.000514457775538226	-0.00176760716868467	0.00323937168701339	-0.00178291378509686	-0.00054300463722264	0.0006299812900716	2.01043891108783e-06	0.000834644156140759	-8.29651124463827e-05	2.05862403274132e-16
>CY037906.1_Influenza_A_virus_(A/swine/England/WVL10/1993(H1N1))_segment_4_sequence_tr	6	0.264437938355262	-0.0746193143049692	0.0151076122146856	-0.00604033239277943	-0.00686021901685857	0.12335097359699	0.0169846951541433	-0.0227205513294672	0.0161889389240919	0.000691745420850813	-0.000542080866135295	-0.00708159590609915	0.00750650911231222	0.00746103755840645	-0.0104716331574865	0.00201647888802795	0.000462011313613553	0.0221332847653908	-0.0141100318905184	-0.0169828220545682	0.00446680198240432	0.0245276417799072	-0.011979050539271	-0.0126641335420123	0.00307353035160883	0.00569082666866962	-0.00305691349270294	-0.00155281147709908	-0.00231448007756416	-0.0094672078111961	-0.000641476489702815	-0.00454786983142667	0.0240547966834988	-0.00486657590198559	-0.0627661354950591	-0.00913775030727945	-2.23514349080045e-05	-0.00632940114818807	0.00273094181161256	0.00351644593332674	-0.0026591912060941	-0.0011393984338723	-7.71958638108713e-05	-0.031162941750199	0.000309560965066121	-0.000172111233974006	7.70166832432749e-05	-5.3586995398e-16
>AB434320.1_Influenza_A_virus_(A/swine/Chonburi/NIAH589/2005(H1N1))_HA_gene_for_hemagglutinin_complete_cds_tr	7	-0.104476529076214	-0.0414300171613515	-0.0978487757706664	0.000271543035230445	-0.0759117806113567	-0.00189354694318229	0.00949712492265601	-0.0295412759123319	-0.135599714662437	0.151582981003636	-0.0632418761700021	-0.0137458123966306	-0.0768744553027399	-0.0672701080525501	-0.0510161505300835	-0.00752719046546206	0.036585808042856	0.0460381903073792	0.0183640576440425	0.0464183865412753	-0.00127751548015138	0.00458872812537148	-0.00108649897452279	-0.00539940419902521	-0.0013190472235705	0.00267002088305909	0.00999575021591357	0.00183057575212465	0.00187878212963601	0.00131164166559693	0.00068698261325354	-0.000459919416317148	-0.00269003396987342	-0.00140411176064896	-0.00275722965286611	0.00213075577998491	-0.00213255196118142	0.000403952081810163	0.0014043476086175	-0.00149043903540478	0.000727315300222583	-0.000437347715759337	0.000125617924638103	-0.000845669756205185	-0.000194948818334451	-0.000356389511600489	5.30738486907692e-05	-5.05590420342171e-17
>CY038023.1_Influenza_A_virus_(A/swine/Denmark/WVL9/1993(H1N1))_segment_4_sequence_tr	6	0.259202337801469	-0.0704164888398652	0.0197920699893888	-0.0160802326641478	-0.00533129949432792	0.0730380905382479	0.00970209786766415	-0.00442779633136532	-0.00849928973255034	-0.000326101956894623	0.00505053676260287	-0.00581316773553586	0.00476719782652157	0.00130270462324903	0.0125320287739758	-0.00359030453237364	0.0113817840966096	0.0412905874112281	-0.0115975163084077	-0.0105056368698329	0.00328538130084566	-0.126282728242684	0.0794592943301656	0.0405303461035751	-0.0406907926926968	-0.017922407726749	-0.00121682425356243	-0.00520392916115539	0.00737854809955494	0.00299433564576993	-0.00194677114821469	-0.000822101602405238	-0.00245074109650212	-0.000766195609506869	0.00490972428080215	0.00197271940610528	-0.000846162682738735	-0.000170015369242741	0.00118936408270051	-0.00122042611363729	-0.00016876586754903	0.00162201229375582	0.000185868473309884	-0.00205463971856746	-0.00051473523347654	-6.21173341872077e-05	4.54241842772811e-05	-2.97943785774121e-16
>GQ229261.1_Influenza_A_virus_(A/swine/Hong_Kong/NS837/2001(H1N1))_segment_4_hemagglutinin_(HA)_gene_complete_cds_tr	8	-0.157264180656792	-0.0963947868192777	-0.0656320226153824	-0.0335366796945511	-0.0146704859855332	0.00627175839810676	0.0500144479774015	-0.00504776218914505	-0.0144199557818524	0.00135623711300314	0.00195065549758767	-0.00900764359306941	0.0634187695072575	0.0243258037747313	-0.0309806556598421	0.0171986669638316	-0.0707409063285685	-0.0218757606666565	-0.0417249755049406	0.075156098906213	0.0830016658030564	0.042734135325775	0.0758432849248232	0.00236501720707471	0.00483704318847271	-0.0139370272530433	-0.0101079523513101	0.00334434911171907	0.00854852352918615	-0.0337299245232939	0.00649117409144928	0.00537669113206679	-0.00585505587828585	-0.00404249392290833	0.00333588800921262	0.000846170456681738	0.0013584907243525	-5.47868434886312e-06	0.000549568998588032	0.00249382776621668	-0.00356539139641889	0.00103487922351617	0.000804224792937897	-3.8526884343447e-05	0.000294513690725637	-1.46878229450575e-05	0.000207206875404637	2.6745062805818e-16
>CY022333.1_Influenza_A_virus_(A/swine/Iowa/17672/1988(H1N1))_segment_4_complete_sequence	1	-0.174224263375575	-0.0932122631149158	-0.0752073893647412	-0.0370201816842301	-0.0356961684925651	-3.15655458657566e-05	0.0434266547877993	0.00651237623849344	-0.00612419533698568	0.00216549206882332	0.00708097005221029	-0.00818534389503272	0.0445439328340624	0.0114744523217468	0.00329458077588638	-0.00836022461254289	-0.0102652838093865	0.00794649644122225	-0.00467752966793284	0.00157154408301969	0.021322963300529	-0.00936624992301822	-0.0198811520881749	-0.0103229543391775	-0.0044540930615907	-0.00705097777556048	-0.00756442089040573	-0.00840106260026764	-0.0262878582986176	0.0698547300853929	-0.0139092048535923	-0.00472213528264251	0.0150546595126397	0.0225126304695169	0.00473652267759415	-0.012470125193361	0.000628885910606484	0.00409073802168616	0.00752033148999938	0.0233650609040307	-0.0331502799610485	0.016857660513335	0.00211639350288426	0.00132521074249283	-1.09277231564621e-05	-0.000724341004704443	-0.00015990728101039	-3.81730105014583e-16
>KU976666.1_Influenza_A_virus_(A/swine/Mexico/AVX3/2011(H1N1))_segment_4_hemagglutinin_(HA)_gene_complete_cds	2	-0.154386339786768	-0.0896377379900329	-0.0876875288944159	-0.0477250618715134	0.14132036626547	0.0273961942220608	-0.0977935559889427	-0.00893104308840525	0.000236117210406075	-0.00578395117457611	-0.0224211966632195	-0.0012845750174891	-0.00472623000201273	0.00148001288767444	0.00918078151047953	0.000449291116780251	-0.00691634493960302	0.00360865302207125	0.00141929829048376	-0.000903396550269436	0.00359125206775461	0.00310847243379441	-0.00555114667518592	0.00475273495858527	-0.00212745738896899	-0.00546293932341903	-0.00385077428811779	0.0111069546509783	0.0118911256292984	0.0281914421670139	0.0196802089007171	-0.00190548311037494	0.0116445105943735	-0.0812370113910036	0.00722109518545323	-0.00878757873945192	-0.0102845494345692	0.000309110808180873	0.0038931455824009	0.00315041205674164	-0.00114984643736699	0.00123257165553556	0.000185407458779665	0.00118729763726235	8.6577728961847e-05	0.000434413136453848	5.88492344060597e-05	-2.00571512584786e-16
>GQ132145.1_Influenza_A_virus_(A/Mexico/InDRE4114/2009(H1N1))_segment_4_hemagglutinin_(HA)_gene_complete_cds	M	-0.191971352433145	-0.108367926989718	0.150335096603186	0.0444049676447092	-0.0115194249273159	-0.000292184169713468	-0.0178141757544432	0.00300107147996768	-0.00346181744202338	0.00230832806990783	-0.0235168754956978	0.00337385571752545	-4.73023191452301e-06	0.0052976037794382	0.00359514368397653	-0.00229880396412846	-0.00624480302951743	-0.000221021696003683	-0.00138680470527677	0.00324907331838462	0.00486804756833182	-0.00225375537982676	-0.011128469247002	0.00627208037201429	0.0135362084069002	-0.0112192457811414	-0.00212245066982272	-0.0421791579086796	0.00698829196863332	0.00123871046855024	-0.0033039639928818	-0.000363019036742437	-0.00426903106838718	-0.00311847088434204	-0.00212695024676513	0.00161443035718946	0.0036350392326039	0.0043843647682989	0.00906620879197201	-0.0191834015344023	-0.012357342969033	-0.00310048822294116	0.000691870736451759	-0.000828213125050058	-0.0138324854165194	0.026507085814287	1.05845387885681e-05	3.65690833036574e-16
>EU004444.1_Influenza_A_virus_(A/swine/Tianjin/01/04(H1N1))_segment_4_hemagglutinin_gene_complete_cds	8	-0.0200559242432915	0.304254789244562	0.0229348387484853	-0.00799699378189807	0.0170406431635957	0.0114468101689453	0.0116457839501128	0.02427851973753	0.0028069956588611	-0.00642254032819347	-0.00605696524515758	-0.0110193075380799	0.0272888140362693	-0.0564649011745729	0.0172319523198133	-0.0140146789566262	-0.0171842022788269	0.0155668364960621	-0.00470734500617565	0.00948500802424477	-0.0176326175430947	-0.00054736980075352	-0.00755836856464074	-0.0137538051628201	0.000223563110899925	-0.0342218237182575	0.0051885950350736	0.0016190781800896	-0.000372918961301957	-0.0111881538126633	-0.0116237607171877	0.0179159749804426	0.0125295938732212	-0.00179529825595039	0.00347845789601584	-0.00476650728533716	-0.00248676430852493	-0.00250780550521868	-0.000487423799616542	-0.000131736691228857	0.000634532851613143	-0.00102308933134008	0.0198054848616839	0.000863782163153768	0.000254632552099028	-0.000142267583716475	-0.0218705670716641	-7.32112556000777e-17
>KU976560.1_Influenza_A_virus_(A/swine/Mexico/AVX40/2012(H1N1))_segment_4_hemagglutinin_(HA)_gene_complete_cds	2	-0.15122672892692	-0.0883474143875592	-0.094402603479129	-0.0536637168310458	0.149998054520653	0.0222978551266722	-0.102483736762836	-0.0157487909033478	-0.00396339753513205	0.000538488002657132	-0.0139610823881958	-0.00264428078344158	-0.00252263119503784	-0.00163010010343853	0.00154985111091654	-0.00622719737069712	0.00376284223908576	-0.00175167889218484	0.00105617556150329	-0.00210556742854028	-0.00498537813417016	-0.00264670389906906	0.00342677383538442	-0.00265249673164749	0.00200795105479999	-0.00588422642635033	0.00394940400490253	-0.00276726834410559	-0.00570626149537546	-0.00837485596594562	-0.0059070393712553	-0.00476526358946394	-0.0084261330653416	0.0342317095769368	-0.00834449904919539	0.0011671266497066	0.00210434667759291	-0.00597344425434557	-0.0535063778141932	-0.0135104200000252	-0.0144654084165347	0.00114698087236136	0.000381331554980479	-0.000234067534603915	-9.22190632093387e-06	0.000298774167942371	6.85612630660307e-05	4.48286769049317e-16
>EU004452.1_Influenza_A_virus_(A/swine/Henan/01/06(H1N1))_hemagglutinin_(HA)_gene_complete_cds	8	-0.0216399774729016	0.304298493639679	0.0243302482933214	-0.00778618154743771	0.0153097599567656	0.0121134365210012	0.0109673645406818	0.025115638600132	0.0033993852735436	-0.0063938484515251	-0.00434250963636233	-0.011264988473156	0.0291091421896813	-0.0560413627287414	0.0176775533322776	-0.0139316119150159	-0.0166494004793424	0.0179277739333623	-0.00343077472800218	0.0093345810625074	-0.0197327183647779	0.000238326549887826	-0.00773875031072512	-0.0153949138317888	0.00125243401244096	-0.0366535369056987	0.00490260603332892	0.00135431652988508	-0.0046360716696629	-0.0094660234461934	-0.0133885740882434	0.0189649999240923	0.0134439577458967	-0.00157119756426318	0.00704657434927776	-0.0056883466658775	-0.00255822548208144	-0.00296318040892191	-0.000647460647405692	-0.000986250046552268	0.00249289340520176	-0.00159139559537857	0.0284593069409792	-0.000503316546266089	0.000468406300220089	-9.31278203608924e-05	0.019151806137777	1.04457740489588e-15
>CY079544.2_Influenza_A_virus_(A/Switzerland/5165/2010(H1N1))_hemagglutinin_(HA)_gene_complete_cds	Sw	0.252810584568867	-0.0760932071195795	0.0264895695609863	-0.045062049671188	-0.00114340406175104	-0.059898506673563	-0.0379436021240214	0.020445167736992	-0.0156154049947283	0.0176519813158487	0.0197727062786878	0.110323199624435	0.0134529948318964	-0.0600354394273464	-0.0125199961002425	0.0175667072007736	-0.0297056304010388	-0.00495931135970107	0.0676292137093193	-0.0211538045862086	0.0327758680794022	-0.00503929939751154	-0.0183807525811881	-0.00034631279937256	-0.00712320944563595	-0.00514565164569406	-0.0970750824288034	0.00797090612621687	0.0133434065963215	-0.00469087153744186	-0.00422579634790883	0.0023155509004124	-0.00609075891042274	0.00450058426230264	-0.00254682765327671	-0.00184289231537556	-0.00025154359759226	-0.00121725365576912	0.000472396650069345	0.0015092849260868	0.000284742697254232	-0.000937953205516361	-0.000184252483780654	-4.74508338169739e-05	-0.00019939839398277	-0.000325254490754632	7.25853484344811e-05	-1.37266233889874e-16
>DQ889689.1_Influenza_A_virus_(A/Iowa/CEID23/2005(H1N1))_hemagglutinin_(HA)_gene_complete_cds	Ia	-0.162549673614695	-0.0847154164002692	-0.0267844370551731	-0.0227975824429908	-0.00701740086859473	-0.0045863650556139	0.0486486770668627	-0.00978779417793499	0.00889488559581198	0.0122886830697311	0.00858338921208441	-0.00633707836884043	0.0249967260317873	0.0195686688142617	-0.0511207977626918	0.143292621274919	-0.0360139135517821	0.0119607052468813	0.0142343165865467	-0.0194958294890677	-0.122344737619437	0.0091874757571198	0.012896977828163	0.0112650326188231	-0.00165921895687251	-0.0114308354658873	-0.00559351141678466	0.00140410044364122	0.00213828995276375	-0.00729424902960716	0.00095121268048079	-0.00411957009509039	-0.00486123826581891	-0.00148848387352133	0.0018143922653805	0.000421254083409166	0.000643918477289675	0.00127779705725219	0.000775948466768563	0.0030920164587369	-0.00342619235534228	0.0011378450942009	-0.000309194653174064	0.000420439194924238	5.07756915761637e-06	1.04944741163287e-05	-8.74433832405028e-05	-2.55012063811872e-16
>AF117241.1_Influenza_A_virus_(A/South_Carolina/1/18_(H1N1))_hemagglutinin_gene_complete_cds	18	-0.038677192812216	0.118614285751476	-0.0765088863731205	0.0511300741189345	-0.139708722744268	0.00731466740646148	-0.135926849264151	0.0187239677650022	0.0481570875460551	-0.0394561718658469	0.0052541906580931	0.010422716805659	2.83000233313948e-05	0.0290548326994576	-0.0197528318542406	0.0225979774364925	0.0140024378782208	0.0101150247832301	0.0324677670717429	0.0128438838454988	0.00155500440214007	-0.0354432355525771	0.0361092026350077	-0.103912988722272	0.0351251280328241	0.0181135308285331	0.00666981056933447	-0.00118871065431888	0.0107413252571248	0.00204935163077112	0.00178558324791723	0.000686292056923932	-0.00113346694967649	-0.00277690050061723	-0.000352233196411982	0.000248593426788166	0.00133557006730204	0.00033644470101889	9.56831332118635e-05	6.57253962028852e-05	0.000261320605858373	0.000362146360846119	-0.000549070814183426	0.000502894815017309	-0.000497706453253001	0.000329029625017654	-9.21954636857625e-05	8.48974331561782e-17
>CY009452.1_Influenza_A_virus_(A/Weiss/43(H1N1))_segment_4_complete_sequence	43	-0.0250593536298541	0.21927779444398	-0.00788196698987371	-0.00143632269053344	-0.0636845339070534	0.0032405217643785	-0.0850508857739453	-0.0363894375188785	0.0576582899669022	-0.00798102262141494	-0.00583317654189632	-0.0251517985088639	0.0193913736444348	-0.0446323219023833	-0.11080304216531	0.0393826907762976	0.0643498705448464	-0.0656412417075736	-0.0439348513643506	-0.0304270877382643	0.0379501666636654	0.001815028574378	-0.0114081926637422	0.0529202641180399	-0.0192956254140732	0.0220145486688674	-1.43923299036268e-05	-0.00304015075479978	-0.00532894272595386	0.0031497175001922	-0.0164767489202446	0.0163160981480589	0.0151684028951743	-0.00127183774551892	0.00747873317693174	-0.0013943005039152	-6.87462447383513e-05	-0.00254363477515458	-0.000549251742677744	-0.0025652575688337	0.000278742798662222	-6.96988917306655e-05	-0.000673626785570248	4.48834672268852e-05	-7.56998617041327e-05	0.000150388382607235	7.04667098624367e-05	5.77323773515057e-16
>AF091308.1_Influenza_A_virus_(A/swine/Iowa/15/30_(H1N1))_segment_4_hemagglutinin_precursor_(HA)_mRNA_complete_cds	30	-0.0635530315098106	0.0734193813318379	-0.0998534697915341	0.0348637884019495	-0.162282425238441	0.0216800393655375	-0.126257400859895	0.0230939839007112	0.0251364981877201	-0.0160399979939748	0.0303023996634617	0.0146126668764765	-0.0373676023733829	0.0583976471267315	0.0711767036693734	-0.00790118088821423	-0.0250072041571233	0.0446685281190905	0.0131099047430842	0.0337138764500635	-0.0117337476276121	0.0381122536348045	-0.0194168410695864	0.0772081656907893	-0.0257316077754189	-0.0221618349963336	-0.00412277065630335	0.00789578417027401	-0.00761902073549917	-0.00536918451484274	-0.00085215132761212	-0.00111385073359715	0.00187617986605856	0.00473985802871316	-0.00134373439608451	-0.000969391443350125	-0.00104322177024158	0.00101817109759907	-0.00088915494696888	-0.000707746244241428	0.000966202928551675	-0.00147523015999817	-0.000527686872966422	0.000142001521516139	0.000111756728275445	-0.00023579147726331	-8.99319096629149e-05	9.79244712780397e-17
>FJ374511.1_Influenza_A_virus_(A/swine/Shanghai/1/2007(H1N2))_segment_4_hemagglutinin_(HA)_gene_complete_cds(2)	8	-0.1549631402806	-0.086851426890166	-0.0797835269812674	-0.040387884496576	-0.0179659120820417	-0.00466144784351002	0.0956068913298461	0.0055648253574776	0.0672435079284571	-0.088305111418034	-0.0541385023175897	0.0440517691413013	-0.0747143297285941	-0.0314747028861714	0.00118687376831031	-0.0139962846495259	0.0279654044281272	0.00176497801660082	0.00717776545473355	-0.00491939084340905	-0.000437830318354916	0.00579255313413578	0.0120190741714102	0.00567202064798664	0.00666610085707618	-0.00254862050201771	-0.000554893477712814	-0.00119065769871456	0.00305704129422731	-0.0081474149910863	-0.000350660980720002	-0.000699771560044854	0.00140518770861281	-0.000824605648437536	0.000231137125341084	-0.000956637415465709	-0.00084145630128114	0.0014484087191539	-0.000180763628137711	4.06793299462129e-05	-0.00218197698035035	0.000138267109609201	0.000358923036750783	0.000438715850633622	-0.000158691980995632	-0.000138872008391984	9.67119851667343e-05	-9.44903634563114e-17
[truncated: 1 more columns]
