# Supplementary material for: Re-evaluation of the evolution of influenza H1 viruses using direct PCA
Source: Sci Rep. 2019 Dec 17;9:19287. doi: 10.1038/s41598-019-55254-z (PMC6917806; doi:10.1038/s41598-019-55254-z)
Supplement: Supplementary file 1 — data set 1 [file 41598_2019_55254_MOESM1_ESM.zip › information/supplement/S2/PCseg5.txt]

types
>CY066962.1_Influenza_A_virus_(A/Aarhus/INS240/2009(H1N1))_segment_5_complete_sequence	M	-0.180042316413034	-0.070946414994509	-0.00352705201676745	0.0947023079024645	7.60831392592196e-05	-0.0002295703224718	0.0176020232414417	-0.00778376186976685	0.00410317946739154	-0.000313418009378805	0.00630571047095279	-0.00482773385554016	0.0163101195483219	-0.00551146926542497	0.00919476301513152	-0.00432947366152293	-0.0127478068279749	0.0118356934102796	-0.000208621566143263	-0.00577131224491405	-9.32336917262732e-05	0.00259899622151469	0.0170560765356948	-0.0013291846684329	-0.0129766962267002	-0.00629579526372176	0.00449669984525121	0.00736901559768655	0.00763603725164896	0.00154250233804669	0.000928394101219049	-0.00542892216179465	-0.00831079979152505	-0.00196368198855456	-0.00995697005650946	0.0233821772193378	0.00772659460932895	-0.0110579906641025	-0.00787797913808554	-0.000108354800936378	-0.00112880881463573	-0.00131251507794513	-0.0114197876720736	0.000698785683781019	0.00349261416962201	0.00312104177634745	-0.000699070226286484	-0.00113785372611495
>CY050201.1_Influenza_A_virus_(A/Mexico_City/001/2009(H1N1))_segment_5_complete_sequence	M	-0.181159991024779	-0.0714312996737986	-0.00770791958787757	0.0916370294133889	-0.00062815890620458	-0.000375430208362976	0.0152061969701811	-0.00686723080728052	0.00312735276800208	-0.00249231575008703	0.00449071449870213	-0.00241861405005575	0.0141216401807446	-0.00382128364201659	0.00916311694087876	-0.00536162529757241	-0.00831556612213264	0.00720492390135205	-0.00164959090909506	-0.00329749355360968	-0.000949163111834699	0.00196206751605663	0.0124896515351278	0.000103099058306603	-0.0104657406046049	-0.00651687738145887	0.00281443942698428	0.00917120784389183	0.00344850932245417	-0.00280659231272777	-0.00473697034269834	-0.00371002156999125	-0.00920374302689484	0.00312768981235918	-0.0101746777762038	0.0189648116524468	0.0129881398830533	-0.00613852091749858	-0.00392920422335549	-0.00351137694809395	-0.00152840785675247	-1.88702393974563e-05	-0.00886746888760192	0.000433255028402684	0.00207170517639133	0.00230120102253375	0.000526316272642647	0.00228046505177433
>CY206736.1_Influenza_A_virus_(A/mallard/Southcentral_Alaska/12ML00995/2014(H1N1))_nucleocapsid_protein_(NP)_gene_complete_cds	A	0.0902637477102337	0.00571988814440053	0.208067607366395	-0.0144318721505234	-0.00832651706235889	-0.0268145774364409	0.0623726858918798	-0.0380568667252586	-0.0230272680287785	-0.0323740658712033	-0.00967889055588882	0.00536616525029029	-0.0258755511899675	0.0418316840084604	-0.00905389070623063	0.0285807976688452	0.0627669316831961	0.0568919197982553	-0.00457994468526309	-0.0308255636877079	-0.0696946538953498	-0.000335343102558075	0.0227482707772711	-0.01220770502316	0.0165394391353806	-0.0077949241672119	-0.00643381612402949	0.0143245665046196	0.0254651853792171	0.00527114862682861	0.00367265631551183	0.00017665083458735	0.00287672078957227	-0.00342050423137939	0.00380450700522875	0.000587920734053296	0.00475376602342359	0.00463689942165987	0.00294977249430065	0.00253530814410235	0.00038805444808283	-0.000621654007863688	-0.000178459746995677	-0.00309097938533797	0.00141892665617236	-0.000468296139683215	0.00033757301080526	-0.00119063448684879
>KR701154.1_Influenza_A_virus_(A/swine/Netherlands/Mill-CVI2617A/2012(H1N1))_segment_5_nucleocapsid_protein_(NP)_gene_complete_cds	6	0.161694875167919	-0.0563338376823767	-0.0577024237856165	-0.00230990816250157	-0.0391853480771909	-0.0730575772937058	0.0287823130995989	-0.00144102486108132	-0.0999032133983714	-0.0137922174048067	0.0256252156445874	0.0261841685871485	0.00130184665183877	0.0026801130021644	0.0155058770652842	0.0189562360058816	0.0068621120192818	-0.0134891053056127	-0.0258389389999348	0.00309477728972017	0.00474106023826241	-0.0115799928437069	-0.00696480952873382	-0.00548475542541444	-0.00551498266155679	-0.000640589017344731	-0.0060823524409589	0.00634489364804843	-0.00424314237109194	-0.0264767035745438	0.0138036171380078	-0.0178157569404695	-0.0472445622557478	0.0514104258662979	-0.0122300426096368	-0.000769284417108638	-0.0202578070425609	0.00774520302856555	0.0262875494800229	0.00516995455305178	0.00219686654044922	0.00635865974400699	-0.00700706804861004	0.00134915760697715	-0.0063282018837557	-0.00339138340488971	-0.00378329404226915	-8.16980668004334e-05
>KP873116.1_Influenza_A_virus_(A/swine/Illinois/A01134201/2011(H1N1))_segment_5_nucleocapsid_protein_(NP)_gene_complete_cds	8	-0.180819148707667	-0.0699458552986099	-0.00590188439253888	0.0864256359466565	-0.00453560722423435	-0.0031280610832946	0.0183152771184235	-0.0102992804969238	0.0050996475589603	-0.00532362533710147	0.0032684927233827	-0.00564740519035801	0.017955785234454	-1.04309295709545e-05	0.0122325397260966	-0.0071919303264047	-0.0126583751617012	0.0080739717749447	-0.000110541802722731	-0.00408772256996451	0.00174904625563231	0.00335481131976444	0.0155560601544258	0.00465446625770468	-0.00564503727632563	-0.0133290936253437	0.000950907644308119	0.0124910796014464	0.00651437797130478	0.00222685687719889	-0.000737958426920468	-0.00573623850033296	-0.00770159911611668	-0.00426056378093071	-0.00958121831059156	0.0242619249806617	0.0100475442777871	-0.0125798997281232	-0.00287675604020429	-0.00939908788926523	-0.000283583791838475	-0.00841364737677476	-0.0108947862874587	0.00142880553942234	0.000101481222039751	0.00738271911154664	-4.4957825225227e-05	-0.00195560955530367
>KM029888.1_Influenza_A_virus_(A/swine/Guangxi/NS2196/2012(H1N1))_segment_5_nucleocapsid_protein_(NP)_gene_complete_cds	8	0.182508816345791	-0.0543859125149181	-0.0380170480219091	-0.00748882433573874	-0.0293730346131333	-0.0686877874719941	0.0194362743678557	0.00202289534118423	0.101948316050965	0.00834433909708869	-0.0232865490313625	0.0180304580529372	-0.00982900162607442	0.00483092445533352	0.00658073223823201	0.02231818202626	-0.00794047804258341	-0.00719902760506839	-0.015734861375124	-0.00716373850079571	0.0186225178124812	-0.00449754795405658	-0.00888345911572721	-0.0128184049190499	0.00903675019531619	-0.00545714974091195	0.00672363746090875	-0.00628349878556448	-0.0030094398337793	0.0244741096620612	-0.0178628784008837	-0.00735946564091044	0.0243050446239381	-0.00671623608955952	-0.00196623512945985	0.039136465092023	0.00255710007489119	0.0328438817045883	0.0420417147393816	0.0212569846880134	0.00612299996003484	-0.00302283678802446	-0.0106973528334058	-0.0150376731564905	-0.0057128652576149	-0.00441725050789526	-0.000927360149298333	-0.00142929537795076
>KX232486.1_Influenza_A_virus_(A/turkey/Ontario/FAV-006-4/2016(H1N1))_segment_5_nucleocapsid_protein_(NP)_gene_complete_cds	A	-0.155648622027827	-0.0713541291522869	-0.00121998595285489	0.0958112080155361	0.000549272160589604	-0.00523667778948657	0.0306137585698375	0.00777856083120753	0.00521579371896915	-0.020662169089493	0.00213870263518475	-0.00961491954612292	0.0528880758506861	0.0196675368537711	0.00688505909718712	0.00369615150800622	0.00177439578044525	0.0114808208006464	0.00746187972604528	-0.0215338866082597	-0.00074082808824481	-0.0167437315608904	-0.0455315890380934	0.00414811827693288	0.0319691542678595	0.00800648604854928	0.0147645613901514	-0.0303540834037299	-0.0110374927036436	0.000678173006010962	0.0074028383112013	-0.00581951391622185	-0.0109266712270681	0.00258694780835267	0.0012178414506349	-0.000620681818777813	-0.00228020928260166	0.00537959988216726	-0.00372942246489296	0.0155601840849462	-0.00844552050899292	-0.0102938141052452	0.0576170257527148	-0.015963676314485	0.00580169649312291	0.00270195803688938	-0.00249410268137175	-7.57157797915303e-05
>KT836887.1_Influenza_A_virus_(A/Hawaii/17/2015(H1N1))_segment_5_nucleocapsid_protein_(NP)_gene_complete_cds	M	-0.159283469993307	-0.0588557174707841	0.00907147893604505	0.094330619856709	0.00278635405266395	-0.00671501106514497	0.0255222080230784	0.00817166862939103	0.00137946623171055	-0.0130367015480125	-0.0091866508271329	-0.00363222532130633	0.035169339146708	0.0176743976076606	-0.00921914393436727	0.0131001835344211	-0.000581295899671089	0.0100416926553109	0.0214038227278427	-0.0116615131531625	-0.00274204432513503	-0.0213137950579773	-0.056352818875119	-0.00108263566206152	0.0323521791618918	0.00880181081073847	-0.0111449013748223	-0.0335382376272282	-0.00768784933050721	0.00693881537226594	0.00985675169925956	0.00621078524215579	0.0178900269195336	-0.00614574929369661	-8.82937162668825e-06	-0.0318509103726837	-0.0119719405166472	0.00371571572790306	0.00250454121389878	-0.0102151471250068	0.00353128366882517	0.0141127223400247	-0.0447778268351608	0.0183552589891243	-0.0117233734816166	-0.00816201821617939	-0.00112239901766549	2.40063438046998e-06
>KU976553.1_Influenza_A_virus_(A/swine/Mexico/AVX62/2014(H1N1))_segment_5_nucleocapsid_protein_(NP)_gene_complete_cds	2	-0.1646614358937	-0.0619868555656196	-0.00363210419956453	0.0566448832773946	-0.00893236060871345	0.00355031458523405	-0.0109627319209492	-0.00054203092837772	-0.00886635854994394	0.00989894188434086	-0.00419873287481985	0.0225302564479325	-0.0888685533858951	-0.017252703936854	-0.0507405146012168	0.0284203949355213	0.0287413659951378	-0.0302524903048171	0.00161088425227396	0.0200596669939246	0.00284372574124106	0.00389916947496024	-0.013448359856658	-0.00327956469354546	0.00500791134075909	-0.0137657526225285	-0.0309540238728865	-0.0181822884685766	-0.00634301669560002	0.00138468712436873	-0.0158332386052696	-1.82344132030538e-05	-0.000591331935973863	0.00203120805534014	0.00381483708125124	-0.00220312603476848	-0.00321459673530168	-0.0111806879028862	-0.00393919653202872	0.0156451376759859	0.00693764694664027	-0.00451584699266479	0.00475759387304406	0.00108877564256893	-0.0153631110021106	0.0413895615097946	0.00679614713305314	0.00476451991064082
>1978_USA_CY010871.2	R	-0.0048950825092465	0.245392170646283	-0.032107343956669	0.00608815840328391	0.0238278226596114	-0.00994081198363269	0.00028203693324434	-0.00852153929363087	-0.0111558729632743	-0.00125170872946959	-0.00533250766294203	0.00565857736849687	-0.000132366798856842	0.0106841865580456	-0.0016050555576522	0.0320066937869024	-0.0250886361317472	-0.0187898184122708	0.0142661252792161	-0.00319521560013001	-0.0196848307727945	0.00296448650458626	-0.00335210319050096	-0.0112151477859951	-0.0110880866122323	0.00156483507061248	0.00145053058838622	0.00273159443781498	-0.0132185893009339	-0.0227517219978014	-0.00335957921317362	0.0156781887803398	0.00163715940069499	0.00347048817662205	-0.0345364703716921	-0.0309191040502715	0.0676775730806526	0.0237659699572345	0.00273353600694583	0.0035788619036614	0.0173149095064358	-0.00454020327091687	0.00126180970717081	-0.00585993199976609	0.00281046480263769	0.000382992156271782	-0.000678663631106928	0.00549329007153251
>1986_taiwan_JF816566.1	R	-0.0150529260718962	0.256430862846199	-0.0353889389650235	0.0156103703432661	0.0494005605201561	-0.0228364139561924	-0.01622749390315	-0.0279902807590469	0.0058361181326166	-0.0176471645184535	0.00814654531837461	0.00163474165392952	-0.00428908085029501	-0.0086379145306762	-0.00416689755986657	-0.00844169983402772	0.00455682099850695	-0.00456748620547216	-0.00666961071353424	-0.0166128362629137	-0.00113043601585201	0.0141376810445761	-0.0136333940590576	-0.0126028273230697	-0.00208251415413476	0.00697689485364053	-0.000939320502301477	0.00524468217123197	-0.00399020818652678	-0.000465867576037211	-0.00640207377440351	0.000644351395392464	0.00299199384037809	-0.00216810792254742	-0.00470045845644859	0.002683418391557	-0.00476675970353417	-0.00239296206667246	-0.00247040766822082	-0.00285958448368721	-0.000988177505545313	-0.00180015603011185	-0.00020618760630089	0.000282747123009314	-0.00163195431521698	0.0099361621907107	0.00417180057101727	-0.0377035974520657
>1995_malaysia_CY117694.1	R	-0.00439112344312797	0.247225918771949	-0.0293629811359338	0.01868284977181	0.0552172712387383	-0.0235425566383805	-0.0174226041495012	-0.0313826175490502	0.00403628480401633	-0.0264231536790177	0.00929305084600699	0.00043045646934041	-0.000576142539929654	-0.00908625098142551	-0.00687081042559273	-0.0266016885524269	0.0123785940691094	0.00124635427502689	0.00111774292405924	0.0026934291577885	0.0110250402191338	0.0124426086269516	0.00249610449434587	0.00475274044518116	0.00303676647852263	-0.00700367511387949	-0.0113870976870914	-0.0284376595572711	0.00916614300545365	-0.00131843730331387	0.0259573331569174	-0.000751991032577321	-0.0204446691189291	0.012982275367927	0.0750729466206826	0.0171797640468297	0.024669918130382	0.0194651412958392	-0.00717491737046846	-0.00224005282723466	-0.00325042875384089	-0.00428171017750188	-0.00942043273653839	-0.000464284258834539	-0.000770930108972832	-0.00376120723496582	-0.0014115520915997	0.00535496031057089
>2005_Malaysia_CY119173.1	R	-0.0154485041297274	0.236546376742766	-0.0238398700157567	0.00304063436400944	0.037688623823761	-0.0268160993096831	-0.0178948123296318	-0.0427372712441618	0.0241006654048843	-0.0242579069267407	-0.0140208037998885	-0.0134737202765101	0.00532034026153097	0.0314756552772831	0.00209439838730011	-0.0132496702632091	0.0329225518809398	0.0398745156693563	-0.0101500365587089	0.0633558606306938	0.0455482674168834	-0.059528094828826	0.0483536466023999	0.0341891692024237	0.0139549427919671	-0.0111972816108785	0.00477162897823147	-0.023006291380878	0.0078176742515098	0.0126977463629771	-0.0100626950480107	-0.00307148239691008	-0.00298146526467419	0.00192629376870258	-0.0245448885279354	-0.0147741520408282	-0.00619267778932532	-0.0116282603234485	0.00662552133755273	0.00547177769202188	0.000135450415861411	0.000982278532367518	0.00290517734563315	0.00412199000931763	-0.00103400063533506	-0.000213450788556465	-0.000946461219992508	0.00151921961596064
>CY115952.1_Influenza_A_virus_(A/swine/England/1093/2005(H1N1))_nucleocapsid_protein_(NP)_gene_complete_cds	6	0.173606238948408	-0.0598848383494628	-0.000640008120337228	0.00417809893897349	0.0367767577359868	0.0688153620039733	-0.0216512443164894	0.00599358287908693	-0.0273779365200904	-0.024765041534778	-0.0625664052572395	0.103249093724002	0.0187132603151967	-0.00814067500177999	-0.0197605846097909	-0.013848712055093	-0.0278513883657677	0.0127624657174858	-0.0229577377500933	0.000239084978504766	0.00511685810690575	0.00837030695826302	0.00860080485334765	-0.00149415351461172	0.00616014479785437	0.00391560569128604	-0.00540954697569217	0.000404967492123727	0.00799118350434205	0.00210032286859692	0.00598803371619446	0.00385473718123401	0.00252936011850331	-0.000318678577852726	-0.0110367966053973	-0.0117039478130297	-0.00240775873205056	0.010767763590058	-0.00859394437018059	0.0174210223181283	-0.0439408082808989	-0.034789333866311	-0.0122303067837155	0.00111439616789914	0.000926701400874416	0.000662070472430638	0.000744747718522126	-0.000983897576073686
>GQ229326.1_Influenza_A_virus_(A/swine/Hong_Kong/NS1179/2007(H1N1))_segment_5_nucleocapsid_protein_(NP)_gene_complete_cds	8	0.187564807207183	-0.0567370387032271	-0.0411006153288431	-0.0138080998873393	-0.0344385536719443	-0.0613613784994309	0.0206679561537351	-0.00764332761546978	0.0959795428985438	0.0130795633311292	-0.0210504350255782	0.0198185490480073	-0.00731901404503319	0.0146371768862356	0.0109376926206042	0.00716808626631376	0.000807773657116712	-0.00436938824056185	-0.0106864508433277	-0.0139205077856055	0.00380442969502852	-0.0043663750701388	-0.0044123496207838	-0.00666592881608213	-0.0118085031667221	-0.0182315551375991	-0.00355826658784954	0.0019875946797205	0.00514527272695456	-0.0169920679771111	0.00857305476324806	-0.00356903099668931	-0.00328083917661825	-0.000502124193339227	0.0041565340397272	-0.0150843361801531	-0.00141753568652454	-0.0113068655659143	-0.023835874261629	-0.00824630175547834	-0.00496436870730981	-0.000768474911263429	0.00311746566751807	0.00564840130049068	0.00378269639912451	0.00113574671540393	0.0029638205427802	0.0263994776188451
>KY063953.1_Influenza_A_virus_(A/blue-winged_teal/Lousiana/UGAI14-0690/2014(H1N1))_segment_5_nucleocapsid_protein_(NP)_gene_complete_cds	A	0.095298122501181	0.00709436731537102	0.209865600362317	-0.0125641772040221	0.00385822931474683	-0.0236296560890617	0.0605021083000867	-0.0563068152748971	0.0147020342113384	-0.0160654621065728	-0.0161907217909412	-0.0242545213673512	0.0248163433292545	-0.0633913516664546	-0.00706391012004079	-0.0427437935943366	-0.0339258532694912	-0.0908871720530541	-0.00643494020753794	0.0183692665720224	-0.0133197431947169	-0.0324794544261306	0.0196900780467447	-0.021802140742113	0.0151514074436673	0.0134597500364008	0.00254032914690962	-0.0129541330799438	-0.00356842106537011	0.00190292148208956	-0.000859669975972605	-0.0016451884755727	-0.00560549604038477	-0.000238520402826175	-0.00386727610666159	-0.0016697644582609	-0.00255737505624535	-0.00285873441072862	-0.00109265831964642	0.00180527582118306	-0.000840943311338775	0.00302971374664569	0.0011295392450517	0.00302465156509401	-0.00109005085775471	0.00043983110081456	0.000719252813079485	0.000886194736094209
>KU143380.1_Influenza_A_virus_(A/wild_bird/Wuhan/WHHN16/2014(H1N1))_segment_5_nucleocapsid_protein_(NP)_gene_complete_cds	A	0.118661869580774	-0.0238795031536785	0.0892917934444588	0.00808852130002793	0.0149521784126169	0.0288695762188015	-0.0508479359736163	0.00396815639855228	0.0361507679446273	0.0454125727246025	0.18289177946326	0.0672617387652022	-0.00627962135626853	0.0299988026617791	-0.00414201717518948	-0.0164283254914194	-0.0173581943575314	-0.00113153340343969	-0.00549916725589715	0.012184784269283	0.00129156942757708	-0.00488305263572732	-0.00689131378722015	-0.00484079467592291	0.00865594502277923	0.0043502199097076	0.012118887367213	-0.00499782395367663	0.013602435902595	0.00760837557146787	0.00294966992199938	-0.000119078482690317	0.00401236723759475	0.00186746574384572	-0.0046088757424751	-0.00303325987851956	0.0052795738702289	-0.00249892325326318	0.000594553700628674	-0.0005443609611392	-0.000841902129705598	-0.000732597995621305	0.000242883871589706	0.00155113438931819	-0.00289868966973591	-0.000599529433124689	-0.000732689046371242	0.000671607592269101
>KF998057.1_Influenza_A_virus_(A/swine/South_Dakota/A01267922/2012(H1N1))_segment_5_nucleocapsid_protein_(NP)_gene_complete_cds	1	-0.159346332340225	-0.0676517460383845	-0.00723629138930196	0.0996483569954718	-0.00840614024687611	-0.00247074140636169	0.0195545602868611	-0.00197829965237224	0.0117665111768164	0.00325936401453121	0.0124129947097915	-0.0129382603594158	0.0265955636167223	0.0033133239826114	0.00388289771085543	-0.0254201293197908	-0.0191792420592528	0.000625279533957812	-0.00931944433488614	0.00968051129817584	0.0050811838609753	0.0412452543239183	0.0456566860757385	-0.00241090101381354	-0.0139719191956329	-0.0165438213262542	-0.0184717918921178	0.0263906959032147	0.0169753243823904	-0.0113366699779303	-0.0257759384209813	0.0148228556935192	0.0246542900195828	0.0119982097240887	0.0229567741404616	-0.0444611079602172	-0.0265307600294413	0.0306724165725933	0.0130344385784763	0.00584127162291709	0.00904772932691896	0.00471878721431436	0.0126105622541416	-0.00292333949253703	-0.00268783790592382	-0.000522363788719106	-0.000703841305293408	-0.000732091404654088
>KR699743.1_Influenza_A_virus_(A/swine/France/Finistere-0011/2011(H1N1))_segment_5_nucleocapsid_protein_(NP)_gene_complete_cds	6	0.157673551973413	-0.0566091871195953	-0.0541562367097798	-0.00883667304484575	-0.04231602774801	-0.0664922000876156	0.0292631328356699	0.00136986756385535	-0.102405877378075	-0.0259769816050042	0.0335561650196176	-0.00386165692348353	0.0161692437540279	-2.696173300178e-05	0.0220779171373053	0.00441470398985542	-0.00156771275511053	-0.0177601456076547	-0.0308816421392424	-0.0064878839950947	0.0163855587951812	-0.0066234908291214	-0.00192061053911346	0.007488781162838	-0.00785019947203361	-0.0214018995041277	0.000216719432479533	0.00490697305740531	-0.00341891209490988	0.00632303574368099	-0.00677247403649578	0.00171571302067379	0.0133614094228115	-0.060907418752544	0.0244275153865389	-0.0156188601076975	0.0194078482856105	-0.0308797067413524	0.0159800688505828	0.0145181406906904	-0.00535342925426661	-0.00330729258923471	0.00093347782886199	0.00206209520798027	0.00225282504483217	-0.00114433755341412	0.00246355165953632	-0.000569547621846089
>FJ638307.2_Influenza_A_virus_(A/swine/NC/00573/2005(H1N1))_segment_5_nucleocapsid_protein_(NP)_gene_complete_cds	1	-0.172394499759053	-0.0608287432391024	-0.0114332244691028	-0.0569443916987633	-0.00550605614138868	-0.000243986044333304	-0.0108953841058876	-0.0184754543847516	-0.00012313108769845	0.00653895411090039	-0.00389908049293969	0.00183170832215251	-0.0139409166935437	0.00486212076495483	0.0186073526824453	-0.0174300912191264	-0.00716782810157975	-0.0177532823630589	0.0085510432830387	0.00238969290865081	0.0116242834305538	-0.0367044815662501	-0.0217980921861101	0.0411850780342036	0.033105750583904	0.00307172088895726	-0.0414433928985205	0.0727126728695544	0.00436910627645106	0.0214732210676056	0.0408778265283342	0.00782830824917349	0.0109041375534258	0.00497782849715695	0.00165759906757507	0.00179532753808068	0.00688473017478425	0.0108826319521725	-0.00715027742776427	0.0117408845170229	0.00693590628080418	0.00254928021810951	0.00104424699295758	-0.000193625774287055	0.00995958802885041	0.00681765685099836	-0.0133754737221964	-0.0017368790307832
>CY116037.1_Influenza_A_virus_(A/swine/England/195852/1992(H1N1))_nucleocapsid_protein_(NP)_gene_complete_cds	6	0.191005505179548	-0.0603632190904765	-0.0231388760561183	0.00849537168599361	0.0406926521881102	0.0605601041533529	-0.0144148929345098	0.00641405851447694	0.00253007488091307	0.00357839794720159	-0.00474391089604594	-0.00786504957958258	0.0136824806864306	-0.00592843765254492	0.0118944829541928	0.0135550149664907	0.0255507763029623	-0.00903456467569578	0.0183186934919483	-0.00550001862930412	2.60456362751704e-05	-0.00308495537845438	0.00740992323020841	-0.00462263094430169	-0.00396534726323529	0.00078875966833797	-0.00459637334790101	0.00427930066174103	-0.00253416191977034	-0.00046545685404711	-0.00133534930175798	0.000664325676888347	0.00393855687217484	0.00276036329544522	0.00127502356170793	0.00696390627365017	0.00521918195564884	0.00209026645017261	0.00703122388966429	-0.000829054094158444	0.00174879298732251	-0.000927394765539606	0.0122843683571815	0.0346951964994432	-0.00104621526433311	-0.000756221842077512	0.000572384440058843	-0.000321231726824797
>KR700633.1_Influenza_A_virus_(A/swine/England/00034/2005(H1N2))_segment_5_nucleocapsid_protein_(NP)_gene_complete_cds	6	0.17676238319105	-0.0591822112022187	0.00105501055906552	0.0154146787128121	0.0368701942295917	0.0711106659824648	-0.017466370006887	0.00946800695595952	-0.025995523126512	-0.026744442528833	-0.0590053859872216	0.0894263162189104	0.0157070000895849	0.00772649106614181	-0.0225614207110289	-0.0145716016358511	-0.0291236773013199	0.0151534853486585	-0.0154597991230473	0.00515081530373454	0.00818279016953448	-0.00253183827810598	0.00169971091799699	-0.003802565015327	0.00857459275497715	0.00888614457411405	0.00116190108213854	3.68347626109937e-05	0.0110900414506213	0.00178719021186993	0.000354848710002668	-0.00672165154679897	-0.0033089757674646	-0.0105308596044554	0.00872049757792102	0.00867037757271181	0.00405403211065304	-0.0125869368767259	0.00451612814823391	-0.0181223558787647	0.0449905251156773	0.0376240918248651	0.0120797160954261	-0.0128705723866328	-0.000894604469627177	0.00143636121851462	0.00099401925213571	0.000669542591545236
>EU053134.1_Influenza_A_virus_(A/swine/Doetlingen/IDT4735/2005(H1N2))_segment_5_nucleoprotein_gene_complete_cds	6	0.182057393843371	-0.0648820920408194	-0.0425929486950016	-0.011364311453752	-0.0146902898409362	-0.0474672354156641	0.0200990637148858	-0.0065440798199702	0.0428364490312712	0.0121189746805631	0.00391375969503633	-0.00260792635211822	-0.00120878052075599	-0.0209057477821563	-0.0113556963449963	-0.0104253286342912	0.00888756664676892	0.00660796591543402	0.0107937870395735	-0.0335864118172566	-0.000634607440367127	0.0448293501520802	0.0176016586099506	0.0551972448669218	0.0236334238287618	0.0604043948574857	-0.00530479599368544	-0.00231587013424587	0.000150059121040312	0.0186374995708759	-0.0183945346932793	0.0437322651489968	-0.0387655537011036	-0.00122668598671903	-0.00491735580087643	-0.0104529036319505	0.00603604665075659	-0.0159808977865873	0.00749253756058434	-0.00199116696990601	-0.00349755218081097	0.00501710295242206	-0.00119417488727069	-0.000711858987879879	-0.00465197154330352	0.00141414754297333	0.000556256251800403	-2.27340493821436e-05
>CY009895.1_Influenza_A_virus_(A/Swine/Spain/50047/2003(H1N1))_segment_5_complete_sequence	6	0.172718238990885	-0.0610460700396685	-0.0544750792502474	-0.013667918714813	-0.0319288613514231	-0.0362977907544043	0.00586962976419654	0.015659195593166	-0.0129927771682202	-0.0108027332669342	0.00216435907146146	-0.018397796004122	-0.000432923798532149	0.0037654831611631	-0.0506363196928165	-0.0515377366532481	-0.012549140298474	0.0324393453807882	0.0610591503351794	0.0496198554672568	-0.0252139361526729	-0.00925405160211211	-0.0145305684203212	-0.0312011774168604	-0.00840159400454218	-0.0262413218970077	0.0191365866618011	0.00966080119719318	-0.00547350566391153	-0.0138653211999539	0.018586242675043	0.0560358085278594	-0.0116481568936369	-0.0154605290492608	-0.00537916904215838	0.0160526669558068	-0.0117150308036434	0.0074126083848181	0.00469332340081842	0.00346253417974677	-0.000851011274766388	-0.000171907405804563	0.00116578869323579	-9.42101245416936e-05	-0.000827951641618592	0.0040104224629689	-0.000520064876836708	-0.000396192088493734
>CY037953.1_Influenza_A_virus_(A/swine/England/WVL16/1998(H1N1))_segment_5_sequence	6	0.174820903010199	-0.0536579842513576	-0.020005049176982	0.0159654973725439	0.0461312696600732	0.0660620506689556	-0.0259219279279183	-0.00930909058862616	0.00328780891288475	-0.00568248439030503	-0.00567123813872222	-0.0190338916690627	0.0239024345569781	-0.0288966733144417	0.0219282425861611	0.0257103042323935	0.0696605019683689	-0.0464923733368017	0.0317231497330584	0.0106010447572498	0.0111799876042786	0.0174741508575087	-0.0234982432608499	0.000588436398789081	-0.0096037500722911	-0.028805773551448	0.0426256679498416	0.0133154842058503	0.0457684323819891	0.0287581276801325	0.0051740664836584	-0.0005522558317217	-0.0140184923839755	0.00211333854656754	-0.00541701830119708	-0.0184408610087507	-0.00366595138525929	0.00190256541137202	-0.00178008551351694	-0.000834796382717747	0.000686696678526926	0.00163887537864794	-0.0106916342999418	-0.025511897891775	0.00339369014194622	0.00223545003010109	0.000856446043634019	0.00049554542620447
>AB434353.1_Influenza_A_virus_(A/swine/Udon_Thani/NIAH464/2004(H3N2))_NP_gene_for_nucleoprotein_complete_cds	8	0.177889545581779	-0.0375425961555622	-0.0102924456524225	0.0171831923048	0.0184799839210217	0.053217514581614	-0.0145825392129444	0.00169561323177687	-0.021481200749212	-0.0126081544830662	-0.00244991061112815	-0.060869573067631	-0.064058634760626	0.0183678584832869	-0.0112244612214088	0.00358401706114887	-0.0479175584176575	0.0155110476883789	-0.0178238284532889	-0.039072520566839	0.0189719687655037	-0.0572352900704655	-0.011322393328587	-0.0159686339730322	0.012923199906671	-0.00140607792296514	0.0325739246343487	0.0249993345203163	-0.00249946027165456	0.0108319182350528	-0.0512864965914408	0.00948870147971431	-0.0134352494335415	0.0157806813598519	0.0206533431399575	-0.00744280399466713	0.00139339864630238	0.00611800794625888	-0.0115267869590545	-0.00964328925325405	-0.00686769473335141	-0.00256107500162691	-0.00413750795600364	-0.000514699616415771	0.00136424663560609	1.50008735694328e-05	-0.00154895443715497	0.000611605562889941
>CY009375.1_Influenza_A_virus_(A/swine/Spain/33601/2001(H3N2))_segment_5_complete_sequence	6	0.167892289569753	-0.0656988927260175	-0.0522459437551508	-0.0143332724214428	-0.0320754601648254	-0.0403845511325285	0.00863898788450449	0.00816266669275666	-0.0148964578460465	-0.0141115176601442	0.00423445977396988	-0.0248274068230022	-0.00179473667236146	-0.0113564264168351	-0.044481037453752	-0.0394861694726488	-0.012840695034356	0.0259971507622258	0.0552354556172863	0.0261840759604996	-0.022761094026402	0.0182599187721152	-0.00700476457633589	0.00411239352282192	-0.00783460038127051	0.0255799733448503	-0.00179699722994078	0.00792748799095257	0.000695964827230606	0.026750234609713	-0.0135763609875194	-0.0754920102146689	0.0165957649067178	0.0148331822506168	0.00153684594382591	-0.0137374425536689	0.0154149414372988	-0.00614842852559588	-0.000364624463848976	-0.000781092762442249	-0.00154599706740937	-0.00621089329330824	0.000154325362189175	-0.000446418162516737	0.00416952496105077	8.35151353810405e-05	-0.000379799892860581	0.00112500293353038
>CY038506.1_Influenza_A_virus_(A/Siena/3/1995(H3N2))_segment_5_complete_sequence	6*	-0.00896703024481019	0.205656125012147	-0.00527626524628469	-0.0109710166907226	-0.189721460883944	0.100651352067435	0.031212037076009	-0.0149044164271425	0.00717387512412969	0.00834782249280606	0.000539430408591939	0.00278375689351668	0.00621466453432541	-0.00463663854633404	-0.00039380195288736	-0.00662841989020164	0.00519935038966194	-0.00164456009368932	-0.00407136049582099	-0.00646758099148786	0.00347374754901967	-0.00376469854931333	-0.0055680496292024	0.00907683557605819	0.00408886925631297	0.00220489096550652	7.20318194080088e-06	-0.00167554969030885	-0.000664220548227032	-0.0015261153804607	0.00691926041904175	-0.0018404782678541	-0.00429285471452607	-0.00697638926825277	0.0031828456187845	-0.00171449980985398	-0.0132906550928915	-0.000258288339692363	0.0188649916096616	-0.033709719104862	0.0220763596763716	-0.0436814356061296	-0.000836996535874659	-0.00116491248174224	0.00281670934054652	0.00449400785609973	-0.000127503636931775	0.00125765363696992
>CY011907.1_Influenza_A_virus_(A/New_York/720/1994(H3N2))_segment_5_complete_sequence	1*	-0.0028988705772293	0.208522060473911	-0.0145833721186331	-0.000305565769664198	-0.184347860067946	0.106218345898935	0.0268453816719658	-0.00794172011704328	-0.000245589015241095	0.0141547040305567	-0.000385802426512396	-0.00080781975310238	0.00230227584587537	-0.000400216618447868	0.0035716825409769	-0.00860481393668388	0.0122265083261691	0.00330391043763578	-0.00180002160034352	-0.000418037857754116	0.00491530624769812	0.0074761528562975	-0.00208021766169154	-0.00887572052490129	-0.00915898215392657	0.00293732595405633	-0.0018770651668573	-0.00239808306976561	-0.00258624497319157	0.00445952361598286	-0.00583702809107543	0.000854742536366135	0.00298822694838888	0.00700061878298818	-0.00104858798916324	0.0066381769724996	0.00748972045400769	-0.00118984915733283	-0.0162221882285656	0.0337987462449069	-0.0236807399211149	0.0441488597019014	-0.000755331547862241	0.0003523279685035	-0.00402041074512356	-0.00616425550699254	-5.7473308468079e-06	-0.000647256696186607
>DQ150426.2_Influenza_A_virus_(A/swine/MI/PU243/04_(H3N1))_nucleoprotein_(NP)_gene_complete_cds	1	-0.174764527697991	-0.0568802967322425	-0.0107115397960654	-0.0815180863755182	0.0108793762596493	-0.00120646313468458	-0.0201407335995423	-0.0495193745337349	-0.00976263803721244	0.0398225859615668	0.00151182441674968	-0.00860353765233162	0.0381283466978102	0.00120022760230883	-0.0387719328692536	0.01970636140357	-0.00295497534430334	0.0099807985074386	-0.0107438350427398	-0.0192051429054861	0.00557408757194694	0.00224905633702586	0.00665083333829426	-0.023487201154523	-0.0210990694548466	-0.00667943750813614	-0.00515695499247434	-0.00673781208531113	-0.0154276530295071	0.031200535845955	0.00348601720609714	0.00625926101970381	-0.00720301016959382	0.00797787057504199	0.0020333136049261	-0.00502365899448196	-0.00409203423766649	-0.00688872693940025	-0.00702659282004419	0.00842318616084769	0.0124354572757727	-0.00613165532802001	-0.00202251042831576	0.00163829836272303	-0.00439716522855312	-0.00642729538553592	-0.00285120743386051	-2.71121507307654e-05
>EU604694.1_Influenza_A_virus_(A/swine/OH/511445/2007(H1N1))_segment_5_nucleocapsid_protein_(NP)_gene_complete_cds	1	-0.157303808172179	-0.0571985488176343	-0.0106435979811816	-0.082276453817327	-0.00270646326746069	-0.00759896870798839	-0.0270190372684103	-0.0485175719531429	-0.0161006443262591	0.0351791476009508	0.000530106854432838	-0.00741333217919733	0.0293916494374441	-0.00319197719034414	-0.0524194124505903	0.00393601713999662	0.0155942884100862	-0.00950804591613571	0.0114471368237899	-0.0123025157139895	0.0175059617370006	0.00106219115785754	-0.00853241701486284	0.0266313171939143	0.0332776352884872	0.00431092387451941	0.0155153863033709	0.00431607877564212	0.0390851104880119	-0.0718944251971653	-0.0308666831187295	-0.0133660176458744	0.00868884742294187	-0.0112835455348059	-0.000203751233377316	0.0170403721177102	-0.0022511844321468	0.00405680895163278	-0.0107609595615055	0.013468997760651	0.00767156627547344	-0.00478382281356593	-0.00641546689374024	0.00184882192776388	-0.00100830488085321	-0.00884351653243028	0.000840240002878605	-0.000206662483960011
>FJ374515.1_Influenza_A_virus_(A/swine/Shanghai/1/2007(H1N2))_segment_5_nucleocapsid_protein_(NP)_gene_complete_cds	8	-0.171936651470231	-0.0598000598516533	-0.0158854588229505	-0.0592186160122156	0.0086775240252435	0.00538605286986867	-0.0126190572544786	-0.0196708919010943	-0.0170559881263853	0.0261647948835225	-0.0236404529509766	0.0117030493364587	-0.036381370114867	0.024249155477196	0.0724380614055187	-0.0367444008665967	-0.00178527596917084	-0.0024959040583926	0.0168026866188475	0.00816161009673849	-0.00978610734160896	0.0228849958253788	0.000318325394389484	-0.024285464906602	0.0227911920016996	-0.000829388457215564	0.00751396092675126	-0.0192618075601763	-0.00189267990008734	0.000481194954029021	-0.0125427291628259	-0.000720215054019434	-0.00434568351947784	0.000225235555595454	-3.31685276936016e-05	-0.00309210436112705	-0.000150737117943337	-0.00655457816619082	0.000963912477820416	0.0042246126805883	0.00480800794562126	-0.00429123981761339	-0.00211365673334538	0.0012528814925502	0.000636486641423564	-0.00185307610141983	-0.00669296023469859	4.88204732473968e-05
>AB434393.1_Influenza_A_virus_(A/swine/Hokkaido/2/1981(H1N1))_NP_gene_for_nucleoprotein_complete_cds	8	-0.115165607949172	-0.0172362816742559	0.0155005145111341	-0.0768871478101139	0.00190256705719931	0.018459367536279	0.0170154979175938	0.11089291574619	0.0166477924250564	-0.106873469323381	0.0116825615290688	-0.0352311001111955	0.0144282026654045	0.0909490688285291	-0.0327150221226608	0.00474370814373356	0.00418653984293056	-0.0483937085044665	-0.00490899044110751	0.00162419752408762	0.0358402873244673	0.0378044530612803	0.0213006379372904	-0.0222637298366136	0.0201933373304765	0.0069344262632252	-0.00324653065961777	0.00428343916292884	-0.00660546810650053	0.000796964145506748	0.00808975795636659	-0.00119539645947971	-0.00309057929631375	0.00426231495515619	-0.00570376421197363	0.00741396580419675	0.000218048914114609	-0.0055318819332779	-0.00325674856372618	-0.00418754887886994	-0.00347860729132308	-0.000494417275262086	-0.00542545695660799	8.0983620517429e-05	0.00531752899415238	0.00314791151876744	0.00434712983077522	0.000681808387374467
>CY022336.1_Influenza_A_virus_(A/swine/Iowa/17672/1988(H1N1))_segment_5_complete_sequence	1	-0.169097355773394	-0.0383175559390118	0.00187345197121231	-0.0750478149607735	0.0109809633200102	0.013521044073844	0.00593627578675455	0.0471540078820639	0.0212047549013271	-0.0595150557261926	0.00291926574756919	0.00524223442668543	-0.00275352863541154	-0.00672229727235964	0.00787902654221479	-0.00968056301349456	-0.000404199716684119	-0.00644972548869588	-0.0063711750564769	-0.00330256918992368	-0.0281410526885106	-0.015800923775451	-0.00712088302113984	0.0323129069047659	-0.0457876954588129	-0.0073280789302626	0.00471957343490487	-0.00260236588600556	0.00552045299863195	-0.00190650940593293	-0.00810494389591601	-0.00246886928199997	0.000141985045589291	-0.00656979307065003	-0.00123559254693765	0.0014146153815403	0.00352839710844147	0.00276352460465105	-0.00598458122434953	-0.00986534571107305	-0.00532654298533499	-0.00279091296555886	0.00912736813336414	-0.00528849624788195	-0.0489472662731204	-0.00743758780208401	-0.0234944379129729	-0.00145853298457299
>CY037984.1_Influenza_A_virus_(A/swine/France/WVL4/1985(H1N1))_segment_5_sequence_tr	6	0.179616835392692	-0.0569279626047195	0.0132549791866096	0.00809930981123937	0.0404911930813685	0.0474627144692986	-0.0091043431658576	-0.00392167626822969	0.00797362721050781	0.0152950112137564	0.020736338139456	-0.00175548077074716	0.0164427874467031	0.00999692137165889	0.0187882173092727	-0.000124958484628353	0.0358599568474751	-2.24199306399652e-05	0.0193343905567287	0.00379269408018328	-0.00682537845816256	-0.0107669188159312	0.0194554091281503	0.0110952561153056	-0.00515752560832207	0.00312244328173058	-0.0257963029541412	0.00794567418997101	-0.0761507108766874	-0.0187652120303494	-0.0151922358971121	-0.0221234531062781	-0.0237809424247474	-0.0347799465881572	0.00194995744424179	0.000778737567481284	-0.0156584268355949	0.0266700372327779	-0.0178223880412082	-0.000774025707190283	0.00196044869845947	0.0021546480962756	-0.0120687227788778	-0.0212355371094012	0.00266935950428981	0.00114776515384166	0.00110494404789641	-0.00024251567521728
>FJ415617.1_Influenza_A_virus_(A/swine/Zhejiang/1/2007(H1N1))_segment_5_nucleocapsid_protein_(NP)_gene_complete_cds	8	0.186547538507982	-0.057228363945935	-0.0427290683791436	-0.0141286844621753	-0.0387578214235224	-0.0629060823729515	0.0204537474541026	-0.00708493356304181	0.0956794353657501	0.0114901360998032	-0.0191698467196945	0.021929975016098	-0.00611757277580042	0.0139402624725098	0.00748112343598671	0.000272653969619253	0.000774187385318587	-0.00512779460150943	-0.0112161290767819	-0.0101257256572299	0.000972428309979474	-0.0086698581966825	-0.00666490307326965	-0.0147982118803172	-0.0124913894502044	-0.0236224276633307	-0.00198645490077125	0.00386247848781231	0.00471805328751518	-0.022026743146413	0.0133149914062619	-0.0127112384951339	-0.00682417370307742	0.00259660674769907	0.00405796053909627	-0.0202885524528782	-0.000969007501730823	-0.0152337194955113	-0.0233800365556599	-0.00966671387173624	0.000776403791113953	0.00475001416791902	0.00470291133766041	0.00853737208506893	0.0065875222441207	0.00139976738002069	-0.00224552634435594	-0.0233417305529803
>AB434297.1_Influenza_A_virus_(A/swine/Ratchaburi/NIAH550/2003(H1N1))_NP_gene_for_nucleoprotein_complete_cds	7	0.168724879904566	-0.056920629882031	-0.0130961991213959	0.00380393917908684	0.0302209023173634	0.0546711808538902	-0.0244742616120182	-0.0105001264452999	-0.00597100798397653	0.00197455834598638	0.0104333260382821	-0.074514440677022	-0.0562467678365416	-0.0121345091376824	-0.00658145162058077	-0.0183135606622105	-0.040755428927835	0.0142270471730673	-0.00236870089787298	-0.0545231217695219	0.0124154544102457	0.0122593313931838	0.0212926564674522	0.0126147383330871	-0.00553935730605177	-0.0163227058846366	-0.0188768122564814	-0.0395675034898373	0.023301660759515	-0.0101386042973816	0.050770913621982	-0.0163237631273166	-0.00140937540481436	-0.0183916628092023	-0.0256901041494928	-0.00495996416124675	-0.00961740332291775	0.00951891362071105	0.00911347963110504	0.00985128836961362	0.00370490570117497	0.00559808680145884	0.00104397599287431	-0.0051452437060427	-0.000437634764799289	-0.000430330077970124	-0.00075331530809412	-0.000198215802549838
>CY037907.1_Influenza_A_virus_(A/swine/England/WVL10/1993(H1N1))_segment_5_sequence	6	0.18877533665837	-0.058771212916558	-0.0248482020739276	0.00834723928198615	0.0378658796015721	0.0606674935165852	-0.0137285517161053	0.00773075319948955	0.00485568691632775	0.00490013637248133	-0.00371393814833132	-0.0075021791056436	0.0159255010904766	-0.00627733569929091	0.0131071217452263	0.014458422954783	0.0301145784762141	-0.0110292941037087	0.0217517358280311	-0.00692489374385293	-0.00139498212248551	-0.00517727742625709	0.0104882345631601	-0.00683046170764626	-0.00334271618970714	0.00229552240958903	-0.00759260636243126	0.00410974978967884	-0.00636655786404598	-0.000657209394822968	-0.00323830527408677	0.000364531206317253	0.00725108773852466	0.00300489215419488	0.00307228382206929	0.0133089356113931	0.00648925174999201	0.00415182014917149	0.0148109210056931	0.0021409929358636	0.00290918406426814	-0.0019880137046744	0.0171451197367492	0.0519321538085077	-0.00370598144829285	-0.00281803053996668	-0.000260974223529143	-0.000330417042257111
>AB434321.1_Influenza_A_virus_(A/swine/Chonburi/NIAH589/2005(H1N1))_NP_gene_for_nucleoprotein_complete_cds	7	0.173808697808096	-0.0549548161046446	-0.0185973314148253	0.00796608470786335	0.0178992857482484	0.0351973466551823	-0.0162870334793275	-0.017913127644311	0.00801528689830039	0.0244649590619388	-0.00897926824001876	-0.0723535301597009	0.0104281047738002	0.0165394154887125	0.00765489028287744	0.0240579933382013	-0.0184478059788321	0.00856963997850183	-0.0910303101421357	0.0794017800599696	-0.0470032417469216	0.0345092044264909	-0.034987732136096	0.0127403060519	0.0103652617400493	0.0130525385625118	-0.00873496531706046	-0.000765838416793803	0.00613813972431456	-0.00111633761800133	0.00252153974788578	0.00186505515339456	-0.00177817168299469	-0.00284567687803369	-0.00115396506088693	0.00828942491752704	0.00170841505681631	0.00237219101017843	-0.010514885378198	-0.00163472608951056	0.00230651211458776	-0.00303068465748253	-0.000583522210200805	0.00318980260707349	-0.0013195378216986	-0.00150297543411181	0.00149177423564472	-0.00066496964694716
>CY038024.1_Influenza_A_virus_(A/swine/Denmark/WVL9/1993(H1N1))_segment_5_sequence	6	0.187987582093989	-0.0565884773197971	-0.0278925744607507	0.0072903046200868	0.0332022659700598	0.0433369080373927	-0.00989495000015141	0.00236868725448684	0.00463241623696501	0.00919481906985442	0.00488572020745075	-0.0240246419098677	0.0156546404416375	-0.0049675630442535	0.0112843977040875	0.00517572264165347	0.0147507786856955	-0.000142703818793375	0.0123826479764867	-0.0056658501167491	-0.0113190119359966	-0.0195351231014799	0.0124547393043084	-0.00566443358869889	-0.000607956519448926	0.00788650115135615	-0.026973493119724	-0.00886215843678396	-0.017425811218975	-0.028166344531816	0.00500689762069297	0.0225491911312458	0.0479827324097764	0.0404721562078571	0.0101399626350141	0.00743790858636501	0.00639959373267257	-0.0453153728713738	0.0122688262492083	-0.00144587907406536	-0.0064937498471083	-0.00683363467783993	-0.00515468300195022	-0.0323334184247166	-0.000934813174874421	-0.00378696408250934	-0.00248673114822469	-0.000882852316664123
>GQ229262.1_Influenza_A_virus_(A/swine/Hong_Kong/NS837/2001(H1N1))_segment_5_nucleocapsid_protein_(NP)_gene_complete_cds	8	-0.153623349583443	-0.0328245786649812	0.00554523483007066	-0.0760563460864775	-0.00694137132866663	0.0135150665197834	0.00824913065282033	0.0387323020252393	0.0339754498843373	-0.0751254169424456	0.0379964423314249	0.000472876170591275	-0.00346790784383798	-0.105730628364182	0.0309424413881459	0.0661660472258236	-0.0234399029068793	0.0597813349404291	0.00970252094880129	0.0251016831250578	0.0174159513778979	0.0061329891744022	0.00933733154525955	-0.0285072479684294	0.0331498224496404	0.0008599460750204	-0.00365643244759717	0.00563915354682416	-0.00176921767963133	-0.0103020692602532	0.00233546933050827	-0.00197802676656051	-0.00650646412783722	-0.00375126590851569	0.00455168525655673	-0.00741086119548778	-0.000365320173140144	-0.00225654559787085	-0.00321668320758067	0.00177516612459947	0.00223653348160479	0.00160964849644438	0.000461501910866098	-0.000450785385058478	0.0028934329681915	-0.00113573062945446	0.00224021585026966	-0.000272782706168014
>CY022480.1_Influenza_A_virus_(A/swine/Maryland/23239/1991(H1N1))_segment_5_complete_sequence	1	-0.166596169745424	-0.0400574349469705	0.00446257391802969	-0.0650696639963532	0.0143847634957761	0.0199491116224934	0.00202853151608684	0.0465488679358465	0.0185931849654648	-0.0568555841482013	0.0115438853404758	0.0165410753699121	-0.00762375831752474	-0.0118498022287284	0.0108335211886748	-0.0187854047699484	0.000321592449315564	-0.00275981027342873	-0.0127734061927398	-0.00746255363311557	-0.0431553564019869	-0.0220903303699877	-0.0200728972561959	0.0464960465867331	-0.0522509724225117	0.000794381559133246	0.00864741593268165	-0.0281582538325036	0.00111179094161869	-0.0040576808538145	-0.0178248094416108	0.00975272137881771	0.00427279221893071	0.0106227315391445	0.00423287286490981	-0.000400613008394705	-0.0104317563703189	0.00472304738730325	0.00810608200013739	0.0154236618407985	0.0100523901177403	0.00383194650298279	-0.00974704973683008	0.00740689512114532	0.0386444214302438	0.00710720073555141	0.00838180583732085	-0.000187891039783514
>KU976633.1_Influenza_A_virus_(A/swine/Mexico/AVX3/2011(H1N1))_segment_5_nucleocapsid_protein_(NP)_gene_complete_cds	2	-0.167518294123159	-0.062928653903843	-0.0150175926946913	0.0477793956868477	-0.00445184205615535	-0.0046965907897411	-0.00881572183798945	-0.00916782190665095	0.00536394679859485	0.0108689989645091	-0.0144653365854188	0.0049012085360118	-0.0474006567333494	0.00376150144541508	-0.00782508471541155	0.0182621533552779	0.0204856286840419	-0.00519046009378511	-0.0138732548652534	0.0130636292620269	0.00389562727521201	-0.00995734135773265	0.0254342912441405	-0.00765527090212044	-0.0212461954461962	0.0675461356494818	0.0691301791490931	0.0137731466384919	-0.0181411684099684	-0.0160834915268844	0.0456764408342636	-0.00405563229926917	0.0167106760269858	-0.0103222096660665	0.015293296935613	-0.0105726892331915	-0.00614803876474069	0.00166193895801129	0.00373205775203616	0.00843302591772242	0.00159205485922845	-0.000662248464933114	-0.0020430508186722	0.00110576557895147	-0.00125113209494432	6.27204522192144e-05	-0.00259679783550268	-0.000386053897765279
>GQ132161.1_Influenza_A_virus_(A/Mexico/InDRE4114/2009(H1N1))_segment_5_nucleocapsid_protein_(NP)_gene_complete_cds	M	-0.181893945721911	-0.069024984634636	-0.00814216061877772	0.0883225256604284	-0.000552179100093658	8.40374622106809e-05	0.0131568067098262	-0.0113742163407996	0.00415154949136311	0.00267334985025816	0.00364399928422966	-0.0031594550169037	0.0100306259395585	-0.00226296404617571	0.0122716790816016	-0.00473304514846672	-0.00600994675568892	0.00418303206419016	-0.00305234164048142	-0.00499928079787334	-0.00224908488688725	0.000429076862069188	0.013060069696931	0.00137605024395073	-0.0125729640519602	-0.00500522746932102	0.0050769519423332	0.0106144148920489	0.000349575994637083	0.000872107973609621	-0.00168400240069221	-0.00285451848330491	-0.0107171350965839	0.00296281907303101	-0.00887263563338166	0.0187766631850921	0.0142543760005734	-0.00516907417180116	-0.00212944727910914	-0.00379931610481139	-0.00210604219544507	0.00132959720701276	-0.00753333333245741	0.00274073544227625	0.00156549976006932	0.0013065981767783	0.00221726107996659	0.00316800719564924
>EU004443.1_Influenza_A_virus_(A/swine/Tianjin/01/04(H1N1))_segment_5_nucleocapsid_protein_gene_complete_cds	8	-0.0138903375282641	0.257982476198653	-0.03581475302973	0.0120121852596445	0.0565074335151843	-0.0254577144302044	-0.015844891112923	-0.0281036774245375	-0.00153919958143022	-0.0281591069015582	0.0101180587015871	0.00512522972119528	-0.00587575892826359	-0.012865409154003	0.00101202008733819	-0.0125417400007095	0.00296390263397227	-0.00219310008524892	-0.00976323589490575	-0.021462886675252	-0.0113193087308292	0.0174036329388456	-0.0215730834986353	-0.014387349444809	-0.00130120711919988	0.00626291608536889	-0.000416193626104179	0.0230171135210962	-0.00602372015775754	0.00126328537008024	-0.00442237215893693	-0.00343879580400205	0.0123907937946219	-0.00704713988978153	-0.0140354238711031	0.00831877990109391	-0.0290011695595537	-0.0105451251997041	0.000303002127700831	-0.00276946117800698	-0.00312667265222637	0.00384984980591689	0.00433105836833146	0.00210243603033125	0.00075753304320354	-0.00342228572073201	-0.000803246685211708	0.017716521608563
>KU976690.1_Influenza_A_virus_(A/swine/Mexico/AVX40/2012(H1N1))_segment_5_nucleocapsid_protein_(NP)_gene_complete_cds	2	-0.172549776303001	-0.063540549001839	-0.00962757081242959	0.060709434607116	-0.00822887251444808	-0.00348202511737017	-0.00411477067418265	0.00637659802744047	-0.00784891478924525	0.0044887905507607	-0.00284754836192679	0.0218960611474889	-0.0743745519498994	-0.0150386284110734	-0.0432848325708951	0.0196468109666577	0.0204219460085237	-0.0304084958385697	0.00283572760109464	0.0237901580184084	0.00261082625387674	0.00243007720917489	-0.00154555910311819	0.000353702407915894	-0.00247324849186509	-0.00821946612065473	-0.0263035743261274	-0.00853256523364092	-0.00068467638765753	0.00763582936543423	-0.00858465875709494	0.00632707783009392	-0.00511949581577272	-0.00872071230111741	-0.00619917655060758	0.00263137430637469	0.00154385975448684	-0.00090512141111316	0.00348032932464543	-0.0204100270547693	-0.0121398445017465	0.000796855440120869	0.0124784662876127	-0.0040738062141077	0.019060128259959	-0.046393389020795	-0.00771774418858108	-0.0043560784963797
>EU004451.1_Influenza_A_virus_(A/swine/Henan/01/06(H1N1))_nucleocapsid_protein_(NP)_gene_complete_cds	8	-0.0138755808696343	0.257461222391653	-0.0355638033020272	0.0118955912885359	0.0558847112710001	-0.0251131193854513	-0.0156093904160765	-0.0276544552805253	-0.00150830252568341	-0.0275371236975448	0.00985283995314662	0.00497579461665492	-0.00568181125724047	-0.0123871762006672	0.000972199343009273	-0.0120214131547832	0.00283791420752468	-0.00209321499945605	-0.00930097177626051	-0.020357355324475	-0.0107282180055263	0.0164213079724427	-0.0202428607367632	-0.0134721055157675	-0.00121565387763375	0.00579740066361273	-0.000383774293329346	0.0211868961469922	-0.00553474191665231	0.00114720790392719	-0.00401321414009365	-0.00310113212739976	0.0110796766550519	-0.00624139470362791	-0.012355697990386	0.00729128899159272	-0.0253135257456195	-0.00910237276144758	0.000258544212094112	-0.0023157990467373	-0.00260224043786045	0.0031628361519408	0.00352195295718176	0.00169005638733443	0.000552883916796034	-0.00247141429209162	-0.000494633746031797	0.00833149533774384
>CY079545.2_Influenza_A_virus_(A/Switzerland/5165/2010(H1N1))_nucleocapsid_protein_(NP)_gene_complete_cds	Sw	0.165151089886247	-0.0539763679397608	-0.0616427623213919	-0.0134809630674976	-0.0432910472369236	-0.0658641485005312	0.0246758139470536	-0.000343586604991919	-0.0791603654632663	-0.00994499539117806	0.0204313006519821	0.011127329418374	-0.000792237723199365	-0.0140257470547056	0.0227445098203137	0.0141753456840574	0.00960254135229346	-0.00918340098644121	-0.000456460988924242	-0.00448884800809285	0.0108946224110907	-0.000566934650770674	0.0235472488281717	0.0093270564335967	0.00413431518507825	0.0111818770061596	0.00568643280469952	-0.0297262732093674	0.00688363161677614	0.0195503984680547	-0.000843801895443811	0.017576124222638	0.0417969636219775	0.010061724723902	-0.013286778703331	0.019186596696659	-0.00769471001992995	0.0302733307569241	-0.0482224439230246	-0.0221360440553545	0.00733572332142319	0.000418313685430203	0.00445184667122337	-0.000377714750817614	0.00130854754678599	0.00520963696680989	0.00211584275534531	-0.000511304649255776
>CY095676.1_Influenza_A_virus_(A/swine/Texas/4199-2/1998(H3N2))_nucleocapsid_protein_(NP)_gene_complete_cds	1	-0.182052420836787	-0.0582947847504651	-0.0148775623516376	-0.0556326673587296	0.00614211533369434	0.000323705360806744	-0.00591116379378805	-0.0141553077390645	-0.00129565264784473	0.0132393717551293	-0.00698625464024804	0.00204409234930266	-0.00925103615328879	0.00663453972681057	0.0182011628099771	-0.0160541651538475	-0.00223724899820901	-0.000282524999463246	0.00453302191687372	-0.000433996814819026	-0.00516682984654677	-0.0168895572668002	-0.00728571945161804	0.00806291069529637	-0.00389860336724289	-0.000717004974057739	-0.00469967324357195	0.0130884357947712	0.000400880850001727	0.00454518735037056	0.0112216267398555	-0.00116022241719407	0.000157619708739378	0.00347511710263934	-0.000108865411572323	-0.00231563811352475	0.00499634721661985	0.00629928578216764	0.00689953102433841	-0.0130957209579491	-0.0106758714189537	0.00290156793840686	0.00902549227170182	-0.00572594705894859	-0.0190110208421896	-0.0120458021982229	0.0539738400721077	-0.00095348045581919
>CY005909.1_Influenza_A_virus_(A/turkey/Minnesota/833/1980(H4N2))_segment_5_complete_sequence	A	0.105547365616823	0.00610292762251171	0.20603436451628	-0.0142647059438145	0.0214823527120343	-0.0107793684158272	0.0503585154778471	-0.0403410957083099	-0.019385113863375	0.00755152267859784	-0.0196222135734491	-0.00286831447194827	-0.0197888925813669	0.0114067782163046	0.0137923515035156	0.0123716515416778	-0.0185877171251187	0.0280150400445674	0.0233118255260537	0.0165663715219217	0.0775508230226196	0.0452342110561579	-0.0426031297529881	0.0328304224233041	-0.0399663569980488	-0.00889748845098451	0.00879008079039243	0.00440435473146916	-0.0233657457978032	-0.00886499772290891	0.000205159745249618	0.00640346579307859	0.0105147966800332	0.0109067108114689	-0.000447677003099457	0.00484681212531849	0.000786998963878993	-0.0038851007535433	0.000557217737867037	-0.003297739363802	-0.000900769579636317	-0.00137160422900739	0.00329049036952322	0.00397303262045134	0.000378019910076378	-0.000870061550189913	-0.000458043142888882	-0.000729026958989567
>CY032224.1_Influenza_A_virus_(A/equine/Kentucky/2/1986(H3N8))_segment_5_complete_sequence		0.0354294899659571	0.0206395718539246	0.133246102881692	0.0447992255365159	-0.0984565534432054	-0.0804123485229883	-0.237539420024913	0.066161381092397	-0.0107070580744438	-0.00571784960708759	-0.0354879724224323	-0.016168372953866	0.0178015613458207	-0.00961003188766943	0.0145573699563367	0.00120089059321949	0.00270287752781535	0.001826773208783	0.000594998017859946	-0.00956329494179593	-0.00230499113012161	0.000782874361959025	0.00120182273813173	0.00200592051508908	-0.00201008927903817	-0.000991133628664619	-0.00311092907899014	0.000743373379545962	-0.00451098986107813	-0.000416561919621476	-0.00129425436962713	0.00169338351804709	-0.00203116830538319	0.00172551511739663	-0.000143147209558362	-0.000142423743457582	0.00091265924259438	-0.000601859609719371	0.000195591951548151	-0.000893458763357077	0.000802760323892032	1.39181353294193e-05	0.00107556431569877	0.000491563935403383	-0.000316107879619732	-0.000500219025399986	0.000688007498658345	0.000122466110515365
>DQ889686.1_Influenza_A_virus_(A/Iowa/CEID23/2005(H1N1))_nucleoprotein_(NP)_gene_complete_cds	Ia	-0.171173874238077	-0.056490742137715	-0.0103590600138487	-0.0858753577474267	0.00629343352575146	-0.00290263740947654	-0.0218333758305185	-0.0415023015340422	-0.00744844863292585	0.0389772385526917	-0.0038469017437906	-0.00532374528717333	0.0248881277718018	-0.00165115886900337	-0.0158596494716154	0.00953595512419393	0.00377590589416421	0.00632308288886777	-0.0118862654699148	-0.00183267837183266	0.00155146023699323	-0.000823186631338283	0.00138102020735531	-0.00841639245907671	-0.00257900841200562	-0.00109786423046079	0.00191002372697706	-0.00905265843833331	-0.00179500746049645	-0.00376259618682175	-0.000595844303463903	-0.00391426380691561	0.00568974144369676	-0.00672002219592762	0.000399180617092462	-0.00278205735166988	0.00789576715384853	0.0142165647354886	0.0294342082446913	-0.0435246659388723	-0.041737209255208	0.0262134420236304	0.00555866330903772	-0.00263174442406645	0.0118589819754976	0.0262311044412672	-0.010597080550728	0.00208510519217533
>AY744935.1_Influenza_A_virus_(A/Brevig_Mission/1/1918(H1N1))_nucleoprotein_(np)_mRNA_complete_cds	18	-0.0101169983710155	0.127120895728387	0.0335752462923785	-0.00640644582557037	0.040322923150136	-0.0187844651766399	0.04582894863366	0.115353147415513	-0.0152863395965372	0.08206204409071	-0.0135859644880354	-0.0129682109488217	0.0112030723263849	0.00654242661068843	0.0190298593909969	0.00708062306635111	0.00243731319617891	0.011179254208723	0.0117481569202791	0.00888932448056047	0.0226552375497089	-0.0298287393514742	-0.0105184473412255	-0.0354872878641669	-0.0384980239375623	0.0498628265004855	-0.0390132724950318	-0.00101770035815969	0.0484956681976101	-0.00163174158122754	-0.00752143652946698	0.000882773783255447	-0.0125973382975984	-0.0168355792836423	0.00251827367992487	0.0032096451316665	-0.00702894393731532	0.00233450232800926	-0.00318424644943888	0.00233863888373169	-0.00103316647881293	-0.00534582602122952	0.000538620660168991	-0.0064039260174069	0.00243864775583965	0.00331406752480222	-0.000435733346051277	0.000759647297492681
>CY009455.1_Influenza_A_virus_(A/Weiss/43(H1N1))_segment_5_complete_sequence	43	0.0059867820034069	0.193049595912594	-0.003691922632069	-0.00471397283606463	0.0172291357759693	-0.00858265090510907	0.0126918371618872	0.0342607424753976	-0.0116832864089585	0.054164060742285	-0.0155984014319776	0.0135500775957782	0.00472403600230098	0.0288244342296023	0.00404700716215367	0.0793243260739336	-0.0741959352059446	-0.0271492576423232	0.0523706123559708	0.00955841754038091	-0.0425648217473548	0.00293630782382214	0.0289205958216521	0.0393200481221915	0.0141160422947139	-0.0218003248761105	0.0171859894800104	-0.00169199672247843	-0.000421312083949965	0.00862437275634147	0.00562444794717847	-0.00705195137793445	-0.00313215646084045	-0.00111498869370269	0.0158484282638212	0.00649568235268108	-0.0236950877318173	-0.0111355928131009	0.000754153855883626	0.00233239404715125	-0.00823936107433888	0.00383930851501093	0.00112288992697493	0.00056933459785337	-7.06836193633149e-05	0.000382201043766701	0.000642457424526172	-0.0017668383721107
>M30747.1_Influenza_A_virus_(A/swine/Iowa/15/1930(H1N1))_nucleoprotein_complete_cds	30	-0.0362699857211262	0.0937466043153109	0.0286854437268846	-0.0133790891870839	0.0407766772285425	-0.0111621186624912	0.0549569406931836	0.15289153515972	-0.0130015777551281	0.0908445562366815	-0.011460061333553	-0.002246517603427	-0.00216639605899182	-0.0448353494694272	-0.022985084665989	-0.0427910070978877	0.0320903870607815	0.0144221763177082	-0.0415999243214913	-0.0137774455188521	0.000284631239568103	0.0102753564700716	0.00431264550750075	0.014808787174275	0.0330610698854411	-0.0374393197790653	0.0291845608750194	0.00538675141494758	-0.0262681234459193	0.00281234068609496	0.00774707539053804	-0.00509761098175592	0.00756391263187293	0.0108609367983537	-0.00460704505742283	-0.00413136014578006	0.00828192693786168	-0.000902420398570389	-0.000161043357662169	-0.0016614756486171	0.00407501630136403	0.00149440717566316	-0.00161952739960356	0.00301522581044071	-0.000715530011173911	-0.00179177261707921	-0.000467519548242029	0.000388376695861043
>DQ469983.1_Influenza_A_virus_(A/swine/Manitoba/12707/2005(H3N2))_segment_5_nucleocapsid_protein_(NP)_gene_complete_cds	1	-0.173219197928943	-0.0577245578932396	-0.0089188758540617	-0.0827719872110119	0.0106696065086346	-0.00233855248862774	-0.0222939820320241	-0.0510090456814742	-0.00708528764151512	0.0398053549482645	-0.000555410505582524	-0.0062066608562651	0.0386918717207662	0.00174411833170695	-0.0403137437115832	0.0192104198522353	-0.00383842733580832	0.0107379906046344	-0.0159383414980892	-0.0157039383859168	0.00495827740687071	0.00031736817360641	0.00950791011018833	-0.0242263377304388	-0.0256643585080439	-0.00644580744364024	-0.00188042891577073	-0.00728798723688705	-0.0172897835579129	0.0325384490270818	0.00506033493129057	0.00655162387337171	-0.008284846379365	0.00721310269191072	0.00151050558898878	-0.00404866685277646	-0.0057786107723048	-0.00717161429368985	-0.00896729174037241	0.0140710271431352	0.0162812580412766	-0.00815785252276234	0.000976056393076258	-0.000520520270583974	0.00312899575663565	-0.00608497792926406	-0.00119498732747576	0.00061814540619368
>FJ374515.1_Influenza_A_virus_(A/swine/Shanghai/1/2007(H1N2))_segment_5_nucleocapsid_protein_(NP)_gene_complete_cds(2)	8	-0.171936651470231	-0.0598000598516533	-0.0158854588229505	-0.0592186160122156	0.0086775240252435	0.00538605286986867	-0.0126190572544786	-0.0196708919010943	-0.0170559881263853	0.0261647948835225	-0.0236404529509766	0.0117030493364587	-0.036381370114867	0.024249155477196	0.0724380614055187	-0.0367444008665967	-0.00178527596917084	-0.0024959040583926	0.0168026866188475	0.00816161009673849	-0.00978610734160896	0.0228849958253788	0.000318325394389484	-0.024285464906602	0.0227911920016996	-0.000829388457215564	0.00751396092675126	-0.0192618075601763	-0.00189267990008734	0.000481194954029021	-0.0125427291628259	-0.000720215054019434	-0.00434568351947784	0.000225235555595454	-3.31685276936016e-05	-0.00309210436112705	-0.000150737117943337	-0.00655457816619082	0.000963912477820416	0.0042246126805883	0.00480800794562126	-0.00429123981761339	-0.00211365673334538	0.0012528814925502	0.000636486641423564	-0.00185307610141983	-0.00669296023469859	4.88204732473968e-05
[truncated: 9 more columns]
