# Supplementary material for: Re-evaluation of the evolution of influenza H1 viruses using direct PCA
Source: Sci Rep. 2019 Dec 17;9:19287. doi: 10.1038/s41598-019-55254-z (PMC6917806; doi:10.1038/s41598-019-55254-z)
Supplement: Supplementary file 1 — data set 1 [file 41598_2019_55254_MOESM1_ESM.zip › information/supplement/S2/PCseg6.txt]

types
>CY066961.1_Influenza_A_virus_(A/Aarhus/INS240/2009(H1N1))_segment_6_complete_sequence	M	-0.148694466	-0.00396543	-0.162386077	-0.023275444	0.008019301	-0.01030035	0.008850079	-0.003883012	0.003798817	-0.001446163	0.000730006	-0.001089752	0.003389684	-0.002897094	-0.005059968	-0.001660383	0.003779495	0.00043737	0.007174598	0.007007934	-0.001505572	-0.007970617	-0.003426847	0.001502974	0.011445149	0.00622081	-0.037213109	0.00417105	0.007174546	0.003107479	0.00091525	-0.001852241	-0.001398299	-0.002171873	-0.001002568	-0.000300576	-0.015967929	0.00134739	0.004231866	0.002977187	0.00320179	0.001442241	-0.017253508	0.018476458	1.51E-15
>CY050200.1_Influenza_A_virus_(A/Mexico_City/001/2009(H1N1))_segment_6_complete_sequence	M	-0.148739168	-0.003500795	-0.164027475	-0.023402983	0.008077817	-0.010661479	0.008873695	-0.002889323	0.003280696	-0.001400692	0.000277317	-0.001246429	0.003014548	-0.001987172	-0.005495813	-0.000879948	0.003103797	0.001417208	0.008323679	0.007651294	0.000365538	-0.010368048	-0.002190011	0.001521159	0.010852219	0.00677902	-0.036863172	0.003971923	0.006744347	0.003525399	-0.000970451	-0.003966105	-0.002421045	-0.002472911	-0.000387484	-9.59E-05	-0.01521931	0.000472505	0.004743177	0.003216996	0.003525467	0.001217964	-0.016474717	-0.018780004	-1.58E-15
>CY206735.1_Influenza_A_virus_(A/mallard/Southcentral_Alaska/12ML00995/2014(H1N1))_neuraminidase_(NA)_gene_complete_cds	A	0.009429999	0.014907085	0.097438575	-0.222555678	0.009692922	-0.090859766	0.034234883	-0.006450858	-0.055001235	-0.010582356	0.019356351	0.022711007	0.005300302	-0.036676111	-0.062044646	0.069203079	-0.048913241	-0.055644314	-0.019716151	0.000762739	-0.011905878	0.008950644	0.048211669	-0.011974943	0.003460233	-0.000515887	-0.006940519	0.005729301	-0.002784829	0.00458555	0.003023902	0.003431851	-0.00123678	-0.0013311	-0.001991569	0.0009912	-0.000584645	0.000368175	0.000288612	-0.000144215	-0.000135541	-0.000398806	-1.69E-05	-1.60E-05	-5.20E-17
>KR701155.1_Influenza_A_virus_(A/swine/Netherlands/Mill-CVI2617A/2012(H1N1))_segment_6_neuraminidase_(NA)_gene_complete_cds	6	-0.110251368	-0.004688993	0.027781969	-0.015019379	0.014176312	0.035197977	-0.090458623	-0.021076291	-0.038049509	0.120968157	0.023286888	-0.038644563	-0.017512283	-0.000273795	0.007301864	0.053081547	0.025949143	0.051189725	-0.063087428	-0.100640338	0.023653306	-0.001188066	0.007776901	0.014566478	0.008407084	0.00289346	-0.011204729	0.002570813	0.002164716	-0.002736506	-0.000253603	0.004406654	0.002189277	-0.000373698	-0.000839853	0.00080082	-0.000442001	0.001290518	0.000493122	0.000442501	0.000560194	0.000582469	0.000252363	-3.51E-05	-1.23E-16
>JQ809767.1_Influenza_A_virus_(A/swine/Illinois/A01134201/2011(H1N1))_segment_6_neuraminidase_(NA)_gene_complete_cds	8	-0.141889335	-0.011867325	-0.165509396	-0.02422739	0.002704822	-0.015309198	0.013056882	-0.004708437	0.002272257	0.001805753	0.004272855	-4.47E-05	0.006088532	-0.004265968	-0.001450923	6.91E-05	0.008627796	-0.000405855	0.005595421	0.005301502	-0.001245206	-0.003510067	0.000931674	0.002039112	0.010489251	0.001059584	-0.033472886	0.002930782	0.008551758	0.004646622	0.001899108	0.002358818	0.001031034	0.000780209	0.003404679	-0.003805189	0.053228539	-0.00415044	-0.017205088	-0.011269909	-0.017103683	0.000544233	0.004004908	0.000110821	-1.97E-15
>KM029889.1_Influenza_A_virus_(A/swine/Guangxi/NS2196/2012(H1N1))_segment_6_neuraminidase_(NA)_gene_complete_cds	8	-0.127263264	-0.000935391	0.056457516	0.05499483	-0.138021362	-0.066633057	0.074532001	0.000942394	0.027830501	0.034778366	-0.018322037	-0.02316954	0.006554422	0.022600875	0.018639677	-0.013333571	0.012278322	-0.011465833	-0.022399751	-0.007068279	-0.017554325	-0.019200164	0.014797179	-0.002258544	-0.000251207	-0.002548382	0.011309344	0.001672962	0.007011187	0.08621623	-0.008104232	0.012567474	0.008390113	0.001154595	0.004275969	-0.002855275	-0.001871568	-7.71E-05	0.002464031	0.000546656	-0.00093839	0.000444412	-0.000185886	6.00E-06	8.76E-17
>KX232487.1_Influenza_A_virus_(A/turkey/Ontario/FAV-006-4/2016(H1N1))_segment_6_neuraminidase_(NA)_gene_complete_cds	A	-0.129674736	-0.012600985	-0.165664545	-0.03599526	0.00588164	-0.012850089	0.021151758	0.007602082	-0.001153275	0.002843017	-0.000559542	0.000344501	-0.002500672	0.002965974	-0.001075816	-0.005744453	-0.019053942	0.001485681	-0.021228178	-0.0141938	0.003157957	0.012125818	-0.002406536	-0.005117547	-0.022961129	-0.008867541	0.070615867	-0.007899993	-0.021761341	-0.009279677	-0.001691359	-0.001763172	-0.000529051	0.003001387	-0.005150311	-0.054569832	-0.002220875	-0.0009695	-0.000399845	0.000548106	0.001088575	-0.000679413	-0.000590217	7.65E-07	-1.85E-15
>KT836485.1_Influenza_A_virus_(A/Hawaii/17/2015(H1N1))_segment_6_neuraminidase_(NA)_gene_complete_cds	M	-0.138317284	-0.00949091	-0.162375664	-0.038974895	0.001369608	-0.018952998	0.017256467	0.0035155	-0.002378184	-0.001457944	-0.005908038	0.002502222	-0.00734318	0.010896918	0.003511665	-0.00820438	-0.004442083	0.005753793	-0.020199041	-0.003536934	0.006026452	0.022883094	0.006016079	-0.007964772	-0.018433651	-0.012951815	0.064171753	-0.009983186	-0.007371504	-0.005352924	-0.00195441	0.003431939	0.003804258	0.002982246	0.004885022	0.058593549	0.003126624	0.000858837	0.003375631	0.000829674	0.001950816	-0.000693799	-0.000535279	6.30E-05	-1.94E-15
>KU976753.1_Influenza_A_virus_(A/swine/Mexico/AVX62/2014(H1N1))_segment_6_neuraminidase_(NA)_gene_complete_cds	2	-0.124402493	0.011454417	0.066294643	0.061847241	0.165815309	-0.029723905	0.074415351	0.000243469	0.018396136	0.019698302	-0.005270649	0.001158164	0.003864067	0.009478236	0.005430009	-0.00262492	-0.003495997	0.000768443	-0.006228604	0.001950744	0.004178849	-0.002907214	-0.002486849	-0.002936746	0.003952798	0.004125185	0.001609224	0.007101345	-0.005198763	-0.002312328	-0.015799396	0.032828357	-0.03599327	0.009825442	0.005460882	0.003072258	-0.012315313	-0.02943463	-0.031501169	-0.000276701	0.000909702	-0.000467872	-8.40E-05	2.64E-06	2.84E-16
>1978_CY020295.1	R	0.195931889	-0.174726792	-0.015206259	0.017718452	-0.010147093	0.030492417	0.028349771	-0.016832942	-0.027535199	0.006170188	-0.008437733	0.009204031	0.021459315	0.02811839	-0.030487568	-0.012134506	-0.002149389	0.026420567	-0.004125905	0.011579114	-0.014344588	0.006041889	0.011463981	0.022462719	0.010093463	-0.009381397	0.017775766	0.087065694	0.017520597	-0.007467735	-0.006095863	0.005217228	0.005758288	-0.04844119	-0.003315121	-0.0001785	-8.05E-05	0.000586776	-0.0027134	0.003435748	0.000356651	0.000151947	0.000978451	-1.48E-05	4.38E-16
>1986_D31947.1	R	0.206589604	-0.184980159	-0.00894806	0.030465771	0.000317443	0.006474065	0.027646789	-0.037478035	-0.072549175	-0.00704089	-0.0325165	-0.007242726	-0.0181482	-0.013321045	0.014977862	0.00057527	0.004616132	-0.002422139	-0.001412894	0.002237446	0.000288537	-0.004899655	-0.000347499	0.001856233	-0.000184586	0.002059123	0.002668082	0.025404314	0.007366506	0.001324223	0.010024225	-0.014698342	-0.004408318	0.051417748	-3.43E-05	4.31E-05	-0.002088341	-0.003672049	0.00816108	-0.037618822	0.012641964	-0.000602671	-0.000862146	-8.43E-06	2.16E-16
>1995_CY125054.1	R	0.188445987	-0.182970771	0.002550784	0.03410964	0.013236873	-0.037982068	-0.039405614	0.016955243	0.030607739	-0.006975879	0.013049752	0.022482465	0.0265013	0.017328286	-0.008510222	-0.055184123	-0.04517868	0.065683906	0.020374774	-0.031167901	-0.041444888	0.04706714	0.078589568	-0.009191689	-0.017851686	0.028824746	-0.019809336	-0.030197823	-0.009040245	0.004037591	-0.001638433	-0.004499181	-0.004782366	0.003585604	-0.006268934	-0.000270654	0.001340215	-0.002326755	0.001113921	0.001635487	0.000923701	-0.000484981	-0.000201637	3.34E-05	-5.61E-17
>2005_FJ231814.1	R	0.194357707	-0.18469623	-0.005132603	0.016434306	0.019135395	-0.091502613	-0.088299112	0.060257902	0.086572321	-0.004587861	0.033204322	0.001686174	-0.009976186	-0.010966411	-0.001606436	0.012205925	0.009033668	-0.023335518	-0.005076686	-0.000303971	0.010152693	-0.003020527	-0.021032812	-0.001428987	0.003240563	-0.005451463	0.003138846	0.005006294	-0.005953684	-0.00275892	0.007016794	0.004149166	-0.005334706	-0.005801202	0.058676239	-0.003839921	-0.004947667	0.004688377	0.006314067	-0.004031324	-0.007076107	0.001160841	0.000112425	1.68E-05	-2.87E-16
>CY115953.1_Influenza_A_virus_(A/swine/England/1093/2005(H1N1))_neuraminidase_(NA)_gene_complete_cds	6	-0.11747724	-0.002644143	0.035506976	-0.007158884	0.014272617	0.026548105	-0.056935952	0.00025231	-0.025611556	-0.122300954	0.024683127	-0.118427607	0.051492995	0.072977433	0.07864574	0.024368255	-0.019582926	-0.042631338	-0.007232132	-0.003185579	0.012332987	0.026907288	0.015219831	0.003255836	-0.011756511	0.008129003	-0.007686994	0.009568398	0.00023225	-0.003680681	-0.002947366	0.002388703	0.008940544	-0.001395993	-2.55E-05	-0.001062811	-0.000322553	-0.001587557	-0.000939114	0.000164351	0.000250486	-0.000169851	-0.000149672	-3.26E-05	-6.41E-17
>GQ229330.1_Influenza_A_virus_(A/swine/Hong_Kong/NS1179/2007(H1N1))_segment_6_neuraminidase_(NA)_gene_complete_cds	8	-0.136502059	-0.000543277	0.054640879	0.059920738	-0.12945811	-0.060416309	0.060119018	0.004687037	0.027644485	0.03040717	-0.006957648	-0.019435026	0.006074345	0.001739361	0.007636384	0.001553486	-0.002807037	-0.007553871	-0.002228956	-0.00267896	-0.009052365	-0.013717871	0.007695166	0.002516171	-0.007297263	0.004598677	-0.003190406	0.000146584	-0.004090869	-0.051085802	0.000308946	-0.009119545	-0.006197613	-0.000630276	-0.014350322	0.004287342	-0.017095542	-0.002597219	0.005833228	-0.011733424	-0.033925156	0.001135477	0.000707327	-9.75E-05	-9.63E-17
>KY063954.1_Influenza_A_virus_(A/blue-winged_teal/Lousiana/UGAI14-0690/2014(H1N1))_segment_6_neuraminidase_(NA)_gene_complete_cds	A	-0.007179149	0.01065186	0.103851713	-0.217338523	-0.005573338	-0.098117623	0.022485127	0.002520731	-0.050537222	-0.008175896	0.046544203	-0.002208646	0.002245512	0.027961828	0.043182397	-0.067806674	0.055510935	0.06037262	0.042590456	-0.002545823	0.007353948	-0.013336056	-0.041660162	0.011103548	0.007104287	0.000769644	0.006793719	-0.005435693	0.007148656	-0.006072219	0.000314734	-0.002429617	-1.30E-05	7.36E-06	0.000928767	-0.00211305	-5.94E-05	-0.000612247	-0.000710109	0.000592817	0.001087165	-0.000128065	5.90E-05	1.07E-05	-6.11E-17
>KU143337.1_Influenza_A_virus_(A/wild_bird/Wuhan/WHHN16/2014(H1N1))_segment_6_neuraminidase_(NA)_gene_complete_cds	A	-0.041616634	-0.005940399	0.056927262	-0.120926524	0.005989077	0.034986463	-0.070144533	-0.016370493	0.090814358	0.010770885	-0.219858524	-0.005370147	0.010797596	0.011784619	0.010235211	-0.010510656	-0.006031073	0.007593762	-0.010526499	0.013104471	-0.00064126	0.001595916	-0.003443439	-0.006098071	0.018610665	-0.006860134	-0.000860611	-0.001980018	-0.000614604	-0.003514882	0.004788307	-0.0013333	-0.004734241	7.19E-05	-0.001090447	-0.001466262	0.001078685	-0.000893241	0.000339901	0.000394506	-0.000377559	0.000277372	0.000225981	-1.00E-05	3.71E-16
>KC167161.1_Influenza_A_virus_(A/swine/SouthDakota/A01267922/2012(H1N1))_segment_6_neuraminidase_(NA)_gene_complete_cds	1	0.164525312	0.171227462	-0.005308603	0.019999622	0.003385971	-0.034940146	-0.029845592	-0.1861464	0.063380387	-0.02622652	0.028203135	0.009645893	-0.018597729	0.011036483	-0.009003521	-0.008443496	0.00239626	0.000898925	0.011778107	-0.000963826	0.012513432	-0.005809284	0.025042523	0.039052476	-0.026069316	-0.075256478	-0.011695851	-0.004704945	-0.007829556	-0.000630061	-0.001955114	0.002964772	0.001140809	0.004027605	0.000545816	-0.001344739	-0.0015649	-0.00028259	-0.000315767	5.46E-06	0.000124067	5.70E-05	-9.69E-05	-2.45E-05	8.71E-16
>KR699744.1_Influenza_A_virus_(A/swine/France/Finistere-0011/2011(H1N1))_segment_6_neuraminidase_(NA)_gene_complete_cds	6	-0.123546283	-0.004689491	0.04398948	-0.004467515	-0.000588975	0.032772155	-0.09375529	-0.024660997	-0.040033327	0.109612232	0.055506522	-0.005011003	-0.003541767	-0.005183752	0.034575669	-0.02249843	-0.065356281	0.013744506	-0.039952376	0.116854549	-0.020956736	-0.005914432	-0.011562357	-0.003735013	-0.010250626	-0.00335093	-0.001994654	-0.005332386	0.002301634	0.00140069	-0.002064556	-0.004010872	0.001351008	0.001027526	0.001996998	-0.000453765	0.000129394	0.000313979	-0.001025835	-0.000268054	0.000234425	0.000174297	0.000365235	1.32E-05	-3.14E-17
>FJ638308.1_Influenza_A_virus_(A/swine/NC/00573/2005(H1N1))_segment_6_neuraminidase_(NA)_gene_complete_cds	1	0.190029163	-0.179308195	-0.009116742	0.018750431	0.018517284	-0.090596597	-0.091098359	0.064553297	0.090122613	0.0009545	0.03578396	-0.005847124	-0.011882711	-0.013935666	-0.000832804	0.016936058	0.020405604	-0.033470401	-0.004372689	0.009366282	0.014287659	-0.019564085	-0.027951658	0.002428656	0.003731561	-0.009631706	0.006615515	0.000177071	0.005392943	0.00564161	-0.003969594	0.001208169	0.005756957	0.003975251	-0.054499918	0.004675565	0.003726629	-0.003243691	-0.006234423	0.003172073	0.006176302	-0.000298719	-0.000226908	-6.49E-05	2.37E-16
>AF250366.2_Influenza_A_virus_(A/Swine/England/195852/92_(H1N1))_neuraminidase_(NA)_gene_complete_cds	6	-0.157515351	-0.007872962	0.041008454	0.027040492	-0.003320715	0.043007514	-0.031804573	0.006953996	-0.008351377	-0.051393553	0.013702117	-0.015034924	-0.001513276	-0.036915815	-0.020967984	-0.003558822	0.014143286	0.011052134	0.000944738	-0.002152271	-0.017907424	-0.02183127	0.003176445	0.005066355	0.000226439	-0.00810973	0.011149949	-0.006850131	0.010488827	0.009745697	0.03298834	-0.012682554	-0.030953735	-0.012207907	-0.001017103	0.001056349	0.000603119	0.000860365	-0.000301711	-0.000150547	-0.001982951	-0.033166024	-0.001533825	5.74E-05	1.61E-16
>CY009894.1_Influenza_A_virus_(A/Swine/Spain/50047/2003(H1N1))_segment_6_complete_sequence	6	-0.129149221	-0.004678286	0.051716486	0.056863531	-0.06861103	-0.014803637	0.007014506	-0.008796157	0.001828122	-0.033352481	0.003043444	0.012037234	-0.01251802	-0.0194681	-0.02620501	0.031984758	-0.066287	0.050966387	0.038387246	0.002846371	0.075394985	0.07798429	-0.047478754	-0.012731018	0.032504064	-0.012377089	0.001975798	-0.004581339	0.025582161	0.010527517	-0.002716832	0.003080455	0.0015234	0.00138013	-0.001912067	-0.002160657	-0.00142491	-0.000220786	-0.001093753	-0.001430781	-0.001101314	-0.000172616	-1.95E-06	-4.32E-05	8.07E-17
>CY037954.1_Influenza_A_virus_(A/swine/England/WVL16/1998(H1N1))_segment_6_sequence	6	-0.139803689	-0.000349493	0.040499258	0.026723345	0.001647788	0.048426716	-0.044718321	0.013611029	-0.011018668	-0.066528587	0.015429017	-0.018970912	-0.008501518	-0.040408929	-0.038336008	-0.026752862	0.013486134	0.015688514	-0.001762572	-0.005661847	-0.034251652	-0.044018878	0.025973207	-0.039791544	0.04511158	-0.027627154	0.0148649	-0.009145319	0.028440477	-0.017641608	-0.04556753	0.018821848	0.033955382	0.014739906	0.006174703	-0.00304529	-0.001159137	-0.000481386	0.000524663	-0.000567896	-0.000247457	0.002037358	-7.48E-05	-2.43E-05	9.08E-17
>DQ150427.2_Influenza_A_virus_(A/swine/MI/PU243/04_(H3N1))_neuraminidase_(NA)_gene_complete_cds	6	0.171870975	0.178854592	-0.014784338	0.021834538	-0.002820138	-0.008205459	-0.017718668	0.079390971	-0.044268056	0.002503095	-0.026670565	-0.04981296	-0.115785019	0.093793739	-0.06278821	0.002866131	-0.02942757	0.008862661	0.029104531	0.01338444	0.019956699	-0.040160093	0.016379099	0.008860723	-0.006744636	0.013326036	4.37E-06	-0.005920883	-0.003046633	0.000958317	-0.003247851	-0.005325551	-0.005406095	-0.001517664	0.001621532	0.000105335	0.002036769	0.001428744	-0.002111535	-0.000294613	0.000135498	-0.000384303	0.000382098	0.000285928	6.56E-16
>EU604690.1_Influenza_A_virus_(A/swine/OH/511445/2007(H1N1))_segment_6_neuraminidase_(NA)_gene_complete_cds	6	0.18469462	0.183618739	-0.010912214	0.019559447	-0.001560327	0.000605127	0.005161449	0.062610544	-0.030109845	0.012626303	-0.00851223	-0.012253111	0.005490617	0.000891842	0.001555546	0.024389267	0.038782793	-0.005684648	-0.009232867	-2.44E-05	-0.074855095	0.070095355	-0.032211045	-0.000759036	0.015580343	-0.039253473	-0.009491997	-0.005257482	-0.012586039	0.005408153	-0.033546336	-0.035823503	-0.017530401	-0.002498653	4.54E-05	0.00043268	-0.003176402	0.009182245	-0.009742761	-0.003449254	0.000392187	-7.91E-05	3.11E-05	-4.98E-05	1.86E-16
>AB434394.1_Influenza_A_virus_(A/swine/Hokkaido/2/1981(H1N1))_NA_gene_for_neuraminidase_complete_cds	8	0.186425158	0.171548805	0.011245137	0.0032914	0.002633515	0.016406633	0.01031994	0.011208884	-0.00735435	-0.011428407	0.009485148	0.00062007	0.023645516	-0.030755446	-0.021248752	-0.118726092	-0.04198563	-0.053717381	-0.070482211	-0.042678701	0.049122173	-0.001725021	-0.022223075	-0.001707262	0.008880845	0.014709196	-0.011706853	0.005289904	0.002254525	0.000479767	-0.005973394	-0.016843698	-0.005260332	-0.004684826	-0.000820063	0.002921508	0.00119369	0.00313554	-0.001517542	-0.001117025	1.69E-05	7.19E-05	0.000166947	-1.21E-05	-2.28E-16
>CY022335.1_Influenza_A_virus_(A/swine/Iowa/17672/1988(H1N1))_segment_6_complete_sequence	1	0.197093676	0.198377867	-0.014526164	0.025823188	-0.002615139	0.001767438	-0.000575419	0.046073882	-0.023705612	0.009001533	-0.004586191	-0.002579033	0.010083278	-0.011670203	0.000446685	0.000556697	0.011800373	-0.000860425	-0.006507066	0.003943358	-0.02700847	0.025475374	-0.014412554	0.002844115	0.002293042	-0.008444627	-0.003975523	0.002430163	0.008937549	-0.005826728	0.030773953	0.029750485	0.010502979	0.005414645	-0.001282817	-0.002726668	0.008576216	-0.040116563	0.033627508	0.009258399	-0.000815342	0.000524298	-0.000315884	-7.60E-05	2.18E-16
>CY037985.1_Influenza_A_virus_(A/swine/France/WVL4/1985(H1N1))_segment_6_sequence_tr	6	-0.125460564	-0.002399481	0.046069732	-0.011318126	-0.012883723	0.035227127	-0.02402455	0.012022297	0.002149161	-0.039320886	-0.026320274	0.00759284	-0.000746785	-0.047152371	-0.045161737	0.008314057	0.005142918	0.008906949	0.006253271	-0.004868202	-0.019118385	0.003654685	-0.046189604	0.048463486	-0.101533726	0.036556549	-0.010081647	0.004878389	0.007159338	0.004504156	-0.028580578	0.009526584	0.015054086	0.005312261	0.003402767	0.001697478	0.000165117	-0.000688112	-0.00173515	-0.000532505	-0.000374268	0.001216729	-0.000107732	1.16E-05	6.95E-18
>FJ415611.1_Influenza_A_virus_(A/swine/Zhejiang/1/2007(H1N1))_segment_6_neuraminidase_(NA)_gene_complete_cds	8	-0.138564229	-0.001670675	0.054619408	0.067330014	-0.134393758	-0.061225496	0.058907471	0.001110392	0.028701812	0.030066229	-0.009378565	-0.018756123	0.006881392	-0.003767485	0.003766538	0.005035082	-0.002171978	-0.013618124	0.000671936	-0.003303441	-0.00835759	-0.008070586	0.003212594	-0.003398664	-0.005529744	0.002211838	-0.011611923	-0.00107364	-0.001998498	-0.047553917	0.003992362	-0.00360284	-0.005854592	-0.000769015	0.011028616	-0.001205064	0.018109918	0.002676371	-0.006247626	0.0116917	0.034878889	-0.001085797	-0.000679243	9.57E-05	8.94E-18
>AB434298.1_Influenza_A_virus_(A/swine/Ratchaburi/NIAH550/2003(H1N1))_NA_gene_for_neuraminidase_complete_cds	7	-0.131131185	0.006641711	0.049782921	0.027943122	-0.020886022	0.020956436	-0.019939117	0.020276438	-0.018431775	-0.026075304	0.001119492	0.077203443	-0.027394892	0.021086796	-0.011369861	-0.009344215	0.108681764	-0.013800371	-0.044077025	0.053397054	0.058070607	0.04883512	0.054519836	-0.007685105	-0.008538596	0.014387426	-0.00735524	-0.001532819	-0.002660995	-0.004203035	-0.000887711	-0.001385747	0.004271389	0.000312674	-0.000463822	-0.00588825	-0.001512076	-6.98E-06	-0.000374319	7.69E-05	0.000160558	-0.000196222	-0.000168557	-1.17E-05	-7.89E-17
>CY037908.1_Influenza_A_virus_(A/swine/England/WVL10/1993(H1N1))_segment_6_sequence	6	-0.155949286	-0.008478196	0.042413055	0.027563878	0.000500189	0.042452911	-0.025656437	0.006025383	-0.014123634	-0.059134322	0.01526664	-0.016424151	-0.003343615	-0.036648103	-0.019561593	-0.002684755	0.012904835	0.012379464	0.000481888	-0.000629256	-0.016861809	-0.019526565	0.00690848	0.004591829	-0.002130582	-0.008511779	0.016903043	-0.009136946	0.012080254	0.01087336	0.041318429	-0.015987739	-0.041590578	-0.013038885	-0.003933628	0.001438894	0.001192984	0.002089192	-0.001429445	0.000537471	0.001491423	0.028477182	0.001527693	-3.78E-05	2.00E-16
>AB434322.1_Influenza_A_virus_(A/swine/Chonburi/NIAH589/2005(H1N1))_NA_gene_for_neuraminidase_complete_cds	7	-0.127358068	0.000243481	0.028714963	0.021380681	-0.016133206	0.028702884	-0.030769976	0.016361775	-0.022177093	-0.041806778	0.005033231	0.163725658	-0.028487113	0.066637563	0.061677951	0.016558926	-0.04245485	-0.025922164	-0.006996284	-0.045653328	-0.032009448	-0.02585839	-0.024799011	-6.66E-05	0.002084056	-0.008800308	-0.004791709	0.001667488	0.011648721	-0.002927326	0.001531073	0.000363647	-0.00096946	-0.00062789	-0.001320382	0.000666802	0.000987555	0.000618379	0.000626662	0.000161751	7.16E-05	9.48E-05	-5.28E-05	-4.19E-05	1.15E-16
>CY038025.1_Influenza_A_virus_(A/swine/Denmark/WVL9/1993(H1N1))_segment_6_sequence	6	-0.156462177	-0.010080249	0.046429611	0.027442335	-0.015857513	0.029712198	-0.020767937	0.003883883	-0.011822383	-0.028501748	0.012238538	0.011898801	0.005417249	-0.01685812	-0.020196379	-0.007079036	-0.005582153	0.011295781	0.019346214	0.002086973	-0.002589743	-0.010066938	-0.014138057	0.024398564	0.042712741	0.008896821	-0.004183719	0.019346965	-0.103431057	0.00820151	0.006451815	0.005141272	0.016596363	0.007045203	-0.002977642	0.005487727	0.002469813	-0.000239159	0.001505372	0.0005442	0.000265965	0.001000199	-0.00014958	-1.65E-05	2.16E-16
>GQ229266.1_Influenza_A_virus_(A/swine/Hong_Kong/NS837/2001(H1N1))_segment_6_neuraminidase_(NA)_gene_complete_cds	8	0.191039842	0.18298563	-0.025171173	0.031696176	-0.002675035	-0.010725846	-0.01789688	0.048005925	-0.024468598	0.00400846	-0.018380692	0.037636846	0.089519463	-0.037397961	0.043290598	0.049061523	-0.004237749	0.03628629	0.031632397	0.012941978	0.054169482	-0.058947353	0.033615802	-0.004254754	-0.012518638	0.003344931	0.012335067	0.003740462	-0.005239476	0.006571601	-0.027787553	-0.026412058	-0.009756344	-0.004172596	0.003658931	0.001650154	0.00269088	-0.006217471	0.004141676	0.001162793	0.000859112	-4.64E-05	0.00037102	0.000475063	5.04E-16
>CY022479.1_Influenza_A_virus_(A/swine/Maryland/23239/1991(H1N1))_segment_6_complete_sequence	1	0.19709991	0.196792885	-0.028298386	0.02860488	-0.007079388	-0.006022057	-0.00571331	0.046800271	-0.02511379	0.011016642	-0.017165159	0.0099764	0.035452651	-0.019810644	0.017486993	0.00175975	0.003102454	0.010671125	0.010171833	0.00388272	-0.007081059	0.002721187	0.006485791	-0.003197647	-0.007598163	-0.000640725	0.00124862	-0.000421941	0.006435242	-0.005688826	0.044367139	0.048903929	0.023025949	0.007114661	-0.002584906	-0.000512597	-0.010287007	0.031393171	-0.024421085	-0.006223769	-0.000550707	-0.000165229	-0.00041584	-0.000512768	4.40E-16
>KU976552.1_Influenza_A_virus_(A/swine/Mexico/AVX3/2011(H1N1))_segment_6_neuraminidase_(NA)_gene_complete_cds	2	-0.128222849	0.01065474	0.0690579	0.052287237	0.151040497	-0.023098316	0.074106734	0.009493688	0.029731474	0.020805169	-0.009449583	-0.003073749	-0.004392688	-0.000700154	0.000185725	0.007656085	-0.002924258	0.001804844	0.003843994	-0.00334429	-0.003448537	-0.002832729	0.000313183	0.00098281	-0.005879608	-0.005232864	0.001646811	-0.011371529	0.009003323	0.002337237	0.02939576	-0.051414758	0.062378637	-0.015570037	0.004067288	9.66E-05	-0.001924815	-0.005963943	-0.004838018	-0.002938523	0.001212991	0.000496583	4.72E-05	1.20E-06	-1.06E-16
>GQ132155.1_Influenza_A_virus_(A/Mexico/InDRE4114/2009(H1N1))_segment_6_neuraminidase_(NA)_gene_complete_cds	M	-0.150493479	-0.003577719	-0.160459648	-0.020964245	0.008025246	-0.010975337	0.008995686	-0.003099587	0.003847806	-0.00363052	0.000544743	-0.000848309	0.00183636	-0.0044792	-0.003603292	-0.002095252	0.004094865	-0.001849671	0.009279993	0.00538336	-0.001259676	-0.006889937	-0.002902921	-2.02E-05	0.009141823	0.006479024	-0.034303233	0.002253901	0.0053019	0.003498449	0.000671021	-0.001803619	-0.001152272	0.00071557	-0.001154982	7.25E-05	-0.023070494	0.001346966	0.007151313	0.004096327	0.007638841	-0.001740696	0.031224447	0.000279467	-1.81E-15
>EU004442.1_Influenza_A_virus_(A/swine/Tianjin/01/04(H1N1))_segment_6_neuraminidase_gene_complete_cds	8	0.205511598	-0.184877605	-0.00910645	0.034601523	0.000499267	0.003634386	0.028947213	-0.040220932	-0.082360808	-0.006805252	-0.035414956	-0.00836182	-0.020115702	-0.019696841	0.017435954	0.004118109	0.00518674	-0.010472543	-0.000197376	0.001294527	0.004418552	-0.004384716	-0.007249824	-0.002690649	-0.000854423	-0.000726778	-0.00024682	0.004088197	0.003115806	0.000530637	0.007090199	-0.015848763	0.001878301	0.038733529	0.004705225	0.000135318	0.001206164	0.005578867	-0.00868963	0.041970512	-0.014421226	-0.000181131	9.00E-05	1.05E-06	2.56E-16
>KU976805.1_Influenza_A_virus_(A/swine/Mexico/AVX40/2012(H1N1))_segment_6_neuraminidase_(NA)_gene_complete_cds	2	-0.125131236	0.01453266	0.069541972	0.056582318	0.165986104	-0.027355749	0.073841497	0.006270437	0.018999078	0.015236923	-0.005852828	-0.005978668	0.000823037	0.005528266	0.009202312	-8.32E-06	-0.001886372	0.003168288	0.001514392	0.007164535	0.003642659	0.001703824	-0.00211654	-0.000786945	-0.002701751	-0.001711485	-0.003173593	0.007036723	0.000603993	-0.002702831	-0.014652705	0.018756503	-0.019625439	0.004565312	-0.008684677	-0.002457475	0.014967294	0.035553877	0.035466948	0.00291878	-0.001869659	-0.000389975	-3.73E-05	-1.46E-05	1.01E-16
>EU004450.1_Influenza_A_virus_(A/swine/Henan/01/06(H1N1))_neuraminidase_(NA)_gene_partial_cds	8	0.208821352	-0.188111249	-0.01277065	0.03698655	0.001275258	0.002554141	0.033734257	-0.048681277	-0.100382393	-0.009745903	-0.046385848	-0.010480705	-0.028874648	-0.032434431	0.032582613	0.006827264	0.007950277	-0.020130187	-6.30E-05	0.001675602	0.01065898	-0.009764338	-0.016525459	-0.010639299	-0.002148229	-0.002688724	-0.010605532	-0.058631488	-0.017429026	-0.000948516	-0.012306567	0.022142784	0.00332743	-0.053777923	-0.002244152	-4.68E-05	-0.000332142	-0.002470819	0.002551609	-0.007471335	0.001810676	3.05E-05	-1.11E-06	-6.92E-07	-1.75E-16
>CY079546.2_Influenza_A_virus_(A/Switzerland/5165/2010(H1N1))_neuraminidase_(NA)_gene_complete_cds	Sw	-0.127932998	-0.010972338	0.022991672	0.014294906	0.007956906	0.051823933	-0.071258921	-0.028858455	-0.033511514	0.108483038	0.005054855	0.0029827	0.029658179	0.010269225	-0.024222011	-0.029176745	0.020270254	-0.0866397	0.112155576	-0.026454312	0.005614692	0.019595448	0.007090765	-0.017904143	-0.005691532	0.00304096	0.017007699	0.002540667	0.00656463	0.004035273	-0.001615181	-0.000507348	-0.002646386	-0.001179796	0.000757425	0.000121341	-0.000225402	-0.001053198	0.001258639	-0.000782016	-0.000776804	0.000413426	-0.000386068	-4.87E-06	2.46E-16
>DQ889687.1_Influenza_A_virus_(A/Iowa/CEID23/2005(H1N1))_neuraminidase_(NA)_gene_complete_cds	Ia	0.170602358	0.178179905	-0.011113642	0.022294485	0.005490544	-0.02547898	-0.023575782	-0.141756896	0.048993774	-0.022639404	0.022115476	0.003960948	-0.015960587	0.004891404	-0.001564139	0.030849876	0.02021304	0.00681455	-0.004162697	0.005909009	-0.030156079	0.00022198	-0.024600387	-0.045344153	0.02089923	0.088277932	0.023602544	0.006215975	0.002988883	0.000654372	-0.001345431	-0.006284157	-0.000657453	-0.006150513	-0.001036669	0.000495985	0.001738612	0.002103679	-0.000247975	-0.000102197	-0.000436119	-0.000109535	5.35E-05	-1.20E-05	9.24E-16
>AF250356.2_Influenza_A_virus_(A/Brevig_Mission/1/18(H1N1))_neuraminidase_(NA)_gene_complete_cds	18	0.128184744	-0.032472778	0.021596419	-0.081529541	-0.026958725	0.138052824	0.070213167	0.023508317	0.07744032	0.008362953	0.045250692	-0.013095817	-0.035798224	-0.007095418	0.021733647	0.005525903	0.000963417	0.01596237	0.01005785	-0.009289068	0.012546989	-0.005355852	-0.006945959	-0.087961571	-0.046740262	-0.024166711	-0.022530518	0.020325937	-0.02098931	0.004505816	0.005168212	0.001100891	-0.001670213	-0.001757877	-0.001922527	0.001424382	1.30E-05	-0.001379747	-0.00049284	0.000155991	-0.000671628	2.84E-05	-0.000155477	4.23E-06	8.43E-16
>CY009454.1_Influenza_A_virus_(A/Weiss/43(H1N1))_segment_6_complete_sequence	43	0.171546909	-0.122275293	0.009972629	-0.029098495	-0.01710913	0.108140176	0.064582546	-0.011112099	0.031055982	0.014517728	0.035968583	0.010407001	0.093466138	0.08332791	-0.075712392	0.027936577	0.01188255	0.001462813	-0.021699071	0.016186458	0.006217935	-0.020559009	-0.030308396	0.019261425	0.015604284	0.000772917	0.003094925	-0.044973234	0.005095367	-0.003019516	0.003565571	0.002644453	-0.000903528	0.012369954	0.002307337	0.000545987	-0.000180302	0.00199435	0.001255152	-0.000816281	0.000132173	8.61E-05	0.00025676	3.20E-06	4.26E-16
>EU139833.1_Influenza_A_virus_(A/swine/Iowa/15/1930(H1N1))_neuraminidase_(NA)_gene_complete_cds	30	0.126527007	0.014693774	-0.000281325	-0.068132196	-0.018954976	0.11879545	0.067566679	0.027884116	0.082580738	0.015921658	0.036797151	-0.00436888	-0.056121681	-0.048548913	0.063004046	0.00701892	-0.010338644	-0.021464193	0.023284593	0.00443206	-0.000569327	0.015538707	0.035189981	0.072870224	0.037240147	0.025644294	0.016458734	-0.010900506	0.014716291	-0.001913218	-0.009933094	0.002408728	0.000149316	0.001011098	0.00236814	-0.000413609	-0.000507967	0.000796842	-0.001180035	0.000682808	0.000705741	-2.46E-05	-9.85E-05	-6.25E-06	6.70E-16
