# Supplementary material for: Re-evaluation of the evolution of influenza H1 viruses using direct PCA
Source: Sci Rep. 2019 Dec 17;9:19287. doi: 10.1038/s41598-019-55254-z (PMC6917806; doi:10.1038/s41598-019-55254-z)
Supplement: Supplementary file 1 — data set 1 [file 41598_2019_55254_MOESM1_ESM.zip › information/supplement/S2/PCseg7.txt]

types
>CY066960.1_Influenza_A_virus_(A/Aarhus/INS240/2009(H1N1))_segment_7_complete_sequence	M	-0.12187260375543	0.00452989904076568	-0.0885111566157163	0.0610904533785162	-0.0141036981536715	-0.00229184560418623	0.0282180605672951	-0.0119404198934218	0.00352242102068034	-0.00406043409035423	0.00469814633434647	-0.00302519464121743	0.00100093232396481	-0.00169553093390002	0.00109608049535694	-0.0033507667630751	0.000300472367751213	0.00566220478498602	-0.00207241273061716	-0.000537781181177823	-0.00407318751261851	0.00299683133035007	0.00453526866940488	-0.0144383544121196	-0.00121360668184143	-0.00585424577466992	-0.00172982756743626	-0.00613533290758103	0.00862344990991041	0.00935276051943028	0.00358724438615829	0.0117652749821485	-0.000364770721482865	-0.00314647397348964	-0.00929897163592876	-0.00209055260499024	0.00999417926234979	0.00451655669935245	0.000489151188143838	-0.00118220417780875	-0.00396673170264674	-0.00302332324228593	-0.00108970310141911	0.0365121906113303	2.1752256316244e-05	-0.00328833894305145	-0.00912901351674086	-0.00540274637111612
>CY050199.1_Influenza_A_virus_(A/Mexico_City/001/2009(H1N1))_segment_7_complete_sequence	M	-0.120196547005282	0.00607861946602493	-0.0896669027632568	0.0687362109668275	-0.00822374006874076	-0.0112666744823509	0.0261706174520079	-0.0166619433254542	0.00352579118752999	-0.00569852272697112	-0.00538795074191065	-0.00953005387518989	-0.00670649283127434	-0.00336593951655514	-0.00999108056372571	-0.00441004775923536	0.0012448920029233	0.00231959149890977	0.000374382273122216	-0.00540431621180685	-0.00679963083488535	-0.00823357230451972	0.00209849659568109	-0.0141149928897943	-0.00375155706420748	-0.00249508779522081	0.00585052554028737	-0.00794811495178566	0.0132097614163896	-0.00193271872501526	-0.00015876401697535	0.0243961483317781	0.00923229066052456	-0.00907548929031485	-0.0100079236915019	-0.00288322146166689	0.02337964534127	0.00611636242523455	0.000509679881841691	0.0012096873747423	0.00981352337689983	0.00150542744380213	0.00280489656941618	-0.0231275837588937	0.00167511028072763	-0.00258539284481434	-0.00744488649176524	-0.00546373841012398
>CY206734.1_Influenza_A_virus_(A/mallard/Southcentral_Alaska/12ML00995/2014(H1N1))_matrix_protein_2_(M2)_and_matrix_protein_1_(M1)_genes_complete_cds	A	0.0582867842058573	0.0449639801262903	0.111262649609454	0.0916348570419829	-0.0404203943941133	0.0170961738165937	-0.0286928725609875	-0.0621610493904025	-0.00395524965867106	-0.0112312921159367	0.0772120084694063	-0.0247790897704619	0.0125344568201756	-0.00266911034017172	-0.00581182586773114	0.0249524030867764	0.0416978415591494	-0.0335032572697685	-0.00950240954461582	-0.00917243850455997	0.00589465878434413	0.0156117848455849	0.000504174303510043	-0.00167414658485388	-0.0185810011192111	-0.00980681317521783	-0.0178131905506904	0.0115213238877796	-0.00643354034784249	0.00325234101349328	0.00113006661637416	0.0140478979522124	-0.0217871257233512	0.0361734769577984	-0.0223670655417774	0.0224493263777582	0.00145043465859048	0.00276676803152707	-0.00452118835857464	-0.00303403243047007	0.00214984211230027	-0.00165979331978652	0.000145920291845875	-0.00302854768498498	0.000844057644226475	0.000315286324215706	-0.000382625087774651	-0.00139649381124673
>KR701156.1_Influenza_A_virus_(A/swine/Netherlands/Mill-CVI2617A/2012(H1N1))_segment_7_matrix_protein_2_(M2)_and_matrix_protein_1_(M1)_genes_complete_cds	6	-0.107859055276845	-0.0373221613539961	0.0392185874327317	-0.0625444642221855	-0.0766540963553183	0.00642122697024614	0.0137699288860951	0.0321009867984742	-0.09713217530017	-0.0476456841872581	0.0297019929762919	-0.0179414611784365	-0.0320262222442549	-0.0111504702700072	0.0196481550601256	-0.019356839910939	-0.0156891383589616	0.0114082537108247	-0.0663436869751071	-0.0481424310522911	0.0218568114603158	-0.0358460293403638	0.00752521578128608	-0.0121470742936181	-0.00744004166092733	0.000966857622701118	-0.00657056044443898	0.0150994248541806	-0.00153081215880601	0.00845775480211038	-0.0100140665854399	-0.0100128554282239	-0.00198782489378948	-0.0057097419684906	0.00478626361732007	-0.0019017970115639	0.00408086469968402	0.00074386053511502	0.0013982469391392	0.00358792345681536	0.00504202449654776	0.000629628309113854	-0.00026910641855698	0.000727096649964518	-0.00039554444135358	0.000143634321381023	0.000577336915481709	-0.000719150226161929
>CY114935.1_Influenza_A_virus_(A/swine/Illinois/A01134201/2011(H1N1))_matrix_protein_2_(M2)_gene_partial_cds_and_matrix_protein_1_(M1)_gene_complete_cds	8	-0.12066887688042	0.00382977683451398	-0.0945353216668158	0.0666173956870812	-0.0164439041787328	-0.00338455655554652	0.0296941864032893	-0.013333308453758	0.00310798414016148	-0.00348602715580996	0.00373813927920191	-0.0036759259250445	-0.00160621951223802	-0.00155788336760268	0.00363151459028724	-0.000453624297480985	0.00228645481415499	0.00264658723527783	-0.00127837082567448	0.00133593151816869	-0.000627450076119253	-0.00237318960120431	-0.000222818508770501	-0.00722488675503823	0.00092219536541838	-0.00109253645487334	-0.000845036233764053	-0.0051174635256957	0.00245236617441352	0.0102220753250955	0.00603704619093238	0.00684572210671754	0.000264202814904042	0.000159143564654596	-0.00524989691929232	0.0020640406341658	0.00908103067631875	0.00527710585685968	-0.000819316288137145	0.00136557162018031	-0.00143935564423284	-0.00384258611969915	-0.000331432324512268	0.0193814838090693	0.00219507370702271	0.010175349799641	0.0248197268327412	0.0204151138316103
>KM029890.1_Influenza_A_virus_(A/swine/Guangxi/NS2196/2012(H1N1))_segment_7_matrix_protein_2_(M2)_and_matrix_protein_1_(M1)_genes_complete_cds	8	-0.127642584078343	-0.00526773874907367	0.0348245656422303	-0.0660767269946411	-0.0529024173501168	0.0126321245361078	0.0124258942795791	-0.02435646793124	0.0461049750861402	0.0405320235910885	-0.00804872583021133	-0.0279781550287876	0.00750263585935612	-0.0016903526897517	0.0310217524342719	-0.00821157342920102	-0.00569612649247626	-0.00195698800987754	0.0084970791424745	-0.0109144290858947	-0.0132730890834492	0.00152488262289847	-0.0208414069398201	-0.00746261877240003	0.0145306617000456	-0.000682821653865238	-0.0182308400035903	-8.8417602878658e-05	-0.00192437345588873	-0.000239310848056911	0.00220175297374694	-0.00736727134476476	-0.00193897585296667	-0.00978417461933192	-0.00639623187422428	0.0022106826229038	0.000566839340821348	-0.00439134276031904	0.00489308577056056	-0.00722962001454728	0.00583182669664056	0.00183027000644521	-0.0192276043656105	-0.00106029954029469	0.0364492699265561	0.00502737615191673	0.00109557113783134	-0.00570933214820589
>KX232488.1_Influenza_A_virus_(A/turkey/Ontario/FAV-006-4/2016(H1N1))_segment_7_matrix_protein_2_(M2)_and_matrix_protein_1_(M1)_genes_complete_cds	A	-0.118034264008266	-9.79780311996808e-05	-0.103152719408742	0.0663530605548757	-0.026640802019177	-0.00209147753726788	0.0242812662499909	-0.00534346516391531	-0.0053715294513613	-0.00398972536701602	-0.00791269096786342	0.00579013666692172	0.0104966055540717	-0.00366207194002004	0.00756667241181051	0.0111438183395647	0.00415449212430474	-0.00856446795440497	-0.00533015274437914	-0.00448844445562287	0.00875180776364335	0.00422815951471239	-0.0184588752960131	0.0430077415456783	0.016806042610897	0.000460469711350529	0.00445985804635655	0.0101685825295699	-0.0151663788084397	-0.00156968934187852	-0.00120411931789484	-0.0187017240014141	-0.00435183143579832	0.00855230765785125	-0.00385078575473206	-0.00258616132187993	-0.0194589649510171	0.00542075806007514	-0.000808384731040886	0.0513900118258024	-0.00685530020437871	-0.00453793567884357	-0.00803508247646596	-0.00490784209933157	0.00167367399190326	-0.000992037073805932	-0.00275734727546556	-0.00371906366121916
>KT836835.1_Influenza_A_virus_(A/Hawaii/17/2015(H1N1))_segment_7_matrix_protein_2_(M2)_and_matrix_protein_1_(M1)_genes_complete_cds	M	-0.117478884436866	-0.00278062108779266	-0.0998067291984864	0.063493041012835	-0.0239047079492851	-0.0120870027379666	0.0367531150652667	-0.00534437625316229	-0.000630054848161143	-0.00665340515590723	-0.000105550023312934	-0.0102846115967435	0.00379873906299651	0.00852076817270535	0.0115823538219392	0.00908930483528632	0.00171699158068094	-0.00500040790974126	-0.0144465571814337	0.00498637817463696	0.0071212030665835	-0.00196104677158498	-0.00209370285145992	0.059296429384024	0.007675216969108	0.00534112781290956	0.00746094172215844	0.013304180393325	-0.0133758228271867	0.00902136010071047	0.0175124311147907	-0.0238632955541485	-0.00724120577065242	0.00787442855548688	0.00920840547158152	-0.00793712240222556	-0.00127352911921396	-0.0178407566436295	-0.00333735034679715	-0.0431159636374757	0.00604947894263925	0.00473674641219745	0.00587692493404631	-0.00402783835122477	-0.0015816944735194	-0.000917521844459877	-0.00239357679038613	-0.00131194708430372
>KU976647.1_Influenza_A_virus_(A/swine/Mexico/AVX62/2014(H1N1))_segment_7_matrix_protein_2_(M2)_and_matrix_protein_1_(M1)_genes_complete_cds	2	-0.09408121569605	-0.027202925877322	-0.0515367775379106	-0.00917888754894005	0.0171318049583861	-0.0127769833051828	-0.149332781532857	0.0258030321303522	-0.0113293748831351	0.0172781839850858	0.0086009499277809	0.00307317250405091	0.0031904642891485	0.00456953011115847	0.0102504087950131	-0.00362840974963363	0.00330647641043811	-0.00905815548659397	0.00694163922404409	-0.00188126850931507	-0.00473470325315915	-0.00153811828368024	-0.0148994853812373	-0.0149197933811581	0.0115050897494027	0.0074071595412971	0.00933029096945831	0.0130435851572406	0.00326327277247684	0.0264534413646856	0.00935294655579037	-0.000724685178881673	0.0159258565093934	0.0158305305515868	0.0060537864323634	0.000278927508938502	-0.00219603229892305	0.000124810137596292	9.55670927345918e-05	-0.00225897783027707	-0.00023728402493096	-0.00161438568768568	0.00353606114251132	0.000384652837275008	-0.00131604343036318	0.000933148308311273	-0.00174849384162095	0.00271171018353992
>CY021974.1_Influenza_A_virus_(A/Memphis/1/1987(H1N1))_segment_7_complete_sequence	R	0.139020699045063	0.159036084702346	-0.0301193442169877	-0.035834023120971	0.00932403281105466	0.0486100280558211	0.00243463960596901	-0.000168281561302603	0.00125892597890803	-0.0149753910589577	-0.00147212844237598	0.0107815822221441	0.00331374615474655	0.035995572525101	0.0102435765714992	0.00307193327782779	0.00640059378584956	0.00571983358503101	0.00534518864084602	-0.00394739709720004	-0.0120980908003966	-0.00546444402745835	-0.00806741591711943	0.00214475909478998	0.00312345072831936	-0.00476780658224903	0.00907620152097814	-0.00842018313540332	-0.00954981856320479	0.00778082060935312	-0.0220963957813576	-0.00271740882968475	-0.00404301177895085	0.00281550853009783	0.00203794855689668	-0.0113176648494445	-0.00248507889219977	0.0193869703474564	-0.0131053596958314	-0.0066887422100833	0.00409201295131328	0.0025586741493437	0.000465903818899845	-0.00156857583937265	0.00583684939916228	-0.000260791670738082	0.00349506475684444	-0.00114011096893803
>CY009285.1_Influenza_A_virus_(A/USSR/92/1977(H1N1))_matrix_protein_2_(M2)_and_matrix_protein_1_(M1)_genes_complete_cds	R	0.13068275466178	0.147796794204446	-0.0336924719929603	-0.0158604096115145	0.0117755896415873	0.0203098021554483	0.00546278732274207	-0.00320872296675846	-0.0129226244420612	0.0119960698115274	0.0102813299645686	0.020280851868008	0.0114039819557219	0.0145670914761354	0.00344902609968452	-0.0159246720174796	-0.0218732885906782	-0.0194790631214652	0.000233924394201896	0.00211204760476038	0.00479421691856501	-0.00185057978094497	-0.00996966975399057	0.00315538264574535	-0.00423282990348998	-0.0129279140736996	0.00287655951992802	-0.00391921004190635	-0.00322687323332606	0.00645394013509348	-0.0153596887679049	0.00446464747355196	-0.0198794089560716	0.0124883225570673	0.0134130583746193	-0.00822268754534502	0.0109932443227838	0.00408523545606769	0.0598894134063662	-0.00420583072272531	-0.0128319448610827	-0.00929564546375173	-0.00130887751257112	-0.00231031454725883	-0.000703904571279178	-0.00182674279566804	-0.00120241685835098	0.00130482461830571
>CY010805.1_Influenza_A_virus_(A/New_York/614/1995(H1N1))_segment_7_complete_sequence	R	0.131135384805217	0.154040139907966	-0.0574733834700354	-0.0412161966542723	0.0157365104520024	0.0585027962497563	-0.0102877456901462	-0.0093527819328201	-0.00147728389607004	-0.00746275914580559	-0.0107247111753023	-0.0024457185818126	-0.0147843725242232	-0.0450614390187612	-0.00853060644301095	-0.00598262119228351	-0.0152026940219367	-0.00465127748068241	0.00595286164526796	0.000386242977785422	0.00171266104105743	0.00285081312671109	-0.00365280176606151	0.00241058730443608	0.0128624340343557	-0.0150112426695305	-0.0087735541845001	-0.00777341686652704	-0.0134061644878342	0.00816470576847933	-0.0391667936141342	0.0123545963166797	0.00450956224790053	0.00977140851084653	0.00324232514068646	0.00625157614163661	0.01484424496615	-0.0491626254881026	-0.0209663090327062	0.00638840678170343	-0.000986556855448545	0.00165670410128279	-0.000457812054473582	0.000997023026228178	-0.00132339921683913	-0.000473586660950489	1.06279124891427e-05	0.00249876733758925
>CY103766.1_Influenza_A_virus_(A/Sofia/361/2005(H1N1))_matrix_protein_2_(M2)_and_matrix_protein_1_(M1)_genes_complete_cds	R	0.124611521859126	0.153034991345558	-0.0533961618191453	-0.0482446777427269	0.00639582710712876	0.0733969588802207	-0.0309650576124246	-0.0147925096573401	0.00544328649989965	-0.0204956605069499	-0.0174147848592667	-0.0294178916484614	-0.0215779550058398	-0.10346781246652	-0.0310087924683291	0.00935812952395964	-0.0044207748827252	0.0080719735284013	0.0079618105650225	0.00495616242564103	0.0255327848307584	0.0106681269937979	0.0171776497160403	0.00440812228991031	0.00721586597769557	0.0158071525424189	-0.0133323271001648	0.0146929631751836	0.0130545129542981	-0.0116094572919538	0.0301291540211798	-0.0111376257309335	9.34089303092733e-06	-0.0070526647455597	-0.00469464246345825	0.000752708777921639	-0.00491088483763207	0.0228258799494483	0.00530903147357344	-0.005222642511416	-0.000843867990179016	-0.00290119369604432	0.000644473862397331	-0.000296626257225691	0.000341586908141334	0.00101948589024565	0.000387901956447601	-0.00185446074314018
>CY115954.1_Influenza_A_virus_(A/swine/England/1093/2005(H1N1))_matrix_protein_2_(M2)_and_matrix_protein_1_(M1)_genes_complete_cds	6	-0.0957815982304059	-0.0172100600465188	0.0552973241716646	0.00062631295910261	0.0791825362408543	-0.000350702886321873	0.0218142685768026	0.00659744379003266	0.0118847950763366	-0.0238453952343671	-0.00254804648869583	0.0284704020771458	0.0130286245635064	0.000638230017315117	0.0144601632086906	-0.0261988207750955	0.04399594069979	0.00545235553260366	0.0031035207607954	0.00780098419595693	0.0516141742546442	-0.00250445275000596	-0.00431261253954991	-0.00540491532838543	0.038098172450354	-0.00472371560440014	-0.00547576778896581	0.00329638261794905	0.00451028593079527	-0.00970950491976055	-0.00286238617248826	0.00512873439973041	0.00528448589279812	0.00409950974182402	-0.0062519814733734	-0.00501626272877742	-0.000569167536839966	-0.00339953031210378	0.00614905790180801	-0.00154234935512633	0.00848166020137742	0.00702984084381506	0.00158243314256736	0.00278895648651657	-0.000194000040745927	-0.0231331551633313	0.0181129067419385	-0.0108351050023828
>GQ229327.1_Influenza_A_virus_(A/swine/Hong_Kong/NS1179/2007(H1N1))_segment_7_matrix_protein_2_(M2)_and_matrix_protein_1_(M1)_genes_complete_cds	8	-0.123387661358441	-0.00304785570830674	0.0282768641607328	-0.0676240995352174	-0.0544406735939822	0.00770656140316359	0.0237910690524019	-0.0289373551817859	0.0470967939911618	0.0340413721145831	-0.00567117991240571	-0.0228717700398278	0.00720623325776246	-0.00709870076756945	0.0331496392850294	-0.0120441406213735	-0.000214461081143956	-0.00808961250971755	0.00883289729952213	-0.0115691450806829	-0.0190263278275075	0.00760830751576412	-0.0113086037244543	-0.00515056433259069	0.0100554242809826	0.00167156299594913	-0.0127128000807362	-0.000576651538669529	0.0044798907396852	0.00396242870570952	-0.000284256010248428	-0.00815485157726132	0.00313670416917709	-0.00110303843323595	-0.00388205927913568	-0.000972648110307072	0.00117858883234343	0.0026352600524822	0.00103794012841744	-0.00407135344800008	0.00949992774210951	-0.00565543711464442	-0.0259048925900322	-0.00294105123596563	-0.0347004265338644	-0.00424491936399427	-2.0809694083501e-05	0.00505512046413055
>KY063955.1_Influenza_A_virus_(A/blue-winged_teal/Lousiana/UGAI14-0690/2014(H1N1))_segment_7_matrix_protein_2_(M2)_and_matrix_protein_1_(M1)_genes_complete_cds	A	0.0449973476174342	0.0436710800561285	0.10937978819342	0.0893036162269443	-0.0322790702685633	0.0141783353468147	-0.0223432918801617	-0.0449634899678736	0.0251072026751469	0.00363426394742235	0.0668976278301614	-0.00105197720085978	0.00563345551063672	-0.0317839225892172	-0.0214222946763646	0.00139917649934169	0.0283962433507611	-0.0229258598584876	-0.00939793254031695	-0.00203182040662496	-0.0100706194590815	-0.0106742595131498	-0.00948000246623549	0.00145998835412236	0.00672610611902426	0.0135123211373586	0.0286964822211649	-0.02034456120589	0.00019922127902077	0.00222939924618928	-0.0036449218727003	-0.00634680201540224	0.0180639296470728	-0.0360425619003607	0.0374087635528024	-0.0272350229417902	-0.00309917359101854	-0.00508927962055273	0.000920649092976291	0.00404982231259421	0.000712095527427008	-0.000243185767703712	-9.16603746059898e-05	0.00271472247496821	0.000828203183300667	0.000179085895130187	0.000709076938683697	0.00159804512134271
>KU143294.1_Influenza_A_virus_(A/wild_bird/Wuhan/WHHN16/2014(H1N1))_segment_7_matrix_protein_2_(M2)_and_matrix_protein_1_(M1)_genes_complete_cds	A	-0.00665614277403979	0.0301483602654913	0.0804253541535354	0.0810311228593165	0.000526247594359352	-0.0051201756865898	-0.0401707152209361	-0.00671856698802212	-0.0525042080364383	0.0246588355565199	-0.0783912061211819	-0.110286531444899	0.00951938706315097	0.0505259975954022	-0.0387403421373627	0.00779273480899529	-0.0163463689127788	0.0100649293353272	-0.000618830046881416	0.0188166269636393	0.0319836254777481	0.0121143338101523	-0.00922478732594875	-0.00673037648836297	0.0106373233844903	0.0054659970389681	-0.0128200764932784	-0.0105335265523113	-0.00868572837657383	0.000268288060849148	-0.00975940883743759	-0.0116795874354059	0.00108783541319872	-0.0110176589455134	0.00070995936327325	-0.00163699426776496	0.00540787166611251	-0.00147941749847323	0.00223530876367038	0.000850911794375731	-0.00327246550589853	-0.0015827854506397	0.000278145161754376	0.00112898204327236	-0.00262905135253041	-0.00155764771781616	0.0001962721574568	0.00130674670400073
>KC167160.1_Influenza_A_virus_(A/swine/SouthDakota/A01267922/2012(H1N1))_segment_7_matrix_protein_2_(M2)_and_matrix_protein_1_(M1)_genes_complete_cds	1	-0.122778314132753	-0.00479233624517024	-0.0945255731245488	0.0603687621183137	-0.0249620914178731	-0.00191134647917078	0.0276229283731907	-0.014467487937067	0.000777363959403239	-0.0144924623387108	-0.00187419570834399	0.0106590228314436	0.00148583123847864	0.00337796005354506	-0.00462843910312202	-0.00784462765870928	-0.000779394230290823	0.00286258450864823	0.0140134677079266	0.000295004564864353	0.0065925134490828	0.0146716559949264	0.00164846113870494	-0.0538263898029283	-0.0149733194734085	0.0140691634318237	-0.015271799692964	0.0117687715549479	0.00396947882571624	-0.0222259652646224	-0.0230787801452825	-0.00529592488349214	-0.00901817434449377	0.00471141784113075	0.0381793460492	0.0152789587806862	-0.04262038533465	-0.00402345757712039	-0.00168464358584839	-0.00946078581988635	-0.00465784499313658	0.00546670719885223	-0.000988288137884904	-0.00402281334123851	-0.00054075012708872	-0.000557413954797898	-0.0016682406350594	-0.0015154521498388
>KR699745.1_Influenza_A_virus_(A/swine/France/Finistere-0011/2011(H1N1))_segment_7_matrix_protein_2_(M2)_and_matrix_protein_1_(M1)_genes_complete_cds	6	-0.111530294380374	-0.00414747966967427	0.0279512445459203	-0.0660467507497028	-0.0571540968522409	0.011589834984098	0.00666646149570062	-0.0133794319738148	0.0312940661773639	0.0288349448389247	-0.0117942743620039	-0.0320087675136412	0.0102879762541652	-0.0066266493681017	0.0402958666677094	0.00420925856054049	-0.0035377216517683	0.0196948373801546	-0.00298948887446054	0.0349264287468781	0.0413323122456047	0.00864514633425609	0.0419262868493822	0.00273296198881257	-0.0339295230325281	-0.0087966609696141	0.0576079931318059	0.00353677365473904	-0.0108286296433183	-0.00153856793407168	-0.00266902050751759	0.0212464017422559	0.0101368111815185	0.0204372655955411	0.0119787217268547	-0.00453746839144665	-0.00180212841053504	0.00263225150835535	-0.00325229393405403	0.00426753499212499	-0.00244964280039747	-0.00108226105964904	-0.00190196792154715	0.000584739539327111	0.00251170839635071	-0.000576815553097687	-0.000857366843822476	-0.000829695620350742
>FJ638309.1_Influenza_A_virus_(A/swine/NC/00573/2005(H1N1))_segment_7_matrix_protein_2_(M2)_gene_partial_cds_and_matrix_protein_1_(M1)_gene_complete_cds	1	0.164866893651923	-0.134813035724473	-0.00933056423631453	-0.00731472090099607	0.000876935780551881	0.0210338565783952	0.000105842678217738	-0.0494583770619168	-0.0255793443234161	0.0204906785155416	-0.0254988932774104	0.0162227971212802	-0.0096777302297073	0.000795456641184711	0.00187002387343709	0.00251943219744264	-9.92515442977236e-05	0.00998836516672975	-0.00701415302110883	-0.00951865221286245	0.0012505687342138	0.00517128245339507	0.00736212108160367	-0.0184229752726487	-0.00231401223441078	0.0164399945564932	-0.00613392729662312	-0.0142860026451287	0.00470465232163348	0.0177102042602225	0.0181729225161309	0.0180699405922534	-0.0267646187007479	0.00884543918406935	-0.0231628269550941	-0.0533326056960464	-0.0245347363747995	-0.0152793680510156	-0.00370483135008144	2.91456945018029e-05	-0.00857816193714847	0.00265399237347545	-0.00127828925663371	-0.00554343562258252	-0.000281230998605424	0.000821657822543663	0.00167849391194151	0.0013095394339618
>CY116039.1_Influenza_A_virus_(A/swine/England/195852/1992(H1N1))_matrix_protein_2_(M2)_and_matrix_protein_1_(M1)_genes_complete_cds	6	-0.107577116373202	-0.00828540415539329	0.0421606417808688	-0.000799261816827201	0.0796208011299463	0.00984438730667264	0.0166772234549247	0.00342952202974202	0.0027324780415118	-0.00407381919668873	-0.000358383894462206	0.00231121368298578	-0.00896643564274925	-0.000717999835111156	0.0105572579396932	-0.00207493824817802	-0.00349048479523116	0.00134014712400358	-0.00263378559058634	0.000556948203668665	-0.00916479712672164	-0.00311452725631152	0.00563617066666161	0.00510198592026364	-0.00669990105497969	-0.000333948259304485	-0.0113237476489534	-0.00305433787235976	-0.00574976028874875	0.0101261492862378	0.00621783539843535	0.00285416737896703	-0.00390318798202573	-0.00394493028343794	0.0112312146100986	0.00409316801163625	0.00330739403629937	0.00549509975209389	-0.0111456211136367	-0.00238745751033066	-0.0203714831381014	-0.0139238747540086	-0.00159801833142783	-0.00342455603833671	0.000523070114998612	-0.00156031564427041	0.000222694219981814	-0.00211053094316065
>KR700635.1_Influenza_A_virus_(A/swine/England/00034/2005(H1N2))_segment_7_matrix_protein_2_(M2)_and_matrix_protein_1_(M1)_genes_complete_cds	6	-0.100550104983771	-0.0110000710208234	0.0531356305083295	-0.000174637025668201	0.078975485871216	0.00342806783287932	0.0205647888495288	0.00761012651367113	0.0076803721419032	-0.0201318733059953	-0.00294891054793564	0.0247755111253862	0.0143156946153078	0.000291302584891184	0.0150973010683378	-0.0252358242725545	0.0350894542741207	0.00425525642752309	0.00159678371669109	0.00980694708300537	0.0431759283738012	-0.00112404822105723	-0.00435259612768487	-0.00521341945357782	0.0296022266960894	0.00107605968310392	-0.00414585051177759	0.00647165969779258	0.00203737829956773	-0.0062835342824376	-0.00686761836302201	0.00148265785744597	-0.000271726477486761	0.00212569123615014	-0.00484954118551468	-0.00559576040382236	0.00387061916218038	0.00181194196365262	0.00133076875661049	-0.00112286920454662	0.00388351059890739	0.00319642637430237	0.000127159378518812	-0.00111722391883094	-0.00124473663287588	0.0269982119616236	-0.0211244895446312	0.0136541961955074
>EU053136.1_Influenza_A_virus_(A/swine/Doetlingen/IDT4735/2005(H1N2))_segment_7_M2_membrane_protein_and_M1_matrix_protein_genes_complete_cds	6	-0.131160300560372	-0.0102137063823238	0.0311714608575679	-0.0597946707643497	-0.0556526790004965	-0.00172608264521573	0.00946943702583121	0.000567126785983441	-0.0379224878160854	-0.0202357874030079	0.0173026231683531	0.0453068556591271	-0.0369615927287159	-0.00628747574471234	-0.0295760753876436	-0.00366388892442076	-0.0026647935279773	0.0273291374631924	-0.0198156661965726	0.0500057876978421	0.000435739014117007	0.04439602585542	-0.0717667155954272	-0.00239950195043435	-0.0147173975160805	0.00490538494835607	0.0151312093126525	-0.0192746381340508	-0.000306585186974813	-0.010145287074845	0.00665271695957565	-0.00363855692029131	-0.000760807572075369	0.00231272769213634	-0.00979813058461038	0.0048915422236366	0.00599222697703748	0.000634404724504784	-0.00356706915391845	-0.00455932464248257	-0.00450882197640273	-0.00296139863213366	-0.0002664367491741	-0.00122899086723981	-0.000688908801037892	-0.000974275735675064	-0.00010639794900775	-9.59155261341109e-05
>CY009893.1_Influenza_A_virus_(A/Swine/Spain/50047/2003(H1N1))_segment_7_complete_sequence	6	-0.115857391044083	-0.0109307082685418	0.0203860824830371	-0.0535264132264385	-0.0542648709083914	-0.00378963927705922	0.00713304707741282	0.00727498010630406	0.0232357986679738	0.00735038947820672	0.00573819870956569	0.0424866209228589	0.0180767515571226	0.0209726285355003	-0.0450314642541906	0.0538658486513059	-0.0227291659050897	-0.0206493643516341	-0.0385235679223444	0.0558930966801559	-0.0172333985961934	-0.0119900887581398	0.0370104589636819	-0.0101634706407325	0.0370738714971588	0.0155621038688194	-0.0219305196700492	0.027924130874274	-0.00903679425468654	-0.000672289621364618	-0.00671544418076112	0.0110081648629946	0.00117162770135066	-0.0033224561529908	0.000179020230946126	-0.0048443123483644	0.00592114751660373	6.27412365721538e-06	0.00171298350988455	0.00200720371890601	-0.000343520829647212	0.000285875118770316	1.48885543703375e-05	-8.98360737771756e-05	-0.000401211055125506	-0.000139547596303478	0.00036780450261401	-0.00059733424498605
>CY037955.1_Influenza_A_virus_(A/swine/England/WVL16/1998(H1N1))_segment_7_sequence	6	-0.106037549768298	0.00138884995642529	0.0406863490676165	-0.0168977300505866	0.0805946480601254	0.00342163849042613	0.0132299260324819	0.00272979920157175	0.00401776280143858	-0.00653858063821712	-0.0129978893871503	0.00522857293728159	-0.01534760702188	-0.0103848046787919	-0.00213557241832805	0.016376030154333	-0.00699381224339229	0.0126451157045452	-0.00177958188524126	0.00945930631132558	-0.0104675080333946	0.0157330324424996	0.00799230479239374	0.0104403749548393	-0.0235620639901857	0.00790740658158439	-0.0142052373165293	-0.0201572478889755	-0.0137498636370232	0.0439287651483343	0.0122366732140481	0.00887939482845834	-0.0163436246092006	-0.00898368758829454	0.0181026259249732	0.0166099762259597	-0.00911555779727331	-0.00158956709902792	0.0143180059474573	0.0132218077684084	0.0332919849798104	0.0228247553549217	0.00252803291385926	0.00207272148627148	-0.000746345040639166	0.000469498645444985	-0.000892541399858195	0.000353791800804543
>AB434355.1_Influenza_A_virus_(A/swine/Udon_Thani/NIAH464/2004(H3N2))_M1_M2_genes_for_matrix_protein_1_matrix_protein_2_complete_cds	8	-0.0906242338337697	-0.00585268333305608	0.0329834276712886	0.00500018828703759	0.0813508800415491	0.018858027562968	0.0221635033999258	0.0118318851774933	-0.0242443837115868	-0.0226867024622869	0.0038111394306675	-0.00700366307217208	0.0176726078624059	-0.0131328533099422	0.0243633342876323	0.0690355165781132	-0.0390928097429832	-0.0241135511221415	0.00151480089829927	-0.0051995100089471	-0.0113768676545894	-0.00756868325209358	0.00136668038257605	-0.0281677215875971	0.0176287306440052	-0.0167528076710468	0.0415036611913151	-0.0243017896636397	0.0281305406658879	-0.0136309063650787	0.00553444207722758	-0.0340155504501162	-0.0123871353054069	0.0101984600274458	-0.011474006320083	0.00585268215281443	-0.000951991704015002	-0.00762263256944885	0.000278764607357699	-0.000568319657713125	0.0015802510432377	0.00489063190598901	-0.000556764633971496	-0.000393138346671252	-0.0005535274797884	0.000965780459230482	0.000573943177935474	-0.000606313076899366
>CY009373.1_Influenza_A_virus_(A/swine/Spain/33601/2001(H3N2))_segment_7_complete_sequence	6	-0.104376410598172	-0.00926362617395125	0.0277837068457076	-0.0579017564686651	-0.0390063233085579	-0.0258003155063483	-2.90177861234644e-05	-0.0109264808011406	0.0235802723985728	0.0230622611654529	-0.0286537080785169	0.0156184792729893	-0.0181765518912281	0.0162142125261145	-0.0761235169511421	-0.00438523369782304	-0.0123029613490835	-0.0187982414079522	0.00435134182791475	-0.0369103552375891	0.0206086017341834	-0.0266691393809271	-0.00771513691130607	0.0266267043406721	0.0112065193314393	-0.034175825344381	0.00276098454580236	-0.0225152706085711	0.0356722956193716	0.00187780417301792	0.00919526366077319	0.0218333496054534	0.000933414814914578	0.0190180985289411	0.0166633233342426	0.0087582957031239	-0.015790074139601	0.00611750150447135	-0.00724353356840342	-0.00297018562490851	-0.00210447072109314	0.00348575885283999	-0.000674861173028159	0.00179651827518112	0.000315657979228948	0.00175642282562075	-0.000973734244121959	0.000580021431688858
>CY038504.1_Influenza_A_virus_(A/Siena/3/1995(H3N2))_segment_7_complete_sequence	6*	0.125880072738052	0.12013070014846	-0.00185298939889195	-0.0408722647359391	0.0252229263495118	-0.164249975085829	0.00559673436616435	-0.0524346667878849	-0.0100759620622819	-0.0106489730289942	-0.006917849255401	-0.00150891380919213	0.00147712479529579	-0.00546598705894401	0.00519516620643772	0.00655619585016032	0.00174320910746869	0.00700273858205246	-0.000416271914721237	-0.00358073621498575	-0.00367934445432427	0.00222710406529952	-0.000253663645630891	-0.00207416305732355	-0.00119323263228818	0.000369093954087409	0.00164768082850627	0.00400448666642742	-0.00485881672798244	-0.0021637274431798	-0.00249395102198373	-0.000316241429343494	0.00503624280014798	-0.00142100177803265	-0.000229323392773025	-0.00238551099759057	-0.000145832296700141	-0.00245410277757153	0.000183100991356652	0.000303238666524417	0.000166646087459046	-0.00191906024476474	0.00116110193695303	0.00290123198625793	-0.00751348120617816	0.0214368489922462	0.0108783880402598	-0.0238977619933601
>CY011905.1_Influenza_A_virus_(A/New_York/720/1994(H3N2))_segment_7_complete_sequence	1*	0.118613412027139	0.121438741917129	0.00143492401993484	-0.0398502100793435	0.0216634971873585	-0.169703569797644	0.00492678631872032	-0.0507728556725876	-0.0144799886988542	-0.0120932154065676	-0.00623083691095309	0.00187609509618082	-0.000261869886033666	-0.0134045709179038	0.00584793569069394	0.00469794232533357	0.00576297118847975	0.00800655282269064	-0.00229367425228866	0.000370090586507475	-0.00665883386823808	-0.00185084980492061	0.00750806394036894	-0.00184039045788305	-0.000183293124441919	0.00423918626056212	0.0010442346363005	0.0052413365822974	0.00404586374880726	0.00175588633981843	-0.000932316466854535	-0.00802390794932564	0.00177245928244113	0.000835989952866933	-0.0033320858183754	0.00136772016160788	-0.0019314511648821	0.00260442813499465	-0.00434945606619279	0.000877756481639182	-0.000747293168537062	-0.000265287427671946	-0.00227637539400784	-0.00149144061542059	0.00904418455585116	-0.0202109521126541	-0.0102595675025509	0.0229735141593099
>DQ150428.2_Influenza_A_virus_(A/swine/MI/PU243/04_(H3N1))_matrix_(M1)_gene_complete_cds	1	0.160242498576387	-0.136958607216635	-0.0154260082205433	-0.000371253304969434	0.0101946257242045	0.0243249965794378	-0.00102891488455407	-0.0449447599152079	-0.0291237007955436	0.0229769474692785	-0.020613397774221	0.0200107525594048	-0.0212258910193244	0.00823758424467427	0.00875255413349389	0.0127339538018132	0.013101631593155	-0.00101573157045792	0.00162512200372489	0.0092112026894598	0.00216962148793863	0.00054284431224148	0.0023559933642159	0.00744855714021504	-0.00573755122871581	-0.0205868336158057	0.00361311378159162	0.0206847409111818	0.0100553659479638	-0.00100930247264558	-0.00862150578214522	-0.00590785536718131	0.00822040444183042	-0.0135739695596304	0.00640480343874142	0.0137513685416656	0.00341396677903995	0.00584668207737046	0.00145068468440592	1.87245831220031e-05	0.00299788282356251	-0.000221672693571353	0.000147379684520183	-0.0155256776421379	0.00104108601174963	0.00773787665162155	0.0191158936220617	0.0124777980005523
>EU604695.2_Influenza_A_virus_(A/swine/OH/511445/2007(H1N1))_segment_7_matrix_protein_2_(M2)_and_matrix_protein_1_(M1)_genes_complete_cds	1	0.160998348232909	-0.138109440391244	-0.012847270960657	-0.00308672683337253	0.00901219672537155	0.0270095056145581	-0.00519002292654087	-0.0496494559240411	-0.0262418569926616	0.0241693404969406	-0.0179479200947194	0.0174281182223132	-0.0125365234092342	0.00364623426174104	0.0086677595873394	0.0095381704218034	0.0149443339762818	0.000188618940503658	-0.000994379577364828	0.0042463319170456	-0.00449683465840537	0.00647479619219696	0.00108188819700105	0.0047418265584944	-0.00439314721113365	-0.0224591108347393	-0.00170462936463211	0.0177358405588406	0.0122303127090781	0.00169039660353554	-0.00635141037094186	-0.00836148919515037	0.00758889133818211	-0.0122148980992271	0.00361492061715739	0.00569096338027738	0.00529773887293059	-0.000458619313398229	0.000741435841596062	-0.000405057744725219	0.000717192464993518	0.00179172723453044	-0.000157226300217612	0.0113231467476605	-0.000634005725997751	-0.00459404050390833	-0.0126357319299348	-0.00841312191010827
>FJ374518.1_Influenza_A_virus_(A/swine/Shanghai/1/2007(H1N2))_segment_7_matrix_protein_2_(M2)_and_matrix_protein_1_(M1)_genes_complete_cds	8	0.152089474073639	-0.128787441010481	-0.0135853656082934	-0.020838952631813	1.41327338042911e-06	0.00112662329521378	0.00938406143044892	0.0170991417005254	0.0255028061159267	-0.0458751379025752	-0.0028130849585184	-0.0186637657193811	0.0828206326175356	-0.0186300821340736	-0.0185203739427315	-0.0040498694833641	-0.00128880234249256	0.0182321829732887	-0.00736284577540924	0.00718176644109465	-0.00632579314342176	-0.0223166744912788	-0.0183757178567984	0.00114862574568736	-0.0127155499267043	-0.00437272376297519	0.000202349642447718	-0.00123607451917534	-0.00230190945647749	0.00710037164281289	-0.00241375085431167	0.00346079197781605	0.00289017159927816	-0.00219872558070379	-0.00414896510999301	0.00660700795773302	-0.00536639425694361	-0.000474804924380218	0.00171714671124271	-0.00203132108330477	-0.00212128376556047	-0.00151048438224701	-0.000245750798599448	-0.000824599894679075	-0.000632945660131669	-0.000158663110695657	0.00015610625705773	0.000389513058935646
>AB434395.1_Influenza_A_virus_(A/swine/Hokkaido/2/1981(H1N1))_M1_M2_genes_for_matrix_protein_1_matrix_protein_2_complete_cds	8	0.143228588116241	-0.0743340341370294	-0.0145225474189975	0.0134762555728282	-0.0168710163145823	-0.0471157643246152	0.00961422812423726	0.0891394917534373	0.0479637606847401	0.0103127222534916	0.00988087816216078	-0.0248234536414097	-0.0744620668953413	-0.0146489913360653	0.0212527415306316	0.0319833105125038	0.0132432082301428	-0.0297713868733429	0.0230733729384572	0.034678465840981	0.0216141662173538	-0.0510888352639623	-0.0251083985517546	-0.0071992864513624	-0.0243324542275283	-0.00983962129683353	-0.0214670034635169	-0.0045726268334038	-0.00951064446662572	-0.00725518457069782	-0.00178117287457178	-0.00240878217023575	-0.00436958538820514	0.000541866554943802	-0.001847581228173	-0.0109807276300059	0.00117903455624516	0.000683100266488374	0.000986285291578052	0.00139730387992395	-0.00305965732991557	0.00725226058820172	-3.38121064332643e-05	0.00162858264162582	-0.00189518872114827	-0.00049237906398976	-0.00131381250164266	-5.95552356220524e-07
>CY022334.1_Influenza_A_virus_(A/swine/Iowa/17672/1988(H1N1))_segment_7_complete_sequence	1	0.157692771811957	-0.102735673693648	-0.00895487528302382	-0.007006441917516	0.00341096966848534	-0.0207527439294844	0.0122914781628715	0.0458308971021163	0.0327559993433982	-0.0201722054537219	0.0314264410092976	-0.0191347370543415	-0.0279091266660869	0.0142739116168046	-0.00621512492274035	-0.0160093278395369	-0.0233864940827394	-0.0129275183328826	0.00554102153494291	0.00198937758919222	0.00623220917896764	0.0315545842181512	0.0109604959476955	0.00111133390819459	0.0151018618023443	-0.00273991791805644	0.00732261212659973	-0.000582354894903762	0.00862005646465914	0.00579236507600481	-0.0108151318917364	-3.96291492817472e-05	-0.0102121131743578	-0.00533455612576096	-0.00229327614853454	-0.00192778296422367	-0.0130611726401339	-0.000466150139724334	-0.00352543247345776	0.000437490125925988	0.0292236520792593	-0.0433883678757626	0.00897403934494876	0.000622636561916411	0.00335266893099824	-0.000560738518410381	-0.00102898514568966	-0.000535055574928511
>CY037986.1_Influenza_A_virus_(A/swine/France/WVL4/1985(H1N1))_segment_7_sequence_tr	6	-0.0611538943981673	0.00222277510198493	0.0490997625646189	0.0247302123154114	0.0640785493174978	0.0090157937323242	-1.29044756669068e-06	0.00767829981424337	0.00554383599594373	-0.000916216099283399	-0.0263047383851661	-0.0374824302645601	-0.0399060710202587	-0.00785644285584741	-0.0295728716759299	-0.0606817340506067	0.0070377508466929	-0.00398507136419989	-0.00969522673425962	0.0161123880017586	-0.0633210425521862	-0.0224653337833659	-0.00244429601488542	0.00248547693208044	0.00202255012733606	7.01425634384978e-05	0.0345676815649234	0.0400576125689657	-0.0028153626554264	-0.0233411917196475	0.00174913165572968	0.00785734616063034	-0.0177291667844136	0.0103962516903435	-0.00904214716604227	-0.000234970000455401	-0.0076197876688866	-0.00552699867940756	0.00481084119374673	0.00289467751979229	0.00413215458675582	0.00718311893071	-0.00125841409751912	0.00388381564694095	-7.17151446751421e-05	0.000461669770986076	0.00165533211735595	0.000401794635812583
>FJ415612.1_Influenza_A_virus_(A/swine/Zhejiang/1/2007(H1N1))_segment_7_matrix_protein_2_(M2)_and_matrix_protein_1_(M1)_genes_complete_cds	8	-0.124072503467722	-0.000733536195807232	0.0304509408887673	-0.0678301469825568	-0.0528433199675125	0.00768654617558614	0.0200291593295594	-0.0278310068846705	0.0471026461604022	0.0376886771058255	-0.00678037974754464	-0.022514796520768	0.0080953696390357	-0.00689040142293043	0.0322997645031399	-0.00824612956886414	0.00100606458128104	-0.00235431613271955	0.00186198006299038	-0.0136968359237058	-0.0163766743590792	0.00614077544142043	-0.0123694826606677	-0.000979519718506736	0.00940371129030817	0.00284757979294623	-0.0112239164490309	-0.00153180742225463	0.00341611561626373	-0.00230454458117715	-0.0053567830078389	-0.00788300005483399	-0.00248649894860665	-0.00557528298501809	-0.00759907244315307	0.00345177802531804	-0.00297831199923704	0.000760449096371719	0.00393835405238419	0.0075094471287429	-0.0104258113163642	0.00564509045208965	0.0476704529145681	-0.000452632547677315	-0.00373851604452903	-0.000899590277451888	-2.09668579459283e-05	0.00212750450346267
>AB434299.1_Influenza_A_virus_(A/swine/Ratchaburi/NIAH550/2003(H1N1))_M1_M2_genes_for_matrix_protein_1_matrix_protein_2_complete_cds	7	-0.0882986227348946	-0.00963497450219317	0.0390787263148819	0.00692036115982586	0.0741990949688667	0.016116699587833	0.0164119905149069	0.00681417886072353	-0.00917207582204486	-0.0127917126321851	0.00217604384905923	-0.00310477275905217	0.00190037604735073	0.00399216760703309	0.00632946772684695	0.0388795803544699	-0.036993464541852	-0.00912731503836631	0.00777647919762173	-0.0327982325375625	-0.00567250912651431	0.0176926147944204	-0.0210574738001399	0.0237592701538642	-0.0287260603046775	0.0244446307413907	-0.0141032014015655	0.0217538928985177	0.0047926220928428	-0.0261783414592432	-0.0172635408730963	0.0267952284077126	0.0452201227987241	0.0098597049285484	-0.00755267294513758	-0.0200447412090161	-0.00613376816532415	0.00187291671827228	0.00712142117049874	-0.00352248471125386	0.00702058556694042	0.00111924909035589	0.000938785600654898	0.00441205227970347	0.00136685207691403	-0.000698409935044968	0.000494001113273116	0.00317488630095922
>CY037909.1_Influenza_A_virus_(A/swine/England/WVL10/1993(H1N1))_segment_7_sequence	6	-0.107577116373202	-0.00828540415539329	0.0421606417808688	-0.000799261816827201	0.0796208011299463	0.00984438730667264	0.0166772234549247	0.00342952202974202	0.0027324780415118	-0.00407381919668873	-0.000358383894462206	0.00231121368298578	-0.00896643564274925	-0.000717999835111156	0.0105572579396932	-0.00207493824817802	-0.00349048479523116	0.00134014712400358	-0.00263378559058634	0.000556948203668665	-0.00916479712672164	-0.00311452725631152	0.00563617066666161	0.00510198592026364	-0.00669990105497969	-0.000333948259304485	-0.0113237476489534	-0.00305433787235976	-0.00574976028874875	0.0101261492862378	0.00621783539843535	0.00285416737896703	-0.00390318798202573	-0.00394493028343794	0.0112312146100986	0.00409316801163625	0.00330739403629937	0.00549509975209389	-0.0111456211136367	-0.00238745751033066	-0.0203714831381014	-0.0139238747540086	-0.00159801833142783	-0.00342455603833671	0.000523070114998612	-0.00156031564427041	0.000222694219981814	-0.00211053094316065
>AB434323.1_Influenza_A_virus_(A/swine/Chonburi/NIAH589/2005(H1N1))_M1_M2_genes_for_matrix_protein_1_matrix_protein_2_complete_cds	7	-0.127756613215169	0.00127698509744504	0.0195103748282267	-0.0443638608558441	-0.00349649893766069	0.0100337267019732	0.00978005521399549	-0.00306596128888552	0.0331636812367518	0.00423492540312768	0.00416121734825902	0.0337976855815116	0.000747446356122808	0.0262511413823312	-0.060952541720749	0.0114448710759829	0.0130746308547869	0.0130873471199753	0.0523660227174717	-0.0363411378311518	0.0219842018545116	-0.0112070011512923	0.00786649707132398	-0.00931595884728023	-0.034787381268079	0.0262914454977988	0.0175823474817963	0.0263420159746735	-0.00983993288788053	0.00902393694306221	-0.00512297958019809	-0.0327081143759793	-0.0152163608170443	-0.00889349494835579	-0.0134875943835281	-0.00262352137712367	0.0199526123753561	-0.0113760975388844	7.86916432242614e-05	0.00417374632525718	-0.000106282327820708	-0.00491423262737779	4.56937902192852e-05	0.00148953048116972	-0.000388758856124757	-0.00100055436172452	0.000893157918461754	-0.000262023889169828
>CY038026.1_Influenza_A_virus_(A/swine/Denmark/WVL9/1993(H1N1))_segment_7_sequence	6	-0.107577116373202	-0.00828540415539329	0.0421606417808688	-0.000799261816827201	0.0796208011299463	0.00984438730667264	0.0166772234549247	0.00342952202974202	0.0027324780415118	-0.00407381919668873	-0.000358383894462206	0.00231121368298578	-0.00896643564274925	-0.000717999835111156	0.0105572579396932	-0.00207493824817802	-0.00349048479523116	0.00134014712400358	-0.00263378559058634	0.000556948203668665	-0.00916479712672164	-0.00311452725631152	0.00563617066666161	0.00510198592026364	-0.00669990105497969	-0.000333948259304485	-0.0113237476489534	-0.00305433787235976	-0.00574976028874875	0.0101261492862378	0.00621783539843535	0.00285416737896703	-0.00390318798202573	-0.00394493028343794	0.0112312146100986	0.00409316801163625	0.00330739403629937	0.00549509975209389	-0.0111456211136367	-0.00238745751033066	-0.0203714831381014	-0.0139238747540086	-0.00159801833142783	-0.00342455603833671	0.000523070114998612	-0.00156031564427041	0.000222694219981814	-0.00211053094316065
>GQ229263.1_Influenza_A_virus_(A/swine/Hong_Kong/NS837/2001(H1N1))_segment_7_matrix_protein_2_(M2)_and_matrix_protein_1_(M1)_genes_complete_cds	8	-0.127486821054908	-0.0169756348179071	-0.0275780227022982	-0.00371376177578983	0.0200944886204003	0.00309141005852868	-0.0425670884917503	0.0025582904967934	0.014250248834133	-0.000923541989072544	0.00665056347864548	0.0139315342190949	-0.0124665950760698	0.00144129630323131	-0.028482605002791	-0.0154529092955075	0.0165666574572366	0.00357000011480976	-0.0162063928952133	-0.00576905447194482	-0.0153338969864253	0.006617220920996	0.0366277958201024	-0.00820127656013461	-0.0150608143038321	-0.0443168496604101	-0.0136488981316846	-0.0335605786793839	-0.0398539970760582	-0.0150837333352415	0.00120083819822611	-0.0281734601840403	0.0337732104724058	0.00243316674059686	-0.0242603035673181	-0.00631097936749903	-0.0160563298361277	-0.00123902846616638	0.0114977545734832	-0.00459413300234515	0.000916093099411352	-0.00191597709378794	0.000380718470141364	-0.00218677190372723	0.000164167161173478	0.000980325002704407	-0.000558440521007194	0.00134280878450852
>CY022478.1_Influenza_A_virus_(A/swine/Maryland/23239/1991(H1N1))_segment_7_complete_sequence	1	0.165366241823605	-0.0906592068807715	-0.00932011148826822	0.00204071629706689	-0.00303527562735877	-0.0226459332255392	0.019711049537003	0.0439431590184968	0.0330941987181988	-0.0214208779565543	0.0439427485733394	-0.0185929977988744	-0.0303196520564418	0.0112720591708962	-0.0102309598354716	-0.0149197891318692	-0.0234433888565671	-0.0162508171255928	0.00166927618054358	-0.0188689168914607	0.0103199605079175	0.0432797706232596	0.0154380816946387	0.00558339070439518	0.0229626448767507	0.0118990069398822	0.0218357192298777	0.0020656396389326	-0.00451987949793619	0.0210613054207721	-0.0127199536657712	0.00646025202899865	0.00781843692357051	-0.0186318223513807	-0.0196613076157424	0.0157616489979879	-0.00565260263458792	0.0059169411062414	0.00349392183809936	-0.00539154694227773	-0.024984835495993	0.0269845581515732	-0.00718757571488404	-0.00233075879464708	-0.00129978875380333	0.000173850305890823	0.000181599628170296	-0.000286906618859714
>KU976905.1_Influenza_A_virus_(A/swine/Mexico/AVX3/2011(H1N1))_segment_7_matrix_protein_2_(M2)_and_matrix_protein_1_(M1)_genes_complete_cds	2	-0.100839326014524	-0.0284370480161775	-0.0424011282908918	-0.0212002602876036	0.0179465623289225	-0.0203649141289288	-0.111118679627375	0.0227816773590968	0.00642806974967307	0.0184856198736611	0.0279945309418124	0.0033140030903152	0.0182369305748901	0.00382015571219797	0.0139207899013197	0.00583731805225406	0.00531485448315068	0.0193573169493435	-0.0126676716479014	-0.00407838981886802	0.00190744024163055	0.00598593344961441	0.0180318886476463	0.0352369928095698	-0.0134682120422467	0.00480672166421374	-0.00875896584605596	-0.0199339385348376	0.017136739767785	-0.0446480821709096	-0.0215638776678233	0.0113658264720597	-0.0410918822987118	-0.0290507703643244	-0.00450557510321286	0.000932522300519968	0.00387738291450069	-0.00241447474702324	-0.00228944841530024	-0.000726602025685995	-0.000622727771011564	0.00464225869786025	-0.00422668353040805	0.00270649811487414	-0.00212624715386909	8.48242666663698e-05	0.00169999763310718	0.00154364118983852
>GQ132150.1_Influenza_A_virus_(A/Mexico/InDRE4114/2009(H1N1))_segment_7_matrix_protein_2_(M2)_and_matrix_protein_1_(M1)_genes_complete_cds	M	-0.12426516722539	0.00470148958184651	-0.0909239462619179	0.0675325663062555	-0.00832923296598526	-0.0065408628491215	0.0258709958317513	-0.0142383073416915	0.00372087692737904	-0.00582110456818784	-0.00323545927293574	-0.00768585357175156	-0.00542042789863007	-0.00304349096068498	-0.00534839389414945	-0.00394996587526133	0.00302821778942457	0.00262085448305506	0.000188097551454643	-0.00232099386750464	-0.00417994136696474	-0.00615566577444635	0.00398489699339939	-0.0163260617991563	-0.00177148678720487	-0.00207699841383449	0.00449782455223807	-0.0100065243843306	0.00931147256445739	0.00275166782999468	0.00123414438825979	0.017766981671291	0.00330973527998601	-0.0110944700160245	-0.0084258384045844	-0.000870252793895171	0.0238365076376464	0.00456103516916307	0.000625005579742818	0.00166130541393498	0.00523426374983138	-0.000169818834111782	0.00224715661162517	-0.017098648305781	-0.00082661605006034	-0.00199692419616709	-0.00247703393375244	-0.00423434167345543
>EU004440.1_Influenza_A_virus_(A/swine/Tianjin/01/04(H1N1))_segment_7_matrix_protein_2_(M2)_and_matrix_protein_1_(M1)_genes_complete_cds	8	0.148051531718505	0.137307762010257	-0.0273754410402854	-0.0423425859751623	-0.0136976072194839	0.0376539498296869	0.00543500974036339	0.0218315605545863	0.0233497519168606	-0.0473312056079417	0.00631822389827353	-0.0185092453521115	-0.0152306497905969	0.0734936107861234	0.0164145545178012	0.0118339645258624	0.0405226831045332	0.0129687989996731	-0.0148401472967703	-0.000164317135765224	-0.00721881007518545	-0.000606173437120333	0.00781399251966377	-0.000440500799619136	-0.00621278273816833	0.0129960549659328	-0.00361067192012315	-0.00214999657272262	0.0269955615137362	-0.0113547407729341	0.0423662829863231	0.00554375926873083	0.0179825679403148	-0.00765256190392301	0.0029096646873716	0.0140311725517281	-0.00572611414714154	-0.029167826621076	0.0097709172899934	0.0100179937073135	-0.00587280689274799	-0.00427193174491633	-0.00171039474645884	-0.00084374938657469	-0.000472537489067346	0.00120163915905832	-0.00119649601249577	0.00130317487435991
>KU976704.1_Influenza_A_virus_(A/swine/Mexico/AVX40/2012(H1N1))_segment_7_matrix_protein_2_(M2)_and_matrix_protein_1_(M1)_genes_complete_cds	2	-0.0970526363582623	-0.0243182544445511	-0.0554578719427405	-0.0135671094088296	0.0154953642008669	-0.0137786741939752	-0.138622013832855	0.0277563033951638	-0.00812338243842276	0.0138249558980334	0.0180391124014566	0.00358239566919347	0.0089469082732728	0.0020009211102016	0.0128667705602918	-0.00333068855891139	-0.00127747473830822	-0.0010183901860863	0.00804452700860819	0.000894775845166137	-0.00283468894460047	-0.00315262104039205	-0.0133535035991736	-0.0111110450387506	0.00743022705409229	0.00801048555899526	0.00459047477404394	0.0125242878764171	0.00562994696008553	0.0199586325672868	0.00589092467676194	-8.98147661983692e-05	0.00886657758132013	0.00992577498504611	0.00372230006564215	0.000338875135883489	0.00192778138047415	0.000836662176308925	-0.00181619377008682	0.00134882039114196	0.000533785851123984	0.000404288052104434	-6.56465291180491e-05	-0.00318674668570652	0.00123036444685255	-0.0011279607185691	0.00150426590502817	-0.00433271001812932
>EU004449.1_Influenza_A_virus_(A/swine/Henan/01/06(H1N1))_matrix_protein_2_(M2)_and_matrix_protein_1_(M1)_genes_complete_cds	8	0.137437205590258	0.157444376343982	-0.0319029103724597	-0.0367692415850705	-0.000330366928865101	0.0529051262377761	-8.36321468746718e-05	0.00952252430174078	0.0062005067995419	-0.0230420367924907	-0.00283294640341339	-0.00283592327831899	-0.00130182027503317	0.0503447459779305	0.0047015017629242	0.0117148043343163	0.0175893210910662	0.00934998053062172	-0.00223219577847651	-0.00363532033648794	-0.0149483448592825	-0.00820286590360511	-0.00814191584827728	-0.00325832317624801	0.0052409006840393	-0.00270175300810518	0.00641199712249055	-0.00309348366324188	-0.0106671855551048	0.00138241458361552	-0.0121332910599655	-0.00244913782556803	-0.00629442409180768	0.00133728258206508	-0.000522466917587846	-0.0109842689734426	-0.00434223516190203	0.0333856199606022	-0.0200334278909553	-0.00323164354671379	0.00888402689244071	0.00933440350712442	0.00135083691724994	0.0025638674277087	-0.00304331628901471	-0.00101161535005489	-0.0020620537231947	-0.000824301725343819
>CY079547.2_Influenza_A_virus_(A/Switzerland/5165/2010(H1N1))_matrix_protein_2_(M2)_and_matrix_protein_1_(M1)_genes_complete_cds	Sw	-0.108516544373567	-0.0178629909520839	0.0209080176887448	-0.0618185000286307	-0.0714063993063617	-0.00586366103465249	0.0271771555749345	0.0439902183780613	-0.121597150682776	-0.0378727123082786	0.00976209119691776	-0.0102142272706985	0.027639857133757	-0.00622449724702629	0.00277192239184033	-0.012410825084168	0.0257464113321452	-0.0331814562994716	0.0763636526706093	0.0184862814711974	-0.024701179516681	0.00790122603186445	0.0227975487898942	0.0138828551384041	0.00419935983615168	-0.00639041091770221	-0.0062133568149497	-0.00700118916180123	0.000794523813035757	-0.00115749023112325	0.00525669374647044	0.0101294520516193	0.00191378172185233	-0.00707542897688314	0.00197841958687687	-0.00667300062414406	-0.00240320097761907	-0.000512195610473257	-0.000443683985266302	0.000145007108085972	-0.00127987127421571	0.00201514934560013	0.00117686350524154	0.000170721893472534	0.00102477305366206	0.000736484071270337	0.000364415405496044	-0.000162080639557097
>CY095678.1_Influenza_A_virus_(A/swine/Texas/4199-2/1998(H3N2))_matrix_protein_2_(M2)_and_matrix_protein_1_(M1)_genes_complete_cds	1	0.156131731781273	-0.126414672021513	-0.000274319595405426	-0.00230735917465946	-0.00350370083027257	-0.0149722358332833	0.00435718677539568	0.0125352951619582	0.0269020415261777	-0.0221903674597443	0.0156275826880086	-0.00762010032140762	0.010385380354718	0.00963629169748233	-0.00739407930802671	-0.0268950235482103	-0.0212834030524186	0.00162919631242625	-0.00105265490776295	-0.00861535309127518	-0.0088970023781679	0.0341761494247957	0.0120825665200732	-0.00515199715900919	-0.000492697124644565	-0.00387352608938664	-0.0201674025752807	-0.00346825221327585	0.00147968180901312	-0.0232181501790265	0.0205071857281548	-0.020529563397767	-0.00359936909643258	0.0341278223532624	0.0349054807437051	-0.0190231239186082	0.0374054500705515	0.00403192646486644	-0.0083798655579288	0.0115142964018137	0.00218707750898299	0.0141639504911388	0.000288655880155792	0.000250603762049693	0.0019948262156657	0.000418249564032388	0.00185407837108175	0.000819267891745057
>CY005907.1_Influenza_A_virus_(A/turkey/Minnesota/833/1980(H4N2))_segment_7_complete_sequence	A	0.0592772249377301	0.04058248362444	0.0905356218430096	0.102778578454453	-0.0560378064539534	0.00873667227063798	-0.0207627265804383	-0.0186894762504583	0.00220201102312264	-0.012851906327857	0.0439423561470559	0.0280910190469347	-0.0177709293786053	0.00781268285609984	0.0197159826896101	-0.00180523882927824	-0.05990104547964	0.0801186490389703	0.0453827509206287	0.00716428778424295	-0.00390231736864196	-0.0264062396888259	0.00691156688066208	0.00806574273962279	0.0218987053007284	-0.017251255682682	-0.00839551872731008	0.00698706373511061	-0.0030901443900959	-0.00353357304488978	0.00977976288139251	0.00337894779193555	0.00291000098190157	0.00122240737072443	-0.00437934679687193	0.00415563822742768	-0.00659463746660692	-0.00201999951889531	0.00268517615578442	0.000551262116650823	0.00042660882875869	0.0017666690465474	0.00102460786104025	-0.00118447735141135	-0.00259736922878583	0.000158922807609627	-0.00141391917449244	0.000258928228310202
>CY032222.1_Influenza_A_virus_(A/equine/Kentucky/2/1986(H3N8))_segment_7_complete_sequence		0.0539993078059203	0.0492910472606999	0.0965085634009126	0.0958344247114751	-0.0935612215875117	-0.00973084294164711	-0.0491698184769136	0.0454810585869706	0.0343425109622812	-0.0618594878517885	-0.121978903835704	0.0649770182944045	0.00291367429148197	-0.0163777633335183	0.0312413323879713	-0.00514809636739412	-0.00358216963768174	-0.0280601246896223	-0.00829714703934944	-0.016809114319168	-0.00624439091594364	0.0146501304816315	0.0062652866138622	0.000476386261841848	-0.0112835794238329	0.00242370154114531	0.00496831458465834	-0.000863782496344423	-0.00187106468774269	0.000536195481513086	0.000518359935996119	0.00144713811603025	-0.0042004127488878	-0.00606868049381911	-0.00407213197160092	0.00416845967148163	0.00453730607250682	0.000451627752982816	-0.00104566252879293	-0.00324017942727011	-0.000355388212190005	-0.00263723676747968	-5.5930441314854e-06	0.000946274227746956	0.000669616396469047	0.000146234302217683	0.000548254305201043	-0.000392444053590254
>DQ889688.1_Influenza_A_virus_(A/Iowa/CEID23/2005(H1N1))_matrix_protein_2_(M2)_and_matrix_protein_1_(M1)_genes_complete_cds	Ia	0.157234437810529	-0.138262224035306	-0.02173745304332	-0.0172968789756174	-0.00225874556125721	0.0151054486411295	-0.00323481641547542	-0.0463892361644771	-0.0277934284961513	0.0192919403510632	-0.0144178856073133	0.0164072555876046	-0.0167176627593952	0.00309864020573406	0.00764584074771219	-0.00531494710096392	-0.0010963396270837	-0.0108424012082835	0.00788455966235378	-0.0111090127246287	-0.000121264422935653	-0.0320859364128511	0.00518850649552526	0.00339747789869303	0.0198936921628886	0.059787931041309	0.0119319475164643	-0.0392483451629291	-0.0340466181683091	-0.0232208774084832	0.00459181684343741	0.0073900646747231	0.006139826928148	0.0158172878485305	0.000903842928631389	0.0285675385297677	0.00585077749440949	0.00489710984354964	0.00340557040980333	-0.00256990619117792	0.00404138217425447	-0.00603011855666043	0.000579749447325075	0.00375946294659848	-5.22662994840192e-05	-0.000721249750866068	-0.0020235176611912	-0.000874780605427978
>AY130766.1_Influenza_A_virus_(A/Brevig_Mission/1/1918(H1N1))_matrix_protein_1_and_matrix_protein_2_genes_complete_cds	18	0.0903777383202408	0.0879054724845292	0.0298743989616201	0.0532573911957139	-0.000440640815955573	0.00645244341317101	0.0333152904493751	0.0400008090748937	-0.0163315349690175	0.0716479229663022	0.0122647447837997	0.0227233094662973	0.0178482375635044	-0.0031340091580246	0.000331057498148867	-0.0439458348699495	-0.00694218139236586	-0.00288731370021253	-0.0126500153807566	0.0314615554970293	-0.00270695613418894	-0.0122694773491984	0.0204917531334663	0.0132546892979659	-0.0243645269893939	0.0313757561079681	-0.0129278019846639	-0.0154027214794909	0.0458065062568384	0.0149200928625843	-0.0182399240218581	-0.0277083290684991	0.0164130206814857	0.0162421713771367	-0.0161565220600823	0.00431342941550432	-0.0040226823908171	0.00192604695768757	-0.00633152414395835	0.00175654551643455	0.00189154465490964	0.00307562413939275	-0.0011081828375859	-0.00115041248167211	0.00179892243205724	0.00175355214098415	0.00144968497539082	-0.00355518045169147
>CY009453.1_Influenza_A_virus_(A/Weiss/43(H1N1))_segment_7_complete_sequence	43	0.111369795073812	0.110742954898801	-0.013260333119846	0.00457795256030521	0.0245053746154444	0.00368931833021843	0.0148408506077282	0.0146036117102088	-0.0259069453996939	0.0684196684776006	0.0208046950043315	0.0276418472568455	0.0432346048607072	0.0148831116492695	0.00481023250543776	-0.0314191119301317	-0.0477780010293208	-0.0430340046541335	-0.00677655217504765	-0.00243257538704824	0.0267468762942731	-0.00123262999171478	-0.0140529621046472	-0.0147436522427452	-0.0149889211343446	-0.0157761334546648	0.00301408168492191	0.0146861348218206	-0.024346114255799	-0.0163720050724003	0.0401203090453507	0.00988002176220381	-0.00300936321883141	-0.0269815968761734	-0.00579257603063662	0.00620845327212167	-0.00418787313559451	-0.00325395695230695	-0.0151456436594063	0.00247778212027907	0.00707124400090936	0.00383451913216243	0.00220799081748631	0.000836679781742379	-0.00223774854526544	-0.00147352636909989	-0.000611025187039164	0.00147547130919036
>M63534.1_Influenza_A_virus_(A/swine/Iowa/15/30_(H1N1))_membrane_protein_M1_and_membrane_protein_M2_genes_complete_cds	30	0.113629341475052	0.0282781626172577	0.0196753087341262	0.0336718836405617	-0.0127650483986669	-0.0188253831459042	0.0468523307966616	0.118660172712272	-0.0260818335454086	0.100702392574994	-0.00777154221558122	0.0069514836902855	0.0136608246852809	-0.0304497455228521	-0.012777051339835	0.0371057571289493	0.0451697838721931	0.0450402134327375	-0.00991923907651397	-0.0358232962606226	-0.0177992833118942	0.0197285348216155	-0.00154742161910287	-0.00887838307788584	0.0180082501932124	-0.00514669946753968	0.00851130351370662	0.00465099720172159	-0.0114659207154534	-0.00424855791614862	0.00373816886255156	0.0105598969004537	-0.00144472572924241	0.00774711024424548	0.00887675724974963	0.00380940314070972	0.00189748529191843	-0.00127091063226708	0.00326662152340859	-0.00329301044315259	-0.000239702091629951	-0.00437703721886234	-0.000346155874855622	-0.000984872216919007	-0.000168268852339258	8.01831109789719e-05	-0.000219889915964217	0.000560753284384407
>DQ469985.1_Influenza_A_virus_(A/swine/Manitoba/12707/2005(H3N2))_matrix_protein_2_(MP2)_and_matrix_protein_1_(MP1)_genes_complete_cds	1	0.161436928930907	-0.138031147528555	-0.00958853352363187	-0.0043669060548432	0.00907106853234459	0.0263478846475859	-0.0031813768490881	-0.0485995356038206	-0.0258644217676009	0.0239028638967645	-0.0177953585454978	0.0172956305608223	-0.0119027867045459	0.00587177576809891	0.00885136902456129	0.00940581193428387	0.013934201566277	-0.000300006849763528	-0.000715133057778369	0.00433119619631875	-0.00461191683319395	0.00530614472034156	-1.5268240833542e-05	0.00425149963360771	-0.00458893863146757	-0.0201606176704116	-0.000514815843740523	0.0168807635914763	0.0113382896709883	0.00205855996153176	-0.00524478126411526	-0.00732646816717844	0.00600202406844188	-0.0108618492530812	0.003768434968136	0.00472795348951846	0.00453733021044324	0.00162616210871096	0.00174975175551596	-2.06448070665953e-05	0.000255083833671202	0.00133896003981164	-0.0001544766947274	0.00743898158206384	-0.000317125423063354	-0.0028611973209244	-0.00712071091176404	-0.00472668982227933
>FJ374518.1_Influenza_A_virus_(A/swine/Shanghai/1/2007(H1N2))_segment_7_matrix_protein_2_(M2)_and_matrix_protein_1_(M1)_genes_complete_cds(2)	8	0.152089474073639	-0.128787441010481	-0.0135853656082934	-0.020838952631813	1.41327338042911e-06	0.00112662329521378	0.00938406143044892	0.0170991417005254	0.0255028061159267	-0.0458751379025752	-0.0028130849585184	-0.0186637657193811	0.0828206326175356	-0.0186300821340736	-0.0185203739427315	-0.0040498694833641	-0.00128880234249256	0.0182321829732887	-0.00736284577540924	0.00718176644109465	-0.00632579314342176	-0.0223166744912788	-0.0183757178567984	0.00114862574568736	-0.0127155499267043	-0.00437272376297519	0.000202349642447718	-0.00123607451917534	-0.00230190945647749	0.00710037164281289	-0.00241375085431167	0.00346079197781605	0.00289017159927816	-0.00219872558070379	-0.00414896510999301	0.00660700795773302	-0.00536639425694361	-0.000474804924380218	0.00171714671124271	-0.00203132108330477	-0.00212128376556047	-0.00151048438224701	-0.000245750798599448	-0.000824599894679075	-0.000632945660131669	-0.000158663110695657	0.00015610625705773	0.000389513058935646
[truncated: 9 more columns]
