# Supplementary material for: Re-evaluation of the evolution of influenza H1 viruses using direct PCA
Source: Sci Rep. 2019 Dec 17;9:19287. doi: 10.1038/s41598-019-55254-z (PMC6917806; doi:10.1038/s41598-019-55254-z)
Supplement: Supplementary file 1 — data set 1 [file 41598_2019_55254_MOESM1_ESM.zip › information/supplement/S2/PCseg8.txt]

types
>CY066963.1_Influenza_A_virus_(A/Aarhus/INS240/2009(H1N1))_segment_8_complete_sequence	M	-0.212592846206892	-0.0558459298644496	0.032413897970617	-0.114067919046613	0.0218365516793601	0.0251652562026116	-0.00644823430592225	0.00494809886137253	-0.0040372571513207	0.00424246251441708	-0.00192759000320905	0.00197076906335125	-0.0015249882100109	0.00403335303871266	-0.0095024895744787	0.0011684707984353	0.000878723473279539	1.53372876705161e-05	0.0115198530574162	-0.0102535065417619	0.00185736025643731	0.00449432195658274	0.0242331754555657	-0.0354709805368865	-0.000522056708544338	-0.00257069668879017	0.00777336154528169	0.0101152496106282	0.00750786133563449	-0.000925787781871965	-0.00606434179095084	-0.000636371241594666	0.00467990195516089	0.00395634081025403	7.03210710816538e-06	-0.00177951610842904	-0.000819432435513088	-0.00328940446243588	-0.00199983350722478	0.00229181805526733	0.000174157879160562	0.00369784859749243	-0.000498242034048676	-0.00203562380694667	-0.00424648314749635	0.00409018198940706	0.00556074073797793	0.00426834133332551
>CY050202.1_Influenza_A_virus_(A/Mexico_City/001/2009(H1N1))_segment_8_complete_sequence	M	-0.212012003622589	-0.055220048680674	0.0316057584634708	-0.110113746714674	0.0208836568039334	0.0245954671440599	-0.00606596085593992	0.00455769718250339	-0.00373562978336385	0.00392886556051855	-0.00240866135427982	0.00142273898008551	-3.77681002352943e-05	0.00466159375418292	-0.0104202352851965	0.000625145176531261	-0.00168288958519791	0.00177264177301222	0.0113197965444759	-0.0105287278713388	0.00115008700598521	0.00307683009538301	0.0227430631961588	-0.0391853134881182	0.00204547631451337	-0.00493333186684504	0.00992085518621778	0.00939311690069297	0.0119397223087373	-0.00054810603549693	-0.00632500387565988	-0.0013805034704028	0.0043083730450101	0.0048127183133789	-0.000139255776608597	-0.00286725428877541	-0.00103019701990059	-0.00150902639238227	-0.0031009577129105	0.00459658601542485	0.00011764381173107	0.00451194709421347	-0.00188931003518813	-0.00420384704554037	-0.0061148150960354	0.00827063655860447	0.0140327976979876	0.01038457836686
>CY206737.1_Influenza_A_virus_(A/mallard/Southcentral_Alaska/12ML00995/2014(H1N1))_nuclear_export_protein_(NEP)_and_nonstructural_protein_1_(NS1)_genes_complete_cds	A	0.00930017545416954	0.0405406011519932	0.438333638761004	0.128056924882532	0.0425691521369855	0.0407687334567075	-0.00103960730668219	-0.0277015746906522	-0.011824414419848	0.0135024173279577	0.000664781413373536	-0.00060373259420928	-0.00440799420011439	-0.00247488724485798	0.0020958550596431	3.75087458504302e-05	0.00625297437465586	-7.46061010929382e-05	0.00457698231888911	0.000173647630337932	0.0038668350568323	0.000283991457946029	-0.000343742022105178	-0.00210211381045942	0.00188609269064539	0.00117726178603683	0.00163684203116364	-0.00107749988771645	0.000202055121618203	-0.00165841616430817	0.000545581872367791	0.00159709012484264	-0.00144109949180706	-0.00069428814309332	-0.00118562793919616	-0.00054677675438323	0.00149317593915044	0.000194065726587374	0.000220115449907701	0.000114180570387082	0.000470451316809487	-0.000962424638486509	-0.000883437263774173	-0.000779241589642367	0.000342285350711102	-0.000143341864344985	8.98817357400713e-05	0.00016482383111882
>KR701157.1_Influenza_A_virus_(A/swine/Netherlands/Mill-CVI2617A/2012(H1N1))_segment_8_nuclear_export_protein_(NEP)_and_nonstructural_protein_1_(NS1)_genes_complete_cds	6	0.161320836284687	-0.0654535577639711	0.00693407324141184	-0.00509215679925461	-0.0296444300616352	0.0396959230719531	0.0539859911138593	0.045270338446721	0.0314141363510904	-0.0593553130331712	-0.00781430035516926	0.0718602995290542	0.0852497372381863	-0.0225195288038835	0.0185939548753803	0.00395380009565557	0.0067968298026929	0.017891972547074	-0.00061641665473301	-0.0164076608790963	0.0123007105559612	0.00128906607450987	0.0441954693703016	0.00449997377648892	0.0801432080982538	0.0378850997299906	0.00713121476906182	-0.0324399672519059	-0.0231838703066298	0.0125400425409702	0.0102515288453521	0.00920157460962985	-0.0116546830864765	-0.00166878127009877	0.0198965736516854	-0.00175826107626168	0.00265780104200371	0.00197164067122574	0.000520944934757478	-0.00416714639807727	-0.00184666753021778	-0.00308113536932354	-0.00723719379163757	-0.000142176292536818	0.000701024878598039	-0.000311407402471727	0.00080893460008898	0.00140524294972633
>KP873117.1_Influenza_A_virus_(A/swine/Illinois/A01134201/2011(H1N1))_segment_8_nuclear_export_protein_(NEP)_and_nonstructural_protein_1_(NS1)_genes_complete_cds	8	-0.21295743563215	-0.0502731517955414	0.0365403955940107	-0.121640029064179	0.024357907157083	0.0267817001946571	-0.00634402542961719	0.00694672886839259	-0.00207107472572797	0.000235609475085205	0.00372739785591824	0.00479083690154468	-0.00225732759425212	-0.00194054503034646	-0.006896189534331	0.00203076721684816	0.00471043367439814	0.00356456739903953	0.00995194655984692	-0.012648770933246	0.00391991923415432	0.00157709672551691	0.020266180516056	-0.0292656559163875	0.00192891097720854	-0.00325156401469797	0.0124919161824905	0.0113664576086646	0.00342304923764139	-0.000669771610052232	-0.00352779270574365	0.00122103277749088	0.00478955077884233	0.00139660248243298	-0.000660340083735749	0.000788489225083314	-0.00129201822100189	-0.000378629892460847	0.00173003291284715	-0.00305415939210178	0.00564920528512917	-0.000902692635147808	0.00376283196071797	0.00909342518324056	0.00359645045009283	-0.0182113435157122	-0.0373840967579397	-0.0294064151267313
>KM029891.1_Influenza_A_virus_(A/swine/Guangxi/NS2196/2012(H1N1))_segment_8_nuclear_export_protein_(NEP)_and_nonstructural_protein_1_(NS1)_genes_complete_cds	8	0.166140381467864	-0.0934647607732498	0.00501611309688204	0.00397175361813105	0.00897234586657827	-0.032322997161343	-0.13987409691381	0.00799996967035242	0.0672016033016299	0.0240548363854473	0.0157201828812211	0.0128658512253494	-0.000149683663573258	-0.00285134006134137	0.00282786389673802	-0.00505713399869833	-0.00613460164663498	0.00414830740776377	-5.20604418522413e-05	-0.000450928680181202	-0.00785553918987256	-0.011516038740034	0.00053467848511378	-0.0104911941877209	0.00677046316221639	-0.0096633502383737	-0.0128666600756781	-0.00360082419613862	0.00786324122604895	0.00420515614594043	0.0049513990056996	0.000836861859997451	-0.000121843362085244	0.0109140337838951	0.00721133762332295	-0.00379755792359723	0.00953298894096582	0.00251628650619043	-0.0298003003715766	-0.00562641993450949	-0.0562681491895828	-0.0104751690093718	0.0176671595447972	0.0154020207655955	-0.00302795864931459	-0.00177816662971184	0.00112413656944362	-0.000762825584640291
>KX232489.1_Influenza_A_virus_(A/turkey/Ontario/FAV-006-4/2016(H1N1))_segment_8_nuclear_export_protein_(NEP)_and_nonstructural_protein_1_(NS1)_genes_complete_cds	A	-0.188716052656536	-0.0479458770674594	0.0462143741130711	-0.136951936724788	0.0388633241517156	0.0073899792409236	0.000262185671940678	-0.00904051759745715	-0.00470264953612957	0.00402072553099771	0.014914614398415	0.0160130361642029	-0.0109157154190813	-0.0148576943202551	0.0150606048091421	-0.0165074774797624	0.00612587756241023	-0.00580348872822559	-0.029171527937426	0.0185695769432602	-0.00592102261892403	-0.000265543018616993	-0.049476115977804	0.0733356714025397	0.00241203034041032	0.00893087095011504	-0.0236889638942706	-0.0185382028182108	-0.0209859203620976	-0.00104674426262507	0.0131679262873979	-0.00298019559862516	-0.00182816861911401	-0.00916724871542873	0.00808023735807066	0.00232932610834975	-0.00337462301024051	-0.00167510866793257	0.00352029022679874	0.00757917252176492	-0.00194805135533139	0.0034915378981154	0.000937558380472779	-0.00459578378883365	-0.0349485670868416	-0.0116081005293189	0.00653494147812672	-0.00316883041740556
>KT836848.1_Influenza_A_virus_(A/Hawaii/17/2015(H1N1))_segment_8_nuclear_export_protein_(NEP)_and_nonstructural_protein_1_(NS1)_genes_complete_cds	M	-0.200021612600629	-0.0524399569417334	0.043707265486391	-0.139068696951829	0.0394491280357029	0.00545742264551407	-0.00248556651194131	-0.00115831509315628	-0.00106864167721486	3.8854743115965e-05	0.00746252835563904	0.0163944479616972	-0.0223101747555532	-0.00796114897310856	0.0112032918546313	-0.000869643363262817	0.00810546255779328	-0.00154368969669201	-0.026032203548273	0.0184258070092667	0.0012561710043853	-0.00869481275245735	-0.0327065553463847	0.0428587846613253	0.00272863378477245	0.00912630425800756	-0.0194232245743478	-0.00643603815835236	-0.0167601747483032	-0.000672667817891099	0.00301158583383306	0.0022612577539088	-0.00982434065582405	-0.00655683589957021	-0.00601330899164928	0.00332457523311327	0.00648938722955169	0.00258358465737617	0.0022048080111552	-0.0125389077942753	-0.00127059017888962	-0.0112934675792268	0.00323701133674931	0.0050356667359504	0.0429943345875195	0.012847893290962	-0.00321772354641611	0.00933877229564566
>KU976833.1_Influenza_A_virus_(A/swine/Mexico/AVX62/2014(H1N1))_segment_8_nuclear_export_protein_(NEP)_and_nonstructural_protein_1_(NS1)_genes_complete_cds	2	-0.187273364660921	-0.0290042354709178	-0.0369687044107331	0.0578160501760324	-0.0503311454141404	-0.0111576305274013	0.0290283694955229	-0.0703270325610964	0.0331642024655172	0.012719034848078	0.0306758614844595	0.0412046714557729	-0.0357584674105179	0.0149837675339751	0.0317830842429109	-0.0293601878086922	0.0109891878017144	0.0195916695034575	-0.0266106951342977	-0.00326165314772395	0.0104103016016391	0.0186866802120813	0.0106233778841663	-0.0148602205471563	-0.01220052177402	-0.00148247678738465	0.00215409410261328	-0.00984235139258351	-0.0105734953225578	0.00672987673685106	0.00370657772396513	-0.00679915898905376	-0.00749854424489278	-0.00120914079497237	-0.00159072463296357	0.0146926140420692	0.0169061757090371	0.000891073766142909	-0.0210648282686358	0.00690274228173767	0.00974002013006882	0.00756138508100409	0.0018465191887721	0.000401507774554701	-0.000768280645409154	0.00625305405829787	-0.0199373580493767	0.0254586261410598
>1977_USSR_CY121882.1	R	0.0426052630949117	0.205332781861499	-0.0270285634703425	-0.0101409708828716	-0.0183651246690392	0.0367658850662061	-0.0271244197802407	-0.0101515354298623	-0.00868876956680027	-0.00143096484015174	0.00963186681689505	-0.0117126026358148	0.00332512435896248	-0.0194709821796122	-0.00819711388800741	-0.0191021227927004	-0.0102173611854907	-0.00866702764450875	0.00803621220899975	0.023783486009431	0.0116878732971563	-0.00252560723009236	0.0175173640581991	-0.0125202581053031	0.00455084956894668	0.000876918118599204	0.000400008941876522	0.00148531846165997	-0.0084943150009565	-0.00922160004385979	0.00323257373721184	0.00261577412514384	-0.00728789304832782	-0.0043269399769954	-0.00719159962471708	-0.00901312782142067	0.0302662072672814	0.0236569460306009	0.011370122793841	-0.0161152869297899	0.0106523964233638	-0.0321673042587316	0.0395979705648185	-0.03251654032248	-0.0054069242572795	-0.00374266373095857	-0.000531955854087534	0.00238038561524659
>1987_Siena_CY045856.1	R	0.0401899453444379	0.209258698978122	-0.0263410815629748	-0.015461832779826	-0.0346981639204558	0.0670356022867748	-0.0286492969590665	-0.0184997379516774	0.00261717162630726	0.00126547792199399	-0.00874584723789546	-0.00114092597433829	0.00850683351720583	0.00391021063810674	0.000382152283465666	0.00803518608783435	0.00587924931877594	0.00545225029087519	0.00626719385865013	0.00752005215752992	-0.00121211463848792	-0.0054406051670535	-0.00360595130546944	-0.00281078799868745	0.000311058978676202	0.0115751849466335	-0.00508364240116668	0.0428948550943195	0.00308692917597016	-0.00480241559982757	0.00927776289757998	-0.00320490749046141	-0.0223879301918653	-0.0269387866634215	-0.0133910764866705	0.00885445379929987	0.0473870579667766	0.0238976317790128	0.0287967628762892	0.00776790980564641	-0.0203592720970589	0.0192393931037021	-0.0282449540066104	0.0143832899214138	-0.00190505698339734	-1.14489821744756e-05	0.00110648428283381	-0.0010238586574582
>1995_Bayern_CY242095.1	R	0.0307734329798918	0.210863968458885	-0.0171235973216097	-0.0133676549765094	-0.0482693508748315	0.0648316746593821	-0.0176789623682482	-0.00748259260539278	0.00559096555358216	0.000697806844316444	-0.020961341070853	0.00181812885483026	-0.0099585315613291	0.0125780490828083	0.0212601148772567	0.04883090548337	0.032595046372074	0.0111545416798634	0.0100534836235374	-0.00794032502639196	-0.00803528065097625	-0.00173448822799451	-0.0101847935432707	0.00400903210138133	-0.00383980547902522	-0.0192588409278094	-0.00554871909542667	0.0225548527333985	0.00775993422687724	-0.0018750501295333	-0.00491115719461971	-0.0344454099733829	-0.0689206981668732	0.00173574618767045	0.0394703887688083	-0.00423155073483123	-0.0352166495889661	-0.0103895439561271	-0.0166636608418838	-0.00221940732108916	0.00473047016289255	-0.00556650786767355	0.00170913282327903	-0.00382819366065122	0.000539491794176542	-0.000631155539216593	-0.000600757928915013	4.40150503047427e-05
>2005_HaNoi_CY104826.1	R	0.0347280355398439	0.200378367432935	-0.0185357790565645	-0.00802044639011437	-0.0409686345489195	0.0841687909756429	-0.0207872267526633	-0.00574965165965568	0.0137554674189977	-0.0235053426971295	-0.0337074864032295	0.0140304671845252	-0.00294396225524284	0.0411272801395018	0.0149833591248851	0.0815602104127321	0.0512172381848444	0.0218562245099194	-0.0252886468354342	-0.0258046009175282	-0.0518480903463176	0.020778192502092	-0.0263150450095029	-0.0101666707374376	-0.00122060963731569	-0.0144032843735351	-0.00878799979197298	-0.0425372809426222	0.0020914323096842	-0.0108759631931547	0.00128000377859921	0.0230521895244328	0.0502090967319819	0.00981324177858389	-0.0147193835264463	0.00537899989604923	0.00316649366890175	-0.00498110242544667	0.00144058564904176	0.00281968792099378	0.00241868210818773	-0.00233730839976761	0.00634226146263162	0.00237436536180652	-0.000288264572009947	0.000686412795370734	0.000486356960012491	0.00025996799015873
>CY115955.1_Influenza_A_virus_(A/swine/England/1093/2005(H1N1))_nuclear_export_protein_(NEP)_and_nonstructural_protein_1_(NS1)_genes_complete_cds	6	0.168067130549277	-0.0844493655181717	-0.00329133069872674	-0.00539856682681063	0.00600757500938585	-0.0164993533788784	-0.00664915463952567	-0.0299662185772228	-0.0704796551545238	-0.0128505833053587	-0.0255238171034115	-0.00443348588110172	0.00266519389938559	-0.0502750961441034	0.0642400937634161	0.0291912745997544	-0.050714701871083	0.0693205455950538	-0.0309757571639952	0.00836857291227967	-0.0393896704202129	-0.0353892839903876	0.0133961960254636	-0.0214106349022987	-0.04706122257661	0.051445825224361	-0.0193674667197759	0.00778356194589592	0.00521534123932482	0.0271802010142304	-0.00478371795681121	-0.0115892345625189	0.00806401758475049	-0.00202595713336296	0.00721651922283803	-0.0171391352968892	-0.00123852150959158	0.00174776481797545	0.0044822553430289	0.0160826295225479	0.00270508924568327	-0.0068795665459621	0.00318620407628998	0.000804172314461381	0.000769284803571734	0.000870041759158805	-0.000447415253233929	-0.00110326682621069
>GQ229323.1_Influenza_A_virus_(A/swine/Hong_Kong/NS1179/2007(H1N1))_segment_8_nuclear_export_protein_(NEP)_and_nonstructural_protein_1_(NS1)_genes_complete_cds	8	0.162560735384795	-0.0958593187740482	-0.00245199833767326	0.00619228714055623	0.00657715197424703	-0.0216705992313582	-0.130888729843751	0.0132490917122369	0.0623599507613169	0.0169684568917457	0.0140414445592628	0.00961227800469173	0.0080784486154948	-0.0048781925432588	0.00252768131438685	0.000135544184236914	-0.000823643172932954	0.00721501974778839	0.00421745287044031	-0.000824896626008291	-0.0119171248393009	-0.00346857657949491	-0.00597781672255625	0.00552336815235555	-0.000853018335417309	-0.0126857230496435	-0.00443399790469046	-0.00339718492269216	-0.00538490674429113	0.00413284304316343	0.000901490157604249	-0.00554095538136938	0.00954585025436546	-0.00103596255150888	0.00143496481274113	-0.0013310821848653	-0.00422498952195953	-0.0034587817595098	0.00624792698963775	0.0107004036864019	0.00675683246921966	0.0201883884893462	-0.0264868734367325	-0.0490508733073073	0.00709376550751162	0.00191527234527841	-0.00984103637404336	-0.00213854902218452
>KY063956.1_Influenza_A_virus_(A/blue-winged_teal/Lousiana/UGAI14-0690/2014(H1N1))_segment_8_nuclear_export_protein_(NEP)_and_nonstructural_protein_1_(NS1)_genes_complete_cds	A	0.0590492641170111	0.0781810137529058	-0.0264116980825531	-0.00029462557698319	0.137078088742829	-0.0464742862274744	0.0453813742327766	-0.02400896259763	0.0357679138056238	0.0262379965040933	-0.00572693811085228	-0.032962929325629	0.0399703862079964	0.0133135677517389	-0.0263669105530727	0.043168436426006	-0.00319886820160412	0.051279477969142	-0.0224605151875372	0.00383897058628737	0.0408962328342947	0.0200802639973173	0.00179591358511627	0.0208452188709471	0.0010576500398464	-0.00753056108122279	0.00530206018157722	0.0207036139709092	-0.0145854425870645	0.0130602572972549	0.0258621883391075	0.00537400254026736	-0.0174212653634879	0.0596975589761371	-0.0229596420921418	-0.0180632719775245	0.0130280130653249	-0.00921083026168415	-0.00053391842774143	0.00953076790507196	0.00292091296774084	0.00462420663927738	0.00187086576056932	1.50530019611553e-06	-0.00147814668778394	0.00163123869138459	-0.000965017981809812	-0.00125237957417491
>KU143423.1_Influenza_A_virus_(A/wild_bird/Wuhan/WHHN16/2014(H1N1))_segment_8_nuclear_export_protein_(NEP)_and_nonstructural_protein_1_(NS1)_genes_complete_cds	A	0.110289250548504	0.0381705945202425	-0.0061497878064111	0.00589242892898626	0.0858637516649128	-0.0369055370435072	0.030847062850383	-0.00959138058956257	0.00152797848045963	0.00563557358318405	-0.0380155117847438	0.0573181570235719	0.0338717824770426	0.0478437571605324	-0.0582831630060136	-0.0372801097293608	-0.00920021622815061	-0.040206776711554	-0.0589738055647026	0.0178303189523193	-0.0850446106643862	-0.0175515393123954	0.0549341673625564	0.0157620985480987	-0.031319968962485	-0.0164799941769501	0.0046294958172144	-0.00319847976578854	0.00912614565504138	-0.0230606732776618	-0.000779017034604695	0.00515710669675493	-0.0178443339638193	-0.00398812551296635	0.00372500496673472	0.000364351425908873	-0.000329112172718529	0.000807040002599537	-0.0010024680718578	0.00163841645698494	0.00222678699930055	0.000244321080634178	-0.00101535202872866	0.000852587714464942	0.00111800594464804	-0.000450407346808464	-0.000704291674207292	-0.00104829546102085
>KF998058.1_Influenza_A_virus_(A/swine/South_Dakota/A01267922/2012(H1N1))_segment_8_nuclear_export_protein_(NEP)_and_nonstructural_protein_1_(NS1)_genes_complete_cds	1	-0.181504303805377	-0.0396275594886287	-0.0187219265830951	0.0577392109654681	-0.0283058523646383	-0.0230145264546727	0.0131849868040355	-0.0375444407806326	0.0081177324400717	-0.0181911179172522	0.0186044186838525	-0.0120155535536773	0.0274240855055502	-0.0117027529023742	-0.021612744574132	0.0330754824428468	-0.0412532454032178	-0.00965904682206199	0.0101921369595053	0.0114285464367128	-0.0313209466423676	-0.0178641701855641	-0.013479952882393	-0.00672678263624609	0.0406136622563131	0.000370209008368616	-0.0233991953510091	0.0671188154900998	-0.0539238651271631	-0.0521333274348585	-0.000338700996566897	-0.0123376084495681	0.0296128831464712	0.00238626301328043	0.0145156551615034	0.0167322729212888	0.000162468521668669	-0.016902408015963	-0.00903165103530812	0.00546779724602433	0.00424690218682753	-0.00419017539570057	0.00339688853311772	0.00121274352328438	0.00156567077022977	-0.00224373247502038	0.000674234968997328	0.00172267546912715
>KR699746.1_Influenza_A_virus_(A/swine/France/Finistere-0011/2011(H1N1))_segment_8_nuclear_export_protein_(NEP)_and_nonstructural_protein_1_(NS1)_genes_complete_cds	6	0.163902055032501	-0.0692368303658689	0.021570981769247	-0.00838884231267508	-0.0401704641630563	0.0424174646703083	0.055245315057343	0.0620337925559516	0.0242363717717957	-0.0586439450510839	0.0146449745686802	0.0701398833617995	0.0550363055279098	-0.0126171386862659	0.0192710472767746	-0.0107046242054848	-0.0242824602018763	0.0204084688217346	0.0280511745037263	0.0103002620604027	0.0258224878698811	-0.00903038676659552	-0.0250257132407177	0.0107509468265325	-0.0627264090277467	-0.0782707370588469	-0.00285925288648571	0.0312282913600379	-0.000172816886441614	0.0143592143480231	-0.00774515241299599	0.0113838731134585	0.00909667717783784	-0.0057130582536816	-0.010800825369416	0.00606132290343103	0.000750098298910679	-0.00527401157846907	0.000538491297814022	-0.00176765733377994	0.0017588003380063	-0.00362191436686089	0.0049204186340828	0.00242485316249352	-0.000406409745600228	-0.000148491693045593	0.00155374911341897	0.000971427985519516
>FJ638310.1_Influenza_A_virus_(A/swine/NC/00573/2005(H1N1))_segment_8_nuclear_export_protein_(NEP)_gene_partial_cds_and_nonstructural_protein_1_(NS1)_gene_complete_cds	1	-0.153979660071817	-0.0135683986254889	-0.0122587471298358	0.0573798028797044	-0.00696543383815335	-0.00154271166532565	-0.0141045951594173	0.102928176928691	-0.0207747865089465	-0.0189041611348972	-0.0613607300445255	0.0195337908445712	-0.0585683371132353	0.00204518356098492	-0.000173098681144305	-0.0268595511433275	-0.0210829864076965	0.039620668488642	0.0245131917205329	0.0409526286143941	-0.0250559463965015	0.0622964822269355	0.010560297812288	0.006169007937856	0.0133729132457191	0.00376152882909961	0.00234905803872249	0.0125297664611805	0.012532896215721	0.000324564010207653	0.0640688671092982	-0.0244088367392896	0.00639048185617297	-0.00203460428981314	-0.0168361932349358	0.00938208925768777	-0.0130137811062069	0.00174947522196628	-0.00215769135626383	-0.00395234249415909	-0.000878118329925849	0.000803896209332141	0.00249988974065691	0.000122728525728083	0.00119544323575402	9.09312870082195e-05	0.00118377643257007	-0.00162734809737821
>CY116040.1_Influenza_A_virus_(A/swine/England/195852/1992(H1N1))_nuclear_export_protein_(NEP)_and_nonstructural_protein_1_(NS1)_genes_complete_cds	6	0.182568774509491	-0.0822856619005651	-0.0216529158430855	-0.0075808802020286	0.00470531418961851	-0.00746986986184563	-0.00961550680761783	-0.0282405029091946	-0.0552737637269103	0.00629590263143971	-0.013057971855772	-0.000486856796416986	-0.0049215905552188	-0.0103598688723032	0.00185384500484198	8.96417466459593e-05	-0.00326090905159587	-0.00244073883619079	-0.00511105618921759	-0.00470396292295186	0.0122287551484593	0.0125919012658683	-0.00320106527362057	-0.00305069533351892	9.73914020000653e-05	-0.0143269468555807	0.0118823660459611	-0.0070269156638417	0.000381714448976862	-0.0196443847736629	0.00340892924432157	0.00476833920313112	-0.00342568737971469	0.00240397304230265	-0.00906054070748809	0.00720726982660058	0.00114522057357193	-0.00350853575261592	-0.00667710029405909	0.000628311076347869	0.000582061805348161	-0.0346499715560393	-0.0262756361333595	-0.000320573188448316	-0.00844208982236527	-9.51196885819734e-05	0.00025394628349766	0.00028981284957533
>KR700636.1_Influenza_A_virus_(A/swine/England/00034/2005(H1N2))_segment_8_nuclear_export_protein_(NEP)_and_nonstructural_protein_1_(NS1)_genes_complete_cds	6	0.168353719465589	-0.0628087811557176	-0.0148889370140346	0.00630834584315847	-0.0010755549986012	-0.0111270750059219	-0.00410939355312162	-0.0435057103059219	-0.0748364986026068	-0.00557348079999117	-0.0107896606585584	-0.00663782019426072	0.00655066132965932	-0.031912957421559	0.0242334145585827	-0.00562152264913418	0.00432646048225952	-0.0392376300822986	-0.0451941069725324	-0.0619663858912572	0.0139765090097582	0.0398166967151915	0.0252252288895337	0.0277429898553969	0.0471040420969683	-0.0428822337379701	-0.0435305948353053	0.0257212368793174	0.037372174106557	0.0122696544474409	-0.0100083795611007	-0.0240602700614637	0.00933213474095688	-0.00303967217231856	-0.0188323251521488	0.00399233978345752	-0.00459739469216872	0.00652814885440967	0.00435320292211935	0.0027049795852004	-0.00197776008335954	0.0110743170095703	0.012304059033188	-0.0017239140116068	0.00266968157829822	0.000447736143098756	-0.000974248153546723	-0.000213800550850729
>EU053137.1_Influenza_A_virus_(A/swine/Doetlingen/IDT4735/2005(H1N2))_segment_8_NS2/NEP_and_NS1_genes_complete_cds	6	0.163492281993738	-0.0672088446430906	-0.00638804818422652	-0.0126444279543174	-0.0579401866583571	0.0388286924983518	0.0744015424798769	0.0215415234182677	0.0458453199032561	0.0789766541182115	-0.0101093122950139	-0.0172343052979083	-0.0156133931333535	0.000578211401599442	0.0160423210538652	-0.0181496927910899	-0.00914427962508789	-0.00586789214447104	0.00701685713545956	-0.029768950853354	-0.00105475251532497	-0.0148403757239668	-0.0140000010757551	0.00973656466384401	0.00239937019809311	0.0325340118941438	-0.0269929508197072	0.0328157041488542	0.0551731508291765	-0.0257337593155685	0.0274371860797709	0.0626662805206159	-0.00209667163695092	0.000213374740875847	0.0081399639078054	-0.00302829114654847	-0.00337634682748197	0.00037625793269452	-0.0139056653001688	-0.0013083684890412	0.00902459474854171	-0.0017847691749905	-0.000600118621905261	-0.00575380941427055	0.00111183618495747	-0.00189402077064961	-0.00057776337515566	0.000322560468626672
>CY009896.1_Influenza_A_virus_(A/Swine/Spain/50047/2003(H1N1))_segment_8_complete_sequence_tr	6	0.153002104602007	-0.0752263034823028	0.00463484392009599	0.00710894475862829	-0.0298103020981493	0.0355566753331787	0.0346740880741989	0.0615912592209632	0.0355676487256299	0.0183351223054964	0.0352897754334068	-0.04764342954143	0.0311846913886649	-0.0302351367321989	-0.0191782014518539	0.00330989761325866	0.0065786993148468	-0.0512254706807035	-0.0699244093527924	0.04447973255809	-0.0238851389239347	0.0720720377322219	-0.0450090436602194	-0.0493724980291288	-0.00356328060445758	0.0198704485078502	0.00995203877789722	0.0123338721733041	-0.00596428139578261	0.0316319416917643	-0.0172913322104212	-0.0050098034265907	-0.00744924616399969	-0.006755905056643	0.000379710638812559	-0.00361498285230571	0.000210174472864481	-0.00626304862672334	-0.00193224197235008	-0.00348830412323984	0.00230671979244478	-0.000718695496516665	-0.00061540139296749	0.00205806482296074	0.000239232698221492	-0.001151845207865	0.000574925802762431	-0.000511240520294705
>CY037956.1_Influenza_A_virus_(A/swine/England/WVL16/1998(H1N1))_segment_8_sequence	6	0.182245185426475	-0.0834778512190131	-0.0174673311477795	-0.00445670583135984	0.0043344659930589	-0.0194821073439672	-0.00997078767786805	-0.0438268359293533	-0.0778474995705781	0.0023510851309664	-0.021741424728654	0.0121064763273066	-0.00839068906191979	-0.0227791563625227	-0.00807711970653983	1.79735455575385e-06	-0.0196765121305542	0.0177464932495378	0.00873725479702889	-0.00892992940437547	-0.00568592088975487	0.0103079368988635	-0.0322799683046909	-0.0249485903523708	-0.00470773781069009	-0.00634539076634437	0.0233745318050957	-0.0188882481183879	-0.0154836066572985	-0.020144976304885	0.00686912646820536	0.024056595697226	-0.0208754189251736	0.00878636620519805	0.0158127156491984	0.011875839941657	0.00780001858492703	-0.0165248272423491	0.0110987802354462	-0.0422712690073947	-0.00408507116021449	0.0412826522545452	0.0140727384146266	-0.00291953651462103	0.00311710395877481	-0.00499257766098133	0.0046616120225139	-0.00017647656468078
>AB434356.1_Influenza_A_virus_(A/swine/Udon_Thani/NIAH464/2004(H3N2))_NS1_NS2_genes_for_nonstructural_protein_1_nonstructural_protein_2_complete_cds	8	0.153537662442583	-0.0671309068482219	0.00161082895310498	0.0101612425319987	-0.0215237774607727	0.012799012349037	0.0298051427220416	0.011745681661079	0.0251858527870242	-0.0980150339405324	0.0443946879431484	-0.0514521471140742	-0.0806509517379046	-0.0519216764628402	-0.108016524240904	0.00109573893523725	0.0439375610489736	0.0443660658860671	-0.0316098238003024	-0.020311038562591	0.00345766355660053	-0.0393177623105948	0.015925601259412	0.00338076024290785	-0.00534466854655403	-0.00668291174991068	-0.00764304370782353	-0.00305000598134041	0.00579794649074666	0.00199058159544798	0.011111847194528	-0.000394718872953669	-0.00146469430089445	-0.00910197137739958	0.00383727224177228	0.00363461091995045	-7.3676993808567e-05	0.000541779601481478	-0.0024260630274651	-0.00147893981351724	0.000579953472865754	0.00120292494420214	-0.00185130623801491	0.000118255183521181	-0.00143005424414183	-0.000175414292352381	0.00125447504280308	0.000379913607177991
>CY009376.1_Influenza_A_virus_(A/swine/Spain/33601/2001(H3N2))_segment_8_complete_sequence	6	0.183517601863341	-0.0735547529611608	-0.00477111755856862	-0.00281718724829093	-0.0307760175473603	0.0314844332216364	0.0526723827396675	0.0185439260819394	0.0165859706031403	0.00234670190507512	0.00391567956586588	0.0273368207894201	0.0128578670300952	0.00603240972152054	-0.00141338015367042	-0.00100376669357404	0.0133676250479225	-0.0116540234842981	4.28496252473839e-05	0.0183069420890826	0.0401798617618439	-0.0176262175447814	-0.0167405322124913	-0.00602785034905603	-0.0215567440050388	0.0404431657427461	-0.00249308866484482	-0.0266681415757136	0.0296228273796763	-0.0691099841894729	-0.0141762620426145	-0.06206089804545	0.00732755860811469	0.021638956602668	-0.0229320274288218	-0.00160669396359217	-0.00236835461106147	0.00502462267469034	0.0015087639498977	0.00327341576618884	-0.00672934409446378	0.0114878845170303	0.00544392007785187	-0.00135004967220039	0.000497823390695025	-0.000324134397283001	-0.00153956010435174	-0.00131056665563736
>CY038507.1_Influenza_A_virus_(A/Siena/3/1995(H3N2))_segment_8_complete_sequence	6	0.027488096098816	0.183733926822222	0.0630788355880062	-0.0524254648784043	-0.121586417486103	-0.171996364908571	0.0127445709526518	0.0351522583325105	-0.008096081745369	-0.0100443814547152	0.00542071907033775	0.00556551827004543	-0.00120878187027923	0.00740469725006324	-0.00348487114821445	0.0038488758375299	-0.00829058927029938	-0.00294982032384059	-0.00724881532893611	-0.0130871379405047	0.0074895959127941	0.00128933454340695	-0.00681625888651612	-0.00125529094929281	-0.00141471350624641	0.00310693043318658	0.00282555276393129	0.00400226944275392	0.00478695219204882	0.00378448243709987	0.00126747346011426	0.0051321795411021	0.00417690861633844	0.00443951739369155	0.00376734633024871	-0.00532108059073664	0.00259309500200788	0.000401004310053738	-0.000448352117861129	0.00179747912551536	0.00164141464602501	-0.000141465762685852	-0.00405419321829811	0.00248024662953367	-0.00197747188558038	0.00619647398930276	-0.00438635500958688	0.00202140786542931
>CY011908.1_Influenza_A_virus_(A/New_York/720/1994(H3N2))_segment_8_complete_sequence	1	0.0333796821211033	0.182964385041101	0.0634524520210547	-0.0586030835973243	-0.115007289370452	-0.1732152268711	0.00658836412720846	0.0351204575084629	-0.0107114032438599	-0.00655615856393809	-0.000516538127399021	0.00344321013333912	-0.0018403710719177	0.0139470648300054	-0.00656273626584757	0.000824269939188056	-0.00554777027334891	-0.00433872549899139	-0.00361388431388563	-0.00620281100435011	0.00901442384078593	0.0025332150932096	-0.00289137143976983	-0.00314348670622311	0.00152150275105511	0.0063597254697492	0.00752180355725629	-0.00573382184340057	-0.000473156244287889	-0.000725604481745384	-0.00874322247852324	-0.00151522660352008	0.00266968875562322	0.00022329991718384	-0.000790496884037942	-0.000846977776446562	-0.00209959802897287	-0.000217625795609282	0.000252050653646178	0.00197146086386756	-0.00176656329883891	0.00168632451229815	-0.00109086113075226	-0.00150177016438146	0.00207982198314529	-0.00686334145302646	0.00424845686773686	-0.00208440309984546
>DQ150429.2_Influenza_A_virus_(A/swine/MI/PU243/04_(H3N1))_nonstructural_protein_(NS1)_gene_complete_cds	1	-0.205602540364692	-0.0453639773739653	-0.0228106934457204	0.043738426447924	-0.0262429767839483	-0.00551889894469885	0.00357907381562154	-0.0319086705348453	-0.000991224023848938	-0.00760190619072061	0.0143008374601389	-0.00543786947696586	0.0209074675314249	-0.00578343040035536	-0.0138549063354577	0.0284777936722435	-0.0081745094997206	-0.021413042090916	0.0180279324999389	0.00520262109177669	-0.00795378331496439	0.00178037339919324	0.000889402578479609	0.0173313062761382	-0.0110237900232314	0.00179774329367424	-0.000544574860402226	-0.0105505862104196	0.00987127801551251	0.00320467617627819	0.0113710675050051	-0.00865878963577507	0.00984759264324996	-0.00292796331238662	0.000357406738051776	-0.0396229607913171	-1.51279954833178e-05	0.0200872390764629	-0.0134674947851139	-0.0279072290904305	0.00571234775419646	0.0047624626217546	-0.010116003924821	0.0039456989924719	-0.0067903225823669	0.00895584020251745	-0.00852587146749339	-0.000124831427815468
>EU604696.1_Influenza_A_virus_(A/swine/OH/511445/2007(H1N1))_segment_8_nuclear_export_protein_(NEP)_and_nonstructural_protein_1_(NS1)_genes_complete_cds	1	-0.197907045173263	-0.0472753331447791	-0.0128455191880212	0.0297295408185442	-0.0220818588980089	-0.00137049348794699	0.00453909849820717	-0.0209194910762227	-0.00254806684356837	-0.00527540345832029	0.0295701418038846	-0.0250330278417134	0.0365837801514204	-0.0143861340876109	-0.0214345673682484	0.0365908541158775	-0.0268714374337188	-0.0401500295095103	0.0277773003610958	-0.00196965656651327	-0.00523898500115786	0.00611646120691661	0.0023659369414586	0.0260098371000844	-0.0247836598466013	0.00371053499360125	0.0158587908907894	-0.0273251089656139	0.0485706010569786	0.0237070029587511	0.0239828812283776	-0.0103788218470198	0.00482216983680187	0.023529856884091	0.0441891345584606	0.0455056610159613	0.0152688907632175	-7.15467857742843e-05	0.0190826363700735	0.0142723553325659	-0.00306552295901907	-0.00659255784415743	0.00509507417884669	-0.000464676315726672	0.00375820034655205	0.0017785849661838	-0.00125489405704756	0.000369911326072089
>FJ374516.1_Influenza_A_virus_(A/swine/Shanghai/1/2007(H1N2))_segment_8_nuclear_export_protein_(NEP)_and_nonstructural_protein_1_(NS1)_genes_complete_cds	8	-0.181256885913156	-0.0478136088996001	-0.0166361774232694	0.0396536989121171	-0.023446579175832	-0.0199498249515152	-0.00363402608638211	0.0225215145402454	-0.0120923831904836	0.00643386710118156	-0.0504489708392526	-0.0622469650194089	0.0491449469257045	-0.00649991434291133	0.0317697505361933	-0.0401011828012948	0.0607480888307254	0.00344344986449143	-0.0127071018611462	0.0106687784576909	0.00322203065706509	-0.03916534533222	-0.00265082141285736	-0.00884294999166638	-0.00159949581822536	-0.0153380376993232	0.00197728382140878	-0.00508866046260187	-0.00878474638493941	-0.000265902799668202	0.00812212356463378	0.00173880285220844	-0.000275504701451765	0.000496965531505888	-0.000195925512547129	0.00718045192242782	-0.000125792424067064	0.000648370122571198	-0.000430656669829283	0.00156968691076747	-2.8513960443785e-05	0.00393951730220483	0.00315517070974046	0.00118449045035322	-0.00204481086060291	0.00313758673736701	-0.0018313291294074	-0.00057803891803024
>M80961.1_Influenza_A_virus_(A/swine/Hokkaido/2/1981(H1N1))_nonstructural_protein_gene_complete_cds	8	-0.123988378983818	0.0231892029680283	-0.0393311540149257	0.0703158619231052	0.0431322086546194	0.0331318904559502	-0.0187577552904798	0.0900036840024275	-0.0545967308042505	0.0306717096972528	0.00657139383026292	0.0275636079229297	-0.0160658419141406	0.0597488265770015	-0.0242786440908887	0.0291316886841652	-0.0421321703759392	-0.0393045111853372	-0.0474690927417956	-0.0416457526841786	0.0600678733830798	-0.0423345895386568	-0.0111221048754575	-0.0353541833986257	-0.0139287445386641	0.00512112419014788	-0.0316735047175693	-0.0137846860284044	-0.0306828802605639	0.0169242000657016	0.0258027350899561	-0.00130876689041313	-0.000890872415204367	-0.0116392251594201	0.00589906595748319	0.00355364998444923	-0.00611687614623617	0.00439909975696525	0.000752012012767528	0.000586430757093701	-0.000296116926130132	0.000421460694389851	-0.00151795300070842	-0.00152780625403832	-0.000738019937978924	-0.00398413396641982	6.68052297428473e-05	0.000997346590734527
>CY022337.1_Influenza_A_virus_(A/swine/Iowa/17672/1988(H1N1))_segment_8_complete_sequence	1	-0.168098646852249	-0.01455162808728	-0.0288389488682197	0.0687586223758588	0.0155570543177625	0.0124365071420837	-0.0208014287845425	0.0705332145438309	-0.0146649265287169	-0.00147757808407683	-0.0298803674741029	0.00804112668870561	-0.0237820998056601	0.00496716029949682	-0.0191157018744988	-0.00938639941411498	-0.0139861664849602	0.020073880474319	-0.00175505344814244	-0.00605265375833789	0.00783082425094089	0.0129726797811341	-0.0107230037733148	0.0285907264429907	0.00859549998806723	0.00963440184069055	-0.00667678533334762	0.00351326340688221	0.00365162751600909	-0.00863396613918905	-0.0572160564493155	0.0136818998235633	-0.00358914707588631	0.0103886916754803	0.0173872662479939	-0.0034375229223952	0.0127865892506454	0.00202970645414954	0.00366261144320015	0.000521966765891746	0.000829053213736763	-0.000770790516516047	0.0032988397686914	-0.000990096673538515	-0.00395048865841336	0.0341048753881837	0.000525989325714945	-0.0196974359866275
>CY037987.1_Influenza_A_virus_(A/swine/France/WVL4/1985(H1N1))_segment_8_sequence_tr	6	0.14545398521169	-0.0122232674174897	-0.0240226816948762	0.0046440967682865	0.0415172368370787	-0.0258100549976007	0.0325482760418703	-0.0444235472951632	-0.0227570053982926	0.0159470047361799	-0.0103221914830289	0.0384480629724675	0.0178339840727229	0.0527745212248612	-0.0571464203418925	-0.0352269215476071	0.0513490392313131	0.00957233617282608	0.0686252603630269	-0.0110420335899973	-0.0236160742609552	-0.0149102028511377	-0.0431522858077363	-0.0115880943991616	0.0103927770299048	0.0386187865937158	-0.0324761792717656	0.0193881146943312	0.00367428283892051	0.0577463217920812	-0.011925254202455	-0.0183219268149553	0.00997884953335789	0.00121311753787464	-0.0111448938259052	0.0127338180588429	-0.00323280736444726	-0.00289928164340697	-0.000636338731469476	-0.0101568619658815	0.0015251828457591	-0.0059334663019578	0.00360427356597847	-0.00369008618860658	-0.00228460331863298	0.000474146112961116	-0.00112991616343327	0.00037647133152338
>FJ415613.1_Influenza_A_virus_(A/swine/Zhejiang/1/2007(H1N1))_segment_8_nuclear_export_protein_(NEP)_gene_complete_cds_and_nonfunctional_nonstructural_protein_1_(NS1)_gene_complete_sequence	8	0.162003377692513	-0.090791988008489	-0.00282386416506413	0.00777585345353289	0.00479762566566667	-0.029711453322464	-0.137127793375868	0.00496568509471211	0.0610763565902879	0.0236825093252298	0.0153990456362417	0.012281765428244	0.00291572629614079	-0.0021668187155587	0.00136968346415658	-0.00308414085155789	-0.00276260591531056	0.00466494778075576	0.0028251664776441	-0.00677265626104558	0.00179812935323752	-0.0118843617389718	-0.00285083784185119	-0.0040730967807858	0.0119688987636967	-0.000689572479929558	0.000396116230013341	-0.00374669736335658	0.00644696365491176	-0.0065703743359024	0.00261382421665584	-0.00594156419407234	-0.00960862882660412	0.000948256403418978	-0.00882848375691993	0.0055638790739095	-0.00581928084064357	0.00345199933397182	0.0256704095781785	-0.00571764952384747	0.0528863826169184	-0.00648562850340803	0.00610780338213685	0.0316862247376607	-0.0043866254542222	0.000606241542337672	0.00712149417108075	0.00282631329066736
>AB434300.1_Influenza_A_virus_(A/swine/Ratchaburi/NIAH550/2003(H1N1))_NS1_NS2_genes_for_nonstructural_protein_1_nonstructural_protein_2_complete_cds	7	0.170479627561293	-0.0723561694811405	-0.0125511326837139	-0.00195125500115786	-0.0224911144005284	0.00340734462550063	0.0169363682175604	-0.0190831816808102	-0.0171715613386047	0.0127629265321877	-0.0133152336170956	0.016505379449261	-0.0621953894602872	0.0406093529956878	0.0211953123653809	0.0544449765785307	0.00932766114534412	-0.0262134405399579	-0.0154537598236766	0.100169824659881	0.0282842273618873	-0.0511020780753231	0.0221189301598741	0.0124692122989059	0.0438649943236407	-0.0146161039178559	0.0305642963095884	0.0168624927589629	0.0219094953304639	0.0277024964772247	-0.0114703384828758	0.00902363877419681	0.0165831180132636	0.000224796568606073	0.000913183030205746	0.00400426661470616	-7.27116990023284e-05	-0.00833801994168074	0.000844059094956454	-0.00579974600373055	0.000944815217986492	0.00567437384056181	0.000789896098322105	-0.00116911591677752	-0.00292490211985757	-0.000343861308716169	7.454805809159e-05	-0.000727727735045681
>CY037910.1_Influenza_A_virus_(A/swine/England/WVL10/1993(H1N1))_segment_8_sequence	6	0.186128045101982	-0.0858073927902827	-0.0237291211775505	-0.00797221357988123	0.00501445175340512	-0.00858873928503137	-0.0064367238502668	-0.0365996470714378	-0.0705927662459183	0.0104065687907392	-0.0170569837740818	0.00343165064127095	-0.0090907973259361	-0.00786606508640474	-0.0138492993579924	-0.00362385141608251	0.0059612385876899	-0.00178000283262821	0.00879676996026839	-0.00348178962107654	0.0123453216038248	0.0172876523491414	-0.0272498734368754	-0.0133996819598068	0.00408431245354875	-0.0132833338257883	0.027908439021589	-0.0133446155668499	-0.0101802908789786	-0.0186003543863527	0.00463982179843255	0.00645679590955418	-0.00754747738218798	0.000483273420250619	-0.00174604563745433	0.00941807045030096	0.00258977103336402	0.00114849515976532	-0.00685078733229749	0.0013567723454733	-0.00381983690608006	-0.032352114180329	-0.0230832578605436	0.0013055228340975	-0.00525337670086211	0.00825396769438774	-0.00817781731598905	0.000988444611076025
>AB434324.1_Influenza_A_virus_(A/swine/Chonburi/NIAH589/2005(H1N1))_NS1_NS2_genes_for_nonstructural_protein_1_nonstructural_protein_2_complete_cds	7	0.160506887717586	-0.0812614528322469	0.0142830792129752	-0.0264632649184479	-0.00661183484084777	0.0301395520230389	-0.0106428676126287	-0.0130553882128723	-0.00708413986997766	-0.0952919080038106	0.0466951765558907	-0.0965758441662262	0.00857114642963953	0.135103311757066	0.0409394023389508	-0.0363297033256911	-0.0466217871135024	0.0118055895167252	0.00491387592154682	-0.00491394897723964	-0.00590977854443132	0.0144056444864184	0.00268956755268381	0.012518735146422	0.00397737671279326	0.00873940732894657	0.000517976796707962	-0.00407766843296099	-0.000858814473478227	-0.00442778329986786	-0.00392837253125319	0.00242542760610187	-0.00776426289597338	0.000653671937635514	-0.000641460424615462	0.000245164299635637	-0.00346254315362679	0.00326728661252921	-0.00117324454072296	-0.00474764286710823	-0.000612339365044716	0.000401933619918055	-0.000443464927207143	-0.000229723475402779	0.00100785176684106	-0.000658155510537197	-0.000179945960651686	-0.000272025688662001
>CY038027.1_Influenza_A_virus_(A/swine/Denmark/WVL9/1993(H1N1))_segment_8_sequence	6	0.179169734081022	-0.0886371143287751	-0.0204668198463842	0.00230220438544291	-0.00169369153899594	0.00231936166517657	-0.00497532169230266	-0.0226911614647869	-0.0401768702402451	0.00613573141226832	0.000221121537613828	0.0124549971408721	-0.00474444621105046	0.014467153484044	-0.027434834519994	-0.0061367020338373	0.0269433256874049	-0.0112654743280737	0.0310206294975592	0.00550222470225408	0.00920969037105491	0.0209734862874869	-0.0210145895679885	0.00360913888492097	0.00273276443881946	-0.00778041406673458	0.0313037408670422	-0.000270916016971692	-0.0220375638545365	-0.00795512411399935	0.0131697493627964	0.0123324747748821	0.00617530740839478	-0.0161032830888983	0.0249166298066041	-0.0334947116656402	-0.00682068465125069	0.0293157869300505	-0.00221070153314688	0.0534396210361132	0.00283342498207264	0.0124256542117444	0.0199265197952239	0.00580010226467351	0.0106728224256094	-0.000799503514480144	0.00231328380101723	-0.000741197657383548
>GQ229259.1_Influenza_A_virus_(A/swine/Hong_Kong/NS837/2001(H1N1))_segment_8_nuclear_export_protein_(NEP)_and_nonstructural_protein_1_(NS1)_genes_complete_cds	8	0.16837042056597	-0.0780877592434272	-0.00588492037583395	-0.00345182569778293	-0.0070927008465719	-0.00993148159010298	-0.0163618741191477	0.0245882534708435	-0.00552208584181821	0.00677279765379879	-0.00218014652856139	-0.0159466161795462	-0.0241229464195051	-0.00282034107404302	0.0231785718987451	0.0324843672320373	0.0618077080720184	-0.0510782921971169	0.0395103098099105	-0.0069038257428705	0.0166561880498472	0.0375579999907036	0.0722793268749428	0.0325539871246706	-0.0619570862314977	0.0344479809793384	-0.0171814215414797	0.0165351082008683	-0.0507428138467672	-0.00253185206561765	-0.00305852696679925	0.0098006805468964	0.00673443546343182	0.000895376382646718	0.000197430923593276	0.00555364181936237	0.000879691763703759	-0.0120493898571997	0.00289855731060854	-0.0107329656609587	-0.00223387961445716	-2.05192934381712e-06	-4.72520729686299e-05	0.00222657352869202	-0.000809997886812095	-0.000385319396087211	0.00283620227554772	0.00102406320164378
>CY022481.1_Influenza_A_virus_(A/swine/Maryland/23239/1991(H1N1))_segment_8_complete_sequence	1	-0.175750879290814	-0.0211983191028522	-0.0320716789498405	0.0685095178322003	0.0122652760074208	0.0102025070022171	-0.020338806059255	0.0562153366731931	-0.0165261903283419	-0.00667284962534935	-0.026539582344157	0.00624334632834658	-0.0282698005697377	0.000377743779974629	-0.011409500867901	-0.0163686521818019	-0.00445810126103701	0.0220686757442858	0.00606103996115125	-0.00189783086804989	0.000462967593684755	0.0163589318001112	-0.00243131241869145	0.0217240286866171	0.00602326696173882	0.00734118778081048	-0.000673041002706597	0.00119829609044775	0.0109207928831516	-0.00221479603939767	-0.05532731398444	0.0144909829530082	-0.00501754928909388	0.0166293050669334	0.010623129601864	-0.00901274330903906	0.0123568771824003	-0.00723785442762379	0.00774549516225123	0.00884431856933079	-0.00116556031777677	-0.000364468900678817	-0.00231638112270076	0.00417537169768533	-0.00358206553715239	-0.0286130487979785	-0.00950140177352755	0.0228541654032606
>KU976705.1_Influenza_A_virus_(A/swine/Mexico/AVX3/2011(H1N1))_segment_8_nuclear_export_protein_(NEP)_and_nonstructural_protein_1_(NS1)_genes_complete_cds	2	-0.192098369854816	-0.0363567017449103	-0.0304108908351636	0.0533941054493948	-0.0465923929575163	-0.00731041821118408	0.0310691931015701	-0.0669523430155981	0.0434067071499928	0.00840457683556972	0.0202662624062639	0.0236359768289803	-0.0186268503977895	0.0116774261005158	0.00704178659458041	-0.0247314560570941	0.00909762398954827	0.00778278000885614	-0.0179175450252172	-0.00304796320395657	0.00758553627443489	0.00947055568063095	0.00293348582325452	-0.0155324565763518	-0.00240580854936274	-0.00397888910958416	-0.000665385856592126	0.00704029688411551	-0.00379268740057289	-0.00344684881496497	0.00537536604205894	0.0105495130503538	0.00286369675799796	0.00621956221150525	0.00342932728638184	-0.022220138962535	-0.0397019802252417	-0.00870720468597785	0.0615418366391355	-0.00480518452919314	-0.0277592171400718	-0.014793886674093	-0.000716382009561316	-0.00180923298048491	0.000621389070540633	0.00238184842545351	0.000628031258495806	-0.000886407015628503
>GQ132167.1_Influenza_A_virus_(A/Mexico/InDRE4114/2009(H1N1))_segment_8_nuclear_export_protein_(NEP)_and_nonstructural_protein_1_(NS1)_genes_complete_cds	M	-0.212012003622589	-0.055220048680674	0.0316057584634708	-0.110113746714674	0.0208836568039334	0.0245954671440599	-0.00606596085593992	0.00455769718250339	-0.00373562978336385	0.00392886556051855	-0.00240866135427982	0.00142273898008551	-3.77681002352943e-05	0.00466159375418292	-0.0104202352851965	0.000625145176531261	-0.00168288958519791	0.00177264177301222	0.0113197965444759	-0.0105287278713388	0.00115008700598521	0.00307683009538301	0.0227430631961588	-0.0391853134881182	0.00204547631451337	-0.00493333186684504	0.00992085518621778	0.00939311690069297	0.0119397223087373	-0.00054810603549693	-0.00632500387565988	-0.0013805034704028	0.0043083730450101	0.0048127183133789	-0.000139255776608597	-0.00286725428877541	-0.00103019701990059	-0.00150902639238227	-0.0031009577129105	0.00459658601542485	0.00011764381173107	0.00451194709421347	-0.00188931003518813	-0.00420384704554037	-0.0061148150960354	0.00827063655860447	0.0140327976979876	0.01038457836686
>EU004441.1_Influenza_A_virus_(A/swine/Tianjin/01/04(H1N1))_segment_8_nonstructural_protein_2_(NS2)_and_nonstructural_protein_1_(NS1)_genes_complete_cds	8	0.0453954162579142	0.209717052364949	-0.0253776530981694	-0.00791568763805296	-0.0211006532149395	0.0700619834140752	-0.037507707844999	-0.0326327979978037	0.000154762657820646	0.0104499948427028	-0.0124031313408825	-0.00905720995585682	0.0108489361472889	-0.024026860805485	-0.018841339767051	-0.0491774401771181	-0.0299626862170973	-0.00709269461881745	-0.0087249602822232	-0.00245615893253777	0.0220351733762803	-0.00721586538874961	0.00711820650517242	0.0240879842408226	-0.00592002391524572	0.0169579978655358	0.0295446616393185	0.00202227516079556	-0.00522917758456224	0.0131597688952224	-0.00240248017434758	0.00179734044179031	0.0252934338023923	0.00330619023862088	-0.00255246214659911	0.00192071608894232	-0.0197267741694346	-0.013673547828681	-0.0126879923567919	-0.00137393002641938	0.000991069720131173	0.00632230042637419	-0.00403459147301522	0.00624505569864862	0.00398429955269955	0.000788330416352744	0.000750624212528255	2.62919526776845e-05
>KU976817.1_Influenza_A_virus_(A/swine/Mexico/AVX40/2012(H1N1))_segment_8_nuclear_export_protein_(NEP)_and_nonstructural_protein_1_(NS1)_genes_complete_cds	2	-0.187419337155096	-0.0336597765191106	-0.0354903985012547	0.0569007385335244	-0.0523147125301949	-0.00967199576827411	0.0282835949172994	-0.0743953872267227	0.0329695333045714	0.0124247646278918	0.0335288051011084	0.0438451200224738	-0.0377266657610117	0.0144635088783087	0.0299763147712118	-0.0272204865289839	0.00874939925780101	0.0211223778077402	-0.0224430846182716	-0.00597729384313826	0.0103938531113018	0.0201956766678248	0.0109562686923149	-0.0112596491702249	-0.0102906310918853	-0.000435457103878879	0.000765620343912915	-0.00830013170879653	-0.00986970352788694	0.00950815328198096	-0.0051293803155641	-0.00242546388132922	-0.00720088879932878	-0.00125720872893421	0.00122047656748275	0.0119869657524322	0.020723710710091	-0.00138499132141822	-0.0198928656434991	0.00563200338649683	0.0106848495663742	0.00138681670822551	-0.000737386512637903	-0.00194631583471834	0.00178444341015791	-0.00631291508604217	0.0201617656552779	-0.0270967541547994
>EU004448.1_Influenza_A_virus_(A/swine/Henan/01/06(H1N1))_nonstructural_protein_2_(NS2)_and_nonstructural_protein_1_(NS1)_genes_complete_cds	8	0.044871724899767	0.209324904397381	-0.0250613949025778	-0.00751931045240346	-0.0199076487838297	0.0684122266149344	-0.0395017545119167	-0.0325499358403082	-0.000622488464411523	0.00626363662663377	-0.012210712357484	-0.007378248037616	0.0137346413115247	-0.0233716289723145	-0.0194529908060724	-0.0481767138185262	-0.026953488723229	-0.0056197290579978	-0.0106252448718286	-0.00600054692920333	0.0220495815046892	-0.0034105891365192	0.00511389809846475	0.0225897420055293	-0.00896296743627981	0.0180790350430398	0.0308395255228489	0.00321399428919278	-0.00640867064516406	0.0111473174553922	-0.00183941793533763	-0.003413846885135	0.0228981281951683	0.000437949900449574	-0.00169456452691275	0.000857765610138792	-0.0156243224041627	-0.0136502894593703	-0.00995892307714668	-0.00169701910721639	-0.000304645381522383	0.00304559690907084	-0.00143357496979508	0.00413809191872633	0.00279188882088281	0.000752911518965034	0.000993136446544648	0.000671573580809893
>CY079548.2_Influenza_A_virus_(A/Switzerland/5165/2010(H1N1))_nuclear_export_protein_(NEP)_and_nonstructural_protein_1_(NS1)_genes_complete_cds	Sw	0.153254078216878	-0.0608909385981292	0.00822674988193689	-0.0256128090786346	-0.0640260990207248	0.0324443828858958	0.0950424400257304	0.0277772425984746	0.0427189776594373	0.105086783310541	-0.0234263229846961	-0.0513300717720751	-0.0368191847183648	-0.00167120650871592	-0.00425570151417263	0.00422337766180304	-0.0495699955567551	0.0118150710565129	0.0323418151102578	-0.0319503846074778	-0.0388108598038685	-0.0183879396756031	0.0146492670919423	0.0175824183251057	0.0144637900539655	-0.0366659552432136	0.0120797063513294	-0.0344314902105178	-0.0397328130825039	0.0169646528707764	-0.0118034736344861	-0.0306342286718723	-0.00132041306275092	-0.00574274426988276	-0.00950599448164214	-0.00262059516202665	0.00868568682253508	0.00131354749229958	0.00878554156181703	0.000507876939515353	-0.00416227232949117	-0.000495356953628601	0.0012820869051352	0.00304066347085948	0.000356854632251536	0.000239049226475627	-0.000225252361159576	0.00045343990391856
>CY095679.1_Influenza_A_virus_(A/swine/Texas/4199-2/1998(H3N2))_nuclear_export_protein_(NEP)_and_nonstructural_protein_1_(NS1)_genes_complete_cds	1	-0.19997644682309	-0.0488420949521202	-0.0255280869495161	0.0318856398362177	-0.00121352347643749	-0.00725616834052542	-0.00981664207329522	0.00205648969589115	-0.0117087157842331	-4.38281888461933e-05	-0.0154998382158814	-0.0152134148637343	0.0171963292141633	-0.00443034990029228	-0.0090657279684413	0.0087333433730711	0.00808562195976277	-0.00147548921885588	0.00980710865318615	-6.61691973540798e-05	0.00145683147515276	-0.00581699799155821	-0.00356036355768357	0.00664222739240461	8.70541452553958e-05	-0.00678223475953869	0.00130289340467597	-0.00858445712296988	0.0141040244553587	0.000525262107045119	-0.0104973014942464	-0.0032857903371064	0.000327398137765446	0.00503731452457574	-0.00936758580514232	-0.0134769219924185	0.00410615220253464	0.00592760863607427	-0.00725297945358782	-0.00608646218119835	0.00138177197178084	-0.0124079546856114	-0.0166272181191866	-0.00481728809240905	0.0236239790366272	-0.0256229677467449	0.0229770038654299	-0.00466126943560471
>CY005910.1_Influenza_A_virus_(A/turkey/Minnesota/833/1980(H4N2))_segment_8_complete_sequence	A	0.0527201858079635	0.0853803105453945	-0.0242958872342433	0.00327072228695227	0.13659651520413	-0.0618711364120516	0.0381928927255885	-0.011759618520136	0.0414041841415732	0.0391578857176987	-0.00588519003969522	-0.0277630977382333	0.0261062985313848	0.00338439399833603	-0.000519962590184426	0.0246057543665536	-0.00271152583937497	0.0605003053431895	-0.00246889267672584	0.016798768025834	0.0362324160825878	0.0311147413154019	0.0122979865965435	-0.00292710024180255	-0.0052649696082257	-0.00432069485423635	-0.00573573790064445	-0.00929368249012503	0.0115600308530872	-0.0148500842843336	-0.0201884290479999	-0.000154696626941707	0.0214732220961452	-0.0522645913614882	0.0225655225357689	0.0270042605075915	-0.0210919465468754	0.0245509449019475	-0.00213007493117694	-0.0124740005245398	-0.00361911130530583	0.000606227361451753	-6.648702718464e-06	0.000374321016489888	0.000161809802370425	-0.0029232677306206	0.000744732293896636	0.00242835457521072
>CY032225.1_Influenza_A_virus_(A/equine/Kentucky/2/1986(H3N8))_segment_8_complete_sequence		0.0434639603554168	0.0614691763822135	-0.0189969675068231	0.0120338311400912	0.130916751816991	-0.0442645396996239	0.0406318973185377	-0.0235544526322901	0.093399287630032	-0.0879652589770134	-0.0879591939335168	-0.00430659851956302	-0.0603394925349772	-0.0308728764559348	0.0496999494323093	-0.00373703061598084	-0.0223598534685162	-0.0740809307956856	0.0183922083770314	-0.0285612586666307	0.00114445535244238	-0.0119318717262988	-0.03130876907137	-0.0226810330688464	0.000103479011488519	0.00562509432404712	0.014400898879293	0.000515721096435646	-0.00400972055777444	0.00678429317362984	-0.00171665584442178	-0.00146393614998152	-0.000574916987365804	0.00314052092501992	0.00188649654780835	-0.000844141855047815	0.00251616099254264	0.00895908562922704	-0.000347445826621062	0.00241899885099521	0.000974597225158565	-0.00020015245416209	-0.00157163514437265	-0.000821345208178973	-0.0011864833205368	-0.000330267253611082	0.000250747306519621	-0.000498464551032596
>DQ889685.1_Influenza_A_virus_(A/Iowa/CEID23/2005(H1N1))_nonstructural_protein_2_(NS2)_and_nonstructural_protein_1_(NS1)_genes_complete_cds	Ia	-0.196341107109451	-0.0494490751210084	-0.0214010966072276	0.0404936520909149	-0.0208235274520124	-0.0201546558637667	-0.0158322549979862	-0.0195626717539813	0.00490664658913687	-0.0172303516540694	0.000874337033059449	-0.0073884019443243	0.0243090705052334	-0.0141844910702894	-0.0191816480841372	0.047983120798967	-0.0249706789980906	-0.0102450119014771	0.0236513736470198	3.5685233888293e-05	-0.00292857906907477	-0.00576500858424661	0.000980608991026335	0.00936027407541871	0.00274364023814352	0.0218139476735468	0.0127268480814609	-0.0183555083555728	0.00716403514813729	0.000724613127125346	-0.0116249923986165	0.0265813753897101	-0.0404687348598074	-0.0356372618590474	-0.0637545530121406	0.015928574396259	-0.019331535481087	-0.0182914153929857	-0.00551504364957102	0.0204522188668764	-0.00774064013220841	0.00285479119458837	0.0144804588776556	-0.00444447408635508	-0.00218743308620354	0.00261329746775357	-0.00221943305463554	-0.0012729922488224
>AF333238.1_Influenza_A_virus_(A/Brevig_Mission/1/18(H1N1))_nonstructural_protein_NS1_and_nonstructural_protein_NS2_genes_complete_cds	18	0.0427953903852959	0.128213564174437	-0.0377280556670042	0.0187752131084055	0.0923295357409122	-0.0199267241375085	0.016503102089174	0.0202119422425137	-0.0152918872412128	0.00339867505970966	0.0512938805956766	-0.00992892052982852	-0.00113496411758527	-0.00637582438273174	0.0222894343853189	-0.018360260536041	0.0113047577140365	-0.00778045106201842	0.0300152629519489	0.00869097401571343	0.00137546216215266	-7.99607683340411e-05	0.00270274484967773	-0.010884888513706	0.0110134841242098	-0.0130069741001495	-0.0179656104123777	-0.0247758839176683	0.0247250373263182	-0.0105002724656877	0.0135183435949726	-0.0108231840746659	0.00624116881514875	-0.0340150846531904	0.0117923002730798	-0.0318715997765299	0.0265579405943902	-0.0626603967512037	0.00378506843963094	0.00761020050297956	0.00259189805882825	-0.00214508104112824	-0.00053594761821925	0.00451909046363182	0.00254641723171059	0.00354595042453352	-0.00097969634320635	-0.00139332734682726
>CY009456.1_Influenza_A_virus_(A/Weiss/43(H1N1))_segment_8_complete_sequence	43	0.0497419347834692	0.169051401108049	-0.0237815856192524	-0.00351893116833125	0.0185579207206058	0.0141065644306103	0.0148013674304175	-0.00318157776646766	-0.0267057529623115	-0.00288971854239975	0.0504557155979493	-0.0100288819630126	-0.0148358806511105	-0.0400474968534549	0.00788214021204832	-0.0250590890441836	-0.0165416033803015	-0.0186123768149284	0.0397073514211485	0.0565915182929552	-0.0108157595521188	-0.00152331377953109	0.0166477267409726	-0.0299885235843355	0.0108612040435975	-0.0203603282265906	-0.0693314039442012	-0.0387928447632594	-0.0114794121315672	-0.000938758270143454	-0.0093836462673681	0.0248411787977892	-0.00911600781629232	0.0337352874580734	-0.00644261622018669	0.00970760286736565	-0.0221618303026329	0.0201283023198485	-0.00374046371088016	0.0102808832983484	0.00170419959762346	0.0104437109517398	-0.0112586486906692	0.00708672165252475	0.00167507456705581	0.00132290443944458	-0.000756957245676245	-0.0019677184707891
>M80965.1_Influenza_A_virus_(A/swine/Iowa/15/1930(H1N1))_nonstructural_protein_gene_complete_cds	30	-0.0233809584643451	0.0912981648429497	-0.0401959004402704	0.0446548752871209	0.0980415861454027	-0.014528355926659	0.0209136708177313	0.0723367632443289	-0.0399748845029963	0.017792651370847	0.123523330625728	0.0156875561466681	-0.0147821777697162	-0.0180977216351	0.056053095789136	0.00112159573105241	0.0303870875123083	0.000161060559123642	0.00237063944807409	-0.0342484762429629	-0.044208823161358	-0.0256161147713498	-0.00699765098261924	0.0130182118192539	0.00935125602218149	0.00686958694166056	0.0603446261074768	0.0223108084811708	0.0012285873120906	-0.00373880719061925	-0.001742796892867	-0.000867173346293908	0.00295020940084636	0.0106302529670834	-0.0133859068666256	0.00871349170937275	-0.0114572812971769	0.0176600909649844	-0.00102795343741431	-0.00636187158537715	-0.00472568786562869	0.0013227215858106	-1.62645101632243e-06	-0.00161906088538815	-0.000730789744643744	0.000564591262793633	0.00203779168610188	0.000656436998258809
>DQ469982.1_Influenza_A_virus_(A/swine/Manitoba/12707/2005(H3N2))_nonstructural_protein_2_(NS2)_and_nonstructural_protein_1_(NS1)_genes_complete_cds	1	-0.206719618182351	-0.0453857662371514	-0.0218606757103466	0.0439369277212803	-0.0265841945024528	-0.00630744884865341	0.00140815678601223	-0.0298534569107395	2.90762779880402e-05	-0.0104891150614465	0.0105836470452435	-0.000782788689088591	0.0220146423323391	-0.00683496133826218	-0.0110776174846084	0.0279320753189473	-0.0120004757277998	-0.0138504052147229	0.0154953348470528	0.0023006978694916	-0.00832866612939323	0.00108991168327872	-0.00467077353032777	0.0146666988924299	-0.00718510067960872	-0.00792290542074732	-0.00273231745785294	-0.00579390964822663	0.0089300401979507	0.00803059176778251	0.0032034367561874	0.000639719871943705	0.00449220101410603	-0.0118534264816859	-0.00217305107860407	-0.0372628361557427	-0.00108766771344034	0.0176325932509874	-0.0114540494915332	-0.023678592797138	0.00481111310986237	0.00816001878648243	-0.00661056155674536	0.00477714964055896	-0.00714621979202503	0.000521931461205319	-0.00194297981618367	0.00285454276199674
>FJ374516.1_Influenza_A_virus_(A/swine/Shanghai/1/2007(H1N2))_segment_8_nuclear_export_protein_(NEP)_and_nonstructural_protein_1_(NS1)_genes_complete_cds(2)	8	-0.181256885913156	-0.0478136088996001	-0.0166361774232694	0.0396536989121171	-0.023446579175832	-0.0199498249515152	-0.00363402608638211	0.0225215145402454	-0.0120923831904836	0.00643386710118156	-0.0504489708392526	-0.0622469650194089	0.0491449469257045	-0.00649991434291133	0.0317697505361933	-0.0401011828012948	0.0607480888307254	0.00344344986449143	-0.0127071018611462	0.0106687784576909	0.00322203065706509	-0.03916534533222	-0.00265082141285736	-0.00884294999166638	-0.00159949581822536	-0.0153380376993232	0.00197728382140878	-0.00508866046260187	-0.00878474638493941	-0.000265902799668202	0.00812212356463378	0.00173880285220844	-0.000275504701451765	0.000496965531505888	-0.000195925512547129	0.00718045192242782	-0.000125792424067064	0.000648370122571198	-0.000430656669829283	0.00156968691076747	-2.8513960443785e-05	0.00393951730220483	0.00315517070974046	0.00118449045035322	-0.00204481086060291	0.00313758673736701	-0.0018313291294074	-0.00057803891803024
[truncated: 9 more columns]
