# Supplementary material for: Re-evaluation of the evolution of influenza H1 viruses using direct PCA
Source: Sci Rep. 2019 Dec 17;9:19287. doi: 10.1038/s41598-019-55254-z (PMC6917806; doi:10.1038/s41598-019-55254-z)
Supplement: Supplementary file 1 — data set 1 [file 41598_2019_55254_MOESM1_ESM.zip › information/supplement/S2/seg1trim.fas]

>CY066966.1_Influenza_A_virus_(A/Aarhus/INS240/2009(H1N1))_segment_1_complete_sequence
ATGGAGAGAATAAAAGAACTGAGAGATCTAATGTCGCAGTCCCGCACTCGCGAGATACTCACTAAGACCACTGTGGACCATATGGCCATAATCAAAAAGTACACATCAGGAAGGCAAGAGAAGAACCCCGCACTCAGAATGAAGTGGATGATGGCAATGAGATACCCAATTACAGCAGACAAGAGAATAATGGACATGATTCCAGAGAGGAATGAACAAGGACAAACCCTCTGGAGCAAAACAAACGATGCTGGATCAGACCGAGTGATGGTATCACCTCTGGCCGTAACATGGTGGAATAGGAATGGCCCAACAACAAGTACAGTTCATTACCCTAAGGTATATAAAACTTATTTCGAAAAGGTCGAAAGGTTGAAACATGGTACCTTCGGCCCTGTCCACTTCAGAAATCAAGTTAAAATAAGGAGGAGAGTTGATACAAACCCTGGCCATGCAGATCTCAGTGCCAAGGAGGCACAGGATGTGATTATGGAAGTTGTTTTCCCAAATGAAGTGGGGGCAAGAATACTGACATCAGAGTCACAGCTGGCAATAACAAAAGAGAAGAAAGAAGAGCTCCAGGATTGTAAAATTGCTCCCTTGATGGTGGCGTACATGCTAGAAAGAGAATTGGTCCGTAAAACAAGGTTTCTCCCAGTAGCCGGCGGAACAGGCAGTGTTTATAT-TGAAGTGTTGCACTTAACCCAAGGGACGTGCTGGGAGCAGATGTACACTCCAGGAGGAGAAGTGAGAAATGATGATGTTGACCAAAGTTTGATTATCGCTGCTAGAAACATAGTAAGAAGAGCAGCAGTGTCAGCAGACCCATTAGCATCTCTCTTGGAAATGTGCCACAGCACGCAGATTGGAGGAGTAAGGATGGTGGACATCCTTAGACAGAATCCAACTGAGGAACAAGCCGTAGACATATGCAAGGCAGCAATAGGGTTGAGGATTAGCTCATCTTTCAGTTTTGGTGGGTTCACTTTCAAAAGGACAAGCGGATCATCAGTCAAGAAAGAAGAAGAAGTGCTAACAGGCAACCTCCAAACTCTGAAAATAAGAGTACATGAAGGGTATGAAGAATTCACAATGGTTGGGAGAAGAGCAACAGCTATTCTCAGAAAGGCAACCAGGAGATTGATCCAGTTGATAGTAAGCGGGAGAGACGAGCAGTCAATTGCTGAGGCAATAATTGTGGCCATGGTATTCTCACAAGAGGATTGCATGATCAAGGCAGTTAGGGGCGATCTGAACTTTGTCAATAGGGCAAACCAGCGACTAAACCCCATGCACCAACTCTTGAGGCATTTCCAAAAAGATGCAAAAGTGCTTTTCCAGAACTGGGGAATTGAATCCATCGACAATGTGATGGGAATGATCGGAATACTGCCCGACATGACCCCAAGCACGGAGATGTCGCTGAGAGGGATAAGAGTCAGCAAAATGGGAGTAGATGAATACTCCAGCACGGAGAGAGTGGTAGTGAGTATTGACCGATTTTTAAGGGTTAGAGATCAAAGAGGGAACGTACTATTGTCTCCCGAAGAAGTCAGTGAAACGCAAGGAACTGAGAAGTTGACAATAACTTATTCGTCATCAATGATGTGGGAGATCAATGGCCCTGAGTCAGTGCTAGTCAACACTTATCAATGGATAATCAGGAACTGGGAAATTGTGAAAATTCAATGGTCACAAGATCCCACAATGTTATACAACAAAATGGAATTTGAACCATTTCAGTCTCTTGTCCCTAAGGCAACCAGAAGCCGGTACAGTGGATTCGTAAGGACACTGTTCCAGCAAATGCGGGATGTGCTTGGGACATTTGACACTGTCCAAATAATAAAACTTCTCCCCTTTGCTGCTGCTCCACCAGAACAGAGTAGGATGCAATTTTCCTCATTGACTGTGAATGTGAGAGGATCAGGGTTGAGGATACTGGTAAGAGGCAATTCTCCAGTATTCAATTACAACA-AGGCAACCAAACGACTTACAGTTCTTGGAAAGGATGCAGGTGCATTGACTGAAGATCCAGATGAAGGCACATCTGGGGTGGAGTCTGCTGTCCTGAGAGGATTTCTCATTTTGGGCAAAGAAGACAAGAGATATGGCCCAGCATTAAGCATCAATGAACTGAGCAATCTTGCAAAAGGAGAGAAAGCTAATGTGCTAATTGGGCAAGGGGACGTAGTGTTGGTAATGAAACGAAAACGGGACTCTAGCATACTTACTGACAGCCAGACAGCGACCAAAAGAATTCGGATGGCCAT
>CY050205.1_Influenza_A_virus_(A/Mexico_City/001/2009(H1N1))_segment_1_complete_sequence
ATGGAGAGAATAAAAGAACTGAGAGATCTAATGTCGCAGTCCCGCACTCGCGAGATACTCACTAAGACCACTGTGGACCATATGGCCATAATCAAAAAGTACACATCAGGAAGGCAAGAGAAGAACCCCGCACTCAGAATGAAGTGGATGATGGCAATGAGATACCCAATTACAGCAGACAAGAGAATAATGGACATGATTCCAGAGAGGAATGAACAAGGACAAACCCTCTGGAGCAAAACAAACGATGCTGGATCAGACCGAGTGATGGTATCACCTCTGGCCGTAACATGGTGGAATAGGAATGGCCCAACAACAAGTACAGTTCATTACCCTAAGGTATATAAAACTTATTTCGAAAAGGTCGAAAGGTTGAAACATGGTACCTTCGGCCCTGTCCACTTCAGAAATCAAGTTAAAATAAGGAGGAGAGTTGATACAAACCCTGGCCATGCAGATCTCAGTGCCAAGGAGGCACAGGATGTGATTATGGAAGTTGTTTTCCCAAATGAAGTGGGGGCAAGAATACTGACATCAGAGTCACAGCTGGCAATAACAAAAGAGAAGAAAGAAGAGCTCCAGGATTGTAAAATTGCTCCCTTGATGGTGGCGTACATGCTAGAAAGAGAATTGGTCCGTAAAACAAGGTTTCTCCCAGTAGCCGGCGGAACAGGCAGTGTTTATAT-TGAAGTGTTGCACTTAACCCAAGGGACGTGCTGGGAGCAGATGTACACTCCAGGAGGAGAAGTGAGAAATGATGATGTTGACCAAAGTTTGATTATCGCTGCTAGAAACATAGTAAGAAGAGCAGCAGTGTCAGCAGACCCATTAGCATCTCTCTTGGAAATGTGCCACAGCACACAGATTGGAGGAGTAAGGATGGTGGACATCCTTAGACAGAATCCAACTGAGGAACAAGCCGTAGACATATGCAAGGCAGCAATAGGGTTGAGGATTAGCTCATCTTTCAGTTTTGGTGGGTTCACTTTCAAAAGGACAAGCGGATCATCAGTCAAGAAAGAAGAAGAAGTGCTAACGGGCAACCTCCAAACACTGAAAATAAGAGTACATGAAGGGTATGAAGAATTCACAATGGTTGGGAGAAGAGCAACAGCTATTCTCAGAAAGGCAACCAGGAGATTGATCCAGTTGATAGTAAGCGGGAGAGACGAGCAGTCAATTGCTGAGGCAATAATTGTGGCCATGGTATTCTCACAAGAGGATTGCATGATCAAGGCAGTTAGGGGCGATCTGAACTTTGTCAATAGGGCAAACCAGCGACTGAACCCCATGCACCAACTCTTGAGGCATTTCCAAAAAGATGCAAAAGTGCTTTTCCAGAACTGGGGAATTGAATCCATCGACAATGTGATGGGAATGATCGGAATACTGCCCGACATGACCCCAAGCACGGAGATGTCGCTGAGAGGGATAAGAGTCAGCAAAATGGGAGTAGATGAATACTCCAGCACGGAGAGAGTGGTAGTGAGTATTGACCGATTTTTAAGGGTTAGAGATCAAAGAGGGAACGTACTATTGTCTCCCGAAGAAGTCAGTGAAACGCAAGGAACTGAGAAGTTGACAATAACTTATTCGTCATCAATGATGTGGGAGATCAATGGCCCTGAGTCAGTGCTAGTCAACACTTATCAATGGATAATCAGGAACTGGGAAATTGTGAAAATTCAATGGTCACAAGATCCCACAATGTTATACAACAAAATGGAATTTGAACCATTTCAGTCTCTTGTCCCTAAGGCAACCAGAAGCCGGTACAGTGGATTCGTAAGGACACTGTTCCAGCAAATGCGGGATGTGCTTGGGACATTTGACACTGTCCAAATAATAAAACTTCTCCCCTTTGCTGCTGCTCCACCAGAACAGAGTAGGATGCAATTTTCCTCATTGACTGTGAATGTGAGAGGATCAGGGTTGAGGATACTGGTAAGAGGCAATTCTCCAGTATTCAATTACAACA-AGGCAACCAAACGACTTACAGTTCTTGGAAAGGATGCAGGTGCATTGACTGAAGATCCAGATGAAGGCACATCTGGGGTGGAGTCTGCTGTCCTGAGAGGATTTCTCATTTTGGGCAAAGAAGACAAGAGATATGGCCCAGCATTAAGCATCAATGAACTGAGCAATCTTGCAAAAGGAGAGAAGGCTAATGTGCTAATTGGGCAAGGGGACGTAGTGTTGGTAATGAAACGAAAACGGGACTCTAGCATACTTACTGACAGCCAGACAGCGACCAAAAGAATTCGGATGGCCAT
>CY206740.1_Influenza_A_virus_(A/mallard/Southcentral_Alaska/12ML00995/2014(H1N1))_polymerase_PB2_(PB2)_gene_complete_cds
ATGGAGAGAATAAAAGAACTAAGAGATTTAATGTCACAATCCCGCACTCGCGAGATACTAACCAAAACCACTGTTGATCACATGGCCATAATCAAAAAGTACACATCGGGAAGGCAAGAGAAGAACCCCGCACTCAGGATGAAATGGATGATGGCAATGAAATATCCAATCACAGCTGACAAGCGAATAATGGAAATGATCCCTGAAAGGAATGAGCAAGGGCAAACCCTCTGGAGCAAAACAAACGATGCCGGATCAGACCGAGTGATGGTATCACCCCTGGCTGTAACATGGTGGAATAGGAATGGACCAACAACAAGTACAGTTCACTATCCCAAGGTATATAAAACTTATTTCGAAAAGGTTGAAAGGTTGAAACACGGGACCTTTGGCCCTGTACACTTCAGAAACCAAGTTAAGATAAGACGGAGGGTCGACATAAACCCGGGCCATGCTGACCTCAGTGCCAAAGAGGCGCAGGATGTAATCATGGAAGTTGTCTTTCCAAATGAAGTGGGAGCGAGAATACTGACGTCGGAATCACAATTGACGATAACAAGGGAGAAGAAAGAAGAACTCCAGGACTGCAAAATCGCTCCTCTGATGGTTGCATACATGCTAGAAAGAGAGTTGGTCCGCAAGACAAGGTTTCTCCCAGTGGCTGGTGGAACAAGCAGTGTCTACAT-TGAGGTGCTGCATTTGACCCAGGGGACATGCTGGGAGCAGATGTATACCCCGGGAGGAGAAGTGAGAAACGATGATGTAGACCAGAGCTTGATTATCGCTGCCAGGAACATAGTAAGAAGAGCAACAGTGTCAGCAGACCCACTAGCATCTCTATTGGAGATGTGCCACAGCACACAAATTGGGGGAATAAGGATGGTAGATATTCTCCGGCAAAATCCAACAGAGGAACAAGCCGTGGACATATGCAAGGCAGCAATGGGCTTGAGGATTAGCTCATCTTTCAGTTTTGGTGGATTCACTTTTAAAAGAACGAGTGGATCGTCAGTCAAAAAGGAAGAAGAAGTGCTTACGGGCAACCTTCAAACATTGAAAATAAGAGTGCATGAGGGGTATGAAGAGTTCACAATGGTTGGAAGAAGAGCAACGGCCATTCTCAGAAAGGCAACCAGAAGGCTGATCCAGCTAATAGTAAGTGGAAGAGACGAGCAGTCAATTGCTGAAGCAATAATTGTGGCCATGGTATTCTCACAAGAGGACTGCATGATTAAGGCAGTTCGAGGTGATCTGAATTTTGTCAATAGGGCGAACCAGCGGCTGAACCCAATGCATCAGCTCTTGAGACACTTCCAAAAGGATGCAAAAGTGCTTTTCCAAAATTGGGGAATTGAACCCATTGACAATGTGATGGGAATGATCGGGATATTGCCTGACATGACCCCAAGTACTGAGATGTCACTGAGGGGAATAAGAATCAGTAAGATGGGGGTAGATGAATACTCCAGCACAGAGCGGGTAGTAGTAAGCATCGACCGATTTTTAAGAGTTCGAGACCAACGAGGGAACGTGCTATTGTCACCCGAAGAAGTCAGCGAGACACAAGGAACAGAGAAACTGACAATCACTTATTCGTCATCAATGATGTGGGAGATTAATGGTCCTGAGTCGGTGTTGGTCAATACTTATCAGTGGATAATCAGAAACTGGGAAACTGTAAAAATTCAATGGTCACAGGATCCCACAATGTTGTATAATAAGATGGAATTCGAGCCATTTCAGTCTCTGGTCCCTAAGGCAGCCAGAGGTCAATACAGTGGGTTCGTGAGGACACTATTCCAGCAAATGCGAGATGTGCTTGGAACATTCGACACTGTTCAGATAATAAAACTCCTCCCCTTTGCTGCTGCCCCACCGGAACAAAGTAGGATGCAGTTCTCCTCCCTGACTGTGAATGTGAGAGGATCAGGAATGAGAATACTGGTAAGAGGCAATTCCCCAGTGTTCAATTACAACA-AGGCCACCAAGAGGCTCACAGTTCTCGGGAAAGATGCAGGTGCATTGACCGAAGATCCAGATGAAGGCACAGCTGGAGTGGAGTCTGCTGTTTTAAGAGGATTCCTCATTTTGGGCAAAGAAGACAAGAGATATGGCCCAGCATTGAGCATCAATGAGCTGAGCAATCTTGCAAAGGGAGAGAAGGCTAATGTGCTAATTGGGCAAGGAGACGTGGTGTTGGTGATGAAACGGAAACGGGACTCTAGCATACTTACTGACAGCCAGACAGCGACCAAAAGAATTCGGATGGCCAT
>KR701150.1_Influenza_A_virus_(A/swine/Netherlands/Mill-CVI2617A/2012(H1N1))_segment_1_polymerase_PB2_(PB2)_gene_complete_cds
ATGGAGAGAATAAAAGAATTAAGAAATCTGATGTCACAGCCTCGCACTCGCGAGATACTGACAAAAACCACTGTGGACCATATGGCAATAATAAAAAAATACACATCAGGAAGACAAGAGAAGAACCCTGCTCTCAGAATGAAATGGATGATGGCAATGAAGTATCCGATTACAGCAGACAGGAGGATAATGGAGATGATTCCTGAAAGAAACGAACAAGGACAAATACTTTGGAGTAAGACACATGATGCTGGATCAGATAGGGTGATGGTGTCACCCCTAGCCGTAACTTGGTGGAATAGGAATGGACCGACAACAGATACAGTCCACTACCCTAAAGTGTACAAAACATATTTTGAAAAAGTTGAAAGATTGAAGCATGGGACCTTTGGTCCCGTCCATTTTCGAAATCAAGTCAAAATACGCAGAAGGGTTGACATAAACCCTGGCCATGCAGATCTCAGTGCCAAGGAAGCACAAGATGTTATCATGGAAGTTGTTTTCCCAAATGAAGTGGGAGCCAGAATACTAACATCAGAGTCGCAATTAACAATAACAAAAGAGAAGAAAAAGGAACTCCAAGATTGTAAAATTGCCCCTTTAATGGTGGCATACATGTTGGAAAGAGAACTGGTCCGCAAAACCAGATTTTTGCCGATAGCAGGTGGCACAAGCAGTGTCTACAT-TGAAGTATTGCACTTAACTCAAGGAACCTGCTGGGAACAGATGTACACTCCAGGTGGAGAGGTGAAGAATGATGATGTAGACCAGAGTTTGATCATTGCTGCCAGAAACATTGTTAGAAGAGCAATAGTGTCAGCAGATCCACTGGCATCACTACTGGAGATGTGTCACGGCACACAAATTGGTGGGATGAGAATGGTTGACATCCTTAAACAAAATCCAACGGAAGAGCAAGCCGTGGATATATGCAAAGCAGCAATGGGTTTGAGAATCAGCTCCTCTTTTAGCTTTGGAGGCTTCACTTTCAAGAGAACAAGTGGATCATCTATTAAAAGGGAAGAAGAAGTACTTACAGGCAATCTCCAAACACTGAAGATAAGGGTACATGAGGGATATGAGGAATTTACAATGGTTGGGAGAAGAGCAACAGCCATATTAAGGAAAGCAACTAGAAGGATGGTTCAGCTGATAGTAAGTGGAAAAGACGAACAGTCAATTGCTGAAGCAATCATAGTAGCAATGGTGTTCTCACAAGAAGATTGTATGATAAAGGCTGTCCGAGGTGATCTAAATTTTGTAAACAGGGCAAACCAAAGGCTGAATCCCATGCATCAACTCCTGAGACATTTCCAGAAAGATGCAAAAGTGCTGCTTCAAAATTGGGGAATTGAACCTATTGATAATATCATGGGAATGATAGGTATATTACCCGATATGACTCCAAGCACAGAGATGTCATTGAGAGGAGTGAGGATCAGCAAAACAGGAGTGGACGAATATTCCAGTACTGAGAGAGTGGTTGTGAGTATTGATCGTTTCTTGAGAGTTCGAGATCAACGGGGAAATGTACTACTATCTCCTGAGGAGGTTAGTGAAACACAAGGGACAGAGAAATTGACAATAACCTATTCATCATCAATGATGTGGGAGATCAATGGACCTGAATCAGTTCTCGTTAACACGTATCAATGGATCATTAGAAATTGGGAAACTGTGAAGATCCAGTGGTCCCAAGACCCCACAATGCTATACAACAAAATGGAATTTGAGCCATTCCAGTCTCTAATACCTAAAGCAGCCAGAGGTCAATACAGCGGGTTTGTGAGAACACTATTCCAGCAAATGCGCGATGTACTGGGGACATTTGATACTGCCCAAATAATAAAGCTACTGCCATTTGCAGCAGCTCCACCAGAGCAGAGTAGGATGCAATTCTCTTCTCTAACTGTAAATGTAAGAGGATCAGGACTGAGAATACTCATAAGAGGTAACTCCCCAGTATTCAACTACAATA-AGGCAACAAAAAGGCTAACAGTCCTCGGTAAGGACGCGGGTGCATTAACAGAAGACCCAGATGAGGGAACAGCTGGGGTGGAATCTGCAGTACTGAGAGGGTTCCTAATTCTGGGGAAGGAAAACAGAAAGTATGGACCAGCATTGAGCATCAATGAACTGAGCAATCTTGCAAAGGGGGAGAAAGCCAATGTTCTGATAGGGCAAGGAGACGTGGTGTTGGTAATGAAACGGAAACGGGACTCTAGTATACTTACTGACAGCCAGACAGCGACCAAAAGAATTCGGTTGGCCAT
>KP873113.1_Influenza_A_virus_(A/swine/Illinois/A01134201/2011(H1N1))_segment_1_polymerase_PB2_(PB2)_gene_complete_cds
ATGGAGAGAATAAAAGAACTGAGAGATCTAATGTTGCAGTCCCGCACTCGCGAGATACTCACTAAGACCACTGTGGACCATATGGCCATAATCAAAAAGTACACATCAGGAAGGCAAGAGAAGAACCCCGCACTCAGAATGAAGTGGATGATGGCAATGAGATACCCAATTACAGCAGACAAGAGAATAATGGACATGATTCCAGAGAGGAATGAACAAGGACAAACCCTCTGGAGCAAAACAAACGATGCTGGATCAGACCGAGTGATGGTATCACCTCTGGCCGTAACATGGTGGAATAGGAATGGCCCAACAACAAGTACAGTTCATTACCCTAAGGTATATAAAACTTATTTCGAAAAGGTCGAAAGGTTGAAACATGGTACCTTCGGCCCTGTCCACTTCAGAAATCAAGTTAAAATAAGGAGGAGAGTTGATACAAACCCTGGCCATGCAGATCTCAGTGCCAAGGAGGCACAGGATGTGATTATGGAAGTTGTTTTCCCAAATGAAGTGGGGGCAAGAATACTGACATCAGAGTCACAGCTGGCAATAACAAAAGAGAAGAAAGAAGAGCTCCAGGATTGTAAAATTGCTCCCTTGATGGTGGCGTACATGCTAGAAAGAGAATTGGTCCGTAAAACAAGGTTTCTCCCAGTAGCCGGTGGAACAGGCAGTGTTTATAT-TGAAGTGTTGCACTTAACCCAAGGGACGTGCTGGGAGCAGATGTACACTCCAGGAGGAGAAGTGAGAAATGATGATATTGACCAAAGTTTGATTATCGCTGCTAGAAACATAGTAAGAAGAGCAGCAGTGTCAGCAGACCCATTAGCATCTCTCTTGGAAATGTGCCACAGCACACAGATTGGAGGAGTAAGGATGGTGGACATCCTTAGACAGAATCCAACTGAGGAACAAGCCGTAGACATATGCAAGGCAGCAATAGGGTTGAGGATCAGCTCATCTTTCAGTTTTGGTGGGTTCACTTTCAAAAGGACAAGCGGATCATCAGTCAAGAAAGAAGAAGAAATGCTAACGGGCAACCTCCAAACACTGAAATTAAGAGTACATGAAGGGTATGAAGAATTCACAATGGTTGGGAGAAGAGCAACAGCTATTCTCAGAAAGGCAACCAGGAGATTGATCCAATTGATAGTAAGCGGGAGAGACGAGCAATCAATTGCTGAGGCAATAATTGTGGCCATGGTATTCTCACAAGAGGATTGCATGATCAAGGCAGTTAGGGGCGATCTGAACTTTGTCAATAGGGCAAACCAGCGACTGAACCCCATGCACCAACTCTTGAGGCATTTCCAAAAAGATGCAAAAGTGCTTTTCCAGAACTGGGGAATTGAATCCATCGACAATGTGATGGGAATGATCGGAATACTGCCCGACATGACCCCAAGCACGGAGATGTCGCTGAGAGGGATAAGAGTCAGCAAGATGGGAGTAGATGAATACTCCAGCACGGAGAGAGTGGTAGTGAGTATTGACCGATTTTTAAGGGTTAGAGATCAAAGAGGGAACGTACTATTGTCTCCCGAAGAAGTCAGTGAAACGCAAGGAACTGAGAAGTTGACAATAACTTATTCGTCATCAATGATGTGGGAGATCAATGGCCCTGAGTCAGTGCTAGTCAACACTTATCAATGGATAATCAGGAACTGGGAAATTGTGAAAATTCAATGGTCACAAGATCCCACAATGTTATACAACAAAATGGAATTTGAACCATTTCAGTCTCTTGTCCCTAAGGCAACCAGAAGCCGGTACAGTGGATTCGTAAGGACACTGTTCCAGCAAATGCGGGATGTGCTTGGGACATTTGACACTGTCCAAATAATAAAACTTCTCCCCTTTGCTGCTGCTCCACCAGAACAGAGTAGGATGCAATTTTCCTCATTGACTGTGAATGTGAGAGGATCAGGGTTGAGGATACTGGTAAGAGGCAATTCTCCAGTATTCAATTACAACA-AGGCAACCAAACGACTTACAGTTCTTGGAAAGGATGCAGGTGCATTGACTGAAGATCCAGATGAAGGCACATCTGGGGTGGAGTCTGCTGTCCTGAGAGGATTTCTCATTTTAGGCAAAGAAGACAAGAGATATGGCCCAGCATTAAGCATCAATGAACTGAGCAATCTTGCAAAAGGAGAGAAAGCTAATGTGCTAATTGGGCAAGGGGACGTAGTGTTGGTAATGAAACGAAAACGGGACTCTAGCATACTTACTGACAGCCAGACAGCGACCAAAAGAATTCGGATGGCCAT
>KM029884.1_Influenza_A_virus_(A/swine/Guangxi/NS2196/2012(H1N1))_segment_1_polymerase_PB2_(PB2)_gene_complete_cds
ATGGAAAGAATAAAAGAATTAAGAGATCTAATGTCACAGTCCCGCACTCGCGAGATACTGACAAAAACCACAGTGGACCATATGGCAATAATCAAAAAATACACATCAGGAAGACAAGAGAAGAACCCCGCTCTTAGAATGAAATGGATGATGGCAATGAAATATCCAATCACAGCAGAAAGGAGAATAATGGAGATGATCCCTGAAAGAAATGAACAGGGGCAAACACTTTGGAGTAAGACAAATGATGCTGGATCAGATAGGGTGATGGTATCACCCCTAGCAGTAACTTGGTGGAATAGGAAAGGACCGACAACAGATACAGTCCACTATCCGAAAGTCTACAAAACATATTTTGAAAAAGTTGAAAGGTTAAAGCATGGAACCTTTGGCACCGTTCACTTTCAAAATCAAGTTAAAATACGCCGAAGAGTTGACATAAACCCAGGCCATGCAGACCTCAGTGCCAAGGAAGCACAAGATGTTATCATGGAGGTTGTTTTCCCAAATGAAGTGGGAGCCAGAATATTAACATCAGAGTCGCAATTAACAATAACAAGAGAGAAGAAAGAGGAACTACAGGGTTGTACGATTGCCCCCTTAATGGTGGCATACATGTTGGAAAGAGAACTGGTTCGCAAAACCAGATTCCTGCCAGTAGCAGGCGGGACAAGCAGTGTGTACAT-TGAAGTATTGCACTTGACTCAAGGAACTTGCTGGGAGCAGATGTACACTCCAGGTGGGGAGGTGAGGAATGATGATGTCGACCAGAGTTTGATCATCGCTGCCAGAAACATTGTTAGGAGAGCAACAGTATCGGCAGATCCACTGGCATCACTACTGGAAATGTGTCACAGCACACAAATTGGTGGGATAAGGATGATTGACATCCTTAAACAAAATCCAACTGAAGAGCAAGCCGTGGATATATGCAAAGCAGCAATGGGTTTGAGAATCAGCTCCTCTTTTAGCTTTGGAGGTTTCACTTTCAAAAGAACAAGTGGATCATCTATTAAAAGAGAAGAAGAAGTGCTTACAGGCAATCTCCAAACACTAAAATTAAGAGTACATGAGGGGTATGAGGAGTTCACAATGGTTGGGAAAAGAGCAACAGCCATCTTGAGGAAGGCAACTAGAAGGCTGATCCAGCTGATAGTAAGTGGAAGAGACGAACAATCAATTGCTGAGGCGATCATAGTAGCAATGGTATTCTCACAAGAGGATTGCATGATAAAGGCTGTCAGAGGTGATCTGAATTTTGTAAACAGAGCAAACCAACGGCTGAACCCCATGCATCAACTTCTGAGGCACTTCCAGAAGGATGCAAAGGTACTGATTCAAAATTGGGGAATTGAACCTATTGACAATGTCATGGGAATGATAGGTATATTGCCTGATATGACTCCAAGCACAGAGATGTCACTAAGAGGAGTGAGGATCAGTAAAACAGGAGTAGACGAATATTCCAGTACTGAGAGAGTGGTTGTAAGTATTGATCGATTCCTGAGAGTTCGAGATCAAAGGGGAAATATACTCCTGTCTCCTGAGGAGGTTAGCGAAACACAAGGAACGGAGAAATTGACAATAACCTATTCATCATCAATGATGTGGGAGATCAACGGACCTGAGTCAGTGCTCGTCAACACATATCAATGGATCATTAGAAATTGGGAAACTGTGAAGATCCAATGGTCTCAAGACCCTACAATGCTATACAACAAAATGGAGTTTGAGCCTTTTCAGTCCCTAGTACCTAGAGCAGCCAGAGGTCAATACAGTGGATTTGTGAGAACACTTTTTCAGCAGATGCGTGATGTGCTGGGGACATTTGATACTGTTCAAATAATAAAATTGCTGCCATTCGCAGCAGCACCACCTGAGCAGAGTAGGATGCAGTTCTCTTCTCTAACTGTGAATGTAAGGGGATCAGGAATGAGAATACTCATAAGGGGTAACTCTCCTATATTTAATTACAATA-AGGCAACCAAAAGGCTAACAGTCCTCGGAAAGGATGCAGGTGCATTAACGGAAGATCCAGATGAAGGAACAGCTGGAGTGGAATCTGCGGTACTGAGAGGATTCCTGATTCTAGGAAAGGAAAACAAGAAATATGGACCCGCGTTGAGCATCAATGAACTGAGTAATCTTGCTAAAGGGGAGAAAGCCAACGTGTTGATAGGACAAGGAGACGTGGTGTTGGTAATGAAACGGAAACGGAACTCTAGCATACTTACTGACAGCCAGACAGCGACCAAAAGACTTCGGATGGCCAT
>KX232482.1_Influenza_A_virus_(A/turkey/Ontario/FAV-006-4/2016(H1N1))_segment_1_polymerase_PB2_(PB2)_gene_complete_cds
ATGGAGAGAATAAAAGAGCTGAGAGATCTAATGTCGCAGTCCCGCACTCGCGAGATACTCACTAAGACCACTGTGGACCATATGGCCATAATCAAAAAGTACACATCAGGAAGGCAAGAGAAGAACCCCGCACTCAGAATGAAGTGGATGATGGCAATGAAATATCCAATTACGGCAGACAAGAGAATAATGGACATAATCCCAGAGAGGAATGAACAAGGACAAACCCTCTGGAGCAAAACAAACGATGCTGGATCAGACCGAGTGATGGTATCACCTCTGGCCGTAACATGGTGGAATAGGAATGGCCCAACAACAAGTACAGTTCATTACCCTAAGGTATATAAAACTTATTTCGAAAAGGTCGAAAGGTTGAAACATGGTACCTTCGGCCCTGTCCACTTCAGAAATCAAGTTAAAATAAGGAGGAGAGTTGATACAAACCCTGGCCATGCAGATCTCAGTGCCAAGGAGGCACAGGATGTGATTATGGAAGTTGTTTTCCCAAATGAAGTGGGGGCAAGAATACTGACATCAGAGTCACAGCTGGCAATAACAAAAGAGAAGAAAGAAGAGCTCCAGAATTGTAAAATTGCTCCCTTGATGGTGGCGTACATGCTAGAAAGAGAATTGGTCCGTAAAACAAGGTTTCTCCCGGTAGCCGGTGGGACAGGCAGTGTTTATAT-TGAGGTGTTGCACTTAACCCAAGGGACGTGCTGGGAGCAGATGTACACTCCAGGGGGAGAAGTGAGAAATGATGATGTTGACCAAAGCTTGATTATCGCTGCTAGAAACATAGTAAGAAGAGCAGCAGTGTCAGCAGACCCATTAGCATCTCTCTTGGAAATGTGCCACAGCACACAGATTGGAGGTGTGAAGATGGTGGACATCCTTAAACAGAATCCAACTGAGGAGCAAGCCGTAGACATATGCAAGGCAGCAATAGGGTTGAGGATCAGCTCATCTTTCAGTTTTGGTGGGTTCACTTTCAAAAGGACAAGCGGATCATCAGTCAAGAAAGAAGAAGAAATGCTAACGGGCAACCTCCAAACACTGAAATTAAGAGTACATGAAGGGTATGAAGAATTCACAATGGTTGGGAGAAGAGCAACAGCTATTCTCAGAAAGGCAACCAGGAGATTGATCCAATTAATAGTAAGCGGGAGAGACGAGCAGTCAATTGCTGAAGCAATAATTGTGGCCATGGTATTCTCACAAGAGGATTGCATGATCAAGGCAGTTAGGGGCGATCTGAACTTTGTCAATAGGGCAAACCAGAGACTGAATCCCATGCACCAACTCTTGAGGCATTTCCAAAAAGATGCAAAAGTGCTTTTCCAGAACTGGGGAATTGAAACCATCGACAATGTGATGGGAATGATCGGAATACTGCCCGACATGACCCCAAGCACGGAGATGTCACTGAGAGGAATAAGAGTCAGCAAGATGGGAGTAGATGAATACTCCAGCACGGAGAGAGTGGTAGTGAGTATTGACCGATTTTTGAGGGTTAGAGATCAAAGAGGGAACGTACTATTGTCTCCCGAAGAAGTCAGTGAAACGCAAGGAACTGAGAAGTTGACAATAACTTATTCGTCATCAATGATGTGGGAGATCAATGGCCCTGAGTCAGTGCTAGTCAACACTTATCAATGGATAATCAGAAACTGGGAAATTGTGAAAATTCAATGGTCACAAGACCCCACAATGTTATACAACAAAATGGAATTTGAACCATTTCAGTCTCTTGTCCCTAAGGCAACCAGAAGCCGGTACAGTGGATTCGTAAGGACACTGTTCCAGCAAATGCGGGATGTGCTTGGGACATTTGACACTGTCCAAATAATAAAACTTCTCCCCTTTGCTGCTGCTCCACCAGAACAGAGCAGGATGCAATTTTCTTCATTGACTGTGAATGTGAGAGGATCAGGGTTAAGGATACTGGTAAGAGGCAATTCTCCAGTATTCAATTACAACA-AGGCAACCAAACGACTTACGGTTCTTGGAAAGGATGCAGGTGCATTGACTGAAGATCCAGATGAAGGCACATCTGGGGTGGAGTCTGCTGTCCTGAGAGGATTTCTCATTTTAGGCAAAGAAGACAAGAGATATGGCCCAGCATTAAGCATCAATGAACTGAGCAATCTTGCAAAAGGAGAGAAAGCTAATGTGCTAATTGGGCAGGGGGACATAGTGTTGGTAATGAAACGAAAACGGGACTCTAGCATACTTACTGACAGCCAGACAGCGACCAAAAGAATTCGGATGGCCAT
>KT836918.1_Influenza_A_virus_(A/Hawaii/17/2015(H1N1))_segment_1_polymerase_PB2_(PB2)_gene_complete_cds
ATGGAGAGAATAAAAGAACTGAGAGATCTAATGTCGCAGTCCCGCACTCGCGAGATACTCACTAAGACCACTGTGGATCATATGGCCATAATCAAAAAGTACACATCAGGAAGGCAAGAGAAGAACCCTGCACTCAGAATGAAGTGGATGATGGCAATGAAATACCCAATTACGGCAGACAAGAGAATAATGGACATAATCCCAGAGAGGAATGAACAAGGACAAACCCTCTGGAGCAAAACAAACGATGCTGGATCAGACCGAGTGATGGTATCACCTCTGGCCGTAACATGGTGGAATAGGAATGGCCCAACAACAAGTACAGTTCATTACCCTAAGGTATATAAAACTTATTTCGAAAAGGTCGAAAGGTTGAAACATGGTACCTTCGGCCCTGTCCACTTCAGAAATCAAGTTAAAATAAGGAGGAGAGTTGATACAAACCCTGGCCATGCAGATCTCAGTGCCAAGGAGGCACAGGATGTGATTATGGAAGTTGTTTTCCCAAATGAAGTGGGGGCAAGAATACTGACATCAGAGTCACAGCTGACAATAACAAAAGAGAAGAAAGAAGAGCTCCAGAATTGTAAAATTGCTCCCTTGATGGTGGCGTACATGCTAGAAAGAGAATTGGTCCGTAAAACAAGGTTTCTCCCGGTAGCCGGTGGGACAGGCAGTGTTTATAT-TGAGGTGTTGCACTTAACCCAAGGGACGTGCTGGGAGCAGATGTACACTCCAGGAGGAGAAGTGAGAAATGATGATGTTGACCAAAGTTTGATTATCGCTGCTAGAAACATAGTAAGAAGAGCAGCAGTGTCAGCAGACCCATTAGCATCTCTCTTGGAAATGTGCCACAGCACACAGATTGGAGGTGTGAAGATGGTGGACATCCTTAGACAGAATCCAACTGAGGAACAAGCCGTAGACATATGCAAGGCAGCAATAGGGTTGAGGATCAGCTCATCTTTCAGTTTTGGTGGATTCACTTTCAAAAGGACAAGCGGATCATCAGTCAAGAAAGAGGAAGAAATGCTAACGGGCAACCTCCAAACACTGAAATTAAGAGTACATGAAGGGTATGAAGAATTCACAATGGTTGGGAGAAGAGCAACAGCTATTCTCAGAAAGGCAACCAGGAGATTGATCCAATTAATAGTAAGCGGGAGAGACGAGCAGTCAATTGCTGAAGCAATAATTGTGGCCATGGTATTCTCACAAGAGGATTGCATGATCAAGGCAGTTAGGGGCGATCTGAACTTTGTCAATAGGGCAAACCAGAGACTGAATCCCATGCACCAACTCTTGAGGCATTTCCAAAAAGATGCAAAAGTGCTTTTCCAGAACTGGGGAATTGAATCCATCGACAATGTGATGGGAATGATCGGGATACTGCCCGACATGACCCCAAGCACGGAGATGTCGCTGAGAGGGATAAGAGTCAGCAAGATGGGAGTAGATGAATACTCCAGCACGGAGAGAGTGGTAGTGAGTATTGACCGATTTTTGAGGGTTAGAGATCAAAGAGGGAACGTACTATTGTCTCCCGAAGAAGTCAGTGAAACGCAAGGAACTGAGAAGTTGACAATAACTTATTCGTCATCAATGATGTGGGAGATCAATGGCCCTGAGTCAGTGCTAGTCAACACTTATCAATGGATAATCAGAAACTGGGAAATTGTGAAAATTCAATGGTCACAAGACCCCACAATGTTATACAATAAAATGGAATTTGAACCATTTCAGTCTCTTGTCCCTAAGGCAACCAGAAGCCGGTACAGTGGATTCGTAAGGACACTGTTCCAGCAAATGCGGGATGTGCTTGGGACATTTGACACTGTCCAAATAATAAAACTTCTCCCCTTTGCTGCTGCTCCACCAGAACAGAGCAGGATGCAATTTTCTTCATTGACTGTGAATGTGAGAGGATCAGGGTTGAGGATACTGGTAAGAGGCAATTCTCCAGTATTCAATTACAACA-AGGCAACCAAACGACTTACGGTTCTTGGAAAGGATGCAGGTGCATTGACTGAAGATCCAGATGAAGGCACATCTGGGGTGGAGTCTGCTGTCCTGAGAGGATTTCTCATTTTAGGCAAAGAAGACAAGAGATATGGCCCAGCATTAAGCATCAATGAACTGAGCAACCTTGCAAAAGGAGAGAAAGCTAATGTGCTAATTGGGCAGGGGGACATAGTGTTGGTAATGAAACGAAAACGGGACTCTAGCATACTTACTGACAGCCAGACAGCGACCAAAAGAATTCGGATGGCCAT
>KU976494.1_Influenza_A_virus_(A/swine/Mexico/AVX62/2014(H1N1))_segment_1_polymerase_PB2_(PB2)_gene_complete_cds
ATGGAGAGAATAAAAGAACTAAGAGATCTAATGTCGCAGTCCCGCACTCGCGAGATACTCACTAAGACCACTGTGGACCACATGGCCATAATCAAAAAGTACACATCAGGGAGGCAAGAGAAGAACCCCGCACTCAGAATGAAGTGGATGATGGCAATGAAATACCCAATCACAGCAGACAAGAGAATAATGAACATGATTCCAGAAAGGAATGAACAAGGACAAACCCTATGGAGCAGAACAAACGATGCAGGATCAGACCGCGTGATGGTGTCCCCTCTGGCCGTAACATGGTGGAATAGGAATGGCCCAAAAACAAGCACAGTTCACTACCCTAAGGTATATAAGACTTATTTCGAAAAGGTTGAAAGGTTAAAACATGGTACCTTTGGCCCCGTCCGCTTCAGGAATCAAGTTAAAATAAGAAGGAGAGTTGACACAAATCCTGGTCACGCGGATCTCAGTGCCAAAGAGGCGCAGGATGTGATTATGGAAGTTGTTTTCCCAAATGAAGTAGGAGCAAGAATACTGACATCAGAGTCACAGCTGACAATAACAAAAGAGAAGAAAGAAGAGCTACAAGATTGTAAAATTGCTCCATTGATGGTGGCATATATGCTAGAAAGAGAGTTGGTCCGTAAAACGAGATTTCTCCCGGTGGCTGGTGGAACAGGCAGTGTTTATAT-TGAAGTGCTGCATTTAACCCAAGGGACATGCTGGGAGCAGATGTACACTCCAGGAGGAGAAGTGAGAAATGATGATGTTGACCAAAGTTTGATCATTGCTGCCAGAAACATAGTGAGAAGAGCAGCAGTGTCAGCAGACCCATTAGCATCTCTCTTAGAAATGTGCCACAGCACACAGATTGGAGGAATAAGGATGGTGGATATCCTTAGACAGAATCCAACAGAGGAACAAGCCGTAGACATATGCAAGGCAGCAATGGGATTGAGGATCAGCTCATCTTTCAGCTTTGGTGGGTTCACCTTCAAAAGAACAAGCGGATCATCAGTCAAGAAAGAAGAAGAAGTGCTCACAGGCAACCTTCAAACACTAAAAATAAGAGTGCATGAAGGGTATGAAGAATTCACAATGGTTGGGAGAAGAGCAACAGCTATTCTCAGAAAGGCAACCAGAAGATTAATCCAGTTGATAGTAAGTGGGAAGGACGAACAATCGATTGCTGAGGCAATAATTGTAGCCATGGTATTTTCACAAGAGGATTGCATGATCAAGGCAGTTAGGGGCGATTTGAACTTTGTCAATAGGGCAAACCAGCGACTGAATCCCATGCATCAACTCTTGAGGCATTTCCAAAAAGATGCAAAAGTACTTTTCCTGAACTGGGGAATTGAACCCATCGACAATGTGATGGGAATGGTTGGAATATTGCCCGATATGACCCCAAGCACAGAGATGTCACTGAAAGGGATAAGGGTCAGCAAAATGGGAGTAGATGAATACTCCAGCACGGAGAGAGTGGTAGTGAGCATTGACCGATTTTTGAGAGTTAGAGATCAGCGAGGGAACGTATTATTGTCCCCCGAAGAGGTCAGCGAGACGCAAGGAACGGAGAAGTTGACAATTACTTATTCGTCATCAATGATGTGGGAAATCAATGGTCCTGAGTCAGTGCTGGTCAATACTTATCAATGGATCATCAGGAACTGGGAAACTGTGAAAATCCAATGGTCACAAGATCCCACGATGTTATACAACAAAATGGAATTTGAACCGTTTCAGTCTCTTGTTCCCAAAGCAACCAGAAGCCGATACAGTGGATTTGTGAGGACACTGTTTCAGCAAATGCGGGATGTGCTTGGGACATTTGACACTGTCCAAATAATAAAACTTCTTCCCTTTGCTGCTGCTCCACCAGAACAGAGTAGGATGCAATTTTCCTCATTGACTGTGAATGTGAGAGGATCAGGGTTGAGGATACTGGTGAGGGGCAATTCGCCAGTATTCAATTACAACA-AAGCAACCAAAAGGCTCACAGTTCTTGGAAAGGATGCAGGTGCATTAAATGAAGATCCAGACGAAGGCACATCTGGGGTGGAGTCTGCTGTCCTGAGAGGATTTCTCATTTTAGGAAAAGAAGACAAGAGATATGGCCCAGCATTAAGCATCAACGAACTGAGCAATCTTGCTAAAGGGGAGAAGGCTAATGTGCTAATTGGACAAGGGGACGTAGTGTTGGTGATGAAACGGAAACGGGACTCTAGTATACTTACTGACAGCCAGACAGCGACCAAAAGAATTCGGATGGCCAT
>1977_CY009291.1_USSR
ATGGAAAGAATAAAAGAGCTAAGGAATCTGATGTCGCAGTCTCGCACTCGCGAGATACTCACAAAAACCACCGTAGACCACATGGCCATAATCAAGAAATACACATCAGGAAGACAGGAGAAAAACCCGTCACTTAGGATGAAATGGATGATGGCGATGAAATATCCAATTACAGCAGACAAAAGGATAACGGAAATGATTCCTGAGAGAAATGAGCAAGGGCAAACATTATGGAGTAAAATGAATGATGCCGGATCAGACCGAGTGATGGTATCACCCCTGGCTGTGACATGGTGGAATAGAAATGGACCAGTGACAAGTACTGTTCATTATCCAAAAATCTACAAAACTTATTTTGAAAAAGTCGAAAGGTTAAAACATGGAACCTTTGGCCCTGTCCACTTTAGAAACCAAGTCAAAATACGCCGAAGAGTCGACATAAATCCTGGCCATGCAGACCTCAGTGCCAAGGAGGCACAGGATGTAATTATGGAAGTTGTTTTCCCTAATGAAGTGGGAGCCAGAATACTAACGTCGGAATCGCAATTAACGATAACCAAAGAGAAGAAAGAAGAACTCCAGAATTGCAAAATTTCTCCTTTGATGGTTGCATACATGTTAGAGAGAGAACTTGTCCGCAAAACGAGATTTCTCCCAGTTGCTGGTGGAACAAGCAGTGTGTACAT-TGAAGTTTTGCATTTAACACAGGGAACATGCTGGGAACAGATGTACACTCCAGGTGGAGAAGTGAGGAATGATGATGTTGATCAAAGCCTAATTATTGCTGCTAGGAACATAGTGAGAAGAGCTGCAGTATCAGCAGATCCACTAGCATCTTTATTGGAAATGTGCCACAGCACACAGATTGGTGGAACAAGGATGGTGGACATTCTTAGGCAGAACCCAACAGAAGAGCAAGCTGTGGATATATGCAAGGCTGCAATGGGACTGAGAATCAGCTCATCCTTCAGTTTTGGCGGGTTCACATTTAAGAGAACAAGCGGATCATCAGTCAAGAGAGAGGAAGAAGTGCTTACGGGCAATCTTCAAACATTGAAGATAAAGGTGCATGAGGGATATGAAGAGTTCACAATGGTTGGGAAAAGGGCAACAGCGATACTCAGAAAAGCAACCAGGAGATTGATTCAACTGATAGTGAGTGGAAGAGACGAACAATCGATAGTCGAAGCAATAGTTGTGGCCATGGTATTCTCACAAGAAGATTGTATGATAAAAGCAGTTAGAGGTGATCTGAATTTCGTTAATAGAGCGAATCAGCGGTTGAATCCCATGCATCAACTTTTGAGACATTTTCAGAAGGATGCTAAAGTGCTTTTCCAAAATTGGGGAATTGAACCTATCGACAATGTGATGGGAATGATTGGGATATTACCCGACATGACTCCAAGCACCGAGATGTCAATGAGAGGAGTGAGAGTCAGCAAAATGGGTGTAGATGAATACTCCAACGCGGAGAGGGTAGTGGTGAGCATTGACCGTTTTTTGAGAGTCCGGGACCAACGAGGAAATGTACTACTGTCTCCAGAGGAGGTCAGTGAAACACAGGGAACAGAGAAACTGACAATAACTTACTCTTCGTCAATGATGTGGGAGATTAATGGCCCTGAGTCAGTGTTGGTCAATACCTATCAGTGGATCATCAGAAACTGGGAGACTGTTAAAATTCAGTGGTCTCAGAACCCTACAATGCTATACAATAAAATGGAATTTGAGCCATTTCAGTCTCTAGTTCCTAAGGCCATTAGAGGCCAATACAGTGGGTTTGTTAGAACTCTGTTCCAACAAATGAGGGATGTGCTTGGGACTTTTGACACCACCCAGATAATAAAACTTCTTCCCTTTGCAGCCGCTCCACCAAAGCAAAGTAGAATGCAATTCTCCTCATTGACTGTGAATGTGAGGGGATCAGGAATGAGAATACTTGTAAGGGGTAATTCTCCAGTATTCAATTACAACA-AGACCACTAAGAGACTCACAGTTCTCGGAAAGGATGCTGGCACTTTAACTGAAGACCCAGATGAAGGCACAGCTGGAGTGGAGTCCGCTGTTCTAAGGGGATTCCTCATTCTGGGCAAAGAAGATAGGAGATATGGGCCAGCATTAAGCATCAATGAACTGAGCAACCTTGCGAAAGGGGAAAAAGCTAATGTGCTAATTGGACAAGGGGACGTAGTGTTGGTAATGAAACGAAAACGGGACTCTAGCATACTTACTGACAGCCAGACAGCGACCAAAAGAATTCGGATGGCCAT
>1995_CY125059.1_Shengzhen
ATGGAAAGAATAAAAGAGCTAAGGAATCTGATGTCGCAATCCCGCACTCGCGAGATACTTACAAAAACCACTGTAGACCACATGGCCATAATCAAGAAGTACACATCAGGAAGACAGGAGAAAAACCCGTCACTTAGGATGAAATGGATGATGGCAATGAAATACCCAATTACAGCAGACAAAAAGATAACGGAAATGATTCCTGAAAGAAATGAGCAAGGGCAAACATTATGGAGTAAAGTGAATGATGCCGGATCAGACCGAGTGATGATATCACCCCTGGCTGTGACATGGTGGAACAGAAATGGACCAGTGGCAAGTACTATTCACTATCCAAAAATCTACAAAACTTACTTTGAAAAAGTCGAAAGGTTAAAACATGGAACCTTTGGCCCTGTACACTTTAGAAACCAAGTCAAAATACGCCGAAGGGTCGACATAAATCCTGGTCATGCAGACCTCAGCGCCAAAGAGGCACAGGATGTGATTATGGAAGTTGTTTTCCCTAATGAAGTGGGAGCCAGAATACTAACATCGGAATCGCAATTAACGATAACCAAAGAGAAAAAAGAAGAACTCCAGAATTGCAAAATTTCCCCTTTGATGGTTGCATACATGTTAGAGAGGGAACTTGTCCGCAAAACGAGATTTCTCCCGGTTGCTGGTGGAACAAGCAGTGTGTACAT-TGAAGTTTTGCATTTAACACAGGGAACATGCTGGGAACAGATGTACACTCCAGGTGGGGAGGTGAGGAATGATGATGTTGATCAAAGTCTAATTATTGCTGCTAGGAACATAGTGAGAAGAGCTGCAGTATCAGCAGATCCACTAGCATCTTTATTGGAAATGTGCCACAGCACACAGATTGGTGGAACAAGGATGGTGGACATTCTCAGGCAAAATCCAACAGAAGAACAAGCTGTAGATATATGCAAAGCAGCAATGGGACTGAGAATCAGTTCATCCTTCAGTTTTGGTGGATTCACATTTAAGAGAACAAGTGGATCATCAGTCAAAAGGGAGGAAGAAGTGCTCACGGGCAATCTGCAAACATTGAAGCTAAATGTGCATGAGGGATATGAAGAGTTCACAATGGTTGGGAAAAGGGCAACAGCCATACTCAGAAAAGCAACCAGGAGATTGATTCAACTGATAGTGAGTGGAAGAGACGAACAATCGATAGTCGAAGCAATAGTTGTAGCAATGGTATTCTCACAAGAAGATTGCATGATAAAAGCAGTTAGAGGTGATCTGAATTTCGTTAATAGAGCGAATCAGCGGTTGAATCCCATGCATCAACTTTTGAGACATTTTCAGAAGGATGCTAAAGTGCTTTTCCAAAATTGGGGTATTGAACCTATCGACAATGTGATGGGAATGATTGGGATATTACCCGACATGACTCCAAGTACCGAGATGTCAATGAGAGGAGTGAGAGTCAGCAAGATGGGTGTAGATGAATACTCCAATGCGGAAAGGGTAGTGGTGAGCATTGACCGTTTTTTGAGAGTCCGAGACCAAAGAGGAAATGTACTACTGTCTCCAGAGGAGGTCAGTGAGACACAGGGAACAGAGAAACTGACAATAACTTACTCTTCATCAATGATGTGGGAGATTAATGGCCCTGAGTCAGTATTGATCAATACATATCAGTGGATCATCAGAAACTGGGAGACTGTTAAAATTCAGTGGTCTCAGAACCCTACAATGCTATACAATAAAATGGAATTCGAGCCATTTCAGTCTTTAGTCCCTAAGGCCATTAGAGGCCAATACAGTGGGTTTGTTAGAACTCTCTTCCAACAAATGAGGGATGTGCTTGGGACCTTTGACACCATTCAGATAATAAAACTTCTTCCCTTTGCAGCCGCTCCACCAAAGCAAAGTAGAATGCAATTCTCCTCATTGACTGTGAATGTGAGGGGATCAGGAATGAGAATACTTGTAAGGGGTAATTCTCCAGTATTCAACTACAACA-AGACCACTAAGAGACTCACAGTCCTCGGAAAGGATGCTGGCACTTTAACTGAAGACCCAGATGAAGGCACAGCTGGAGTGGAATCTGCTGTTCTAAGGGGATTCCTCATTCTAGGCAAAGAAGATAGGAGATATGGGCCAGCATTGAGCATCAATGAACTGAGCAACCTTGCGAAAGGGGAAAAAGCCAATGTGCTAATTGGACAAGGGGACGTAGTGTTGGTAATGAAACGAAAACGGGACTCTAGCATACTTACTGACAGCCAGACAGCGACCAAAAGAATTCGAATGGCCAT
>2005_CY104829.1
ATGGAAAGAATAAAAGAGCTAAGGAATCTGATGTCACAATCTCGCACTCGCGAGATACTTACCAAAACTACTGTAGACCACATGGCCATAATCAAGAAATACACATCAGGGAGACAGGAGAAAAACCCATCACTTAGGATGAAATGGATGATGGCAATGAAATACCCAATTACAGCTGATAAAAGGATAACGGAAATGATTCCTGAAAGAAATGAGCAAGGACAGACACTATGGAGTAAAGTGAATGATGCCGGATCAGACCGAGTGATGATATCACCCCTGGCTGTGACATGGTGGAACAGAAATGGACCAGTGGCAAATACTATTCACTATCCAAAAATCTACAAAACTTACTTTGAAAAGGTTGAAAGGTTAAAACATGGAACCTTTGGCCCTGTACACTTTAGAAACCAAGTCAAAATACGCCGAAGAGTCGACATAAATCCTGGTCATGCAGACCTCAGCGCCAAGGAGGCACAGGATGTAATTATGGAAGTTGTTTTCCCTAATGAAGTGGGAGCCAGAATACTAACATCAGAATCGCAATTAACGATAACCAAGGAGAAAAAAGAAGAACTCCAGAATTGCAAAATTTCACCTTTGATGGTTGCATACATGTTAGAGAGGGAACTTGTCCGCAAAACAAGATTTCTCCCGGTTGCAGGTGGAACAAGCAGTGTGTACAT-TGAAGTTTTGCATTTAACACAGGGGACATGCTGGGAGCAGATGTACACTCCAGGTGGGGAGGTGAGGAATGATGATGTTGATCAAAGCCTAATTATTGCTGCTAGGAACATAGTGAGAAGAGCTGCAGTATCAGCAGATCCACTAGCATCTTTATTAGAAATGTGCCATAGCACACAGATTGGTGGAACAAGGATGGTGGATATTCTCAGGCAAAATCCAACAGAAGAACAAGCTGTGGACATATGCAAAGCAGCAATGGGGCTGAGAATCAGTTCATCCTTCAGTTTTGGCGGATTCACATTTAAGAGAACAAGTGGATCATCAGTCAAAAGGGAGGAAGAAGTGCTCACGGGCAATCTGCAAACATTGAAGCTAACTGTGCATGAGGGATATGAAGAATTCACAATGGTTGGGAAAAGGGCAACAGCTATACTCAGAAAAGCAACCAGGAGATTGATTCAACTAATAGTGAGTGGAAGAGACGAACAGTCAATAGTCGAAGCAATAGTTGTAGCAATGGTATTCTCACAAGAAGATTGCATGGTAAAAGCAGTTAGAGGTGATCTGAATTTCGTTAATAGAGCAAATCAGCGGTTGAATCCCATGCATCAACTTTTGAGACATTTTCAGAAGGATGCTAAAGTACTTTTCTTAAATTGGGGAATTGAACATATTGACAATGTGATGGGAATGATTGGGATATTACCTGATATGACTCCAAGTACCGAGATGTCAATGAGAGGAGTGAGAGTCAGCAAAATGGGTGTAGATGAATACTCCAATGCTGAAAGGGTAGTAGTGAGCATTGACCGTTTTTTGAGAGTCCGGGACCAAAGAGGAAATGTACTACTGTCTCCAGAGGAAGTCAGTGAAACACAAGGAACAGAGAAACTGACAATAACTTACTCTTCATCATTGATGTGGGAGATTAATGGCCCTGAGTCAGTGTTGATCAATACCTATCAGTGGATCATAAGAAACTGGGAGACTGTTAAAATTCAGTGGTCTCAGAACCCTACGATGCTATACAATAAAATGGAATTTGAACCATTTCAATCTCTAGTTCCCAAGGCCATTAGAGGCCAATACAGTGGGTTTGTTAGAACTCTATTTCAACAAATGAGGGATGTGCTCGGGACCTTTGACACAACTCAGATAATAAAACTTCTTCCCTTTGCAGCCGCTCCACCAAAGCAAAGTAGAATGCAATTCTCGTCATTAACTGTGAATGTGAGGGGATCAGGAATGAGAATACTTGTAAGGGGTAATTCTCCAGTATTCAACTACAACA-AGACCACTAAGAGACTCACAATCCTCGGAAAGGATGCTGGCACTTTAACTGAAGACCCAGATGAAGGCACAGCTGGAGTGGAATCTGCTGTTTTAAGGGGATTCCTCATTCTAGGCAAAGAAGATAGAAGATATGGGCCAGCATTAAGCATCAATGAATTGAGCAACCTTGCGAAAGGGGAAAAAGCTAATGTGCTAATTGGGCAAGGGGATGTAGTGTTGGTAATGAAACGAAAACGGGACTCTAGCATACTTACTGACAGCCAGACAGCGACCAAAAGAATTCGGATGGCCAT
>1986_CY021740.1_New_York
ATGGAAAGAATAAAAGAGCTAAGGAATCTGATGTCGCAGTCTCGCACTCGCGAGATACTTACAAAAACCACCGTAGACCACATGGCCATAATCAAGAAATACACATCAGGAAGACAGGAGAAAAACCCGTCACTTAGGATGAAATGGATGATGGCGATGAAATATCCAATTACAGCAGACAAAAGGATAACGGAAATGATTCCTGAGAGAAATGAGCAAGGGCAAACACTATGGAGTAAAATGAATGATGCCGGGTCAGACCGAGTGATGATATCACCCCTGGCTGTAACATGGTGGAATAGAAATGGACCAGTGACAAGTACTGTTCACTACCCAAAGATCTACAAAACTTATTTTGAAAAAGTCGAAAGGTTAAAAAATGGAACCTTTGGCCCTGTCCACTTTAGAAACCAAGTCAAAATACGCCGAAGAGTCGATATAAATCCTGGCCATGCAGACCTCAGTGCCAAGGAGGCACAGGATGTAATTATGGAAGTTGTTTTCCCTAATGAAGTGGGAGCCAGAATACTAACATCGGAATCGCAATTAACGATAACCAAAGAGAAGAAAGAAGAACTCCAGAATTGCAAAATTTCCCCTTTGATGGTTGCATACATGTTAGAGAGAGAACTTGTCCGCAAAACGAGATTTCTCCCAGTTGCTGGTGGAACAAGCAGTGTGTACAT-TGAAGTTTTGCATTTAACACAGGGAACATGCTGGGAACAAATGTACACTCCAGGTGGAGAAGTGAGGAATGATGATGTTGATCAAAGCTTAATTATTGCTGCTAGGAACATAGTGAGAAGAGCTGCAGTATCAGCAGACCCACTAGCATCTTTATTGGAAATGTGCCACAGCACACAGATTGGTGGAACAAGGATGGTAGACATTCTTAGACAAAATCCAACAGAAGAGCAAGCTGTGGACATATGCAAGGCAGCAATGGGACTGAGAATCAGCTCATCCTTCAGTTTTGGCGGGTTCACATTTAAGAGAACAAGCGGATCATCAGTCAAGAGAGAGGAAGAAGTGCTTACGGGCAATCTGCAAACATTGAAACTAAAGGTGCATGAGGGATATGAAGAGTTCACAATAGTAGGGAAAAGGGCAACAGCTATACTCAGAAAAGCAACCAGAAGATTGATTCAACTGATAGTGAGTGGAAGAGACGAACAATCGATAGTCGAAGCAATAGTTGTGGCCATGGTATTCTCACAAGAAGATTGTATGATAAAGGCAGTTAGAGGTGATCTGAATTTCGTTAATAGAGCGAATCAGCGGTTGAATCCCATGCATCAACTTTTGAGGCATTTTCAGAAGGATGCTAAAGTGCTTTTCCAAAATTGGGGAATTGAACCTATCGACAATGTGATGGGAATGATTGGGATATTACCCGACATGACTCCAAGCACCGAAATGTCAATGAGAGGAGTGAGAGTCAGCAAAATGGGTGTAGATGAATACTCCAACGCGGAAAGGGTAGTGGTGAGCATTGACCGGTTTTTGAGAGTCCGGGACCAAAGAGGAAATGTACTACTGTCTCCAGAGGAGGTCAGTGAAACACAGGGAACAGAGAAACTAACAATAACTTACTCTTCATCAATGATGTGGGAGATTAATGGCCCTGAGTCAGTATTGGTCAATACCTATCAGTGGATCATCAGAAACTGGGAGACTGTTAAAATTCAGTGGTCTCAGAACCCTACAATGCTATACAATAAAATGGAATTTGAGCCATTTCAGTCTCTAGTTCCTAAGGCCATTAGAGGCCAATACAGCGGGTTTGTTAGAACTCTGTTCCAACAAATGAGGGATGTACTTGGAACTTTTGACACCACCCAGATAATAAAACTTCTTCCCTTTGCAGCCGCTCCACCAAAGCAAAGTAGAATGCAATTCTCCTCATTGACTGTGAATGTGAGGGGATCAGGAATGAGAATACTTGTAAGAGGTAATTCTCCAGTATTCAATTACAACA-AGACCACTAAGAGACTCACAGTTCTCGGAAAGGATGCTGGCACTTTGACTGAAGACCCAGATGAAGGCACAGCTGGAGTGGAATCCGCTGTTCTAAGGGGATTCCTCATTCTGGGCAAAGAAGATAGGAGATATGGGCCAGCATTGAGCATCAATGAACTGAGCAACCTTGCGAAAGGGGAAAAAGCTAATGTGCTAATTGGACAAGGGGACGTTGTGTTGGTAATGAAACGAAAACGGGACTCTAGCATACTTACTGACAGCCAGACAGCGACCAAAAGAATTCGGATGGCCAT
>CY115948.1_Influenza_A_virus_(A/swine/England/1093/2005(H1N1))_polymerase_PB2_(PB2)_gene_complete_cds
ATGGAAAGGATAAAAGAATTAAGAGATCTAATGTCGCAGTCTCGCACTCGCGAGATACTGACAAGAACAACAGTGGACCACATGGCAATAATAAAAAAATACACATCAGGAAGACAAGAGAAGAACCCAGCTCTCAGAATGAAATGGATGATGGCAATGAAATATCCAATCACAGCAGACAGGGGGATAATGGAGATGATTCCTGAAAGGAATGAGCAAGGACAAACACTTTGGAGCAAGACAAATGATGCTGGATCAGATAGGGTGATGGTATCACCCCTAGCCGTGACTTGGTGGAATAGGAATGGACCGACAACAAATACAGTCCACTATCCGAAAGTCTACAAAACATACTTTGAAAAGGTTGAAAGATTAAAGCATGGGACTTTTGGACCAGTTCATTTTCGGAATCAGGTTAAAATACGTCGAAGAGTTGATATAAACCCAGGCCATGCAGACCTCAGTGCCAAGGAAGCACAAGATGTTATCATGGAGGTCGTTTTCCCAAATGAAGTGGGAGCTAGAATATTAACATCAGAGTCGCAATTAACAATAACAAAAGAAAAGAAAGAGGAGCTCCAGGATTGTAAGATTGCCCCTTTAATGGTGGCATACATGTTGGAGAGGGAACTGGTTCGAAAAACCAGATTCCTACCGGTAGCAGGCGGAACGAGCAGTGTGTACAT-TGAAGTATTGCACCTGACTCAAGGAACCTGCTGGGAACAAATGTATACTCCAGGTGGGGAAGTGAAAAATGATGATGTTGACCAGAGTCTGATCATTGCTGCCAGGAACATTGTTAGGAGAGCAACAGTATCAGCAGATCCGCTGGCATCACTGTTAGAGATGTGTCACAGCACACAAATTGGCGGGATAAGGATGACTGACATCCTTAAACAAAACCCAACAGAAGAGCAAGCGGTGGATATATGCAAAGCAGCAATGGGTCTGAGGATCAGCTCTTCCTTTAGCTTTGGAGGCTTCACCTTCAAAAGAACAAGTGGTTCATCTGTTAAAAGGGAAGAAGAAGTGCTCACAGGCAATCTTCAAACACTAAAAATAAGAGTACATGAGGGGTATGAGGAATTCACAATGGTTGGAAAGAGAGCAACAGCTATCTTAAGGAAAGCAACTAGAAGACTGATTCAGCTGATAGTGAGTGGAAGAGACGATCAGGCAATCGCTGAAGCAATCATAGTAGCAATGGTGTTCTCGCAAGAGGATTGCATGATAAAGGCTGTCCGAGGTGATMTGAATTTTGTAAACAGAGCAAACCAAAGGCTGAATCCCATGCATCAACTCCTGAGGCATTTCCAGAAGGATGCAAAAGTGCTGATTCAAAATTGGGGAATTGAACCTATTGATAATGTCATGGGGATGATAGGGATATTACCTGATATGACTCCAAGCACAGAGATGTCACTAAGAGGGGTGAGGGTCAGTAAAACGGGAGTAGACGAATATTCCAGTACTGAGAGAGTGATTGTGAGTATTGATCGCTTCCTGAGAGTTCGAGATCAACGGGGGAATGTCCTCCTGTCTCCTGAGGAGGTCAGCGAAACACAGGGGACAGAGAAATTGACAATAACATACTCATCATCAATGATGTGGGAGATCAATGGCCCTGAGTCAGTGCTCGTTAACACATATCAATGGATCATTAGAAATTGGGAGGCTGTGAAGATCCAATGGTCTCAAGACCCCACAATGCTATACAATAAGATGGAATTTGAGCCATTTCAGGCTCTAGTACCCAAGGCAGCCCGGGGTCAATACAGTGGGTTTGTGAGAACACTATTCCAGCAAATGCGTGATGTGCTGGGGACATTTGACACTATCCAAATAATAAAGCTGCTGCCATTTGCAGCAGCACCACCGGAGCAGAGTAGGATGCAGTTCTCTTCTCTAACTGTAAATGTAAGAGGATCAGGAATGAGAATACTCATAAGAGGTAACTCCCCTTTATTTAACTACAATA-AGGCTACCAGAAGGCTAACAGTCCTCGGAAAGGACGCAGGTGCATTAACAGAAGATCCAAATGAGGGAACGACAGGAATTGAATCCGCGGTACTGAGAGGATTCCTAATTCTAGGGAAGGAAAACAAAAGATATGGACCAGTATTGAGTATCAATGAACTGAGTAATCTTGCAAAAGGGGAGAAAGCCAATGTGTTGATAGGGCAAGGAGACGTGGTGTTGGTAATGAAACGGAAACGGGACTCTAGCATACTTACTGACAGCCAGACAGCGACCAAAAGAATTCGGATGGCCAT
>GQ229329.1_Influenza_A_virus_(A/swine/Hong_Kong/NS1179/2007(H1N1))_segment_1_polymerase_PB2_(PB2)_gene_complete_cds
ATGGAAAGAATAAAAGAATTAAGAGATCTAATGTCACAGTCCCGCACTCGCGAGATACTGACAAAAACCACAGTGGACCATATGGCAATAATCAAAAAATACACATCAGGAAGACAAGAGAAGAACCCCGCTCTTAGAATGAAATGGATGATGGCAATGAAATATCCGATCACAGCAGAAAGGAGAATAATGGAGATGATTCCTGAAAGAAATGAACAAGGGCAAACACTTTGGAGTAAGACAAATGATGCTGGATCAGATAGGGTGATGGTATCACCCCTAGCAGTAACTTGGTGGAATAGGAAAGGACCGACAACAGATACAGTCCACTATTCGAAAGTCTACAAAACATATTTTGAAAAAGTTGAAAGGCTAAAGCATGGGACCTTTGGCCCCGTCCACTTTCAAAATCAAGTTAAAATACGCCGAAGAGTTGACATAAACCCAGGCCATGCAGACCTCAGTGCCAAGGAAGCACAAGATGTTATCATGGAGGTTGTTTTCCCAAATGAAGTGGGAGCCAGAATATTAACATCAGAGTCGCAATTGACAATAACAAGAGAGAAGAAAGAGGAACTACAGGGTTGTACGATTGCCCCCTTAATGGTGGCATACATGTTGGAAAGAGAACTGGTTCGCAAAACCAGATTCCTGCCGGTAGCAGGCGGGACAAGCAGTGTGTACAT-TGAAGTATTGCACTTGACTCAAGGAACTTGCTGGGAGCAGATGTACACTCCAGGTGGGGAGGTGAGGAATGATGATGTCGACCAGAGTTTGATCATCGCTGCCAGAAACATTGTTAGGAGAGCAACAGTATCGGCAGATCCACTGGCATCACTACTGGAAATGTGTCACAGCACACAAATTGGTGGGATAAGGATGGTTGACATCCTTAAACAAAATCCAACTGAAGAGCAAGCCGTGGATATATGCAAAGCAGCAATGGGTTTGAGAATCAGCTCCTCTTTTAGCTTTGGAGGTTTCACTTTCAAAAGAACAAGTGGATCATCTATTAAAAGAGAAGAAGAAGTGCTTACAGGCAATCTCCAAACACTAAAAATAAGAGTACATGAGGGGTATGAGGAGTTCACAATGGTTGGGAGAAGAGCAACAGCCATCTTGAGGAAAGCAACTAGAAGGCTGATCCAGCTGATAGTAAGTGGAAGAGACGAACAATCAATTGCTGAGGCGATCATAGTAGCAATGGTGTTCTCACAAGAGGATTGCATGATAAAGGCTGTCAGAGGTGATCTGAATTTTGTAAACAGAGCAAACCAAAGGCTGAATCCCATGCATCAACTTCTGAGGCACTTCCAGAAGGATGCAAAGGTACTGGTTCAAAATTGGGGAATTGAACCTATTGACAATGTCATGGGAATGATAGGTATATTACCTGATATGACTCCAAGCACAGAGATGTCACTAAGAGGAGTGAGGGTCAGTAAAACAGGAGTAGACGAATATTCCAGTACTGAGAGAGTGGTTGTGAGTATTGATCGATTCCTGAGAGTTCGAGATCAAAGGGGAAACGTACTCCTATCTCCTGAGGAGGTTAGCGAAACACAAGGAACGGAGAAATTGACAATAACCTATTCATCATCAATGATGTGGGAGATCAACGGACCTGAGTCAGTGCTCGTTAACACATATCAATGGATCATTAGAAATTGGGAAACTGTGAAGATCCAATGGTCTCAAGACCCCACGATGCTATACAACAAAATGGAATTTGAGCCTTTTCAATCTTTAGTACCTAGAGCAGCCAGAGGTCAATACAGTGGATTTGTGAGAACACTATTCCAGCAAATGCGTGATGTGCTGGGGACATTTGATACTGTCCAAATAATAAAGCTGCTGCCCTTTGCAGCAGCACCACCTGAGCAGAGTAGGATGCAGTTCTCTTCTCTAACTGTGAATGTAAGGGGATCAGGAATGAGAATACTCATAAGGGGTAACTCTCCTATATTTAATTACAATA-AGGCAACCAAAAGGCTAACAGTCCTCGGGAAGGACGCAGGTGCATTAACAGAAGATCCAGATGAGGGAACAGCTGGAGTGGAATCTGCGGTACTGAGAGGATTCCTAATTCTAGGAAAGGAAAACAAAAAATATGGACCCGCGTTGAGCATCAATGAACTGAGTAATCTTGCAAAAGGAGAGAAAGCCAACGTGTTGATAGGACAAGGAGACGTGGTGTTGGTAATGAAACGGAAACGGAACTCTAGCATACTTACTGACAGCCAGACAGCGACCAAAAGACTTCGGATGGCCAT
>KY063949.1_Influenza_A_virus_(A/blue-winged_teal/Lousiana/UGAI14-0690/2014(H1N1))_segment_1_polymerase_PB2_(PB2)_gene_complete_cds
ATGGAGAGAATAAAAGAACTAAGAGATCTAATGTCACAGTCTCGCACTCGCGAGATACTCACCAAAACCACTGTGGACCACATGGCCATAATAAAGAAGTACACATCAGGAAGGCAAGAGAAGAACCCTGCACTCAGGATGAAATGGATGATGGCAATGAAGTATCCAATTACAGCAGATAAGAGAATAATGGAAATGATTCCTGAAAGGAATGAGCAGGGACAAACCCTTTGGAGCAAAACAAATGATGCTGGCTCAGACCGAGTGATGGTATCACCTCTGGCCGTGACATGGTGGAATAGGAATGGACCAACAACTAGTACAGTTCATTACCCGAAGGTATATAAAACTTATTTCGAAAAAGTCGAAAGGTTGAAACACGGGACCTTTGGCCCTGTCCACTTCAGAAATCAAGTTAAAATAAGACGGAGGGTTGACATAAACCCTGGCCACGCAGACCTCAGTGCCAAAGAGGCACAGGATGTAATCATGGAAGTCGTTTTCCCAAATGAAGTGGGAGCGAGGATACTAACATCGGAGTCACAACTGACGATAACAAAAGAAAAGAAAGAAGAACTTCAGGACTGCAAGATTGCGCCTTTGATGGTTGCATATATGCTAGAAAGAGAGTTGGTCCGTAAAACGAGGTTCCTCCCAGTGGCTGGTGGGACAAGCAGTGTCTACAT-TGAGGTGCTACATTTAACCCAGGGGACATGCTGGGAGCAAATGTACACCCCAGGAGGGGAAGTGAGGAATGATGATGTTGATCAAAGCTTAATTATCGCTGCCAGGAACATAGTAAGAAGAGCAACAGTATCAGCAGACCCACTAGCATCTCTATTGGAAATGTGCCACAGCACACAGATCGGAGGAATAAGGATGGTAGACATTCTCCGGCAGAATCCAACAGAGGAACAAGCCGTGGACATATGCAAAGCAGCAATGGGCTTAAGGATTAGCTCATCTTTCAGCTTTGGCGGATTTACTTTCAAAAGAACAAGCGGGTCGTCAGTTAAGAGAGAAGAAGAAGTGCTTACGGGCAACCTTCAAACATTGAAAATAAGAGTACATGAGGGATATGAAGAGTTCACAATGGTTGGAAGAAGAGCAACAGCCATCCTCAGGAAGGCAACCAGAAGATTGATCCAGCTAATTGTAAGTGGGAGAGACGAGCAGTCAATTGCTGAAGCAATAATTGTGGCCATGGTATTTTCACAGGAGGATTGTATGATCAAGGCAGTTCGAGGTGATCTGAACTTTGTCAATAGGGCAAATCAGCGGCTAAACCCAATGCATCAACTCTTAAGACACTTCCAAAAGGATGCCAAAGTGCTTTTCCAGAACTGGGGAATTGAACCCATTGACAATGTAATGGGAATGATCGGGATATTGCCCGACATGACCCCAAGCACTGAGATGTCGCTAAGGGGGATAAGAGTCAGTAAGATGGGAGTTGATGAATATTCCAGCACAGAGAGAGTAGTGGTAAGCATTGATCGATTTTTAAGAGTCCGGGACCAACGGGGAAATGTGTTATTGTCGCCTGAAGAGGTCAGCGAGACACAAGGGACAGAGAAGCTGACAATAACTTATTCGTCATCAATGATGTGGGAGATAAATGGTCCTGAATCGGTTTTGGTCAATACTTATCAGTGGATCATCAGAAACTGGGAAACTGTGAAAATTCAATGGTCACAGGACCCCACGATGTTATATAACAAGATGGAATTTGAACCATTTCAGTCTCTGGTCCCTAAGGCAGCCAGAGGTCAGTACAGTGGATTCGTGAGGACACTGTTCCAGCAAATGCGGGATGTACTTGGAACATTCGACACTGTTCAGATAATAAAACTTCTACCCTTTGCTGCTGCTCCACCAGAACAAAGTAGAATGCAGTTCTCCTCCTTGACAGTGAACGTGAGGGGATCAGGAATGAGAATACTAGTAAGGGGCAATTCTCCAGTGTTCAATTACAATA-AGGCCACCAAGAGGCTTACAGTTCTCGGAAAAGATGCAGGTGCATTGACCGAAGATCCAGATGAAGGCACGGCTGGAGTAGAGTCTGCTGTTCTGAGAGGATTTCTTATCTTGGGCAGAGAAGACAAGAGATATGGCCCAGCATTGAGCATCAATGAACTGAGCAACCTTGCAAAAGGAGAGAAGGCTAATGTGTTAATAGGGCAAGGAGACGTAGTGTTGGTAATGAAACGGAAACGGGACTCTAGCATACTTACTGACAGCCAGACAGCGACCAAAAGAATTCGGATGGCCAT
>KU143552.1_Influenza_A_virus_(A/wild_bird/Wuhan/WHHN16/2014(H1N1))_segment_1_polymerase_PB2_(PB2)_gene_complete_cds
ATGGAGAGAATAAAAGAACTAAGAGATTTGATGTCGCAGTCCCGCACTCGCGAGATACTGACAAAAACCACTGTGGACCATATGGCCATAATTAAGAAATACACGTCAGGAAGACAGGAGAAGAACCCTGCCCTTAGGATGAAATGGATGATGGCAATGAAATATCCGATTACAGCAGACAAAAGAATAATGGAAATGATCCCTGAAAGAAATGAACAAGGTCAGACTCTCTGGAGCAAAACAAATGATGCTGGATCAGACAGAGTGATGGTGTCACCTCTGGCTGTGACATGGTGGAATAGAAATGGGCCGRCGACAAGTACAGTCCACTATCCAAAGGTCTACAAAACCTATTTTGAAAAAGTCGAAAGGTTGAAACAAGGAACCTTCGGTCCTGTTCACTTTCGAAATCAGGTTAAAATACGCCGCAGGGTTGACATAAACCCGGGCCATGCAGATCTCAGTGCCAAAGAAGCACAAGATGTCATCATGGAGGTCGTTTTCCCAAACGAAGTTGGAGCCAGGATATTGACATCAGAGTCACAATTAACAATAACAAAGGAAAAGAAGGAGGAGCTTCAGGACTGTAAGATCGCTCCTTTGATGGTGGCATACATGTTGGAGAGAGAACTGGTTCGCAAAACCAGATTCCTACCAGTAGCTGGCGGAACAAGCAGTGTGTATAT-CGAGGTATTGCATTTGACTCAAGGGACCTGCTGGGAACAAATGTACACACCGGGAGGGGAGGTGAGAAATGATGATGTCGATCAGAGTTTGATCATTGCTGCTAGAAATATTGTTAGGAGAGCAACAGTATCAGCAGATCCGTTGGCTTCGCTCTTGGAGATGTGCCATAGTACACAAATTGGCGGGATAAGGATGGTGGACATTCTTAGACAGAACCCAACAGAAGAGCAAGCTGTGGATATATGCAAAGCAGCAATGGGTTTGAGAATCAGTTCATCCTTCAGCTTTGGAGGTTTCACTTTCAAAAGGACAAGTGGGTCATCTGTCAGAAGAGAAGAAGAAGTGCTCACAGGCAACCTCCAAACACTGAAAATAAGAGTACATGAAGGATATGAAGAATTCACAATGGTTGGGCGAAGAGCTACAGCCATTTTAAGAAAAGCAACCAGAAGGCTGATCCAATTAATAGTGAGTGGGAGAGACGAGCAGTCAATCGCTGAAGCGATTATAGTGGCAATGGTTTTCTCACAAGAGGATTGCATGATAAAAGCAGTACGAGGTGATTTGAATTTTGTTAACAGAGCAAATCAGCGGCTAAATCCTATGCATCAACTTCTGAGGCATTTCCAAAAGGATGCAAAGGTGCTGTTTCAAAACTGGGGAATTGAACCAATTGACAATGTCATGGGGATGATCGGGATACTGCCTGACATGACCCCCAGCACAGAGATGTCACTGAGAGGAGTGAGAGTCAGTAAAATGGGAGTGGATGAATATTCCAGTACTGAGAGAGTGGTTGTGAGCATTGATCGTTTCTTGAGGGTCCGAGATCAGAGGGGAAACGTGCTCTTGTCTCCTGAAGAAGTTAGTGAAACACAGGGGACAGAGAAACTGACGATAACATATTCATCGTCTATGATGTGGGAAATCAATGGTCCGGAATCAGTGCTAGTCAACACATATCAGTGGATCATTAGAAACTGGGAAACTGTGAAGATTCAGTGGTCCCAAGACCCCACAATGTTGTACAATAAAATGGAGTTTGAGCCCTTCCAATCTTTGGTGCCCAAGGCTGCCAGAGGCCAGTATAGTGGATTCGTGAGAACGTTGTTCCAGCAGATGCGTGATGTGCTGGGGACATTTGACACTGTTCAGATAATAAAGCTTCTACCATTTGCAGCAGCCCCACCGGAACAGAGTAGGATGCAGTTCTCTTCTCTGACTGTGAATGTAAGAGGTTCAGGAATGAGAATACTTGTGAGAGGCAATTCCCCTGTGTTCAACTATAACA-AAGCAACCAAGAGACTCACAGTTCTTGGAAAGGATGCAGGTGCATTGACAGAAGATCCAGATGAGGGAACAGCAGGAGTGGAATCTGCGGTATTAAGAGGATTTCTAATTCTGGGCAAGGAAGACAAAAGATATGGACCAGCATTGAGCATCAACGAATTGAGCAATCTTGCGAAAGGGGAAAAGGCTAATGTGTTGATAGGGCAAGGAGACGTGGTGTTGGTAATGAAACGGAAACGGGACTCTAGCATACTTACTGACAGCCAGACAGCGACCAAAAGGATTCGGATGGCCAT
>KF998054.1_Influenza_A_virus_(A/swine/South_Dakota/A01267922/2012(H1N1))_segment_1_polymerase_PB2_(PB2)_gene_complete_cds
ATGGAGAGAATAAAAGAACTAAGAGATCTAATGTCGCAGTCCCGCACTCGCGAGATACTCACTAAGACCACTGTGGACCACATGGCCATAATCAAAAAGTACACATCAGGAAGGCAAGAGAAGAACCCCGCACTCAGAATGAAGTGGATGATGGCAATGAGATACCCAATTACAGCAGACAAGAGAATAATGGACATGATTCCAGAAAGGAATGAACAAGGACAAACCCTCTGGAGCAAAACAAACGATGCTGGATCGGATCGTGTGATGGTATCACCCCTGGCCGTAACATGGTGGAATAGAAATGGCCCAACAACAAGCACAGTCCACTACCCTAAGGTATATAAAACTTATTTTGAAAAAGTCGAAAGATTAAAACATGGTACCTTTGGCCCTGTCCACTTCAGAAACCAAGTTAAAATAAGACGGAGGGTGGACACAAACCCTGGTCATGCGGATCTCAGTGCCAAGGAGGCACAGGATGTGATCATGGAAGTTGTTTTCCCAAATGAAGTGGGGGCAAGAATACTGACATCAGAGTCACAGCTGGCAATAACAAAAGAAAAGAAAGAAGAGCTCCAGGATTGTAGAATTGCTCCCTTAATGGTGGCATACATGCTAGAAAGAGAGCTGGTTCGCAAGACGAGGTTTCTCCCAGTGGCTGGTGGAACAAGCAGTGTTTATAT-TGAAGTGCTGCACTTAACTCAGGGAACATGCTGGGAGCAAATGTACACTCCAGGAGGAGAAGTGAGAAATGATGATGTTGACCAAAGTTTGATTATCGCCGCTAGAAACATAGTAAGAAGAGCAGCAGTGTCAGCAGACCCATTAGCGTCTCTCTTGGAAATGTGCCACAGCACACAGATTGGAGGAATAAGGATGGTGGACATCCTTAGACAGAACCCAACAGAGGAACAAGCCGTGGACATATGCAAGGCAGCAATGGGGCTGAGGGTTAGCTCCTCTTTCAGCTTTGGTGGGTTCACCTTCAAAAGGACAAGCGGGTCATCTGTTAAGAAAGAAGAAGAAGTGCTAACGGGCAACCTCCAAACACTGAAAATAAGAGTACATGAAGGATATGAAGAATTCACAATGGTCGGGAGAAGAGCAACAGCTATTCTAAGAAAAGCAACCAGGAGGTTGATCCAGTTAATAGTAAGTGGGAGAGACGATCAATCGATTGCTGAGGCAATAATTGTAGCCATGGTATTTTCACAAGAGGATTGCATGATCAAGGCAGTTAGGGGCGATTTGAACTTTGTCAATAGGGCAAACCAGCGACTGAATCCCATGCACCAGCTCTTGAGGCATTTCCAAAAGGATGCAAAAGTGCTTTTCCAGAACTGGGGAATTGAACCCATCGACAGTGTAATGGGAATGATCGGGATATTGCCTGATATGGCCCCAAGCACGGAAATGTCGCTGAGAGGTATAAGAGTCAGCAAAATGGGGGTAGATGAGTTTTCCAGCACGGAGAGAGTGGTAGTGAGCATTGACCGATTTTTGAGAGTACGGGATCAACGAGGGAACGTACTATTGTCTCCCGAAGAGGTCAGCGAGACACAGGGAACTGAGAAATTGACAATAACTTATTCGTCGTCAATGATGTGGGAGATCAACGGTCCTGAGTCAGTGCTGGTCAACACTTATCAATGGATCATAAGGAACTGGGAAAGCTTGAAAATTCAATGGTCACAAGATCCCACGATGTTATACAACAAAATGGAATTTGAACCATTCCAGTCTCTTGTCCCTAAGGCAACCAGAAGTCGTTACAGTGGATTCGTGAGGACACTGTTCCAGCAAATGCGGGATGTGCTTGGAACATTTGACACTGTCCAAATAATAAAACTTCTCCCCTTTGCTGCTGCCCCACCGGAACAGAGTAGGATGCAGTTCTCCTCGCTGACTGTGAACGTGAGAGGATCAGGGCTGAGGATACTGGTAAGAGGCAACTCTCCAGTGTTCAATTACAACA-AAGCAACCAAAAGGCTTACAATTCTTGGAAAAGATGCAGGTGCATTGACTGAAGATCCAGATGAAGGCACAGCTGGAGTAGAATCTGCTGTCCTGAGGGGATTCCTCATTTTGGGTAAGGAAGACAAGAGATATGGCCCAGCATTAAGCATCAATGAACTGAGCAATCTTGCAAAGGGAGAGAAGGCTAATGTGCTAATTGGGCAAGGGGACGTGGTGTTGGTAATGAAACGGAAACGGGACTCTAGCATACTTACTGACAGCCAGACAGCGACCAAAAGAATTCGGATGGCCAT
>KR699739.1_Influenza_A_virus_(A/swine/France/Finistere-0011/2011(H1N1))_segment_1_polymerase_PB2_(PB2)_gene_complete_cds
ATGGAGAGAATAAAAGAATTAAGAGATCTGATGTCGCAGTCTCGCACTCGCGAGATACTGACAAAAACCACTGTGGACCATATGGCAATAATAAAAAAATACACATCAGGAAGGCAAGAGAAGAACCCCGCTCTCAGAATGAAATGGATGATGGCAATGAAGTATCCGATTACAGCAGATAGGAGGATAATGGAGATGATTCCTGAAAGAAACGAACAAGGACAAATACTTTGGAGTAAGACGAATGATGCTGGATCAGATAGGGTGATGGTGTCACCCCTAGCCGTAACTTGGTGGAATAGGAATGGACCGACAACAGATACAGTCCACTATCCTAAAGTATACAAAACATATTTTGAAAAAGTTGAAAGGTTGAAGCATGGGACCTTTGGTCCAGTCCATTTTCGAAATCAAGTTAAAATACGCCGAAGAGTTGACATAAACCCAGGCCATGCAGACCTCAGTGCCAAGGAAGCACAAGACGTTATCATGGAAGTTGTTTTCCCAAATGAAGTGGGAGCCAGAATACTAACATCAGAATCGCAATTAACAATAACAAAAGAGAAGAAAGAGGAACTCCAAGACTGTAAGATTGCTCCTTTAATGGTGGCATACATGTTGGAAAGAGAACTGGTCCGCAAAACCAGATTCCTGCCGGTAGCAGGTGGAACAAGCAGTGTCTACAT-TGAAGTATTGCACTTAACTCAAGGAACCTGCTGGGAACAGATGTACACTCCAGGTGGAGAAGTGAAGAACGATGATGTAGACCAGAGTTTGATCATTGCTGCCAGAAACATTGTTAGAAGAGCAATAGTGTCAGCAGATCCACTGGCATCACTATTGGAGATGTGTCACGGCACACAAATTGGTGGGATAAGGATGGTTGACATCCTCAAACAAAATCCAACGGAAGAGCAAGCCGTGGATATATGCAAAGCAGCAATGGGTTTGAGAATCAGTTCCTCTTTTAGCTTTGGAGGTTTCACTTTCAAAAGAACAAGTGGATCATCTGTTAAAAAGGAAGAAGAAGTGCTTACAGGCAATCTCCAAGCACTGAAGATAAGGGTACATGAGGGGTATGAGGAATTTACAATGGTTGGAAGAAGGGCAACAGCCATCTTAAGGAAAGCAACTAGAAGGCTGATTCAGCTGATAGTAAGTGGAAAAGACGAGCAGTCAATTGCTGAAGCAATCATAGTAGCAATGGTGTTCTCACAAGAAGATTGTATGATAAAGGCTGTCCGAGGTGATCTAAATTTTGTAAACAGAGCAAACCAAAGGCTGAATCCCATGCATCAACTCCTGAGACACTTCCAGAAGGATGCAAAAGTGCTGTTTCAAAATTGGGGAATTGAACCTATTGATAATATCATGGGAATGATAGGTATATTACCCGATATGACTCCAAGCACAGAAATATCATTAAGAGGAGTGAGGATCAGTAAAACAGGAGTAGACGAATATTCCAGTACTGAGAGAGTGGCTGTGAGTATTGATCGCTTCTTGAGAGTTCGAGACCAGCGGGGAAATGTACTACTATCTCCTGAAGAGGTTAGCGAAACACAAGGAACAGAGAAATTAACAATAACCTATTCATCATCAATGATGTGGGAGATCAATGGACCTGAGTCAGTGCTCGTTAACACGTATCAATGGATCATTAGAAATTGGGAAACTGTGAAAATCCAATGGTCCCAAGACCCCACAATGCTATACAACAAAATGGAATTTGAGCCATTTCAGTCTCTAATACCTAAAGCAGTCAGAGGTCAATACAGTGGATTTGTGAGAACACTATTTCAGCAAATGCGCGATGTACTAGGGACATTTGATACTGCCCAAATAATAAAGCTACTGCCATTTGCAGCAGCTCCACCAGAGCAGAGCAGGATGCAATTCTCTTCTCTAACTGTAAATGTAAGAGGATCAGGACTGAGAATACTCATAAGAGGTAACTCCCCAGTATTTAACTACAATA-AGGCAACAAAAAGGCTAACGGTCCTCGGAAAGGACGCAGGTGCATTAACAGAAGATCCAGATGAGGGAACAGCTGGAGTGGAATCTGCAGTACTGAGAGGGTTTTTAATTCTAGGGAAAGAAAACAAAAAATATGGACCAGCATTAAGTATCAATGAACTGAGCAATCTTGCAAAAGGGGAGAAAGCCAACGTTTTGATAGGACAAGGAGATGTGGTGTTGGTAATGAAACGGAAACGGGATTCTAGCATACTTACTGACAGCCAGACAGCGACCAAAAGGATTCGGTTGGCCAT
>FJ638303.1_Influenza_A_virus_(A/swine/NC/00573/2005(H1N1))_segment_1_polymerase_PB2_(PB2)_gene_complete_cds
ATGGAGAGAATAAAAGAACTAAGAGATCTAATGTCGCAGTCCCGCACTCGCGAGATACTCACTAAGACCACTGTGGACCATATGGCCATAATCAAGAAGTACACATCAGGAAGGCAAGAGAAGAACCCCGCACTCAGAATGAAGTGGATGATGGCAATGAAATACCCAATTACAGCAGACAAGAGAATAATGGACATGATCCCAGAGAGGAATGAACAAGGACAAACCCTTTGGAGCAAAACAAATGATGCTGGATCGGACCGCGTGATGGTATCACCTCTGGCCGTAACATGGTGGAATAGGAATGGCCCAACAACAAGCACGGTCCACTACCCTAAGGTATATAAAACCTATTTCGAAAAAGTCGAAAGGTTAAAACATGGTACCTTTGGCCCTGTCCACTTCAGAAATCAAGTTAAAATAAGAAGGAGGGTTGACACAAACCCTGGTCATGCAGATCTCAGTGCCAAGGAGGCACAGGATGTGATCATGGAAGTTGTTTTCCCAAATGAAGTGGGGGCAAGAATACTAACATCAGAGTCACAGCTGACAATAACAAAAGAAAAGAAAGAAGAGCTCCAGGATTGTAAAATTGCTCCCTTGATGGTGGCATACATGCTAGAAAGAGAATTGGTTCGTAAAACGCGGTTTCTCCCGGTGGCTGGTGGAACAGGCAGTGTTTATAT-TGAAGTGCTGCACTTAACTCAGGGGACATGCTGGGAGCAAATGTACACTCCAGGAGGAGAAGTGAGAAATGATGATGTTGACCAAAGTTTGATTATCGCTGCTAGAAACATAGTAAGAAGAGCAGCAGTGTCAGCAGACCCATTAGCATCTCTCTTGGAAATGTGCCACAGCACACAGATTGGGGGAATAAGGATGGTGGACATCCTTAGACAGAATCCAACGGAGGAACAAGCCGTAGACATATGCAAGGCAGCATTGGGGCTGAGGATTAGCTCCTCTTTCAGCTTTGGTGGGTTCACTTTCAAAAGAACAAGCGGATCATCAGTTAAGAAAGAAGAAGAAGTGCTCACGGGCAACCTCCAAACACTGAAAATAAGAGTACATGAAGGATATGAAGAATTCACAATGGTCGGGAGAAGAGCAACAGCTATCTTCAGAAAAGCAACCAGGAGATTGATCCAGTTAATAGTAAGTGGGAGAGACGAGCAGTCAATTGCTGAGGCAATAATTGTGGCCATGGTATTTTCACAAGAGGATTGCATGATCAAGGCAGTTAGAGGCGACCTGAACTTTGTCAATAGGGCAAACCAGCGACTGAATCCCATGCACCAACTCTTGAGGCATTTCCAAAAAGATGCAAAAGTGCTTTTCCAGAACTGGGGAATTGAACCCATCGACAGTGTGATGGGAATGATCGGGATATTGCCTGATATGACCCCAAGCACGGAAATGTCGCTGAGAGGGATAAGAGTCAGCAAAACGGGAGTAGATGAATATTCCAGCACGGAGAGAGTGGTAGTGAGCATTGACCGATTTCTGAGGGTTCGAGATCAACGAGGGAACGTACTATTGTCTCCCGAAGAGGTCAGCGAGACACAAGGGACTGAGAGATTGACAATAACTTATTCGTCATCAATGATGTGGGAGATCAATGGTCCTGAGTCAGTGCTGGTCAACACTTACCAATGGATCATAAGGAACTGGGAAAGTTTGAAAATTCAATGGTCACAAGATCCCACGATGTTATACAACAAAATGGAATTTGAACCATTTCAGTCTCTTGTCCCTAAGGCAACCAGAAGTCGTTACAGTGGGTTCGTGAGGACACTGTTCCAGCAAATGCGGGATGTGCTTGGAACATTTGACACTGTTCAAATAATAAAACTTCTCCCCTTTGCTGCTGCTCCACCAGAACAGAGTAGGATGCAGTTTTCCTCACTGACTGTGAATGTGAGAGGATCAGGGTTGAGGATACTGGTAAGAGGCAATTCTCCAGTGTTCAATTACAACA-AAGCAACCAAAAGGCTTACAGTTCTTGGGAAGGATGCAGGTGCATTGACTGAAGATCCAGATGAAGGCACAGCTGGAGTGGAGTCTGCTGTTCTGAGGGGATTTCTCATTTTGGGCAAAGAAGACAAGAGATATGGACCAGCATTAAGCATCAATGAACTGAACAATCTTGCAAAAGGAGAGAAGGCTAATGTGCTAATTGGGCAAGGAGACGTGGTGTTGGTAATGAAACGGAAACGGGACTCTAGCATACTTACTGACAGCCAGACAGCGACCAAAAGAATTCGGATGGCCAT
>CY116033.1_Influenza_A_virus_(A/swine/England/195852/1992(H1N1))_polymerase_PB2_(PB2)_gene_complete_cds
ATGGAAAGAATAAAAGAATTAAGAGATCTAATGTCGCAGTCTCGCACTCGCGAGATACTGACAAGAACAACTGTGGACCATATGGCAATAATCAAAAAATACACATCAGGAAGACAAGAGAAGAACCCCGCTCTCAGAATGAAATGGATGATGGCAATGAAATATCCGATCACAGCAGACAGGAGAATAATGGAGATGATTCCTGAAAGAAATGAACAAGGACAAACACTTTGGAGTAAGACAAATGATGCTGGATCAGATAGGGTGATGGTATCACCCCTAGCCGTAACTTGGTGGAATAGGAATGGACCGACAACAAATACAGTCCACTATCCGAAAGTCTACAAAACATATTTTGAAAAAGTTGAAAGGTTAAAGCATGGGACCTTTGGACCCGTCCATTTTCGAAATCAAGTTAAAATACGCCGAAGAGTTGACATAAACCCAGGCCATGCAGACCTCAGTGCCAAGGAAGCACAAGATGTTATCATGGAGGTCGTTTTCCCAAATGAAGTGGGAGCCAGAATATTAACATCAGAGTCGCAATTAACAATAACAAAAGAGAAGAAAGAGGAGCTCCAGGATTGTAAGATTGCCCCTTTAATGGTGGCATACATGTTGGAAAGAGAACTGGTTCGAAAAACCAGATTCCTACCGGTAGCAGGCGGAACAAGCAGTGTGTACAT-TGAAGTATTGCACTTGACTCAAGGAACCTGCTGGGAACAGATGTACACTCCAGGTGGGGAGGTGAAGAATGATGATGTTGACCAGAGTTTGATCATTGCTGCCAGGAACATTGTTAGGAGAGCAACAGTATCGGCAGATCCACTGGCATCACTATTGGAGATGTGTCACAGCACACAAATTGGTGGGATAAGGATGGTTGACATCCTTAGACAAAATCCAACGGAAGAGCAAGCCGTGGATATATGCAAAGCAGCAATGGGTTTGAGGATCAGCTCCTCCTTTAGCTTTGGAGGCTTCACTTTCAAAAGAACAAGTGGATCATCTGTTAAAAGGGAAGAAGAAGTGCTTACAGGCAATCTTCAAACACTAAAAATAAGAGTACATGAGGGGTATGAGGAATTCACAATGGTTGGGAGGAGAGCAACAGCTATCTTAAGGAAAGCAACTAGAAGACTGATTCAGCTGATAGTAAGTGGAAGAGACGAACAGTCAATTGCTGAAGCAATCATAGTAGCAATGGTGTTCTCGCAAGAGGATTGCATGATAAAGGCTGTCCGAGGTGATCTGAATTTTGTAAACAGAGCAAACCAACGGCTGAATCCCATGCATCAACTCCTGAGGCACTTCCAGAAGGATGCAAAAGTGCTGATTCAAAATTGGGGAATTGAACCTATTGATAATGTCATGGGGATGATAGGGATATTACCTGATATGACTCCAAGCACAGAGATGTCACTAAGAGGGGTGAGGGTCAGTAAAACGGGAGTAGACGAATATTCCAGTACTGAGAGAGTGGTTGTGAGTATTGATCGCTTCTTGAGAGTTCGAGATCAACGGGGGAATGTCCTCCTATCTCCTGAGGAGGTTAGCGAAACACAGGGGACAGAGAAATTGACAATAACATATTCATCATCAATGATGTGGGAGATCAACGGTCCTGAGTCAGTGCTCGTTAACACATATCAATGGATCATTAGAAATTGGGAGACTGTGAAGATCCAATGGTCTCAAGACCCCACAATGCTATACAATAAGATGGAATTTGAGCCATTTCAGTCTCTAGTACCTAAAGCAGCCAGAGGTCAATACAGTGGGTTTGTGAGAACACTATTCCAGCAAATGCGTGATGTGCTGGGGACATTTGATACTGCCCAAATAATAAAGCTGCTGCCATTTGCAGCAGCACCACCGGAGCAGAGTAGGATGCAGTTCTCTTCTCTAACTGTAAATGTAAGAGGATCAGGAATGAGAATACTCATAAGAGGTAACTCCCCCGTATTTAACTACAATA-AGGCAACCAAAAGGCTAACAGTCCTCGGAAAGGACGCAGGTGCATTAACAGAAGATCCAGATGAGGGAACGGCTGGAATGGAATCTGCGGTACTGAGAGGATTCCTAATTCTAGGAAAGGAAAACAAAAGATATGGACCAGCATTGAGCATCAATGAATTGAGTAATCTTGCAAAAGGGGAGAAAGCCAACGTGTTGATAGGGCAAGGAGACGTGGTGTTGGTAATGAAACGGAAACGGGACTCTAGCATACTTACTGACAGCCAGACAGCGACCAAAAGAATTCGGATGGCCAT
>KR700629.1_Influenza_A_virus_(A/swine/England/00034/2005(H1N2))_segment_1_polymerase_PB2_(PB2)_gene_complete_cds
ATGGAAAGAATAAAAGAATTAAGAGATCTAATGTCACAGTCCCGCACTCGCGAGATACTGACAAGAACAACAGTGGACCACATGGCAATAATAAAAAAATACACATCAGGAAGACAAGAGAAGAACCCCGCCCTCAGGATGAAATGGATGATGGCAATGAAATATCCAATCACAGCAGACAGGGGGATAATGGAGATGATTCCTGAAAGAAATGAACAAGGACAAACACTTTGGAGTAAGACAAATGATGCAGGATCAGATAGGGTGTTGGTATCACCCCTAGCCGTAACTTGGTGGAATAGGAATGGACCAACAACAAATACAGTCCACTATCCGAAAGTCTACAAAACATATTTTGAAAAGGTTGAAAGGTTAAAACATGGGACTTTTGGACCCGTCCATTTTCGGAATCAGGTTAAAATACGCCGAAGAGTTGACATAAACCCAGGCCATGCAGACCTCAGTGCCAAGGAAGCACAAGATGTTATCATGGAGGTCGTTTTCCCAAATGAAGTGGGAGCTAGAATATTGACATCAGAGTCGCAATTAACAATAACAAAAGAGAAGAAAGAGGAGCTCCAGGATTGCAAGATTGCCCCTTTAATGGTGGCATACATGTTGGAGAGGGAACTGGTTCGAAAAACCAGATTTCTACCGGTATCAGGCGGAACGAGTAGTGTGTACAT-TGAAGTATTGCATTTGACTCAAGGAACCTGCTGGGAACAAATGTACACTCCGGGTGGGGAAGTGAAAAACGATGATGTTGACCAAAGTCTGATCATTGCTGCCAGGAACATTGTTAGGAGAGCAACAGTATCAGCAGATCCGCTGGCATCACTATTAGAGATGTGTCACAGCACACAAATTGGTGGGATAAGGATGACTGACATTCTCAAACAAAATCCAACGGAAGAGCAAGCTGTGGATATATGCAAAGCAGCAATGGGTCTGAGGATCAGCTCCTCCTTTAGCTTTGGAGGCTTCACTTTCAAAAGAACAAGTGGTTCATCTGTTAAAAGGGAAGAAGAAGTGCTCACAGGCAACCTTCAAACACTAAAAATAAGAGTACATGAGGGGTATGAGGAATTTACAATGGTTGGAAGGAGAGCAACAGCTATCTTAAGGAAAGCAACTAGAAGACTGATTCAGCTGATAGTAAGTGGAAGAGACGAGCAGTCAATCGCTGAAGCAATCATAGTAGCAATGGTGTTCTCGCAAGAGGATTGCATGATAAAGGCTGTCCGGGGTGATTTGAATTTTGTAAACAGAGCAAACCAACGGCTGAATCCAATGCATCAACTCCTGAGGCATTTCCAGAAGGATGCAAAAGTGCTGATTCAAAATTGGGGAACTGAACCCATTGATAATGTCATGGGGATGATAGGGATATTGCCTGATATGACTCCAAGCACAGAGATGTCACTAAGAGGGGTGAGGGTCAGCAAAACGGGAGTAGACGAATATTCCAGTACTGAGAGAGTGATTGTGAGTATTGATCGCTTCTTGAGAGTTCGAGATCAACAGGGGAATGTCCTCCTGTCTCCTGAGGAGGTCAGCGAAACACAGGGAACAGAGAAGTTGACAATAACATACTCATCATCAATGATGTGGGAAATCAACGGCCCTGAGTCAGTGCTCGTTAACACATATCAATGGATCATTAGAAATTGGGAAGCTGTGAAGATCCAATGGTCTCAAGACCCCACAATGCTATACAATAAGATGGAATTTGAGCCATTTCAGGCTCTAGTACCCAAAGCAGCCAGAGGTCAATACAGTGGGTTTGTGAGAACACTATTCCAGCAAATGCGTGATGTGCTGGGGACATTTGATACTGCCCAGATAATAAAGCTACTGCCATTTGCAGCAGCACCACCGGAGCAGAGTAGGATGCAATTCTCTTCTCTAACTGTAAATGTAAGAGGATCAGGAATGAGAATACTCATAAGGGGTAACTCCCCTGTATTTAACTACAATA-AGGCTACCAAAAGGCTAACAGTCCTCGGAAAGGACGCAGGTGCATTAACAGAAGATCCAGATGAGGGAACGGCTGGAATAGAATCCGCAGTACTGAGAGGATTCCTAATTCTAGGGAAGGAAAACAAAAGATATGGACCAGTATTGAGCATCAATGAACTGAGTAATCTTGCAAAAGGGGAGAAAGCCAACGTGTTGATAGGGCAAGGAGACGTGGTGTTGGTAATGAAACGGAAACGGGACTCTAGCATACTTACTGACAGCCAGACAGCGACCAAAAGAATTCGGATGGCCAT
>EU053130.1_Influenza_A_virus_(A/swine/Doetlingen/IDT4735/2005(H1N2))_segment_1_polymerase_subunit_PB2_gene_complete_cds
ATGGAGAGAATAAAAGAATTAAGAGATCTGATGTCGCAGTCTCGCACTCGCGAGATACTGACAAAAACCACTGTAGACCATATGGCAATAATAAAAAAATACACATCAGGAAGACAAGAGAAGAACCCCGCTCTCAGAATGAAATGGATGATGGCAACGAAATATCCAATTACAGCAGACAGGAGGATAATGGAGATGATTCCTGAAAGAAATGAACAAGGACAAATACTTTGGAGTAAGACAAATGATGCTGGATCAGATAGGGTGATGGTATCACCTCTAGCCGTAACTTGGTGGAATAGGAATGGACCGACAACAGATACAGTCCACTATCCTAAAGTATACAAAACATATTTTGAAAAAGTTGAAAGGTTGAAGCATGGGACCTTTGGTCCCGTCCATTTTCGAAATCAAGTTAAAATACGACGAAGAGTTGACATAAACCCAGGCCATGCAGACCTCAGTGCCAAGGAAGCACAAGATGTTATAATGGAAGTTGTTTTCCCAAATGAAGTGGGAGCCCAAATACTAACATCAGAGTCACAATTAACAATAACAAAAGAGAAGAAAGAGGAGCTCCAGGATTGTAAGATTGCCCCTTTAATGGTGGCGTACATGTTGGAAAGAGAACTGGTCCGCAAAACCAGATTCCTGCCAGTGGCAGGTGGAACAAGCAGTGTCTACAT-TGAAGTATTGCACTTAACTCAAGGAACCTGCTGGGAACAGATGTACACCCCAGGTGGAGAGGTGAAGAATGATGATGTAGACCAGAGTTTGATCATTGCTGCCAGAAACATTGTTAGAAGAGCAATAGTATCAGCAGATCCGCTGGCCTCACTATTGGAGATGTGTCACAGCACACAAATTGGTGGGATAAGGATGGTTGACATCCTTAAACAGAATCCAACGGAAGAGCAAGCCGTAGATATATGCAAAGCAGCAATGGGTTTGAGAATCAGCTCCTCCTTTAGCTTTGGAGGTTTCACTTTCAAAAGAACAAATGGATCATCTGTCAAAAGGGAAGAAGAAGTGCTTACAGGCAATCTCCAAGCACTGAAGATAAAGGTACATGAGGGGTATGAGGAATTCACAATGGTTGGAAAAAGAGCAACAGCCATCTTAAGGAAAGCAACTAGAAGGCTGATTCAGCTGATAGTAAGTGGAAGAGACGAACAGTCAATTGCTGAAGCGATCATAGTAGCAATGGTGTTCTCACAAGAGGACTGTATGATAAAGGCTGTCCGAGGTGATCTAAATTTTGTAAACAGAGCAAACCAACGGCTGAATCCCATGCATCAACTCCTGAGACACTTCCAGAAGAATGCAAAAGTGCTGTTTCAAAATTGGGGAATTGAACCTATTGATAATATCATGGGAATGATAGGTATATTACCTGATATGACTCCAAGCACAGAGATGTCATTAAGAGGAGTGAGGATCAGTAAAACAGGAGTAGATGAATATTCCAGCACTGAGAGAGTGGTTGTGAGTATTGATCGCTTCTTGAGAGTTCGAGATCAGCGGGGAAATGTACTACTATCTCCTGAGGAGGTTAGCGAAACACAGGGAACAGAGAAATTGACGATAACCTATTCATCATCAATGATGTGGGAGATCAATGGACCTGAGTCAGTGCTCGTCAACACGTATCAATGGATCATTAGAAATTGGGAAACTGTGAAAATCCAATGGTCCCAAGACCCCACAATGCTATACAACAAAATAGAATTTGAGCCATTTCAGTCTCTAGTACCTAAAGCAGCCAGAGGTCAATACAGCGGATTTGTGAGAACACTGTTCCAGCAAATGCGTGATGTGCTGGGGACATTTGATACTGCCCAAATAGTAAAGCTACTGCCATTTGCAGCAGCTCCGCCAGAGCAGAGTAGGATGCAGTTCTCTTCTCTAACTGTAAATGTAAGAGGATCAGGACTGAGAATACTCATAAGAGGTAACTCCCCAGTATTTAATTACAATA-AGGCAACCAAAAGGCTAACGGTCCTCGGAAAGGACGCAGGTGCATTGACAGAAGATCCGGATGAGGGAACGGCTGGAGTGGAATCTGCAGTACTGAGAGGGTTCCTAATTCTAGGGAAGGAAAACAAAAGATATGGACCAGCATTGAGTATCAATGAACTGAGTAATCTTGCAAAAGGGGAGAAAGCCAATGTTTTGATAGGGCAAGGAGACGTGGTGTTGGTAATGAAACGGAAACGGGACTCTAGCATACTTACTGACAGCCAGACAGCGACCAAAAGAATTCGGTTGGCCAT
>CY009899.1_Influenza_A_virus_(A/Swine/Spain/50047/2003(H1N1))_segment_1_complete_sequence
ATGGAGAGAATAAAAGAATTAAGAGATCTGATGTCGCAGTCTCGCACTCGCGAGATACTGACAAAAACCACTGTAGACCATATGGCAATAATCAAAAAATACACATCAGGGAGACAAGAGAAGAACCCCGCTCTCAGAATGAAATGGATGATGGCAATGAAATATCCGATTACAGCAGACAGGAGAATAATGGAGGTGATTCCTGAAAGAAATGAACAAGGACAAATACTTTGGAGTAAGACAAATGATGCTGGATCAGATAGGGTGATGGTATCACCCCTAGCCGTAACTTGGTGGAATAGGAATGGACCGACAACAGATACAGTTCACTATCCTAAAGTCTACAAAACATATTTTGAAAAAATTGAAAGGTTAAAGCATGGAACCTTTGGTCCCGTCCATTTTCGAAATCAAGTTAAAATACGCCGAAGAGTTGACATAAACCCAGGCCATGCAGACCTCAGTGCCAAGGAAGCACAAGATGTTATCATGGAGGTTGTTTTCCCAAATGAAGTGGGAGCCAGAATACTAGCATCAGAGTCACAATTAACAATAACAAAAGAGAAGAAAGAGGAACTCCAGAATTGTAAGATTGCCCCTTTAATGGTGGCATACATGTTGGAAAGAGAACTGGTTCGCAAAACCAGATTCCTGCCGGTAGCAGGCGGAACAAGCAGTATTTACAT-TGAGGTGTTGCACTTGACTCAAGGAACCTGCTGGGAACAGATGTACACTCCAGGTGGGGAGGTGAAGAATGATGATGTAGATCAGAGTTTGATCATTGCTGCCAGAAACATTGTTAGAAGAGCGATAGTATCCGCAGATCCACTGGCATCACTATTGGAGATGTGTCACAGCACACAAATTGGTGGGATAAGAATGGTTGACATCCTTAAACAAAATCCAACGGAAGAGCAAGCCGTGGATATATGCAAAGCGGCAATGGGTTTAAGAATCAGTTCCTCCTTTAGCTTTGGAGGTTTCACTTTCAAAAGAACAAGTGGATCATCTGTTAAAAGAGAAGAAGAAGTGCTTACAGGCAATCTCCAAACATTAAAAATAAGGGTACATGAGGGGTATGAGGAATTCACAATGGTTGGGAGAAGGGCAACAGCCATCTTGAGGAAAGCAACTAGAAGACTGATTCAGCTGATAGTAAGTGGGAGAGACGAACAGTCAATTGCTGAAGCAATCATAGTAGCAATGGTGTTCTCACAAGAGGATTGTATGATAAAGGCTGTCCGAGGTGATCTGAATTTTGTAAACAGAGCAAACCAACGGCTGAATCCCATGCATCAACTCCTAAGACACTTCCAGAAGGATGCAAAAGTGCTGTTTCAAAATTGGGGGATTGAACCTATTGATGATATCATGGGAATGATAGGTATATTACCTGACATGACTCCAAGCACCGAGATGTCACTAAGAGGAGTGAGGGTCAGTAAAACAGGAGTGGACGAATACTCCAGTACTGAGAGAGTGGTTGTGAGCATTGATCGCTTCTTGAGAGTTCGAGATCAGCGGGGAAATGTGTTATTATCTCCTGAGGAGGTTAGCGAAACACAGGGGACAGAGAAATTGACAATAACTTATTCATCATCAATGATGTGGGAGATCAACGGACCTGAGTCAGTGCTCGTCAACACATATCAATGGATCATTAGAAATTGGGAAACTGTAAAGATCCAATGGTCCCAGGACCCCACAATTCTGTACAACAAGATAGAATTTGAACCATTTCAGTCTCTAGTACCTAAAGCCGCCAGAGGTCAATACAGCGGGTTTGTGAGAACACTATTTCAGCAAATGCGTGATGTACTGGGGACATTTGATACTGCCCAAATAATAAAGCTGCTGCCATTTGCAGCAGCGCCACCGGAGCAGAGTAGGGTGCAGTTCTCTTCTCTGACTGTAAATGTAAGAGGATCAGGAATGAGAATACTCATAAGAGGCAACTCCCCCGTATTTAACTACAATA-AAGCAACCAAAAGGCTAACAGTCCTCGGAAAGGACGCGGGTGCATTAACAGAAGATCCAGATGAGGGAACGGCTGGAGTGGAATCTGCGGTACTAAGAGGATTCCTAATTCTAGGAAAGGAAAACAAAAGATATGGACCAGCATTGAGTATCAATGAACTAAGTAATCTTGCAAAAGGGGAGAAAGCCAACGTTTTGATAGGGCAAGGAGACGTTGTGTTGGTAATGAAACGGAAACGGGACTCTAGCATACTTACTGACAGCCAGACAGCGACCAAAAGAATTCGATTGGCCAT
>CY037949.1_Influenza_A_virus_(A/swine/England/WVL16/1998(H1N1))_segment_1_sequence
ATGGAAAGAATAAAAGAATTAAGAGATCTAATGTCGCAGTCTCGCACTCGCGAGATACTGGCAAGAACAACTGTGGACCATATGGCAATAATCAAAAAATACACATCAGGAAGACAAGAGAAGAACCCCGCTCTCAGAATGAAATGGATGATGGCAATGAAATATCCGATCACAGCAGACAGGAGAATAATGGAGATGATTCCTGAAAGAAATGAACAAGGACAAACACTTTGGAGTAAGACAAATGATGCTGGATCAGATAGGGTGATGGTATCGCCCCTAGCTGTAACTTGGTGGAATAGGAATGGACCGACAACAAATACAGTCCACTATCCGAAAGTCTACAAAACATATTTTGAAAAGGTTGAAAGGTTAAAACATGGGACCTTTGGACCCGTCCATTTTCGAAATCAAGTTAAAATACGCCGAAGGGTTGACATAAATCCAGGTCATGCAGACCTCAGCGCCAAAGAAGCACAAGATGTTATCATGGAGGTCGTTTTCCCAAATGAAGTGGGAGCCAGAATATTAACATCAGAGTCGCAATTAACAATAACAAAAGAGAAGAAAGAGGAGCTCCAGGATTGTAAGATTGCCCCTTTAATGGTGGCATACATGTTGGAGAGAGAACTGGTTCGAAAAACCAGATTCCTACCGGTAGTAGGCGGAACAAGCAGTGTGTACAT-TGAAGTATTGCACTTGACTCAAGGGACCTGCTGGGAACAGATGTACACTCCAGGTGGGGAGGTGAAGAATGATGATGTTGACCAGAGCTTGATCATTGCTGCTAGGAACATTGTTAGGAGAGCAACAGTATCGGCAGATCCACTGGCATCACTATTGGAGATGTGTCACAGCACACAAATTGGTGGGATAAGGATGGTCGATATCCTTAGACAAAATCCAACGGAAGAGCAAGCCGTGGATATATGCAAAGCAGCAATGGGTTTGAAAATCAGCTCCTCCTTTAGCTTTGGAGGCTTCACCTTCAAAAGAACAAGTGGATCATCTGTTAAAAGGGAAGAGGAATTGCTCACCGGCAATCTTCAAACAATAAGAATAAGAGTGCATGAGGGGTATGAGGAATTCACAATGGTTGGGAGGAGAGCAACAGCTATCTTAAGGAAAGCAACTAGAAGACTGATTCAGCTGATAGTAAGTGGAAAAGACGAACAGTCAATCGCTGAAGCAATCATAGTAGCAATGGTGTTCTCGCAAGAGGATTGCATGATAAAGGCTGTCCGAGGTGATCTGAATTTTGTAAACAGAGCAAACCAACGGCTGAATCCAATGCATCAACTCCTGAGGCACTTCCAGAAGGATGCAAAAGTGCTTATTCAAAATTGGGGAATTGAACCTATTGATAATGTCATGGGGATGATAGGGATATTACCTGATATGACTCCAAGCACAGAGATGTCACTAAGGGGGGTGAGAGTCAGTAAAACGGGAGTAGATGAATATTCCAGTACTGAGAGGGTGGTTGTGAGTATTGATCGCTTCTTGAGAGTTCGAGATCAACGGGGAAATGTCCTCCTATCTCCTGAGGAGGTTAGCGAAACACAGGGGACAGAGAAATTGACAATAACATACTCATCATCAATGATGTGGGAGATCAACGGTCCTGAGTCAGTGCTCGTTAACACATATCAATGGATCATTAGAAATTGGGAAACTGTGAAGATCCAATGGTCTCAAGACCCCACAATGCTATACAATAAGATGGAATTTGAGCCATTTCAGTCCCTAGTACCTAAAGCAGCCAGAGGTCAATACAGTGGGTTTGTGAGAACACTATTCCAGCAAATGCGTGACGTGCTGGGGACATTTGATACTGCCCAAATAATAAAGCTGCTGCCATTCGCAGCAGCACCACCGGAGCAGAGTAGGATGCAGTTCTCTTCTCTACCTGTAAATGTAAGAGGATCAGGAATGAGAATACTCATAAGGGGTAACTCCCCCGTATTTAACTGCAATA-AGGCAACCAAAAGGCTAACAGTCCTCGGAAAGGACGCAGGTGCATTAACAGAAGATCCAGATGAGGGAACGGCTGGAGTGGAATCTGCGCTACTGAGAGGATTCCTAATCCTAGGAAAGGAAAACAAAAGATATGGACCAGCATTGAGCATCAATGAATTGAGTAATCTTGCAAAAGGGGAGAARGCCAATGTGTTGATAGGGCAAGGAGACGTGGYGTTGGTAATGAAACGGAAACGGAACTCTAGCATACTTACTGACAGCCAGACAGCGACCAAAAGGATTCGGATGGCCAT
>AB434349.1_Influenza_A_virus_(A/swine/Udon_Thani/NIAH464/2004(H3N2))_PB2_gene_for_polymerase_PB2_complete_cds
ATGGAAAGAATAAAAGAATTAAGAGATCTAATGTCGCAGTCTCGCACTCGCGAGATACTGACAAAAACCACTGTGGACCATATGGCAATAATCAAAAAATACACATCGGGAAGACAAGAGAAGAACCCTGCTCTCAGAATGAAATGGATGATGGCAATGAAATACCCGATCACAGCAGACAAGAGAATAATGGAGATGGTTCCTGAAAGAAATGAGCAAGGGCAAACACTTTGGAGTAAGGCAAATGATGCAGGATCGGATAGGGTGATGGTATCACCCCTAGCCGTAACTTGGTGGAATAGGAATGGACCTACAACAAATACAGTCCACTATCCAAAAGTCTACAAAACATATTTTGAAAAAGTTGAAAGGTTAAGGCATGGGACCTTTGGTCCCGTCTATTTTCGAAATCAAGTTAAAATACGCCGAAGAGTTGACATAAACCCAGGCCATGCAGACCTCAGTGCAAAGGAAGCACAAGATGTTATCATGGAGGTCGTTTTCCCAAATGAAGTGGGAGCCAGAATATTAACATCAGAATCGCAATTAACAATAACAAGAGAGAAGAAGGAGGAGCTCCAGAATTGTAAGATTGCCCCTTTAATGGTGGCATACATGTTGGAAAGAGAACTGGTTCGCAAAACCAGATTCCTACCGGTAGCAGGTGGGACAAGCAGTGTGTACAT-TGAAGTACTGCACTTGACTCAAGGAACCTGCTGGGAACAGATGTACACTCCAGGTGGAGAGGTGAAAAATGATGACGTTGACCAGAGTCTGATCATTGCTGCCAGAAACATTGTTAGGAGAGCAACAGTATCGGCAGATCCACTGGCATCACTATTGGAAATGTGCCATAGCACACAAATTGGTGGGATGAGGATGGTTGACATCCTTAGACAGAATCCAACAGAAGAACAAGCCGTGGATATATGCAAAGCAGCAATGGGCTTGAGAATCAGCTCCTCCTTTAGCTTTGGGGGCTTCACTTTCAAAAGAACAAGTGGATCATCTGTTAAAAGGGAAGAAGAGGTGCTCACAGGCAATCTCCAAACACTAAAAATAAGAGTACATGAGGGGTATGAGGAATTCACAATGGTTGGGAAGAGAGCAACAGCTATATTAAGAAAAGCAACCAGAAGGCTGATCCAGTTGATAGTAAGTGGAAGAGACGAACAGTCAATTGCTGAAGCGATCATAGTGGCGATGGTGTTCTCACAAGAGGATTGCATGATAAAGGCTGTCCGAGGTGATCTGAATTTTGTAAACAGAGCGAACCAGCGGCTGAACCCTATGCATCAACTCCTGAGGCACTTCCAGAAGGATGCAAAGGTGCTGATTCAAAACTGGGGAATTGAGCCTATTGATAATGTCATGGGGATGATAGGGATATTACCTGATATGACCCCAAGCACAGAGATGTCACTAAGAGGGGTGAGGGTCAGTAAAACGGGAGTAGACGAATATTCCAGTACTGAGAGAGTAGTTGTGAGTATTGATCGCTTCTTGAGAGTTCGAGATCAGCGGGGGAATGTACTCCTCTCTCCTGAGGAGGTTAGCGAAACACAGGGAACAGAGAAATTGACAATAACATACTCATCATCAATGATGTGGGAGATCAACGGCCCTGAGTCAGTGCTCGTTAACACATATCAATGGATCATTAGAAATTGGGAAACTGTGAAGATCCAATGGTCTCAGGACCCCACAATGCTATACAATAAGATGGAATTTGAGCCGTTTCAGTCTCTAGTACCTAAAGCAACCAGAGGTAAATACAGCGGATTTGTGAGAACACTATTCCAACAAATGCGTGATGTGCTGGGGACGTTTGATACTGCCCAAATAATAAAGCTGCTGCCATTTGCAGCAGCACCACCAGAACAGAGTAGGATGCAATACTCTTCTCTAACTGTAAATGTAAGAGGATCAGGAATGAGAATACTCATAAGAGGTAACTCCCCCGTATTCAACTACAATA-AGGTGACCAAAAGGCTAACAGTCCTAGGAAAGGACGCAGGTGCATTAACAGAAGATCCAGATGAGGGGACGGCTGGAGTGGAATCTGCGGTACTGAGAGGGTTCCTAATTCTAGGAAAGGAAAACAAAAGATACGGACCAGCATTGAGCATCAATGAACTGAGCAATCTTGCAAAAGGGGAGAAAGCCAACGTGTTGATAGGGCAAGGAGACGTGGTGTTGGTGATGAAACGGAAACGGGACTCTAGCATACTTACTGACAGCCAGACAGCGACCAAAAGAATTCGGATGGCCAT
>CY009379.1_Influenza_A_virus_(A/swine/Spain/33601/2001(H3N2))_segment_1_complete_sequence
ATGGAGAGAATAAAAGAATTAAGAGATCTGATGTCGCGGTCTCGCACTCGCGAGATACTGACAAAAACCACTGTGGATCATATGGCAATAATCAAAAAATACACATCAGGAAGGCAAGAAAAGAACCCTGCTCTCAGAATGAAATGGATGATGGCAATGAAATATCCGATTACAGCAGACAAGAGAATAATGGAGATGATTCCTGAAAGAAATGAACAAGGACAAACACTTTGGAGTAAGACAAATGATGCTGGATCAGATAGGGTGATGGTATCACCCCTAGCTGTAACTTGGTGGAATAGGAATGGACCGACAACAGATACAGTCCACTATCCGAAAGTCTACAAAACATATTTTGAAAAAGTTGAAAGGTTGAAGCATGGGACCTTTGGTCCCGTCCATTTTCGAAATCAAGTTAAAATACGCCGAAGAGTTGACATAAACCCAGGCCATGCAGACCTCAGTGCCAAGGAAGCACAAGATGTTATCATGGAGGTCGTTTTCCCAAATGAAGTAGGAGCCAGAATACTAACATCAGAGTCGCAATTAACAATAACAAAAGAGAAGAAAGAGGAACTCCAGGACTGTAAGATTGCCCCTTTAATGGTGGCATACATGTTGGAAAGAGAACTGGTTCGAAAAACCAGATTCCTGCCGGTAACAGGCGGAACAAGCAGTGTGTACAT-TGAAGTATTGCACTTGACTCAAGGGACCTGCTGGGAACAGATGTACACCCCAGGTGGGGAGGTGAAGAATGATGATGTAGACCAGAGTTTGATAATTGCTTCCAGAAACATTGTTAGGAGAGCAATAGTATCAGCAGATCCACTGGCATCACTATTGGAGATGTGTCACAGCACACAAATTGGTGGGGTGAGAATGGTTGACATCCTTAGACAAAATCCTACGGAAGAGCAAGCCGTGGATATATGCAAAGCGGCAATGGGTTTGAGAATCAGCTCCTCATTTAGCTTTGGAGGTTTCACTTTCAAGAGAACAAGTGGATCATCTATTAAAAGGGAAGAAGAAGTGCTTACAGGCAATCTCCAAACATTAAAAATAAGAGTACATGAAGGGTATGAGGAATTCACAATGGTTGGGAGAAGAGCAACAGCCATCTTAAGGAAAGCAACTAGAAGGCTGATTCAGTTGATAGTAAGTGGAAGAGACGAACAGTCGATTGCTGAAGCGATCATAGTAGCAATGGTATTCTCACAAGAGGATTGCATGATAAAGGCTGTCCGAGGTGATCTGAATTTTGTAAACAGAGCAAACCAACGGCTGAATCCCATGCACCAACTCCTGAGACACTTCCAGAAGGATGCAAAAGTGCTGTTTCAAAATTGGGGAATTGAACCTATTGATAATGTCATGGGAATGATAGGTATATTACCTGATATGACTCCAAGCACAGAAATGTCACTAAGAGGGGTGAGGGTCAGTAAAACGGGAGTAGACGAATATTCCAGTACTGAGAGAGTGGTTGTGAATATTGATCGCTTCTTGAGAGTTCGAGACCAACGGGGGAATGTACTACTATCTCCTGAGGAGGTTAGCGAAACACAGGGAATGGAGAAATTGACAATAACCTATTCATCCTCAATGATGTGGGAGATCAACGGACCTGAGTCAGTGCTCGTTAACACATATCAGTGGATCATTAGAAACTGGGAAACTGTGAAGATCCAATGGTCTCAAGACCCCACAATGCTATACAACAAGATGGAATTTGAACCATTTCAGTCTCTAGTACCTAAAGCAGCCAGAGGTCAATACAGTGGGTTTGTGAGAACACTATTCCAGCAAATGCGTGATGTGCTGGGGACATTTGATACTGCCCAAATAATAAAGCTGCTGCCATTTGCAGCAGCACCACCGGAGCAGAGTAGGATGCAGTTCTCTTCTCTAACTGTAAATGTAAGAGGATCAGGAATGAGGATACTCATAAGAGGTAACTCTCCCGTATTTAACTACAATA-AGACAACCAAAAGGCTAACGGTCCTCGGAAAGGACGCAGGTGCATTAACAGAAGATCCAGATGAGGGAAGAGCTGGAGTGGAATCTGCGGTACTGAGAGGATTCCTAATTCTAGGAAAGGAAAATAAAAGGTATGGACCCGCACTGAGCATCAATGAACTGAGTAATCTTGCAAAAGGGGAGAAAGCCAACGTTTTGATAGGGCAAGGAGACGTGGTGTTGGTAATGAAACGGAAACGGAACTCTAGCATACTTACTGACAGCCAGACAGCGACCAAAAGAATTCGGATGGCCAT
>CY038510.1_Influenza_A_virus_(A/Siena/3/1995(H3N2))_segment_1_complete_sequence
ATGGAAAGAATAAAAGAACTACGGAACCTGATGTCGCAGTCTCGCACTCGCGAGATACTAACAAAAACCACAGTGGACCATATGGCCATAATTAAGAAGTACACATCAGGGAGACAGGAAAAGAACCCGTCACTTAGGATGAAATGGATGATGGCAATGAAATATCCAATCACTGCTGACAAAAGGATAACAGAAATGGTTCCGGAGAGAAATGAACAAGGGCAAACTCTATGGAGTAAAATGAGTGATGCTGGGTCAGATCGAGTGATGGTATCACCTTTGGCTGTGACATGGTGGAATAGAAATGGACCTGTGACAAATACGGTTCACTATCCAAAAGTATACAAGACTTATTTTGACAAAGTCGAAAGGTTAAAACATGGAACCTTTGGCCCTGTTCATTTTAGAAATCAAGTCAAGATACGCCGAAGAGTAGACATAAACCCTGGTCATGCAGACCTCAGTGCCAAGGAGGCACAAGATGTAATTATGGAAGTTGTTTTCCCCAATGAAGTGGGAGCCAGGATACTAACATCAGAATCACAATTAACAATAACCAAAGAGAAAAAAGAAGAACTCCGAGATTGCAAAATTTCTCCTTTGATGGTTGCATACATGTTAGAGAGAGAACTTGTCCGAAAAACGAGATTTCTCCCAGTTGCTGGCGGAACAAGCAGTATATACAT-TGAAGTTTTACATTTGACTCAAGGAACGTGTTGGGAACAAATGTACACTCCAGGTGGAGAAGTGAGGAATGACGATGTTGACCAAAGCCTAATTATTGCAGCCAGGAACATAGTGAGAAGAGCCGCAGTATCAGCAGATCCACTAGCATCTTTATTGGAGATGTGCCACAGCACACAAATTGGCGGGACAAGGATGGTGGACATTCTTAGGCAGAACCCGACGGAAGAACAAGCTGTGGATATATGCAAGGCTGCAATGGGATTGAGAATCAGCTCATCCTTCAGCTTTGGTGGGTTTACATTTAAAAGAACAAGCGGGTCATCAGTCAAAAGAGAGGAAGAAGTGCTTACAGGCAATCTCCAAACATTGAAAATAAGAGTACATGAGGGGTACGAGGAGTTCACAATGGTGGGGAAAAGAGCAACAGCTATACTCAGAAAAGCAACCAGGAGATTGGTTCAGCTCATAGTGAGTGGAAGGGACGAACAGTCAATAGCCGAAGCAATAATCGTGGCCATGGTGTTTTCACAAGAGGATTGCATGATAAAAGCAGTTAGAGGTGACCTGAATTTCGTTAACAGGGCAAATCAGCGGTTGAACCCCATGCATCAGCTTTTAAGGCATTTTCAGAAAGATGCGAAAGTGCTTTTTCAGAATTGGGGAATTGAACACATCGACAGTGTGATGGGAATGGTTGGAGTATTACCAGATATGACTCCAAGCACAGAGATGTCAATGAGAGGAATAAGAGTCAGCAAAATGGGCGTGGATGAATACTCCAGCACAGAGAGGGTGGTGGTTAGCATTGATCGGTTTTTGAGAGTTCGAGACCAACGTGGGAATGTATTATTATCTCCTGAGGAGGTCAGTGAAACACAGGGAACAGAGAGACTGACAATAACTTACTCATCGTCAATGATGTGGGAGATTAACGGTCCTGAGTCGGTTTTGGTCAATACCTATCAATGGGTCATCAGAAATTGGGAAACTGTCAAAATTCAATGGTCTCAGAATCCTGCAATGTTGTACAACAAAATGGAATTTGAACCATTTCAATCTTTAGTTCCTAAGGCCATTAGAGGCCAATACAGTGGATTTGTCAGAACTCTATTCCAACAAATGAGAGATGTACTTGGGACATTTGATACCACCCAGATAATAAAGCTTCTCCCTTTTGCAGCCGCTCCACCAAAGCAAAGCAGAATGCAGTTCTCTTCATTGACTGTAAATGTGAGGGGATCAGGGATGAGAATACTTGTAAGGGGCAATTCTCCTGTATTCAACTACAACA-AGACCACTAAAAGACTAACAATTCTCGGAAAAGATGCCGGCAATTTAATTGAAGATCCAGATGAAAGCACATCCGGAGTGGAGTCCGCTGTCTTGAGAGGATTTCTCATTCTAGGTAAGGAAGACAGAAGATACGGACCAGCATTAAGCATCAATGAACTGAGTAACCTTGCAAAAGGGGAAAAGGCTAATGTGCTAATTGGGCAAGGAGACGTGGTGTTGGTAATGAAACGAAAACGGGACTCTAGCATACTTACTGACAGCCAGACAGCGACCAAAAGAATTCGGATGGCCAT
>CY011911.1_Influenza_A_virus_(A/New_York/720/1994(H3N2))_segment_1_complete_sequence
ATGGAAAGAATAAAAGAACTACGGAACCTGATGTCGCAGTCTCGCACTCGCGAGATACTAACAAAAACCACAGTGGACCATATGGCCATAATTAAGAAGTACACATCAGGGAGACAGGAAAAGAACCCGTCACTTAGGATGAAATGGATGATGGCAATGAAATATCCAATCACTGCTGACAAAAGGATAACAGAAATGGTTCCGGAGAGAAATGAACAAGGACAAACTCTATGGAGTAAAATGAGTGATGCTGGGTCAGATCGAGTGATGGTATCACCTTTGGCAGTGACATGGTGGAATAGAAATGGACCAGTGACAAATACGGTTCACTATCCAAAAGTCTACAAGACTTATTTTGACAAAGTCGAAAGGTTAAAACATGGAACCTTTGGCCCTGTCCATTTTAGAAATCAAGTCAAAATACGCCGAAGAGTAGACATAAACCCTGGTCATGCAGACCTCAGTGCCAAGGAGGCACAAGATGTAATTATGGAAGTTGTTTTCCCCAATGAAGTGGGAGCCAGGATACTAACATCAGAATCACAATTAACAATAACCAAAGAGAAAAAAGAAGAACTCAGAGATTGCAAAATTTCTCCTTTGATGGTTGCATACATGTTAGAGAGAGAACTTGTCCGAAAAACGAGATTTCTCCCAGTTGCTGGCGGAACAAGCAGTATATACAT-TGAAGTTTTACATTTGACTCAAGGAACGTGTTGGGAACAAATGTACACTCCAGGTGGAGAAGTGAGGAATGACGATGTTGATCAAAGCCTAATTATTGCAGCCAGGAACATAGTGAGAAGAGCCGCAGTATCAGCAGATCCACTAGCATCTTTATTGGAGATGTGCCACAGCACACAAATTGGCGGGACAAGGATGGTGGACATTCTTAGGCAGAACCCGACGGAAGAACAAGCTGTGGATATATGCAAGGCTGCAATGGGATTGAGAATCAGCTCATCCTTCAGCTTTGGTGGGTTCACATTTAAAAGAACAAGCGGGTCCTCAGTCAAAAGAGAGGAAGAAGTGCTTACAGGCAATCTCCAAACATTGAAGATAAGAGTACATGAGGGGTACGAGGAGTTCACAATGGTGGGGAAAAGAGCAACAGCTATACTCAGAAAAGCAACCAGGAGATTGGTTCAGCTCATAGTGAGTGGAAGGGACGAACAGTCAATAGCCGAAGCAATAATCGTGGCCATGGTGTTTTCACAAGAGGATTGCATGATAAAAGCAGTTAGAGGTGACCTGAATTTCGTTAACAGAGCAAATCAGCGGTTGAACCCCATGCATCAGCTTTTAAGGCATTTTCAGAAAGATGCGAAAGTGCTTTTTCAGAATTGGGGAATTGAACACATCGACAGTGTGATGGGAATGGTTGGAGTATTACCAGATATGACTCCAAGCACAGAGATGTCAATGAGAGGAATAAGAGTCAGCAAAATGGGCGTGGATGAATACTCCAGCACAGAGAGGGTGGTGGTTAGCATTGATCGGTTTTTGAGAGTTCGAGACCAACGTGGGAATGTATTATTATCTCCTGAGGAGGTCAGTGAAACACAGGGAACAGAGAGACTGACAATAACTTACTCATCGTCAATGATGTGGGAGATTAACGGCCCTGAGTCGGTTTTGGTCAATACCTATCAATGGGTCATCAGAAATTGGGAAACTGTCAAAATTCAATGGTCTCAGAATCCTGCAATGTTGTACAACAAAATGGAATTTGAACCATTTCAATCTTTAGTTCCTAAGGCCATTAGAGGCCAATACAGTGGATTTGTCAGAACTCTATTCCAACAAATGAGAGATGTACTTGGGACATTTGATACCACCCAGATAATAAAGCTTCTCCCTTTTGCAGCCGCTCCACCAAAGCAAAGCAGAATGCAGTTCTCTTCATTGACTGTAAATGTGAGGGGATCAGGGATGAGAATACTTGTAAGGGGCAATTCTCCTGTATTCAACTACAACA-AGACCACTAAAAGACTAACAATTCTCGGAAAAGATGCCGGCACTTTAATTGAAGACCCAGATGAAAGCACATCCGGAGTGGAGTCCGCTGTCTTGAGAGGATTTCTCATTCTAGGTAAGGAAGACAGAAGATACGGACCAGCATTAAGCATCAATGAACTGAGTAACCTTGCAAAAGGGGAAAAGGCTAATGTGCTAATTGGGCAAGGAGACGTGGTGTTGGTAATGAAACGAAAACGGGACTCTAGCATACTTACTGACAGCCAGACAGCGACCAAAAGAATTCGGATGGCCAT
>DQ150422.2_Influenza_A_virus_(A/swine/MI/PU243/04_(H3N1))_polymerase_(PB2)_gene_complete_cds
ATGGAGAGAATAAAAGAACTAAGAGATCTAATGTCGCAGTCCCGCACTCGCGAGATACTCACTAAGACCACTGTGGACCATATGGCCATAATCAAAAAGTACACATCAGGAAGGCAAGAGAAGAACCCCGCACTCAGAATGAAGTGGATGATGGCAATGAAATACCCAATTACAGCAGACAAGAGAATAATGGACATGATTCCAGAGAGGAATGAACAAGGACAAACCCTATGGAGCAAAACAAACGATGCTGGATCGGACCGCGTGATGGTATCACCTCTGGCCGTAACATGGTGGAATAGGAATGGCCCAACAACAAGCACAGTTCACTACCCTAAGGTATATAAAACTTATTTCGAAAAAGTCGAAAGGTTAAAACATGGTACCTTTGGCCCTGTCCACTTCAGAAATCAAGTTAAAATAAGAAGGAGGGTTGACACAAACCCTGGTCACGCAGATCTCAGTGCCAAGGAGGCACAGGATGTGATCATGGAAGTTGTTTTCCCAAATGAAGTGGGGGCAAGAATATTGACATCAGAGTCACAGCTGACAATAACAAAAGAAAAGAAAGAAGAGCTCCAGGATTGTAAAATTGCTCCCTTGATGGTGGCATACATGCTAGAAAGAGAGTTGGTTCGTAAGACGAGGTTTCTCCCGGTGGCTGGAGGAACAGGCAGTGTTTATAT-TGAAGTGCTGCACTTAACTCAGGGAACATGCTGGGAGCAAATGTACACTCCAGGAGGAGAAGTGAGAAATGATGATGTTGACCAAAGTTTGATTATCGCTACTAGAAACATAGTAAGAAGAGCAGCAGTGTCAGCAGACCCATTAGCATCTCTCTTGGAAATGTGCCACAGCACACAGATTGGAGGAATAAGGATGGTGGACATCCTTAGACAGAATCCAACGGAGGAACAAGCCGTAGACATATGCAAGGCAGCAATGGGGCTGAGGATTAGCTCCTCTTTCAGCTTTGGTGGGTTCACCTTCAAAAGAACAAGCGGATCATCTGTTAAGAAAGAAGAAGAAGTGCTCACGGGCAACCTCCAAACACTGAAAATAAGAGTACATGAAGGATATGAAGAATTCACAATGGTCGGGAGAAGAGCAACAGCTATTCTCAGAAAAGCAACCAGGAGATTGATCCAGTTGATAGTAAGTGGGAGAGACGAGCAGTCAATTGCTGAGGCAATAATTGTGGCCATGGTATTTTCACAAGAGGATTGCATGATCAAGGCAGTTAGGGGCGATCTGAACTTTGTCAATAGGGCAAACCAGAGACTGAATCCCATGCACCAACTCTTGAGGCATTTCCAAAAAGATGCAAAAGTGCTTTTCCAGAACTGGGGAATTGAACCCATCGACAGTGTGATGGGAATGATCGGGATATTGCCTGATATGACCCCAAGCACGGAAATGTCACTGAGAGGGATAAGAGTCAGCAAAATGGGAGTAGATGAATATTCCAGCACGGAGAGAGTGGTAGTGAGCATTGACCGATTTTTAAGGGTTCGGGATCAACGAGGGAACGTACTATTGTCTCCCGAAGAGGTCAGCGAGACACAAGGAACGGAGAAGTTGACAATAACTTATTCGTCATCAATGATGTGGGAGATCAATGGTCCTGAGTCAGTGCTGGTCAACACTTATCAATGGATCATAAGGAACTGGGAAAGCTTGAAAATTCAATGGTCACAAGATCCCACGATGTTATACAACAAAATGGAATTTGAACCATTCCAGTCTCTTGTCCCTAAGGCAACCAGAAGTCGTTACAGTGGATTCGTGAGGACACTGTTCCAGCAAATGCGGGATGTGCTTGGAACATTTGACACTGTCCAAATAATAAAACTTCTCCCCTTTGCTGCTGCTCCACCGGAACAGAGTAGGATGCAGTTCTCCTCACTGACTGTGAATGTGAGAGGATCAGGGTTGAGGATACTGGTAAGAGGCAATTCTCCAGTGTTCAATTACAACA-AAGCAACCAAAAGGCTTACAATTCTTGGAAAGGATGCAGGTGCATTGACTGAAGATCCAGATGAAGGCACAGCTGGAGTGGAGTCTGCTGTCCTGAGGGGATTCCTCATTTTGGGCAAAGAAGACAAGAGATATGGCCCAGCATTAAGCATCAATGAACTGAGCAATCTTGCAAAAGGAGAGAAGGCTAATGTGCTAATTGGGCAAGGAGACGTGGTGTTGGTAATGAAACGGAAACGGGACTCTAGCATACTTACTGACAGCCAGACAGCGACCAAAAGAATTCGGATGGCCAT
>EU604691.1_Influenza_A_virus_(A/swine/OH/511445/2007(H1N1))_segment_1_polymerase_PB2_(PB2)_gene_complete_cds
ATGGAGAGAATAAAAGGACTAAGAGATCTAATGTCGCAGTCCCGCACTCGCGAGATACTCACTAAGACCACTGTGGACCATATGGCCATAATCAAAAAGTACACATCAGGAAGGCAAGAGAAGAACCCCGCACTCAGAATGAAGTGGATGATGGCAATGAAATACCCAATTACAGCAGACAAGAGAATAATGGACATGATTCCAGAGAGGAATGAACAAGGACAAACCCTCTGGAGCAAAACAAACGATGCTGGATCGGACCGTGTGATGGTATCACCCCTGGCCGTAACATGGTGGAATAGGAATGGCCCAACAACAAGCACAGTTCACTACCCTAAGGTATATAAAACTTATTTCGAAAAAGTCGAAAGGTTAAAACATGGTACCTTTGGCCCTGTCCACTTCAGAAATCAAGTTAAAATAAGAAGGAGGGTTGACACAAACCCTGGTCATGCAGATCTCAGTGCCAAGGAGGCACAGGATGTGATCATGGAAGTTGTTTTCCCAAATGAAGTGGGGGCAAGAATACTGACATCAGAGTCACAGCTGACAATAACAAAAGAAAAGAAAGAAGAGCTCCAGGATTGTAAAATTGCTCCCTTGATGGTGGCATACATGCTAGAAAGAGAGTTGGTTCGTAAGACGAGGTTTCTCCCGGTGGCTGGTGGAACAAGCAGTGTTTATAT-TGAAGTGCTGCACTTAACTCAGGGAACATGCTGGGAGCAAATGTACACTCCAGGAGGAGAAGTGAGAAATGATGATGTTGACCAAAGTTTGATTATCGCTGCTAGAAACATAGTAAGAAGAGCAGCAGTGTCAGCAGACCCATTAGCATCTCTCTTGGAAATGTGCCACAGCACACAGATTGGAGGAATAAGGATGGTGGACATCCTTAGACAGAACCCAACGGAGGAACAAGCCGTAGACATATGCAAGGCAGCAATGGGGCTGAGGATTAGCTCCTCTTTCAGCTTTGGTGGGTTCACCTTCAAAAGGACAAGCGGATCATCTGTTAAGAAAGAAGAAGAAGTGCTCACGGGCAACCTCCAAACACTGAAAATAAGAGTACATGAAGGATATGAGGAATTCACAATGGTCGGGAGAAGAGCAACAGCTATTCTCAGAAAAGCAACCAGGAGATTGATCCAGTTAATAGTAAGTGGGAGAGACGATCAATCAATTGCTGAGGCAATAATTGTGGCCATTGTATTTTCACAAGAGGATTGCATGATCAAGGCAGTTAGGGGCGATCTGAACTTTGTCAATAGGGCAAACCAGCGACTGAATCCCATGCACCAACTCTTGAGGCATTTCCAAAAAGATGCAAAAGTGCTTTTCCAGAACTGGGGAATTGAACCCATCGACAGTGTAATGGGAATGATCGGAATATTGCCTGATATGACCCCAAGCACGGAAATGTCGCTGAGAGGTATAAGAGTCAGCAAAATGGGAGTAGATGAGTATTCCAGCACGGAGAGAGTGGTAGTGAGCATTGACCGATTTTTGAGAGTTCGGGATCAACGAGGGAACGTACTATTGTCCCCCGAAGAGGTCAGCGAGACACAAGGAACTGAGAAATTGACAATAACTTATTCGTCATCAATGATGTGGGAGATCAATGGTCCTGAGTCAGTGCTGGTCAACACTTATCAATGGATCATAAGGAACTGGGAAAGCTTGAAAATTCAATGGTCACAAGATCCCACGATGTTATACAACAAAATGGAATTTGAACCATTCCAGTCTCTTGTCCCTAAGGCAACCAGAAGTCGTTACAGTGGATTCGTGAGGACACTGTTCCAGCAAATGCGGGATGTGCTTGGAACATTTGACACTGTCCAAATAATAAAACTTCTCCCCTTTGCTGCTGCTCCACCGGAACAGAGTAGGATGCAGTTCTCCTCGCTGACTGTGAATGTGAGAGGATCAGGGCTGAGGATACTGGTAAGAGGCAACTCTCCAGTGTTCAATTACAACA-AAGCAACCAAAAGGCTTACAATTCTTGGAAAAGATGCAGGTGCATTGACTGAAGATCCAGATGAAGGCACAGCTGGAGTGGAGTCTGCTGTCCTGAGGGGATTCCTCATTTTGGGTAAAGAAGACAAGAGATATGGCCCAGCATTAAGCATCAATGAACTGAGCAATCTTGCAAAAGGAGAGAAGGCTAATGTGCTAATTGGGCAAGGAGACGTGGTGTTGGTAATGAAACGGAAACGGGACTCTAGCATACTTACTGACAGCCAGACAGCGACCAAAAGAATTCGGATGGCCAT
>FJ374512.1_Influenza_A_virus_(A/swine/Shanghai/1/2007(H1N2))_segment_1_polymerase_PB2_(PB2)_gene_complete_cds
ATGGAGAGAATAAAAGAACTAAGAGATCTAATGTCGCAGTCTCGCACTCGCGAGATACTCACTAAGACCACTGTGGACCATATGGCCATAATCAGAAAGTACACATCAGGGAGGCAAGAGAAGAACCCCGCACTCAGAATGAAGTGGATGATGGCAATGAAATACCCAATTACAGCAGACAAGAGAATAATGGACATGATTCCAGAGAGAAATGAACAAGGGCAAACCCTCTGGAGTAAAACAAATGATGCTGGATCAGACCGCGTGATGGTATCACCTCTGGCCGTAACATGGTGGAATAGGAATGGCCCAACAACAAGTACAGTTCACTACCCTAAGGTATATAAAACTTATTTTGAAAAGGTCGAAAGGTTAAAACATGGTGCCTTTGGCCCTGTCCACTTCAGAAATCAAGTTAAAATAAGAAGGAGAGTTGACACAAACCCTGGTCACGCAGATCTCAGTGCAAAGGAGGCACAGGATGTGATCATGGAAGTTGTTTTCCCAAATGAAGTGGGGGCAAGAATACTGACATCAGAGTCACAGCTGACAATAACAAAAGAGAAGAAAGAAGAGCTCCAGGATTGTAAAATTGCTCCCTTGATGGTGGCATACATGCTAGAAAGAGAGTTGGTCCGTAAAACGAGGTTTCTCCCGGTGGCTGGTGGAACGGGCAGTGTTTATAT-TGAGGTGCTGCACTTAACCCAGGGGACATGCTGGGAGCAGATGTACACTCCAGGAGGAGAAGTGAGAAATGATGATATTGACCAAAGTTTGATTATCGCTGCTAGAAACATAGTAAGAAGAGCAGCAGTGTCAGCAGACCCATTAGCATCTCTCTTGGAAATGTGCCACAGCACACAGATTGGGGGAATAAGGATGGTGGACATCCTTAGACAGAATCCGACAGAGGAACAAGCCGTAGACATATGCAAGGCAGCGATGGGGTTGAGGATTAGCTCATCTTTCAGTTTTGGTGGATTCACTTTCAAAAGAACAAGCGGATCATCAGTCAAGAAAGAAGAGGAAATGCTCACGGGCAACCTCCAAACACTGAAAATGAGAGTGCATGAAGGATATGAAGAATTCACAATGGTCGGGAGAAGAGCAACAGCCATTCTCAGAAAAGCAACCAGGAGATTGATCCAGTTAATAGTAAGTGGGAGAGACGAGCAGTCAATTGCTGAGGCAATAATTGTGGCCATGGTATTTTCACAAGAGGATTGCATGATCAAAGCAGTTAGGGGCGATCTGAACTTTGTCAATAGGGCAAACCAGCGGCTGAATCCCATGCACCAACTATTGAGACATTTCCAAAAAGATGCAAAAGTGCTTTTCCAGAACTGGGGAATTGAACCCATCGACAATGTGATGGGGATGATTGGAATATTGCCCGACATGACCCCAAGCACGGAGATGTCACTGAGAGGGATAAGAGTCAGCAAAATGGGAGTAGATGAATACTCCAGCACGGAGAGAGTGGTAGTGAGCATTGACCGATTTTTGAGGGTTCGGGATCAACGAGGGAACGTACTATTGTCTCCCGAAGAGATAAGCGAGACACAAGGAACGGAAAAGTTGACAATAACTTATTCGTCATCAATGATGTGGGAGATCAATGGTCCTGAATCAGTGTTGGTCAACACCTATCAGTGGATCATCAGGAACTGGGAAACTGTGAAAATTCAATGGTCACAAGATCCCACGATGTTATACAACAAAATGGAATTTGAACCATTTCAGTCTCTTGTCCCTAAAGCAACCAGAAGCCGATACAGTGGATTCGTAAGGACACTGTTCCAGCAAATGCGGGATGTACTTGGAACATTTGACACTGTTCAAATAATAAAACTTCTCCCCTTTGCTTCTGCTCCACCAGAACAGAGTAGGATGCAGTTTTCCTCATTAACTGTGAATGTAAGAGGATCAGGGATGAGGATACTGGTAAGAGGCAATTCTCCAGTGTTCAATTACAACA-AGGCAACCAAAAGGCTTACAGTTCTTGGAAAAGATGCAGGTGCATTGACTGAAGACCCAGATGAAGGCACAGCTGGGGTGGAGTCTGCTGTCCTGAGAGGATTTCTCATTTTGGGCAAAGAAGACAAGAGATATGGCCCAGCATTAAGCATCAATGAACTGAGCAACCTTGCAAAAGGAGAGAAGGCTAATGTGCTAATTGGGCAAGGAGACGTAGTGTTGGTCATGAAACGGAAACGAGACTCTAGCATACTTACTGATAGCCAGACAGCGACCAAAAGAATTCGGATGGCCAT
>AB434389.1_Influenza_A_virus_(A/swine/Hokkaido/2/1981(H1N1))_PB2_gene_for_polymerase_PB2_complete_cds
ATGGAGAGAATAAAGGAACTAAGAAATCTGATGTCACAGTCTCGCACTCGCGAGATACTCACAAGGACCACTGTGGATCATATGGCCATAATCAAGAAATACACATCGGGGAGGCAAGAGAAGAACCCCGCGTTGAGAATGAAATGGATGATGGCAATGAAATATCCAATTACAGCGGACAAGAGAATAATTGAAACAATCCCCGAGAGGAATGAGCAAGGACAAACCCTATGGAGCAAAACGAGCGATGCCGGATCAGATCGGGTGATGGTATCACCTCTGGCTGTAACATGGTGGAATAGGAATGGACCAATAGCAAGCACAATTCACTATCCAAAGGTCTATAGAACTTACTTTGAAAAAGTCGAAAGATTAAAACATGGAACTTTTGGTCCTGTCCATTTCAGAAACCAAGTCAAAATACGCCGAAGGGTTGACATAAACCCAGGTCATGCAGACCTCAGTTCAAAAGAAGCGCAAGATGTTATAATGGAGGTTGTTTTCCCAAATGAAGTGGGAGCTAGAATATTAACATCGGAATCACAGCTAATGATTACTAAAGAAAAGAAAGAAGAGCTCAAGGAGTGCAAAATTTCTCCTTTGATGGTCGCATACATGTTGGAGAGAGAACTTGTTCGGAAAACAAGGTTCCTTCCAGTGGCTGGTGGAACGAGCAGTGTATACAT-TGAGGTGTTGCATTTAACTCAGGGAGCGTGCTGGGAACAACTATACACTCCAGGAGGGGAAGTAAGAAACGATGATGTTGACCAAAGCTTAATTATCGCTGCTAGAAGCATAGTGAGAAGAGCTACAGTATCTGCAGACCCACTGGCATCTCTATTGGAAATGTGTCATAGTACACAGATTGGTGGAATAAGAATGGTAGACATCCTCAAACAAAATCCGACAGAGGAGCAAGCAGTGGATATATGCAAAGCAGCAATGGGTCTGAGAATTAGCTCATCATTTAGTTTTGGTGGGTTCACATTCAAAAGGACAAGTGGCTCATCAACCAAGAGGGAGGAGGAAGTACTTACAGGAAATCTCCAAACATTGAAGATAAGAGTACACGAAGGGTACGAAGAATTTACAATGGTTGGGAAAAGGGCAACAGCTATATTCAGAAAAGCAACTAGAAGGTTGGTTCAACTAATAGTGAGTGGAAGGGATGAACAGTCAATTGCTGAGGCAATAATCGTGGCTATGGTGTTTTCACAGGAGGATTGTGTGATAAAGGCAGTTAGAGGTGACCTAAATTTCGTCAACAGGGCGAACCAACGATTGAATCCAATGCACCAACTACTAAGGCATTTTCAAAAGGATGCTAGAATTCTCTTTCAAAATTGGGGGATTGAATCCATAGACAATGTTATGGGAATGATTGGGATACTACCTGATTTGACCCCGAGCACTGAGAAATCAATGAGAGGAATAAGAATCAGCAAAATGGGGGTGGATGAGTATTCCAGTACGGAGAGAGTAGTGGTGAGCATTGACCGTTTTTTAAGAGTAAGAGACCAGCAAGGGAACGTGCTATTGTCTCCAGAAGAAGTCAGCGAAACACAGGGGACTGAAAAGCTGACGATAACTTATTCATCGTCAATGATGTGGGAGGTTAATGGACCTGAATCGGTATTGGTGAATACCTACCAATGGATCATAAGAAACTGGGAAACTGTTAAAATTCAATGGTCGCAAGACCCTACAATGCTGTACAATAAAGTGGAATTTGAGCCATTTCAGTCTTTGGTTCCTAAAGCTGCAAGAGGCCAATACAGTGGATTTGTGAGAACCCTATTTCAACAAATGAGAGATGTGCTTGGAACATTTGATACCGTTCAGATAATAAAACTTCTCCCCTTTGCAGCTGCTCCACCAAAACAAAGTAGAATGCAGTTTTCCTCTCTCACTGTGAATGTAAGAGGATCAGGAATGAGAATTCTTATAAGAGGCAATTCTCCTGTGTTCAACTACAACAGAAGC-ACCAAGAGACTCACAGTCCTAGGAAAGGATGCAGGTGCTTTAAATGAAGACCCAGATGAAGGAACAGCTGGGGTGGAGTCTGCTGTCTTGAGAGGGTTCCTCATTTTAGGCAAAGAAGACAAAAGATATGGGCCAACATTAAGCATCAATGAATTGAGTAGTCTTGCAAAAGGAGAAAAGGCTAATGTACTGATTGGGCAAGGAGACGTAGTGTTGGTGATGAAACGAAAACGGGACTCAAGCATACTTACTGACAGCCAGACAGCGACCAAAAGGATTCGAATGGCCAT
>CY022340.1_Influenza_A_virus_(A/swine/Iowa/17672/1988(H1N1))_segment_1_complete_sequence
ATGGAGAGAATAAAGGAACTAAGAGATCTGATGTCACAATCTCGCACTCGCGAGATACTAACAAGAACCACTGTGGATCATATGGCCATAATCAAGAAATACACATCGGGAAGGCAAGAGAAGAACCCTGCATTGAGAATGAAATGGATGATGGCAATGAAATATCCAATTACAGCAGACAAGAGGATAATTGAAACAATCCCCGAGAGGAATGAGCAAGGACAAACCCTATGGAGCAGGACGTGCGATGCCGGCTCAGATCGGGTGATGGTATCACCTCTAGCTGTCACATGGTGGAACAGGAATGGGCCAACAGCAAGCACAATTCACTATCCAAAAGTCTATAGAACTTACTTTGAGAAAGTCGAAAGATTAAAACATGGGACTTTTGGCCCTGTCCATTTCAGAAACCAAGTCAAAATACGCCGAAGGGTTGACATAAACCCAGGTCATGCAGACCTCAGTTCCAAAGAAGCGCAAGATGTTATAATGGAAGTTGTTTTCCCAAATGAAGTGGGAGCTAGAATATTAACATCGGAATCACAGCTAATGATTACTAAAGAGAAGAAAGAAGAGCTCCAGGAGTGCAAAATTTCTCCCTTGATGGTAGCATACATGTTGGAGAGAGAACTTGTTCGGAAGACGAGATTCCTCCCAGTGGCTGGTGGAACGAGCAGTGTGTACAT-TGAGGTGTTGCATTTAACTCAGGGAGCGTGCTGGGAACAGCTATACACTCCAGGCGGGGAAGTAAGAAACGATGATGTTGACCAAAGCTTAATCATCGCTGCTAGGAGCATAGTGAGAAGAGCTACAGTATCTGCAGATCCACTGGCATCTCTATTGGAAATGTGTCATAGCACACAGATTGGTGGAATAAGAATGGTAGACATCCTCAAACAAAACCCGACAGAGGAACAAGCAGTGGACATATGCAAGGCTGCAATGGGTCTGAGAATCAGCTCATCATTTAGTTTTGGCGGGTTCACATTTAAAAGAACAAGTGGCTCATCAACTAAGAGGGAGGAGGAAGTACTTACGGGCAATCTTCAAACATTGAAAATAAGAGTGCATGAAGGGTACGAAGAATTTACAATGGTTGGGAAAAGGGCAACAGCTATACTCAGAAAAGCAACTAGAAGGTTGGTTCAATTAATAGTGAGTGGAAAGGATGAACAATCAATCGCTGAGGCAATAATCGTGGCTATGGTGTTTTCACAGGAGGATTGCATGATAAAGGCAGTTAGAGGTGATCTAAATTTCGTCAACAGAGCGAACCAACGGTTGAATCCAATGCACCAACTACTAAGGCATTTCCAAAAGGATGCTAAAATCCTCTTTCAAAATTGGGGGATTGAATCTATAGACAACGTTATGGGAATGATTGGGATACTCCCTGACTTAACTCCAAGCACCGAGAAATCAATGAGAGGAATAAGAATCAGCAAAATGGGGGTGGATGAATATTCCAGTACGGAGAGGGTAGTGGTAAGCATTGACCGTTTTTTAAGAGTCAGAGACCAGCAAGGGAACGTGCTATTGTCTCCCGAAGAAGTCAGTGAAACACAGGGGACTGAAAAGTTGACGATAACTTATTCATCGTCAATGATGTGGGAGATCAATGGGCCTGAGTCGGTATTGGTGAATACCTACCAATGGATCATCAGGAACTGGGAAACTGTTAAAATTCAGTGGTCACAAGACCCCACAATGCTGTACAATAAAATGGAATTTGAACCATTTCAGTCTTTGGTTCCCAAGGCCGCAAGAGGTCAATACAGTGGGTTTGTGAGAACCCTATTCCAACAGATGAGAGATGTGCTTGGAACGTTTGATACCATTCAGATAATAAAACTTCTCCCCTTTGCAGCTGCTCCACCAAAACAAAGTAGAATGCAATTTTCCTCTCTCACAGTAAATGTAAGAGGATCTGGAATGAGAATTCTTATAAGAGGCAATTCTCCTGTGTTCAATTACAACA-AAAGCACCAAAAGACTCACAGTCCTAGGAAAGGATGCAGGTGCTTTAAATGAAGACCCAGATGAAGGAACAGGTGGAGTGGAGTCTGCTGTATTGAGAGGATTCCTTATTTTGGGCAGAGAAGATAAGAGATATGGGCCAGCATTAAGCATTAATGAATTGAGTAGTCTTACAAAAGGAGAGAAGGCTAATGTACTGATTGGGCAAGGAGACGTAGTGTTGGTAATGAAACGGAAACGGGACTCAAGCATACTTACTGACAGCCAGACAGCGACCAAAAGAATTCGAATGGCCAT
>CY037980.1_Influenza_A_virus_(A/swine/France/WVL4/1985(H1N1))_segment_1_sequence_tr
ATGGAAAGAATAAAAGAATTAAGAGATCTAATGTCGCAGTCTCGCACCCGCGAGATACTGACAAAAACCACTGTGGACCATATGGCAATAATCAAAAAATACACATCAGGAAGACAAGAGAAGAACCCCGCTCTCAGAATGAAATGGATGATGGCAATGAAATATCCGATCACAGCAGACAGGAGGATAATGGAGATGATTCCTGAAAGAAATGAACAAGGACAGACACTTTGGAGTAAGACAAATGATGCTGGATCAGATAGGGTGATGGTATCACCCCTAGCCGTAACTTGGTGGAACAGGAATGGACCGACAACAAGTACAGTCCACTATCCGAAGGTTTACAAAACATATTTTGAAAAGGTTGAAAGATTAAAGCATGGGACCTTTGGTCCCGTTCATTTTCGAAATCAGGTTAAAATACGCCGCAGAGTTGACATAAACCCGGGCCATGCAGACCTCAGTGCCAAGGAAGCACAAGATGTTATCATGGAGGTCGTTTTCCCAAATGAAGTTGGAGCCAGAATATTAACATCAGAGTCGCAATTGACAATAACAAAAGAGAAGAAAGAGGAGCTCCAGGATTGTAAGATTGCCCCTTTAATGGTGGCATACATGTTGGAAAGAGAACTGGTTCGCAAAACCAGATTCCTACCGGTAGCAGGCGGAACAAGCAGTGTGTACAT-TGAAGTATTGCACTTGACTCAAGGAACCTGCTGGGAACAGATGTACACCCCAGGTGGGGAGGTGAAGAATGATGATGTTGACCAGAGTTTGATCATTGCTGCCAGAAACATTGTTAGGAGAGCAACAGTGTCGGCAGATCCACTGGCATCACTATTGGAGATGTGTCACAGCACACAAATTGGTGGGATAAGGATGGTTGACATCCTTAGACAAAATCCAACGGAGGAGCAAGCCGTGGATATATGCAAAGCAGCAATGGGTTTGAGGATCAGCTCATCCTTTAGCTTTGGAGGCTTCACTTTCAAAAGAACAAGTGGATCATCTGTTAAAAGGGAAGAAGAAGTGCTTACAGGCAACCTCCAAACACTGAAAATAAGAGTACATGAGGGGTATGAGGAATTCACAATGATTGGGCGGAGAGCAACAGCTATCTTAAGGAAAGCAACTAGAAGGCTGATTCAGCTGATAGTAAGTGGAAGAGACGAGCAGTCAATTGCTGAAGCGATCATCGTAGCAATGGTGTTCTCGCAAGAGGATTGCATGATTAAGGCTGTCCGAGGTGATCTGAATTTCGTAAACAGAGCAAACCAACGGCTGAATCCCATGCATCAACTCCTGAGGCACTTCCAAAAGGATGCAAAAGTGCTGATTCAAAATTGGGGAATTGAACCTATTGATAATGTCATGGGGATGATAGGGATATTACCTGATATGACTCCAAGCACAGAGATGTCAATAAGAGGGGTGAGGGTCAGTAAAACGGGAGTAGACGAATATTCCAGTACTGAGAGAGTGGTTGTGAGTATTGATCGTTTCTTGAGAGTTCGAGATCAGCGGGGGAATGTACTCTTATCTCCTGAGGAGGTTAGCGAAACACAGGGAACAGAGAAATTGACAATAACATATTCATCATCAATGATGTGGGAGATCAACGGTCCTGAGTCAGTGCTCGTTAACACCTATCAATGGATCATCAGAAATTGGGAGACTGTGAAGATCCAATGGTCTCAAGACCCCACAATGCTATACAATAAGATGGAATTTGAGCCATTTCAGTCTTTAGTACCTAAAGCTGCCAGAGGTCAATACAGTGGATTTGTGAGAACACTATTCCAGCAAATGCGTGATGTGCTGGGGACATTTGATACTGCCCAAATAATAAAGCTGCTACCATTTGCAGCAGCACCACCGGAGCAGAGTAGAATGCAGTTCTCTTCTCTAACTGTGAATGTAAGAGGATCAGGAATGAGAATACTCATAAGGGGTAACTCCCCCGTATTTAACTACAATA-AGGCAACCAAAAGGCTAACAGTCCTCGGAAAGGACGCAGGTGCACTAACAGAAGACCCAGATGAGGGAACAGCTGGAGTGGAATCTGCAGTACTGAGAGGATTCCTAATTCTAGGAAAGGAAAACAAAAGATATGGACCAGCATTGAGCATCAATGAACTGAGCAATCTTGCAAAGGGGGAAAAAGCTAACGTGTTGATAGGGCAAGGAGACGTAGTGTTGGTAATGAAACGGAAACGGGACTCTAGCATACTTACTGACAGCCAGACAGCGACCAAAAGAATTCGGATGGCCAT
>FJ415615.1_Influenza_A_virus_(A/swine/Zhejiang/1/2007(H1N1))_segment_1_polymerase_PB2_(PB2)_gene_complete_cds
ATGGAAAGAATAAAAGAATTAAGAGATCTAATGTCACAGTCCCGCACTCGCGAGATACTGACAAAAACCACAGTGGACCATATGGCAATAATCAAAAAGTACACATCAGGAAGACAAGAGAAGAACCCCGCTCTTAGAATGAAATGGATGATGGCAATGAAATATCCGATCACAGCAGAAAGGAGAATAATGGAGATGATTCCTGAAAGAAATGAACAAGGGCAAACACTTTGGAGTAAAACAAATGATGCTGGATCAGATAGGGTGATGGTATCACCCCTAGCAGTAACTTGGTGGAATAGGAAAGGACCGACAACAGATACAGTCCACTATCCGAAAGTTTACAAAACATATTTTGAAAAAGTTGAAAGGTTAAAGCATGGGACCTTTGGCCCCGTCCACTTTCAAAATCAAGTTAAAATACGCCGAAGAGTTGACATAAACCCAGGCCATGCAGACCTCAGTGCCAAGGAAGCACAAGATGTTATCATGGAGGTTGTTTTCCCAAATGAAGTGGGAGCCAGAATATTAACATCAGAGTCACAATTAACAATAACAAGAGAGAAGAAAGAGGAACTACAGGGTTGTACGATTGCCCCCTTAATGGTGGCATACATGTTGGAAAGAGAACTGGTTCGCAAAACCAGATTCCTGCCGGTAGCAGGCGGGACAAGCAGTGTGTACAT-TGAAGTATTGCACTTGACTCAAGGAACTTGCTGGGAGCAGATGTACACTCCAGGTGGGGAGGTGAGGAATGATGATGTCGACCAGAGTTTGATCATCGCTGCCAGAAACATTGTTAGGAGAGCAACAGTATCGGCAGATCCACTGGCATCACTACTGGAAATGTGTCACAGCACACAAATTGGTGGGATAAGGATGGTTGACATCCTTAAACAAAATCCAACTGAAGAGCAAGCCGTGGATATATGCAAAGCAACAATGGGTTTGAGAATCAGCTCCTCTTTTAGCTTTGGAGGTTCCACTTTCAAAAGAACAAGTGGATCATCTATTAAAAGAGAAGAAGAAGTGCTTACAGGCAATCTCCAAACACTAAAATTAAGAGTACATGAAGGGTATGAGGAGTTCACAATGGTTGGGAGAAGAGCAACAGCCATCTTGAGGAAAGCAACTAGAAGGCTGATCCAGCTGATAGTAAGTGGAAGAGACGAACAATCAATTGCTGAGGCGATCATAGTAGCAATGGTGTTCTCACAAGAGGATTGCATGATAAAGGCTGTCAGAGGTGATCTGAATTTTGTAAACAGAGCAAACCAACGGCTGAATCCCATGCATCAACTTTTGAGGCACTTCCAGAAGGATGCAAAGGTACTGGTTCAAAATTGGGGAATTGAACCTATTGACAATGTCATGGGAATGATAGGTATATTACCTGATATGACTCCAAGCACAGAGATGTCACTAAGAGGAGTGAGGGTCAGTAAAACAGGAGTAGACGAATATTCCAGTACTGAGAGAGTGGTTGTAAGTATTGATCGATTCCTGAGAGTTCGAGATCAAAGGGGAAATGTACTCCTATCTCCTGAGGAGGTTAGCGAAACACAAGGGACAGAGAAATTGACAATAACCTATTCATCATCAATGATGTGGGAGATCAACGGGCCTGAGTCAGTGCTCGTTAACACATATCAATGGATCATTAGAAATTGGGAAACTGTGAAGATCCAATGGTCTCAAGACCCCACGATGCTATACAACAAAATGGAATTTGAGCCTTTTCAATCTCTAGTACCTAGAGCAGCCAGAGGTCAATACAGTGGATTTGTTAGAACACTATTCCAGCAAATGCGTGATGTGCTGGGGACATTTGATACTGTCCAAATAATAAAGCTGCTGCCATTTGCAGCAGCACCACCTGAGCAGAGTAGGATGCAGTTCTCTTCTCTAACTGTGAATGTAAGAGGATCAGGAATGAGAATACTCATAAGGGGTAACTCTCCTATATTTAATTACAATA-AGGCAACCAAAAGGCTAACAGTCCTCGGAAAGGACGCAGGTGCATTAACAGAAGATCCAGATGAGGGAACAGCTGGAGTGGAATCTGCGGTACTGAGAGGATTCCTAATTTTAGGAAAGGAAAACAAAAAATATGGACCCGCGCTGAGCATCAATGAATTGAGTAATCTTGCAAAAGGGGAGAAAGCCAACGTGTTGATAGGACAAGGAGACGTGGTGTTGGTAATGAAACGGAAACGGAACTCTAGCATACTTACTGACAGCCAGACAGCGACCAAAAGACTTCGGATGGCCAT
>AB434293.1_Influenza_A_virus_(A/swine/Ratchaburi/NIAH550/2003(H1N1))_PB2_gene_for_polymerase_PB2_complete_cds
ATGGAAAGAATAAAAGAGTTAAGAGATCTAATGTCGCAGTCTCGCACTCGCGAGATACTGACAAAAACCACTGTGGACCATATGGCGATAATCAAAAAATACACATCGGGAAGACAAGAGAAGAACCCCGCTCTCAGAATGAAATGGATGATGGCAATGAAATACCCGATCACAGCACACAGGCGAATAATGGAGATGATCCCTGAAAGAAATGAACAAGGGCAAACACTTTGGAGTAAGACAAATGATGCCGGATCGGATAGGGTGATGGTATCACCCCTAGCCGTAACTTGGTGGAATAGGAATGGACCGACAACAAGCACAGTCCACTATCCAAAAGTCTACAAAACATATTTTGAAAAGGTTGAAAGGTTAAGGCATGGGACCTTTGGTCCCGTCCATTTTCGAAATCAAGTTAAAATACGCAGAAGAGTTGATATAAATCCAGGCCATGCAGACCTCAGTGCAAAGGAAGCACAAGATGTTATCATGGAGGTTGTTTTCCCAAATGAAGTGGGAGCCAGAATATTAACATCAGAATCGCAGTTAACAATAACAAAAGAGAAGAAGGAGGAGCTCCAGGATTGTAAAATTGCCCCTTTAATGGTGGCATACATGTTGGAAAGAGAACTGGTTCGCAAAACCAGATTTCTACCAGTAGCAGGCGGAACAAGCAGTGTGTACAT-CGAAGTACTGCACTTGACTCAAGGAACCTGCTGGGAACAGATGTACACTCCAGGTGGAGAGGTGAAAAATGATGACGTTGACCAGAGTTTGATCATTGCTGCCAGGAACATTGTTAGGAGAGCAACAGTATCGGCAGATCCGCTGGCATCACTATTGGAAATGTGTCATAGCACACAAATTGGTGGGATAAGGATGGTTGACATCCTTAGGCAGAATCCAACAGAAGAACAAGCCGTGGATATATGCAAAGCAGCAATGGGTTTGAGGATCAGCTCATCCTTTAGCTTTGGGGGCTTCACTTTCAAAAGAACAAGTGGATCATCTGTTAAAAGGGAGGAGGAAGTGCTCACAGGCAATCTCCAAACACTAAAAATAAGAGTACATGAGGGGTATGAGGAATTCACTATGGTTGGGAGGAGAGCAACAGCTATATTAAAGAAAGCAACCAGAAGACTGATCCAGCTGATAGTAAGTGGAAGAGACGAACAGTCAATTGCTGAAGCGATCATAGTAGCGATGGTATTCTCACAAGAGGATTGCATGATAAAGGCTGTCCGAGGTGATCTGAATTTTGTAAACAGAGCAAACCAACGGCTGAACCCTATGCATCAACTCCTGAGGCACTTCCAGAAGGATGCAAAGGTGCTGATTCAAAACTGGGGAATTGAGCCTATTGATAATGTCATGGGGATGATAGGGATATTACCTGATATGACTCCAAGCACAGAGATGTCACTAAGAGGGGTAAGGGTCAGTAAAACGGGAGTAGATGAATATTCCAGTACTGAGAGAGTGGTTGTGAGTATTGATCGCTTCTTGAGAGTTCGAGATCAGCGGGGGAATGTACTCCTCTCTCCTGAGGAGGTTAGCGAAACACAGGGAACAGAGAAATTGACCATAACATATTCATCATCAATGATGTGGGAGATCAACGGTCCTGAGTCAGTGCTCGTTAACACATACCAATGGATCATTAGGAATTGGGAAACTGTGAAGATCCAATGGTCTCAGGACCCCACAATGCTATACAATAAGATGGAATTTGAGCCATTTCAGTCTCTAGTACCTAAAGCAGCCAGAGGTAAATACAGTGGGTTTGTGAGAACACTATTCCAGCAAATGCGTGATGTGCTGGGTACATTTGATACTGCCCAAATAATAAAGCTACTACCATTTGCAGCAGCACCACCGGAACAGAGTAGGATGCAGTACTCTTCTCTAACTGTAAATGTAAGAGGATCAGGAATGAGAATACTCATAAGAGGTAACTCCCCCGTATTCAACTACAATA-AGGCAACCAAAAGGCTAACAGTCCTAGGAAAGGACGCAGGTGCATTAACAGAAGATCCAGATGAGGGAACGGCTGGAGTGGAATCTGCGGTATTGAGAGGATTCCTAATTCTAGGAAAGGAAAACAAAAGATATGGACCGGCACTGAGCATCAATGAACTAAGTAATCTTGCAAAAGGAGAGAAAGCCAACGTGTTGATAGGGCAAGGAGACGTGGTGTTGGTGATGAAACGGAAACGGGACTCTAGCATACTTACTGACAGCCAGACAGCGACCAAAAGAATTCGGATGGCCAT
>CY037903.1_Influenza_A_virus_(A/swine/England/WVL10/1993(H1N1))_segment_1_sequence
ATGGAAAGAATAAAAGAATTAAGAGATCTAATGTCGCAGTCTCGCACTCGCGAGATACTGACAAGAACAACTGTGGACCATATGGCAATAATCAAAAAATACACATCAGGAAGACAAGAGAAGAACCCCGCTCTCAGAATGAAATGGATGATGGCAATGAAATATCCGATCACAGCAGACAGGAGAATAATGGAGATGATTCCTGAAAGAAATGAACAAGGACAAACACTTTGGAGTAAGACAAATGATGCTGGATCAGATAGGGTGATGGTATCACCCCTAGCCGTAACTTGGTGGAATAGGAATGGACCGACAACAAATACAGTCCACTATCCGAAAGTCTACAAAACATATTTTGAAAAAGTTGAAAGGTTAAAGCATGGGACCTTTGGACCCGTCCATTTTCGAAATCAAGTTAAAATACGCCGAAGAGTTGACATAAACCCAGGCCATGCAGACCTCAGTGCCAAGGAAGCACAAGATGTTATCATGGAGGTCGTTTTCCCAAATGAAGTGGGAGCCAGAATATTAACATCAGAGTCGCAATTAACAATAACAAAAGAGAAGAAAGAGGAGCTCCAGGATTGTAAGATTGCCCCTTTAATGGTGGCATACATGTTGGAAAGAGAACTGGTTCGAAAAACCAGATTCCTACCGGTAGCAGGCGGAACAAGCAGTGTGTACAT-TGAAGTATTGCACTTGACTCAAGGAACCTGCTGGGAACAGATGTACACTCCAGGTGGGGAGGTGAAGAATGATGATGTTGACCAGAGTTTGATCATTGCTGCCAGGAACATTGTTAGGAGAGCAACAGTATCGGCAGATCCACTGGCATCACTATTGGAGATGTGTCACAGCACACAAATTGGTGGGATAAGGATGGTTGACATCCTTAGACAAAATCCAACGGAAGAGCAAGCCGTGGATATATGCAAAGCAGCAATGGGTTTGAGGATCAGCTCCTCCTTTAGCTTTGGAGGCTTCACTTTCAAAAGAACAAGTGGATCATCTGTTAAAAGGGAAGAAGAAGTGCTTACAGGCAATCTTCAAACACTAAAAATAAGAGTACATGAGGGGTATGAGGAATTCACAATGGTTGGGAGGAGAGCAACAGCTATCTTAAGGAAAGCAACTAGAAGACTGATTCAGCTGATAGTAAGTGGAAGAGACGAACAGTCAATTGCTGAAGCAATCATAGTAGCAATGGTGTTCTCGCAAGAGGATTGCATGATAAAGGCTGTCCGAGGTGATCTGAATTTTGTAAACAGAGCAAACCAACGGCTGAATCCCATGCATCAACTCCTGAGGCACTTCCAGAAGGATGCAAAAGTGCTGATTCAAAATTGGGGAATTGAACCTATTGATAATGTCATGGGGATGATAGGGATATTACCTGATATGACTCCAAGCACAGAGATGTCACTAAGAGGGGTGAGGGTCAGTAAAACGGGAGTAGACGAATATTCCAGTACTGAGAGAGTGGTTGTGAGTATTGATCGCTTCTTGAGAGTTCGAGATCAACGGGGGAATGTCCTCCTATCTCCTGAGGAGGTTAGCGAAACACAGGGGACAGAGAAATTGACAATAACATATTCATCATCAATGATGTGGGAGATCAACGGTCCTGAGTCAGTGCTCGTTAACACATATCAATGGATCATTAGAAATTGGGAGACTGTGAAGATCCAATGGTCTCAAGACCCCACAATGCTATACAATAAGATGGAATTTGAGCCATTTCAGTCTCTAGTACCTAAAGCAGCCAGAGGTCAATACAGTGGGTTTGTGAGAACACTATTCCAGCAAATGCGTGATGTGCTGGGGACATTTGATACTGCCCAAATAATAAAGCTGCTGCCATTTGCAGCAGCACCACCGGAGCAGAGTAGGATGCAGTTCTCTTCTCTAACTGTAAATGTAAGAGGATCAGGAATGAGAATACTCATAAGAGGTAACTCCCCCGTATTTAACTACAATA-AGGCAACCAAAAGGCTAACAGTCCTCGGAAAGGACGCAGGTGCATTAACAGAAGATCCAGATGAGGGAACGGCTGGAATGGAATCTGCGGTACTGAGAGGATTCCTAATTCTAGGAAAGGAAAACAAAAGATATGGACCAGCATTGAGCATCAATGAATTGAGTAATCTTGCAAAAGGGGAGAAAGCCAACGTGTTGATAGGGCAAGGAGACGTGGTGTTGGTAATGAAACGGAAACGGGACTCTAGCATACTTACTGACAGCCAGACAGCGACCAAAAGAATTCGGATGGCCAT
>AB434317.1_Influenza_A_virus_(A/swine/Chonburi/NIAH589/2005(H1N1))_PB2_gene_for_polymerase_PB2_complete_cds
ATGGAAAGAATAAAAGAATTAAGAGACCTAATGTCGCAGTCCCGCACTCGCGAGATACTGACAAAAACCACTGTGGACCATATGGCAATAATCAAAAAGTACACATCAGGAAGACAAGAGAAGAACCCCGCTCTCAGAATGAAATGGATGATGGCAATGAAATATCCGATCACAGCAGACAGGAGAATAATGGAGATGATTCCTGAAAGAAATGAACAAGGACAAACACTTTGGAGCAAGACAAATGATGCTGGATCAGATAGGGTGATGGTATCACCACTAGCCGTAACTTGGTGGAATAGGAATGGGCCGACAACAAATACCGTCCACTATCCGAAAGTCTACAAAACATATTTTGAAAAGGTTGAAAGGTTAAGGCATGGGACCTTTGGTCCCGTACACTTTCGAAACCAAGTTAAAATACGCCGAAGAGTTGACATAAATCCAGGCCATGCAGACCTCAGTGCAAAGGAAGCGCAAGATGTTATCATGGAGGTCGTTTTCCCAAACGAAGTAGGGGCCAGAATACTAACATCAGAATCGCAATTAACAATAACAAAAGAGAAGAAAGAAGAACTCCAGGATTGTAAGATTGCCCCCTTAATGGTGGCATACATGTTGGAAAGAGAACTGGTTCGCAAAACCAGATTCCTACCGGTAGCAGGCGGAACAAGCAGTGTGTACAT-TGAAGTATTGCACTTGACTCAAGGAACCTGCTGGGAACAGATGTACACTCCAGGTGGAGATGTGAAGAATGATGATGTTGACCAAAGTTTGATCATTGCTGCCAGGAACATTGTTAGGAGAGCAACAGTATCGGCAGACCCACTGGCATCACTATTGGAGATGTGCCATAGCACACAAATTGGTGGGATAAGGATGGTTGACATCCTTAGGCAGAATCCTACTGAAGAACAAGCCGTGGATATTTGCAAAGCAGCAATGGGTTTGAGAATCAGCTCCTCCTTTAGCTTTGGAGGCTTCACTTTCAAAAGAACAAGTGGATCGTCTGTTAAAAGGGAAGAAGAAGTGCTCACAGGCAATCTCCAAACACTAAAAATAAGAGTACATGAGGGATATGAGGAATTCACAATGGTTGGGAAAAGAGCAACAGCTATCTTGAGGAAAGCAACCAGACGGCTGATTCAGATGATAGTAAGTGGAAGAGATGAACAGTCAATCGCTGAAGCTATCATAGTAGCAATGGTATTCTCGCAAGAGGACCGCATGATAAAGGCTGTCCGAGGTGATCTGAATTTTGTAAACAGAGCAAACCAACGGCTGAATCCTATGCATCAACTCCTGAGGCACTTCCAGAAGGATGCAAGGGTGCTGATTCAAAATTGGGGAATTGAGCCTATTGATGATGTCATGGGGATGATAGGGATATTACCCGATATGACTCCAAGCACAGAGATGTCACTAAGAGGAGTGAGAGTCAGTAAAACAGGTGTAGACGAATACTCCAGTACTGAGAGAGTGGTTGTGAGTATCGATCGTTTCTTGAGAGTTCGGGATCAGCGAGGGAATGTACTCCTGTCTCCTGAGGAGGTTAGCGAAACACAGGGAACAGAGAAATTGACAATAACATATTCATCGTCAATGATGTGGGAGATCAATGGTCCTGAATCTGTGCTCGTCAACACATATCAATGGATCATTAGAAATTGGGAAACTGTGAAAATCCAATGGTCTCAAGACCCCACCATGCTATACAATAAGATGGAATTTGAACCCTTTCAGTCTCTGGTACCTAAAGCAGCCAGAGGTCAATACAGTGGGTTCGTGAGAACACTGTTCCAGCAAATGCGTGATGTGCTGGGAACATTTGATACTGCCCAAATAATAAAGCTGCTGCCATTTGCAGCAGCACCACCAGAACAGAGTAGGATGCAGTTCTCTTCTCTAACTGTAAATATAAGAGGGTCAGGAATGAGAATACTCATAAGAGGTAACTCCCCAGTGTTTAACTACAATA-AGGTAACCAAAAGGCTAACAGTCCTTGGAAAGGACGCAGGTGCATTAACAGAAGATCCAGATGAGGGGACGGCTGGAGTGGAATCTGCGGTACTAAGAGGGTTCCTAATTCTAGGAAAGGAAAACAAAAAATATGGACCAGCACTGAGCATCAGTGAACTGAGTAATCTTGCAAAAGGGGAGAAAGCCAACGTGTTGATAGGGCAAGGAGACGTGGTGTTGGTAATGAAACGGAAACGGGACTCTAGCATACTTACTGACAGTCAGACAGCGACCAAAAGAATTCGGATGGCCAT
>CY038020.1_Influenza_A_virus_(A/swine/Denmark/WVL9/1993(H1N1))_segment_1_sequence
ATGGAAAGAATAAAAGAATTAAGAGACCTAATGTCGCAGTCTCGCACTCGCGAGATACTGACAAAAACCACTGTGGACCACATGGCAATAATCAAAAAATACACATCAGGAAGACAAGAGAAGAACCCAGCTCTCAGAATGAAATGGATGATGGCAATGAAATATCCGATCACAGCAGACAGGAGAATAATGGAGATGATTCCAGAAAGAAATGAACAAGGACAAACACTTTGGAGTAAGACAAATGATGCTGGATCAGATAGGGTGATGGTATCACCCCTAGCCGTAACTTGGTGGAATAGGAATGGACCGACAACAAATACAGTCCACTATCCGAAAGTTTACAAAACATATTTTGAAAAAGTTGAAAGGTTAAAGCATGGGACCTTTGGTCCCGTCCATTTTCGAAATCAGGTTAAAATACGCCGAAGAGTTGACATAAACCCAGGCCATGCAGACCTCAGTGCCAAGGAAGCGCAAGATGTTATCATGGAGGTCGTTTTCCCAAATGAAGTGGGAGCCAGAATATTGACATCAGAGTCGCAATTAACAATAACAAAAGAGAAGAAAGAGGAGCTCCAGGATTGTAAGATTGCCCCTTTAATGGTGGCATACATGTTGGAAAGAGAACTGGTTCGCAAAACCAGATTCCTACCGGTAGCAGGCGGAACAAGCAGTGTGTACAT-TGAAGTATTGCACTTGACTCAAGGAACCTGCTGGGAACAGATGTACACTCCAGGTGGGGAGGTGAGGAATGATGATGTTGACCAGAGTTTGATCATTGCTGCCAGAAACATTGTTAGGAGAGCAACAGTATCGGCAGATCCACTGGCATCACTATTGGAGATGTGTCACAGCACACAAATTGGTGGGATAAGGATGGTTGACATCCTTAGACAAAATCCAACGGAAGAGCAAGCCGTGGATATATGCAAAGCAGCAATGGGTTTGAGAATCAGCTCCTCCTTTAGCTTTGGGGGCTTCACTTTCAAAAGAACAAGTGGATCATCTGTTAAAAGGGAAGAAGAAGTGCTCACAGGCAATCTCCAAACACTAAAAATAAGAGTACATGAGGGGTATGAGGAATTCACAATGGTTGGGAGGAGAGCAACAGCTATCTTAAGGAAAGCAACTAGAAGGCTGATTCAGCTGATAGTAAGTGGAAGAGACGAACAGTCAATTGCTGAAGCGATCATAGTAGCAATGGTATTCTCGCAAGAGGATTGCATGATAAAGGCTGTCCGAGGCGATCTGAACTTTGTAAACAGAGCAAACCAACGGCTGAATCCCATGCATCAACTCCTGAGGCACTTCCAGAAGGATGCAAAAGTGCTGATTCAAAATTGGGGAATTGAACCTATTGATAATGTCATGGGGATGATAGGGATATTACCTGATATGACTCCAAGCACAGAGATGTCACTAAGAGGGGTGAGGGTCAGTAAAACGGGAGTAGACGAATATTCCAGTACTGAGAGAGTGGTTGTGAGTATTGATCGCTTCTTGAGAGTTCGAGATCAGCGGGGGAATGTACTCCTATCTCCTGAGGAGGTTAGCGAAACACAGGGAACAGAGAAATTGACAATAACATATTCATCATCAATGATGTGGGAGATCAACGGTCCTGAGTCAGTGCTCGTTAACACATACCAATGGATCATTAGAAATTGGGAAACTGTGAAGATCCAATGGTCTCAAGACCCCACAATGCTATACAATAAGATGGAATTTGAGCCGTTTCAGTCTCTAGTACCTAAAGCAGCCAGAGGTCAATACAGTGGGTTTGTGAGAACACTATTCCAGCAAATGCGAGATGTACTGGGGACATTTGATACTGCCCAAATAATAAAGCTGCTGCCATTTGCAGCAGCACCACCGGAACAAAGTAGGATGCAGTTCTCTTCTCTAACTGTAAATGTAAGAGGATCAGGAATGAGAATACTCATAAGAGGTAACTCCCCCGTATTTAACTACAATA-AGGTAACCAAAAGGCTAACAGTCCTCGGAAAGGACGCGGGTGCATTAACAGAAGATCCAGATGAGGGAACGGCTGGAGTGGAATCTGCGGTACTGAGAGGGTTCCTAATTCTAGGAAAGGAAAACAAAAGATATGGACCAGCATTGAGCATCAATGAACTGAGTAATCTTGCAAAAGGGGAGAAAGCCAACGTGTTGATAGGGCAAGGAGACGTAGTGTTGGTAATGAAACGGAAACGGGACTCTAGCATACTTACTGACAGTCAGACAGCGACCAAAAGAATTCGGATGGCCAT
>CY022484.1_Influenza_A_virus_(A/swine/Maryland/23239/1991(H1N1))_segment_1_complete_sequence
ATGGAGAGAATAAAGGAACTAAGAGATCTGATGTCACAATCTCGCACTCGCGAGATACTAACAAGAACCACTGTGGATCATATGGCCATAATCAAGAAATACACATCGGGAAGGCAAGAGAAGAACCCTGCATTGAGAATGAAATGGATGATGGCAATGAAATATCCAATTACAGCAGACAAGAGGATAATTGAAACAATCCCCGAGAGGAATGAGCAAGGACAAACCCTATGGAGCAGGATGAGCGATGCAGGCTCAGATCGGGTGATGGTATCACCTCTAGCTGTCACATGGTGGAACAGGAATGGGCCGACAGCAAGCACAATTCACTATCCAAAAGTCTATAGAACTTACTTTGAGAAAGTCGAAAGATTAAAACATGGGACTTTTGGCCCTGTCCATTTCAGAAACCAAGTCAAAATACGCAGAAGGGTTGACATTAACCCAGGTCATGCAGACCTCAGTTCTAAAGAAGCGCAAGATGTTATAATGGAAGTTGTTTTCCCAAATGAAGTGGGAGCTAGAATATTAACATCGGAATCACAGCTAATGATTACTAAAGAGAAGAAGGAAGAGCTCCAGGAGTGCAAAATTTCTCCCTTGATGGTAGCATACATGTTGGAGAGAGAACTTGTTAGGAAGACGAGATTCCTCCCAGTGGCTGGTGGAACGAGCAGTGTGTACAT-TGAGGTGTTGCACTTGACTCAGGGAGCGTGCTGGGAACAGCTATACACTCCAGGCGGGGAAGTAAGAAACGATGATGTTGACCAAAGCTTAATCATCGCTGCTAGGAGCATAGTGAGAAGAGCTACAGTATCTGCAGATCCACTAGCATCTCTATTGGAAATGTGCCACAGCACACAGATTGGTGGAATAAGAATGGTAGACATCCTCAAACAAAACCCGACAGAGGAACAAGCAGTGGACATATGCAAGGCTGCAATGGGTCTGAGAATCAGCTCATCATTTAGTTTTGGCGGGTTCACATTTAAAAGAACAAGTGGCTCATCAACTAAGAGGGAGGAGGAAGTACTTACAGGCAACCTCCAAACATTGAAAATAAGAGTGCATGAAGGGTACGAAGAATTTACACTGGTTGGGAAAAGGGCAACAGCTATACTCAGAAAAGCAACTAGAAGGTTGGTTCAATTGATAGTGAGTGGAAAGGATGAACAATCAATTGCTGAGGCAATAATCGTGGCTATGGTGTTTTCACAGGAGGATTGCATGATAAAGGCCGTTAGAGGTGATCTAAATTTCGTCAACAGAGCAAACCAACGGTTGAATCCAATGCACCAACTACTAAGGCATTTCCAAAAGGATGCTAAAGTCCTCTTTCAAAATTGGGGGATTGAATCTATAGACAACGTTATGGGAATGATTGGGATACTCCCTGATTTAACTCCAAGCACCGAGAAATCAATGAGAGGAATAAGAATCAGCAAAATGGGGGTGGATGAATATTCCAGTACGGAGAGGGTAGTGGTAAGCATTGACCGTTTTCTAAGAGTCAGGGACCAGCAAGGGAACGTGCTATTGTCTCCCGAAGAAGTCAGTGAAACACAGGGGACTGAAAAGTTGACGATAACTTATTCATCGTCAATGATGTGGGAGATTAATGGGCCTGAGTCGGTATTGGTGAATACCTACCAATGGATCATCAGGAACTGGGAAACTGTTAAAATTCAGTGGTCACAAGACCCCACAATGCTGTACAATAAAATGGAATTTGAACCATTTCAGTCTTTGGTTCCCAAGGCCGCAAGAGGTCAATACAGTGGGTTTGTGAGAACCCTATTCCAACAGATGAGAGATGTGCTTGGAACGTTTGATACCGTTCAAATAATAAAACTTCTCCCCTTTGCAGCTGCTCCACCAAAACAAAGTAGAATGCAATTTTCCTCTCTCACCGTAAATGTAAGAGGATCTGGAATGAGAATTCTTATAAGAGGCAATTCTCCTGTGTTCAATTACAACA-AAGGCACCAAAAGGCTCACAGTCCTAGGAAAGGATGCAGGTGCTTTAAATGAAGACCCAGATGAAGGAACAGGTGGAGTGGAGTCTGCTGTATTGAGAGGATTCCTTATCTTGGGCAGAGAAGATAAGAGATATGGGCCAGCATTAAGCATTAATGAATTGAGTAGTCTTGCAAAAGGAGAGAAGGCTAATGTACTGATTGGGCAAGGAGACGTAGTGTTGGTAATGAAACGGAAACGGGACTCAAGCATACTTACTGACAGCCAGACAGCGACCAAAAGAATTCGAATGGCCAT
>KU976657.1_Influenza_A_virus_(A/swine/Mexico/AVX3/2011(H1N1))_segment_1_polymerase_PB2_(PB2)_gene_complete_cds
ATGGAGAGAATAAAAGAACTAAGAGATCTAATGTCGCAGTCCCGCACTCGCGAGATACTCACTAAGACCACTGTGGACCATATGGCCATAATCAAAAAGTACACATCAGGGAGGCAAGAGAAGAACCCCGCACTCAGAATGAAGTGGATGATGGCAATGAAATACCCAATTACAGCAGACAAGAGAATAATGGACATGATTCCAGAAAGGAATGAACAAGGACAAACCCTCTGGAGCAAAACAAACGATGCAGGATCAGACCGCGTGATGGTATCACCTCTGGCTGTAACATGGTGGAATAGGAATGGCCCAAAAACAAGCACAGTTCACTACCCTAAGGTATATAAAACTTATTTCGAAAAGGTTGAAAGATTAAAACATGGTACCTTTGGCCCTGTCCACTTCAGAAATCAAGTTAAAATAAGAAGGAGAGTTGACACAAATCCTGGTCACGCAGATCTCAGTGCCAAAGAGGCACAGGATGTGATTATGGAAGTTGTTTTCCCAAATGAAGTAGGGGCAAGAATACTGACATCAGAGTCACAGCTGACAATAACAAAAGAAAAGAAAGAAGAGCTACGAGATTGTAAAATTGCTCCATTGATGGTGGCATACATGCTAGAAAGAGAGTTGGTTCGTAAAACGAGATTTCTCCCGGTGGCTGGTGGAACAGGCAGTGTTTATAT-TGAGGTGCTGCATTTAACCCAAGGGACATGCTGGGAGCAGATGTACACTCCGGGAGGAGAAGTGAGAAATGATGATGTTGACCAAAGTTTGATTATTGCTGCCAGAAACATAGTGAGAAGAGCAGCAGTGTCAGCAGACCCATTAGCATCTCTCTTAGAAATGTGCCACAGCACACAGATTGGGGGAATAAGGATGGTAGACATCCTTAGACAGAATCCAACAGAGGAACAAGCCGTAGACATATGCAAGGCAGCAATGGGGTTGAGGATCAGCTCATCTTTCAGCTTCGGTGGGTTCACCTTCAAAAGAACAAGCGGATCATCAGTCATGAAAGAAGAAGAAGTGCTCACAGGCAACCTTCAAACACTAAAAATAAGAGTGCATGAAGGGTATGAAGAATTCACAATGGTCGGGAGAAGAGCAACAGCTATTATCAGAAAGGCAACCAGAAGATTGATCCAGTTAATAGTAAGTGGGAGAGACGAACAATCGATTGCTGAGGCAATAATTGTAGCCATGGTATTTTCACAAGAGGATTGCATGATCAAAGCAGTTAGGGGCGACTTGAACTTTGTCAATAGGGCAAACCAGCGATTGAATCCCATGCACCAACTCTTGAGACACTTCCAAAAAGATGCAAAAGTACTTTTCCTGAACTGGGGAATTGAACCCATCGACAATGTGATGGGAATGATTGGAATATTGCCTGATATGACCCCAAGCACAGAGATGTCGCTGAGAGGGATAAGGGTCAGCAAAATGGGAGTAGATGAATACTCCAGCACGGAGAGAGTGGTAGTGAGCATTGATCGATTTTTGAGAGTTAGAGATCAGCGGGGAAACATATTATTATCCCCCGAAGAGGTCAGCGAGACGCAAGGAACGGAGAAGTTGACAATTACTTATTCGTCATCAATGATGTGGGAGCTCAATGGTCCTGAGTCAGTGCTGGTCAACACTTACCAATGGATCATCAGGAATTGGGAAACTGTGAAAATTCAATGGTCACAAGATCCCACGATGTTATACAACAAAATAGAATTTGAACCATTTCAGTCTCTTATCCCTAAGGCAACAAGAAGCCGATACAGTGGATTCGTAAGGACACTGTTCCAGCAAATGCGGGATGTGCTTGGGACATTTGACACTGTCCAAATAATAAAACTTCTTCCCTTTGCTGCTGCTCCACCAGAACAGAGTAGGATGCAATTTTCCTCATTGACTGTGAATGTGAGAGGATCAGGGTTGAGGATACTGATAAGAGGCAACTCTCCAGTATTCAATTACAACA-AAGCAACCAAAAGGCTCACAGTTCTTGGGAAGGATGCAGGTGCATTAAATGAGGATCCAGACGAAGGCACATCTGGGGTGGAGTCTGCTGTCCTGAGAGGATTTCTCATTTTGGGGAAAGAAGACAAGAGATATGGCCCAGCATTAAGCATCAATGAACTGAGCAATCTTGCTAAAGGGGAGAAGGCTAATGTGCTAATTGGGCAAGGGGACGTAGTGTTGGTGATGAAACGGAAACGGGACTCTAGTATACTTACTGACAGCCAGACAGCGACCAAAAGAATTCGGATGGCCAT
>GQ132138.1_Influenza_A_virus_(A/Mexico/InDRE4114/2009(H1N1))_segment_1_polymerase_PB2_(PB2)_gene_complete_cds
ATGGAGAGAATAAAAGAACTGAGAGATCTAATGTCGCAGTCCCGCACTCGCGAGATACTCACTAAGACCACTGTGGACCATATGGCCATAATCAAAAAGTACACATCAGGAAGGCAAGAGAAGAACCCCGCACTCAGAATGAAGTGGATGATGGCAATGAGATACCCAATTACAGCAGACAAGAGAATAATGGACATGATTCCAGAGAGGAATGAACAAGGACAAACCCTCTGGAGCAAAACAAACGATGCTGGATCAGACCGAGTGATGGTATCACCTCTAGCCGTAACATGGTGGAATAGGAATGGCCCAACAACAAGTACAGTTCATTACCCTAAGGTATATAAAACTTATTTCGAAAAGGTCGAAAGGTTGAAACATGGTACCTTCGGCCCTGTCCACTTCAGAAATCAAGTTAAAATAAGGAGGAGAGTTGATACAAACCCTGGCCATGCAGATCTCAGTGCCAAGGAGGCACAGGATGTGATTATGGAAGTTGTTTTCCCAAATGAAGTGGGGGCAAGAATACTGACATCAGAGTCACAGCTGGCAATAACAAAAGAGAAGAAAGAAGAGCTCCAGGATTGTAAAATTGCTCCCTTGATGGTGGCGTACATGCTAGAAAGAGAATTGGTCCGTAAAACAAGGTTTCTCCCAGTAGCCGGCGGAACAGGCAGTGTTTATAT-TGAAGTGTTGCACTTAACCCAAGGGACGTGCTGGGAGCAGATGTACACTCCAGGAGGAGAAGTGAGAAATGATGATGTTGACCAAAGTTTGATTATCGCTGCTAGAAACATAGTAAGAAGAGCAGCAGTGTCAGCAGACCCATTAGCATCTCTCTTGGAAATGTGCCACAGCACACAGATTGGAGGAGTAAGGATGGTGGACATCCTTAGACAGAATCCAACTGAGGAACAAGCCGTAGACATATGCAAGGCAGCAATAGGGTTGAGGATTAGCTCATCTTTCAGTTTTGGTGGGTTCACTTTCAAAAGGACAAGCGGATCATCAGTCAAGAAAGAAGAAGAAGTGCTAACGGGCAACCTCCAAACACTGAAAATAAGAGTACATGAAGGGTATGAAGAATTCACAATGGTTGGGAGAAGAGCAACAGCTATTCTCAGAAAGGCAACCAGGAGATTGATCCAGTTGATAGTAAGCGGGAGAGACGAGCAGTCAATTGCTGAGGCAATAATTGTGGCCATGGTATTCTCACAAGAGGATTGCATGATCAAGGCAGTTAGGGGCGATCTGAACTTTGTCAATAGGGCAAACCAGCGACTGAACCCCATGCACCAACTCTTGAGGCATTTCCAAAAAGATGCAAAAGTGCTTTTCCAGAACTGGGGAATTGAATCCATCGACAATGTGATGGGAATGATCGGAATAATGCCCGACATGACCCCAAGCACGGAGATGTCGCTGAGAGGGATAAGAGTCAGCAAAATGGGAGTAGATGAATACTCCAGCACGGAGAGAGTGGTAGTGAGTATTGACCGATTTTTAAGGGTTAGAGATCAAAGAGGGAACGTACTATTGTCTCCCGAAGAAGTCAGTGAAACGCAAGGAACTGAGAAGTTGACAATAACTTATTCGTCATCAATGATGTGGGAGATCAATGGCCCTGAGTCAGTGCTAGTCAACACTTATCAATGGATAATCAGGAACTGGGAAATTGTGAAAATTCAATGGTCACAAGATCCCACAATGTTATACAACAAAATGGAATTTGAACCATTTCAGTCTCTTGTCCCTAAGGCAACCAGAAGCCGGTACAGTGGATTCGTAAGGACACTGTTCCAGCAAATGCGGGATGTGCTTGGGACATTTGACACTGTCCAAATAATAAAACTTCTCCCCTTTGCTGCTGCTCCACCAGAACAGAGTAGGATGCAATTTTCCTCATTGACTGTGAATGTGAGAGGATCAGGGTTGAGGATACTGGTAAGAGGCAATTCTCCAGTATTCAATTACAACA-AGGCAACCAAACGACTTACAGTTCTTGGAAAGGATGCAGGTGCATTGACTGAAGATCCAGATGAAGGCACATCTGGGGTGGAGTCTGCTGTCCTGAGAGGATTTCTCATTTTGGGCAAAGAAGACAAGAGATATGGCCCAGCATTAAGCATCAATGAACTGAGCAATCTTGCAAAAGGAGAGAAGGCTAATGTGCTAATTGGGCAAGGGGACGTAGTGTTGGTAATGAAACGAAAACGGGACTCTAGCATACTTACTGACAGCCAGACAGCGACCAAAAGAATTCGGATGGCCAT
>EU004447.1_Influenza_A_virus_(A/swine/Tianjin/01/04(H1N1))_segment_1_polymerase_PB2_(PB2)_gene_complete_cds
ATGGAAAGAATAAAAGAGCTAAGGAATCTGATGTCGCAGTCTCGCACTCGCGAGATACTTACAAAAACCACCGTAGACCACATGGCCATAATCAAGAAATACACATCAGGAAGACAGGAGAAAAACCCGTCACTTAGGATGAAATGGATGATGGCGATGAAATATCCAATTACAGCAGACAAAAGGATAACGGAAATGATTCCCGAGAGAAATGAGCAAGGGCAAACACTATGGAGTAAAATGAATGATGCCGGGTCAGACCGAGTGATGATATCACCCCTGGCTGTAACATGGTGGAATAGAAATGGACCAGTGACAAGTACTGTTCACTACCCAAAGATCTACAAAACTTATTTTGAAAAAGTCGAAAGGTTAAAACATGGAACCTTTGGCCCTGTCCACTTTAGAAACCAAGTCAAAATACGCCGAAGAGTCGATATAAATCCTGGCCATGCAGACCTCAGTGCCAAGGAGGCACAGGATGTAATCATGGAAGTTGTTTTCCCTAATGAAGTGGGAGCCAGAATACTAACATCGGAATCGCAATTAACGATAACCAAAGAGAAGAAAGAAGAACTCCAGAATTGCAAAATTGCCCCTTTGATGGTTGCATACATGTTAGAGAGAGAACTTGTCCGCAAAACGAGATTTCTCCCAGTTGCTGGTGGAACAAGCAGTGTGTACAT-TGAAGTTTTGCATTTAACACAGGGAACATGCTGGGAACAGATGTACACTCCAGGTGGAGAAGTGAAGAATGATGATGTTGATCAAAGCTTAATTATTGCTGCTAGGAACATAGTGAGAAGAGCTGCAGTATCAGCAGACCCACTAGCATCTTTATTGGAAATGTGCCACAGCACACAGATTGGTGGAACAAGGATGGTAGACATTCTTAGACAAAATCCAACAGAAGAGCAAGCTGTGGACATATGCAAGGCAGCAATGGGACTGAGAATCAGCTCATCCTTCAGTTTTGGCGGGTTCACATTTAAGAGAACAAGCGGATCATCAGTCAAGAGAGAGGAAGAAGTGCTTACGGGCAATCTGCAAACATTGAAATTAAAGGTGCATGAGGGATATGAAGAGTTCACAATAGTAGGGAAAAGGGCAACAGCTATACTCAGAAAAGCAACCAGAAGATTGATTCAACTGATAGTGAGTGGAAGAGACGAACAATCGATAGTCGAAGCAATAGTTGTGGCCATGGTATTCTCACAAGAAGATTGTATGATAAAGGCAGTTAGAGGTGATCTGAATTTCGTTAATAGAGCGAATCAGCGGTTGAATCCCATGCATCAACTTTTGAGGCATTTTCAGAAGGATGCTAAAGTGCTTTTCCAAAATTGGGGAATTGAACCTATCGACAATGTGATGGGAATGATTGGGATATTACCCGACATGACTCCAAGCACCGAAATGTCAATGAGAGGAGTGAGAGTCAGCAAAATGGGTGTAGATGAATACTCCAACGCGGAAAGGGTAGTGGTGAGCATTGACCGGTTTTTGAGAGTCCGGGACCAAAGAGGAAATGTACTACTGTCTCCAGAGGAGGTCAGTGAAACACAGGGAACAGAGAAACTAACAATAACTTACTCTTCATCAATGATGTGGGAGATTAATGGCCCTGAGTCAGTATTGGTCAATACCTATCAGTGGATCATCAGAAACTGGGAGACTGTTAAAATTCAGTGGTCTCAGAACCCTACAATGCTATACAATAAAATGGAATTTGAGCCATTTCAGTCTCTAGTTCCTAAGGCCATTAGAGGCCAATACAGCGGGTTTGTTAGAACTCTGTTCCAACAAATGAGGGATGTGCTTGGAACTTTTGACACCACCCAGATAATAAAACTTCTTCCCTTTGCAGCCGCTCCACCAAAGCAAAGTAGAATGCAATTCTCCTCATTGACTGTGAATGTGAGGGGATCAGGAATGAGAATACTTGTAAGAGGTAATTCTCCAGTATTCAATTACAACA-AGACCACTAAGAGACTCACAGTTCTCGGAAAGGATGCTGGCACTTTAACTGAAGACCCAGATGAAGGCACAGCTGGAGTGGAATCCGCTGTTCTAAGGGGATTCCTCATTCTGGGCAAAGAAGATAGGAGATATGGGCCAGCATTGAGCATCAATGAACTGAGCAACCTTGCGAAGGGGGAAAAAGCTAATGTGCTAATTGGACAAGGGGACGTTGTGTTGGTAATGAAACGAAAACGGGACTCTAGCATACTTACTGACAGCCAGACAGCGACCAAAAGAATTCGGATGGCCAT
>KU976677.1_Influenza_A_virus_(A/swine/Mexico/AVX40/2012(H1N1))_segment_1_polymerase_PB2_(PB2)_gene_complete_cds
ATGGAGAGAATAAAAGAACTAAGAGATCTAATGTCGCAGTCCCGCACTCGCGAGATACTCACTAAGACCACTGTGGACCACATGGCCATAATCAAAAAGTACACATCAGGGAGGCAAGAGAAGAACCCCGCACTCAGAATGAAGTGGATGATGGCAATGAAATACCCAATCACAGCAGACAAAAGAATAATGAACATGATTCCAGAGAGGAATGAACAAGGACAAACCCTATGGAGCAGAACAAACGATGCAGGATCAGACCGCGTGATGGTGTCACCTCTGGCCGTAACATGGTGGAATAGGAATGGCCCAAAAACAAGCACAGTTCACTACCCTAAGGTATATAAGACTTATTTCGAAAAGGTTGAAAGGTTAAAACATGGTACCTTTGGCCCTGTCCGCTTCAGGAATCAAGTTAAAATAAGAAGGAGAGTTGACACAAATCCTGGTCACGCGGATCTCAGTGCCAAAGAGGCGCAGGATGTGATTATGGAAGTTGTTTTCCCAAATGAAGTAGGAGCAAGAATACTGACATCAGAGTCACAGCTGACAATAACAAAAGAGAAGAAAGAAGAGCTACAAGATTGTAAAATTGCTCCATTGATGGTGGCATATATGCTAGAAAGAGAGTTGGTCCGTAAAACGAGATTTCTCCCGGTGGCTGGTGGAACAGGCAGTGTTTATAT-TGAGGTGCTGCATTTAACCCAAGGAACATGCTGGGAGCAGATGTACACTCCAGGAGGAGAAGTGAGAAATGATGATGTTGACCAAAGTTTGATCATTGCTGCCAGAAACATAGTGAGAAGAGCAGCAGTGTCAGCAGACCCATTAGCATCTCTCTTAGAAATGTGCCACAGCACACAGATTGGAGGAATAAGGATGGTGGATATCCTTAGACAGAATCCAACAGAGGAACAAGCCGTAGACATATGCAAGGCAGCAATGGGGTTGAGGATCAGCTCATCTTTCAGCTTTGGCGGGTTCACCTTCAAAAGAACAAGCGGATCATCAGTCAAGAAAGAAGAAGAAGTGCTCACAGGCAACCTTCAAACACTAAAAATAAGAGTGCATGAAGGGTATGAAGAATTCACAATGGTTGGGAGAAGAGCAACAGCTATTCTCAGAAAGGCAACCAGAAGATTAATCCAGTTGATAGTAAGTGGGAAGGACGAACAATCGATTGCTGAGGCAATAATTGTAGCCATGGTATTTTCACAAGAGGATTGCATGATCAAGGCAGTTAGGGGCGATTTGAACTTTGTCAATAGGGCAAACCAGCGACTGAATCCCATGCATCAACTCTTGAGGCATTTCCAAAAAGATGCAAAAGTACTTTTCCTGAACTGGGGAATGGAACCCATCGACAATGTGATGGGAATGGTTGGAATATTGCCCGATATGACCCCAAGCACAGAGATGTCACTGAGAGGGATAAGGGTCAGCAAAATGGGAGTAGATGAATACTCCAGCACGGAGAGAGTGGTAGTGAGCATTGACCGATTTTTGAGAGTTAGAGATCAGCGAGGGAACGTATTATTGTCCCCCGAAGAAGTCAGCGAGACGCAAGGAACGGAGAAGTTGACAATTACTTATTCGTCATCAATGATGTGGGAGATCAATGGTCCTGAGTCAGTGCTGGTCAATACTTATCAATGGATCATCAGGAACTGGGAAACTGTGAAAATCCAATGGTCACAAGATCCCACGATGTTATACAACAAAATGGAATTTGAACCGTTTCAGTCTCTTGTTCCTAAAGCAACCAGAAGTCGATACAGTGGGTTTGTGAGGACACTGTTTCAGCAAATGCGGGATGTGCTTGGGACATTTGACACTGTCCAAATAATAAAACTTCTTCCCTTTGCTGCTGCTCCACCAGAACAGAGTAGGATGCAATTTTCCTCATTGACTGTGAATGTGAGAGGATCAGGGTTGAGGATACTGGTGAGAGGCAATTCGCCAGTATTCAATTACAACA-AAGCAACCAAAAGGCTCACAGTTCTTGGAAAGGATGCAGGTGCATTAAATGAAGATCCAGACGAAGGCACATCTGGGGTGGAGTCTGCTGTCCTGAGAGGATTTCTCATTTTAGGAAAAGAAGACAAGAGATATGGCCCAGCATTAAGCATCAACGAACTGAGCAATCTTGCTAAAGGGGAGAAGGCTAATGTGCTAATTGGACAAGGGGACGTAGTGTTGGTGATGAAACGGAAACGGGACTCTAGTATACTTACTGACAGCCAGACAGCGACCAAAAGAATTCGGATGGCCAT
>EU004455.1_Influenza_A_virus_(A/swine/Henan/01/06(H1N1))_polymerase_PB2_(PB2)_gene_complete_cds
ATGGAAAGAATAAAAGAGCTAAGGAATCTGATGTCGCAGTCTCGCACTCGCGAGATACTTACAAAAACCACCGTAGACCACATGGCCATAATCAAGAAATACACATCAGGAAGACAGGAGAAAAACCCGTCACTTAGGATGAAATGGATGATGGCGATGAAATATCCAATTACAGCAGACAAAAGGATAACGGAAATGATTCCCGAGAGAAATGAGCAAGGGCGAACACTATGGAGTAAAATGAATGATGCCGGGTCAGACCGAGTGATGATATCACCCCTGGCTGTAACATGGTGGAATAGAAATGGACCAGTGACAAGTACTGTTCACTACCCAAAGATCTACAAAACTTATTTTGAAAAAGTCGAAAGGTTAAAACATGGAACCTTTGGCCCTGTCCACTTTAGAAACCAAGTCAAAATACGCCGAAGAGTCGATATAAATCCTGGCCATGCAGACCTCAGTGCCAAGGAGGCACAGGATGTAATCATGGAGGTTGTTTTCCCTAATGAAGTGGGAGCCAGAATACTAACATCGGAATCGCAATTAACGATAACCAAAGAGAAGAAAGAAGAACTCCAGAATTGCAAAATTGCCCCTTTGGTGGTTGCATACATGTTAGAGAGAGAACTTGTCCGCAAAACGAGATTTCTCCCAGTTGCTGGTGGAACAAGCAGTGTGTACAT-TGAAGTTTTGCATTTAACACAGGGAACATGCTGGGAACAGATGTACACTCCAGGTGGAGAAGTGAAGAATGATGATGTTGATCAAAGCTTAATTATTGCTGCTAGGAACATAGTGAGAAGAGCTGCAGTATCAGCAGACCCACTAGCATCTTTATTGGAAATGTGCCACAGCACACAGATTGGTGGAACAAGGATGGTAGACATTCTTAGACAAAATCCAACAGAAGAGCAAGCTGTGGACATATGCAAGGCAGCAATGGGACTGAGAATCAGCTCATCCTTCAGTTTTGGCGGGTTCACATTTAAGAGAACAAGCGGATCATCAGTCAAGAGAGAGGAAGAAGTGCTTACGGGCAATCTGCAAACATTGAAATTAAAGGTGCATGAGGGATATGAAGAGTTCACAATAGTAGGGAAAAGGGCAACAGCTATACTCAGAAAAGCAACCAGAAGATTGATTCAACTGATAGTGAGTGGAAGAGACGAACAATCGATAGTCGAAGCAATAGTTGTGGCCATGGTATTCTCACAAGAAGATTGTATGATAAAGGCAGTTAGAGGTGATCTGAATTTCGTTAATAGAGCGAATCAGCGGTTGAATCCCATGCATCAACTTTTGAGGCATTTTCAGAAGGATGCTAAAGTGCTTTTCCAAAATTGGGGAATTGAACCTATCGACAATGTGATGGGAATGATTGGGATATTACCCGACATGACTCCAAGCACCGAAATGTCAATGAGAGGAGTGAGAGTCAGCAAAATGGGTGTAGATGAATACTCCAACGCGGAAAGGGTAGTGGTGAGCATTGACCGGTTTTTGAGAGTCTGGGACCAAAGAGGAAATGTACTACTGTCTCCAGAGGAGGTCAGTGAAACACAGGGAACAGAGAAACTAACAATAACTTACTCTTCATCAATGATGTGGGAGATTAATGGCCCTGAGTCAGTATTGGTCAATACCTATCAGTGGATCATCAGAAAATGGGAGACTGTTAAAATTCAGTGGTCTCAGAACCCTACAATGCTATACAATAAAATGGAATTTGAGCCATTTCAGTCTCTAGTTCCTAAGGCCATTAGAGGCCAATACAGCGGGTCTGTTAGAACTCTGTTCCAACAAATGAGGGATGTGCTTGGAACTTTTGACACCACCCAGATAATAAAACTTCTTCCCTTTGCAGCCGCTCCACCAAAGCAAAGTAGAATGCAATTCTCCTCATTGACTGTGAATGTGAGGGGATCAGGAATGAGAATACTTGTAAGAGGTAATTCTCCAGTATTCAATTACAACA-AGACCACTAAGAGACTCACAGTTCTCGGAAAGGATGCTGGCACTTTAACTGAAGACCCAGATGAAGGCACAGCTGGAGTGGAATCCGCTGTTCTAAGGGGATTCCTCATTCTGGGCAAAGAAGATAGGAGATATGGGCCAGCATTGAGCATCAATGAACTGAGCAACCTTGCGAAAGGGGAAAAAGCTAATGTGCTAATTGGACAAGGGGACGTTGTGTTGGTAATGAAACGAAAACGGGACTCTAGCATACTTACTGACAGCCAGACAGCGACCAAAAGAATTCGGATGGCCAT
>CY079549.2_Influenza_A_virus_(A/Switzerland/5165/2010(H1N1))_polymerase_PB2_(PB2)_gene_complete_cds
ATGGAGAGAATAAAAGAGTTAAGAGATCTGATGTCGCAGTCTCGCACTCGCGAGATACTGACAAAAACCACTGTGGACCATATGGCAATAATAAAAAAATACACATCAGGAAGACAAGAGAAGAACCCCGCTCTCAGAATGAAATGGATGATGGCAATGAAGTATCCGATTACAGCAGACAGGAGGATAATGGAGATGATTCCTGAAAGAAATGAACAAGGACAAATACTTTGGAGTAGGACAAATGATGCTGGATCAGATAGGGTGATGGTATCACCCCTAGCCGTAACTTGGTGGAATAGGAATGGACCGACAACAGATACAGTCCACTATCCTAAAGTATACAAAACATATTTTGAAAAAGTTGAAAGGTTGAAGCATGGAACCTTTGGTCCCGTCCATTTTCGAAATCAAGTTAAAATACGCCGAAGGGTTGACATAAACCCAGGCCATGCAGACCTCAATGCCAAGGAAGCACAAGATGTTATCATGGAAGTGGTTTTCCCAAATGAAGTGGGAGCCAGAATACTAACATCAGAGTCGCAATTAACAATAACAAAAGAGAAGAAAGAGGAACTCCAAGATTGTAAGATTGCCCCTTTAATGGTGGCATACATGTTGGAAAGAGAACTGGTCCGCAAAACCAGATTCCTGCCGGTAGCAGGTGGAACAAGCAGTGTCTACAT-TGAAGTATTGCACTTAACTCAAGGAACCTGCTGGGAACAGATGTACACTCCAGGTGGAGAGGTGAAGAATGATGATGTAGACCAGAGTTTGATCATCGCTGCCAGAAACATTGTTAGAAGAGCAATAGTGTCAGCAGATCCATTGGCATCACTATTGGAGATGTGTCACGGCACACAAATCGGTGGGATAAGGATGGTTGACATCCTTAAACAAAATCCAACGGAAGAGCAAGCTGTGGATATATGCAAAGCAGCAATGGGTTTGAGAATCAGCTCCTCCTTTAGCTTTGGAGGTTTCACTTTCAAAAGAACAAGTGGATCATCTGTTAAAAGGGAAGAAGAAGTGCTTACAGGCAATCTTCAAGCACTGAAGATAAGGGTACATGAGGGGTATGAGGAATTTACAATGGTTGGAAGAAGAGCAACAGCCATCTTAAGGAAAGCAACTAGAAGGCTGATTCAGCTGATAGTAAGTGGAAGAGACGAAGAGTCAATTGCTGAAGCAATCATAGTAGCAATGGTGTTCTCACAAGAAGATTGTATGATAAAGGCTGTCCGAGGTGATCTAAATTTTGTAAACAGAGCAAACCAAAGGCTGAATCCCATGCATCAACTCCTGAGACACTTTCAGAAGGATGCAAGAGTGCTGTTTCAAAATTGGGGAATTGAACCTATTGATAATATCATGGGAATGATAGGTATATTACCCGATATGACTCCAAGCACAGAGATATCATTAAGAGGAGTGAGGATCAGTAAAACAGGAGTAGACGAATATTCCAGTACTGAGAGAGTGGTTGTGAGTATTGATCGTTTCTTGAGAGTTCGAGACCAGCGGGGAAATGTACTACTATCTCCTGAGGAGGTTAGTGAAACACAAGGGACAGAGAAATTGACAATAACCTATTCATCATCAATGATGTGGGAGATCAATGGACCTGAGTCAGTGCTCGTTAACACGTATCAATGGATCATTAGAAATTGGGAAAATGTGAAGATCCAGTGGACTCAAGACCCCACAATGCTATACAACAAAATGGAATTTGAGCCATTTCAATCTCTAATACCTAAAGCAGCCAGAGGTCAATACAGCGGGTTTGTGAGAACACTATTCCAGCAAATGCGCGATGTACTGGGGACATTTGATACTGCCCAAATAATAAAGCTACTGCCATTTGCAGCAGCTCCACCAGAGCAGAGTAGGATGCAATTCTCTTCTCTAACTGTAAATGTAAGAGGATCAGGACTGAGAATACTCATAAGAGGTAACTCCCCAGTATTTAACTACAATA-AGACAACAAAAAGGCTAATGGTCCTCGGGAAAGACGCAGGTGCATTAACAGAAGATCCAGATGAGGGAACAGCTGGAGTGGAATCTGCAGTACTGAGAGGGTTCCTAATTCTAGGGAAGGAAAATAAAAGATATGGACCAGCATTGAGTATCAATGAACTGAGCAATCTTGCAAAAGGGGAGAAAGCCAACGTTTTGATAGGGCAAGGAGACGTGGTGTTGGTAATGAAACGGAAACGGGACTCTAGCATACTTACTGACAGCCAGACAGCGACCAAAAGAATTCGGTTGGCCAT
>CY095672.1_Influenza_A_virus_(A/swine/Texas/4199-2/1998(H3N2))_polymerase_PB2_(PB2)_gene_complete_cds
ATGGAGAGAATAAAAGAACTAAGAGATCTAATGTCGCAGTCCCGCACTCGCGAGATACTCACTAAGACCACTGTGGACCATATGGCCATAATCAAAAAGTACACATCAGGAAGGCAAGAGAAGAACCCCGCACTCAGAATGAAGTGGATGATGGCAATGAAATACCCAATTACAGCAGACAAGAGAATAATGGACATGATTCCAGAGAGGAATGAACAAGGACAAACCCTCTGGAGCAAAACAAACGATGCTGGATCAGACCGCGTGATGGTATCACCTCTGGCCGTAACATGGTGGAATAGGAATGGCCCAACAACAAGTACAGTTCACTACCCTAAGGTATATAAAACTTATTTCGAAAAAGTCGAAAGGTTAAAACATGGTACCTTTGGCCCTGTCCACTTCAGAAATCAAGTTAAAATAAGAAGGAGAGTTGACACAAACCCTGGTCACGCAGATCTCAGTGCCAAGGAGGCACAGGATGTGATCATGGAAGTTGTTTTCCCAAATGAAGTGGGGGCAAGAATACTGACATCAGAGTCACAGCTGACAATAACAAAAGAGAAGAAAGAAGAGCTCCAGGATTGTAAAATTGCTCCCTTGATGGTGGCATACATGCTAGAAAGAGAGTTGGTCCGTAAAACGAGGTTTCTCCCGGTGGCTGGTGGAACAGGCAGTGTTTATAT-TGAGGTGCTGCACTTAACCCAGGGGACATGCTGGGAGCAGATGTACACTCCAGGAGGAGAAGTGAGAAATGATGATGTTGACCAAAGTTTGATTATCGCTGCTAGAAACATAGTAAGAAGAGCAGCAGTGTCAGCAGACCCATTAGCATCTCTCTTGGAAATGTGCCACAGCACACAGATTGGAGGAATAAGGATGGTGGACATCCTTAGACAGAATCCAACGGAGGAACAAGCCGTAGACATATGCAAGGCAGCAATGGGGTTGAGGATTAGCTCATCTTTCAGCTTTGGTGGGTTCACTTTCAAAAGAACAAGCGGATCATCAGTCAAGAAAGAAGAAGAAGTGCTCACGGGCAACCTCCAAACACTGAAAATAAGAGTACATGAAGGATATGAAGAATTCACAATGGTCGGGAGAAGAGCAACAGCTATTCTCAGAAAGGCAACCAGGAGATTGATCCAGTTAATAGTAAGTGGGAGAGACGAGCAGTCAATTGCTGAGGCAATAATTGTGGCCATGGTATTTTCACAAGAGGATTGCATGATCAAGGCAGTTAGGGGCGATCTGAACTTTGTCAATAGGGCAAACCAGCGACTGAATCCCATGCACCAACTCTTGAGGCATTTCCAAAAAGATGCAAAAGTGCTTTTCCAGAACTGGGGAATTGAACCCATCGACAATGTGATGGGAATGATCGGAATATTGCCCGATATGATCCCAAGCACGGAGATGTCGCTGAGAGGGATAAGAGTCAGCAAAATGGGAGTAGATGAATACTCCAGCACGGAGAGAGTGGTAGTGAGCATTGACCGATTTTTGAGGGTTCGGGATCAACGAGGGAACGTACTATTGTCTCCCGAAGAGGTCAGCGAGACACAAGGGACGGAGAAGTTGACAATAACTTATTCGTCATCAATGATGTGGGAGATCAATGGTCCTGAGTCAGTGCTGGTCAACACTTATCAATGGATCATCAGGAACTGGGAAACTGTGAAAATTCAATGGTCGCAAGATCCCACGATGTTATACAACAAAATGGAATTTGAACCATTTCAGTCTCTTGTCCCTAAGGCAACCAGAAGCCGATACAGTGGATTCGTAAGGACACTGTTCCAGCAAATGCGGGATGTGCTTGGAACATTTGACACTGTCCAAATAATAAAACTTCTCCCCTTTGCTGCTGCTCCACCAGAACAGAGTAGGATGCAGTTTTCCTCATTGACTGTGAATGTGAGAGGATCAGGGTTGAGGATACTGGTAAGAGGCAATTCTCCAGTATTCAATTACAACA-AAGCAACCAAAAGGCTTACAGTTCTTGGAAAGGATGCAGGTGCATTGACTGAAGATCCAGATGAAGGCACAGCTGGAGTGGAGTCTGCTGTCCTGAGAGGATTTCTCATTTTGGGCAAAGAAGACAAGAGATATGGCCCAGCATTAAGCATCAATGAACTGAGCAATCTTGCAAAAGGAGAGAAGGCTAATGTGCTAATTGGGCAAGGAGACGTAGTGTTGGTAATGAAACGGAAACGGGACTCTAGCATACTTACTGACAGCCAGACAGCGACCAAAAGAATTCGGATGGCCAT
>CY005913.1_Influenza_A_virus_(A/turkey/Minnesota/833/1980(H4N2))_segment_1_complete_sequence
ATGGAGAGAATAAAAGAACTAAGAGATCTAATGTCACAGTCCCGCACTCGCGAGATACTCACCAAAACCACTGTGGACCATATGGCCATAATCAAAAAATACACATCAGGAAGACAAGAGAAGAACCCCGCACTCAGAATGAAGTGGATGATGGCAATGAAATATCCAATTACGGCGGATAAGAGGATAATGGAGATGATTCCTGAGAGGAATGAACAAGGACAAACCCTCTGGAGCAAAACAAATGATGCCGGCTCAGACCGAGTGATGGTATCACCTTTGGCTGTGACATGGTGGAATAGGAATGGACCAACAACAAGTACAGTTCACTACCCAAAGGTCTATAAAACCTATTTCGAAAAGGTCGAAAGGTTAAAACATGGGACCTTTGGCCCCGTTCACTTCAGGAATCAAGTTAAGATAAGACGGAGAGTTGACATAAACCCTGGCCATGCAGACCTCAGTGCCAAAGAGGCACAGGATGTAATCATGGAAGTTGTTTTCCCAAATGAAGTGGGGGCCAGAATATTAACATCGGAATCACAGCTTACAATAACAAAAGAGAAAAAGGAAGAACTCCAAGATTGTAAAATTGCCCCCTTGATGGTAGCATACATGCTAGAAAGAGAGTTAGTCCGCAAAACGAGGTTCCTCCCAGTGGCTGGTGGAACAAGCAGTGTGTATAT-TGAGGTGTTGCATTTGACCCAGGGAACATGCTGGGAGCAGATGTACACTCCAGGAGGGGAAGTGAGAAACGATGATGTTGACCAAAGCTTAATTATCGCTGCCAGGAATATAGTAAGGAGAGCAACGGTATCAGCAGACCCACTAGCGTCTCTATTGGAGATGTGCCACAGCACACAGATTGGTGGAATAAGGATGGTAGACATCCTTAGGCAGAATCCAACAGAGGAACAAGCCGTGGATATATGCAAGGCGGCAATGGGCTTGAGGATTAGCTCATCTTTCAGCTTCGGTGGATTCACTTTTAAAAGAACAAGTGGGTCGTCAGTCAAACGAGAAGAAGAAGTGCTTACGGGCAACCTTCAAACACTGAAAATAAGAGTGAATGAGGGGTATGAAGAATTCACAATGGTTGGGAGAAGAGCAACAGCTATTCTAAGAAAGGCAACCAGGAGATTGATTCAGCTAATAGTAAGTGGGAGAGATGAACAGTCAATTGCTGAAGCAATAATTGTGGCCATGGTATTTTCACAAGAGGATTGCATGATCAAGGCAGTTCGGGGTGATCTGAACTTTGTCAATAGAGCAAACCAGCGACTAAACCCCATGCATCAACTCTTGAGACATTTCCAAAAGGATGCAAAAGTGCTTTTCCAAAACTGGGGAATTGAACCCATCGACAATGTGATGGGAATGATCGGAATAATGCCCGACATGACCCCAAGTACTGAGATGTCACTGAGAGGGATAAGAGTCAGCAAAATGGGAGTAGATGAATACTCCAGCACGGAGAGAGTGGTGGTGAGCATTGACCGTTTTTTAAGGGTTCGGGATCAACGGGGGAACGTACTATTGTCACCTGAAGAAGTCAGCGAAACGCAAGGGACGGAAAAGTTGACAATAACTTACTCATCATCAATGATGTGGGAGATCAATGGTCCTGAGTCAGTGTTGGTCAATACTTACCAGTGGATCATCAGAAACTGGGAGACTGTTAAAATTCAATGGTCACAGGATCCCACAATGCTGTACAATAAGATGGAATTCGAGCCATTTCAGTCTCTGGTCCCTAAGGCAGCTAGAGGTCAATACAGCGGATTCGTGAGGACACTGTTCCAACAGATGCGGGATGTGCTTGGAACATTTGACACTGTTCAGATAATAAAACTCCTCCCCTTTGCTGCTGCCCCACCAGAACAGAGTAGGATGCAGTTCTCCTCCTTGACTGTGAATGTAAGAGGATCAGGAATGAGGATACTGGTAAGAGGCAATTCTCCAGTGTTCAATTACAACA-AGGCCACCAAGAGGCTTACAGTCCTCGGGAAAGATGCAGGTGCATTAACTGAAGACCCAGATGAAGGCACAGCTGGAGTGGAGTCTGCTGTTCTGAGAGGATTCCTCATTTTGGGCAAAGAAGACAAGAGATATGGCCCAGCATTGAGCATCAATGAACTGAGCAATCTTGCAAAAGGAGAGAAGGCTAACGTGCTAATTGGGCAAGGAGACGTGGTGTTGGTAATGAAACGGAAACGGGACTCTAGCATACTTACTGACAGCCAGACAGCGACCAAAAGAATTCGGATGGCCAT
>CY032228.1_Influenza_A_virus_(A/equine/Kentucky/2/1986(H3N8))_segment_1_complete_sequence
ATGGAGAGAATAAAAGAACTGAGAGATCTAATGTCACAGTCCCGCACCCGCGAGATACTAACAAAAACTACTGTGGACCATATGGCCATAATCAAGAAATACACATCAGGAAGACAAGAGAAGAACCCCGCACTTAGGATGAAGTGGATGATGGCAATGAAATACCCAATTACAGCAGATAAGAGGATAATGGAAATGATTCCCGAGAGAAATGAACAGGGGCAAACCCTTTGGAGCAAAACGAACGATGCTGGCTCAGACCGCGTAATGGTATCACCTCTGGCAGTGACATGGTGGAATAGGAATGGACCAACAACGAGCACAATTCATTATCCAAAAGTCTACAAAACTTATTTTGAAAAAGTTGAAAGGTTAAAACACGGAACCTTTGGCCCCGTTCATTTTAGGAATCAAGTCAAGATAAGACGGAGAGTTGACGTAAACCCTGGTCACGCGGACCTCAGTGCCAAAGAAGCACAAGATGTGATCATGGAAGTTGTTTTCCCAAATGAAGTGGGAGCCAGAATTCTAACATCGGAATCACAACTGACAATAACCAAAGAGAAAAAAGAAGAACTTCAGGACTGCAAAATTGCCCCCTTGATGGTAGCATACATGCTAGAAAGAGAGTTGGTCCGAAAAACAAGGTTCCTCCCAGTGGCTGGCGGAACAAGCAGTGTATACAT-TGAGGTGTTGCATCTGACTCAGGGAACGTGCTGGGAACAAATGTACACCCCAGGAGGAGAAGTTAGAAACGATGACATTGATCAAAGTTTAATTATTGCTGCCCGGAACATAGTGAGAAGAGCGACAGTATCAGCAGATCCACTAGCATCCCTGCTGGAGATGTGCCACAGTACACAGATTGGTGGAATAAGGATGGTGGACATCCTTAAGCAGAATCCAACAGAGGAACAAGCTGTGGATATATGCAAAGCAGCAATGGGGTTGAGAATTAGCTCATCATTCAGCTTTGGTGGGTTCACCTTTAAGAGAACAAGTGGATCATCAGTCAAGAGAGAAGAAGAAATGCTTACGGGCAACCTTCAAACATTGAAAATAAGAGTGCATGAGGGCTATGAAGAATTCACAATGGTCGGAAGAAGAGCAACAGCCATTCTCAGAAAGGCAACCAGAAGATTGATTCAATTGATAGTAAGTGGGAGAGATGAGCAGTCAATTGCTGAAGCAATAATTGTAGCCATGGTGTTTTCGCAAGAAGATTGCATGATAAAAGCAGTTCGAGGCGATTTGAACTTCGTTAATAGAGCAAATCAGCGCTTGAACCCCATGCATCAACTCTTGAGGCATTTCCAAAAGGATGCAAAAGTGCTTTTCCAGAATTGGGGGATTGAACCCATCGACAATGTGATGGGAATGATCGGAATATTGCCCGACATGACCCCAAGCACCGAGATGTCATTGAGAGGAGTGAGAGTCAGCAAAATGGGAGTGGATGAGTACTCCAGCACCGAGAGAGTGGTGGTGAGCATTGACCGTTTTTTAAGAGTTCGGGATCAAAGGGGAAACATACTACTGTCCCCTGAAGAGGTCAGTGAAACACAAGGAACGGAAAAGCTGACAATAATTTATTCATCATCAATGATGTGGGAGATTAATGGTCCCGAGTCAGTGTTGGTCAATACTTATCAATGGATCATCAGAAACTGGGAAATTGTGAAAATTCAATGGTCACAGGATCCCACAATGTTATACAATAAGATAGAATTTGAGCCATTCCAGTCCCTGGTCCCTAGGGCCACCAGAAGCCAATACAGCGGTTTCGTAAGGACCCTGTTTCAGCAAATGCGAGATGTACTTGGAACATTTGACACTGCTCAAATAATAAAACTCCTCCCTTTTGCCGCTGCTCCTCCGGAACAGAGTAGAATGCAGTTCTCTTCTTTGACTGTTAATGTAAGAGGATCGGGAATGAGGATACTTGTAAGAGGCAATTCCCCAGTGTTCAACTACAACA-AAGCCACTAAGAGGCTCACAGTCCTCGGAAAGGATGCAGGTGCGCTTACTGAAGACCCAGATGAAGGTACGGCTGGAGTAGAATCTGCTGTTCTGAGAGGGTTTCTCATCTTAGGTAAAGAAAACAAGAGATATGGCCCAGCACTAAGCATCAATGAACTGAGCAAACTTACAAAAGGGGAGAAAGCTAATGTGCTAATTGGGCAAGGGGACGTGGTGTTGGTAATGAAACGGAAACGTGACTCTAGCATACTTACTGACAGTCAGACAGCGACCAAAAGGATTCGGATGGCCAT
>DQ889682.1_Influenza_A_virus_(A/Iowa/CEID23/2005(H1N1))_polymerase_PB2_(PB2)_gene_complete_cds
ATGGAGAGAATAAAAGAACTAAGAGATCTAATGTCGCAGTCCCGCACTCGCGAAATACTCACCAAGACCACTGTGGACCATATGGCCATAATCAAAAAGTACACATCAGGAAGGCAAGAGAAGAACCCTGCACTCAGAATGAAGTGGATGATGGCAATGAAATACCCAATTACAGCGGACAAGAGAATAATGGACATGATTCCAGAGAGGAATGAACAAGGACAAACCCTCTGGAGCAAAACAAACGATGCTGGATCGGACCGCGTGATGGTATCACCTCTGGCTGTAACATGGTGGAATAGGAATGGCCCAACAGCAAGCACAGTCCATTACCCTAAGGTATATAAAACTTATTTCGAAAAAGTTGAAAGGTTAAAACATGGTACCTTTGGCCCTGTCCACTTCAGAAATCAAGTTAAAATAAGAAGGAGAGTTGACACAAACCCTGGTCACGCAGATCTCAGTGCCAAGGAGGCACAGGATGTGATCATGGAAGTTGTTTTCCCAAATGAAGTGGGGGCAAGAATACTGACATCAGAGTCACAGCTGACAATAACAAAAGAGAAGAAAGGAGAGCTCCAGGATTGTAAAATTGCTCCATTGATGGTGGCATACATGCTAGAAAGAGAGTTGGTCCGTAAAACGAGGTTTCTCCCGGTGGCTGGTGGAACAGGCAGTGTTTATAT-TGAAGTGCTGCACTTAACTCAGGGGACATGCTGGGAGCAGATGTACACTCCAGGAGGAGAAGTGAGAAATGATGATGTTGACCAAAGTTTGATTATCGCTGCTAGAAACATAGTAAGAAGAGCAGCAGTGTCAGCAGACCCATTAGCATCTCTCTTGGAAATGTGCCACAGCACACAGATTGGAGGAATAAGGATGGTGGACATCCTTAGACAGAATCCAACGGAGGAACAAGCCGTAGACATATGCAAGGCAGCAATGGGGCTAAGGATTAGCTCCTCTTTCAGCTTTGGTGGGTTCACTTTCAAAAGAACAAGTGGATCATCAGTTAAGAGAGAAGAAGAAGTGCTCACGGGCAACCTTCAAACACTGAAAATAAGAGTACATGAAGGATATGAAGAATTCACAATGGTCGGGAGAAGAGCAACAGCTATTCTCAGAAAAGCAACCAGGAGATTGATCCAGTTAATAGTAAGTGGGAGAGACGAGCAGTCAATTGCTGAGGCAATAATTGTGGCCATGGTATTTTCACAAGAGGATTGCATGATCAAGGCAGTTAGGGGCGATCTGAACTTTGTCAATAGGGCAAACCAGCGACTGAATCCCATGCATCAACTCTTGAGGCATTTCCAAAAAGATGCAAAAGTGCTTTTCCAGAATTGGGGAATTGAACCCATCGACAATGTGATGGGAATGGTCGGGATATTGCCCGATATGACCCCAAGCACGGAGATGTCGCTGAGAGGGATAAGGGTCAGCAAAATGGGAGTAGATGAATACTCCAGCACGGAGAGAGTGGTAGTGAGCATTGACCGATTTTTGAGGGTTCGGGATCAACGAGGGAACGTACTATTGTCTCCTGAAGAGGTCAGCGAGACACAAGGGACGGAGAAATTGACAATAACTTATTCGTCATCGATGATGTGGGAGATCAATGGTCCTGAGTCAGTGCTGGTCAACACTTATCAATGGATCATAAGGAACTGGGAAAGTTTGAAAATTCAATGGTCACAAGACCCCACGATGTTATACAACAAAATGGAATTTGAACCATTTCAGTCTCTTGTCCCTAAGGCAACCAGAAGCCGTTACAGTGGATTCGTGAGGACACTGTTCCAGCAAATGCGGGATGTGATTGGAACATTTGACACTGTCCAAATAATAAAACTTCTCCCCTTTGCTGCTGCTCCACCAGAACAGAGTAGGATGCAGTTTTCCTCACTGACAGTGAATGTGAGAGGATCAGGGTTGAGGATACTGGTAAGAGGCAATTCTCCAGTATTCAATTACAACA-AAGCAACCAAAAGGCTTACAGTTCTTGGAAAGGATGCAGGTGAATTGACTAAAGACCCAGATGAAGGCACAGCTGGAGTGGAGTCTGCTGTCCTGAGGGGATTTCTCATTTTGGGCAAAGAAGACAAGAGATATGGTCCAGCATTAAGCATCAATGAACTGAGCAATCTTGCAAAAGGAGAGAAGGCTAATGTGCTAATTGGGCAAGGAGACGTAGTGTTGGTAATGAAACGGAAACGGGACTCTAGCATACTTACTGACAGCCAGACAGCGACCAAAAGAATTCGGATGGCCAT
>DQ208309.1_Influenza_A_virus_(A/Brevig_Mission/1/1918(H1N1))_polymerase_PB2_(PB2)_mRNA_complete_cds
ATGGAAAGAATAAAAGAACTAAGGGATCTAATGTCGCAGTCTCGCACTCGCGAGATACTCACAAAAACCACCGTGGACCATATGGCCATAATCAAGAAGTACACATCAGGAAGACAGGAGAAGAACCCCGCACTTAGGATGAAATGGATGATGGCAATGAAATATCCAATTACAGCAGACAAGAGGATAATGGAAATGATTCCTGAGAGAAATGAGCAAGGACAAACTCTATGGAGTAAAACGAACGATGCCGGATCAGACCGAGTGATGGTATCACCTCTGGCTGTGACATGGTGGAATAGGAATGGACCAACGACAAGTGCAGTTCACTATCCAAAAATCTACAAAACTTATTTTGAAAAAGTCGAAAGGTTAAAACATGGAACCTTTGGCCCTGTCCATTTCAGAAACCAAGTCAAAATACGTCGAAGAGTTGACATAAATCCTGGTCATGCAGATCTCAGTGCCAAAGAGGCACAGGATGTAATCATGGAAGTTGTTTTCCCAAACGAAGTGGGAGCCAGGATACTAACATCGGAATCGCAACTGACAATAACCAAAGAAAAGAAAGAAGAACTCCAAGATTGTAAAATTTCTCCTTTAATGGTGGCATACATGTTGGAGAGAGAACTGGTCCGAAAAACAAGATTCCTCCCAGTGGCTGGTGGGACAAGCAGTGTGTATAT-TGAAGTGTTGCATTTGACTCAAGGAACATGCTGGGAACAGATGTACACTCCAGGAGGGGAAGTGAGGAATGATGATGTTGATCAAAGCTTAATTATTGCTGCTAGGAACATAGTGAGAAGAGCGACAGTGTCAGCAGATCCACTAGCATCTCTGTTGGAAATGTGCCACAGCACACAGATTGGTGGAATAAGGATGGTAGACATCCTTAGGCAGAACCCGACAGAAGAGCAAGCCGTGGATATATGCAAGGCAGCAATGGGCCTGAGAATTAGCTCATCCTTTAGCTTTGGCGGATTCACATTTAAGAGGACAAGTGGCTCATCAGTCAAGAGGGAGGAAGAAGTGCTTACAGGCAATCTTCAAACATTGAAGATAAGAGTGCATGAGGGATATGAAGAGTTCACAATGGTTGGGAGAAGAGCAACAGCTATACTCAGAAAAGCGACCAGGAGATTGATTCAGCTGATAGTGAGTGGGAGAGACGAACAGTCGATTGCCGAGGCAATAATTGTGGCCATGGTATTTTCACAAGAGGATTGTATGATAAAGGCAGTTAGGGGTGATCTGAATTTCGTTAATAGGGCGAATCAGCGATTGAATCCTATGCATCAACTTTTGAGGCATTTTCAAAAGGATGCGAAAGTGCTTTTTCAAAATTGGGGAATTGAACCCATCGACAATGTGATGGGAATGATTGGGATACTGCCCGACATGACTCCAAGTACTGAGATGTCAATGAGAGGAGTGAGAGTCAGCAAAATGGGAGTAGATGAGTACTCCAGCACAGAGAGGGTGGTGGTGAGCATTGACCGCTTTTTAAGAGTCCGGGACCAACGAGGAAACGTACTACTGTCTCCTGAGGAGGTCAGCGAAACACAGGGAACAGAGAAATTGACGATAACTTATTCATCGTCAATGATGTGGGAGGTTAATGGCCCTGAATCAGTGTTGGTCAACACCTATCAGTGGATCATCAGAAACTGGGAAACTGTTAAAATTCAGTGGTCACAGAATCCTACAATGCTATACAATAAAATGGAATTTGAGCCATTTCAGTCTTTAGTTCCTAAGGCCGCTAGAGGTCAATACAGTGGGTTTGTGAGAACTCTGTTCCAGCAAATGAGGGATGTGCTTGGGACATTTGACACCGTTCAGATAATAAAACTTCTTCCCTTTGCAGCCGCTCCACCAAAGCAAAGTAGAATGCAGTTCTCCTCTCTGACTGTGAATGTGAGAGGATCAGGAATGAGAATACTTGTAAGGGGCAATTCTCCCGTATTCAACTACAACA-AGGCCACTAAGAGACTCACAGTTCTCGGAAAGGATGCAGGTGCTTTAACTGAAGACCCAGATGAAGGCACAGCTGGAGTGGAGTCTGCTGTTCTGAGAGGATTCCTCATTCTGGGCAAAGAAGACAGGAGATATGGGCCAGCATTAAGCATCAATGAACTGAGCAATCTTGCGAAAGGGGAGAAGGCTAATGTGCTAATTGGGCAAGGAGACGTGGTGTTGGTAATGAAACGGAAACGGGACTCTAGCATACTTACTGACAGCCAGACAGCGACCAAAAGAATTCGGATGGCCAT
>CY009459.1_Influenza_A_virus_(A/Weiss/43(H1N1))_segment_1_complete_sequence
ATGGAAAGAATAAAAGAACTAAGGAATCTAATGTCGCAATCTCGCACTCGCGAGATACTCACAAAAACCACCGTGGACCATATGGCCATAATCAAGAAATACACATCAGGAAGACAGGAAAAGAACCCGTCACTTAGGATGAAATGGATGATGGCAATGAAATATCCAATTACAGCAGACAAAAGGATAACGGAAATGATTCCTGAGAGAAATGACCAAGGACAAACTTTATGGAGTAAAATGAATGATGCCGGATCAGACCGAGTGATGGTATCACCTCTGGCTGTGACATGGTGGAATAGAAATGGACCAATGACAAGTACAGTTCATTATCCAAAAATCTACAAAACTTATTTTGAAAAAGTCGAAAGGTTAAAACATGGGACCTTTGGCCCTGTCCATTTTAGAAACCAAGTCAAAATACGCCGAAGAGTTGACATAAATCCTGGCCATGCAGACCTCAGTGCCAAGGAGGCACAGGATGTAATCATGGAAGTTGTTTTCCCAAACGAAGTGGGAGCCAGAATACTAACGTCGGAATCGCAATTAACGATAACCAAAGAGAAGAAAGAAGAACTCAAGGATTGCAAAATTTCTCCTTTGATGGTTGCATACATGTTAGAGAGAGAACTAGTCCGCAAAACGAGATTCCTCCCAGTTGCTGGTGGAACAAGCAGTGTGTACAT-TGAAGTGTTGCATTTGACTCAAGGAACATGCTGGGAACAGATGTACACTCCAGGTGGAGAAGTGAGGAATGATGATATTGATCAAAGTCTAATTATTGCTGCTAGGAACATAGTGAGAAGAGCTGCTGTATCAGCAGATCCACTAGCATCTTTATTGGAGATGTGCCACAGCACACAGATTGGTGGAACAAGGATGGTGGACATTCTTAGGCAGAACCCAACAGAAGAACAAGCCGTGGATATATGCAAGGCTGCAATGGGACTGAGAATCAGCTCATCCTTCAGTTTTGGCGGATTCACATTTAAGAGAACAAGCGGATCATCAGTCAAGAGAGAGGAGGAAGTGCTTACGGGCAATCTTCAAACATTGAAGATAAGGGTGCATGAGGGATATGAAGAATTCACAATGGTTGGGAGAAGGGCAACAGCTATACTCAGAAAAGCAACCAGGAGATTGATTCAGCTGATAGTGAGTGGAAGAGACGAACAGTCGATTGCCGAAGCAATAATTGTGGCCATGGTATTTTCACAAGAAGATTGTATGATAAAAGCTGTTAGAGGTGATCTGAATTTCGTTAATAGGGCGAATCAGCGATTGAATCCTATGTATCAACTTTTAAGACATTTTCAGAAGGATGCGAAAGTGCTTTTTCAAAATTGGGGAATTGAACCTATCGACAATGTTATGGGAATGATTGGGATATTACCCGACATGACTCCAAGCACCGAGATGTCAATGAGAGGAGTGAGAGTAAGCAAAATGGGTGTAGATGAATACTCCAGCGCGGAGGGGGTAGTGGTGAGCATTGACCGTTTTTTGAGAGTCCGGGACCAACGAGGAAATGTACTACTGTCTCCCGAGGAGGTCAGTGAAACACAGGGAACAGAGAAACTGACAATAACTTACTCATCGTCAATGATGTGGGAGATCAATGGCCCTGAGTCAGTGTTGGTCAATACCTATCAGTGGATTATCAGAAACTGGGAAACTGTTAAAATTCAGTGGTCTCAGAATCCTACAATGCTATACAATAAAATGGAATTTGAGCCATTTCAGTCTTTAGTTCCTAAGGCCATTAGAGGCCAATACAGTGGGTTTGTTAGAACTCTGTTCCAACAAATGAGGGATGTGCTTGGGACATTTGACACCACTCAGATAATAAAACTTCTTCCCTTTGCAGCCGCTCCACCAAAGCAAAGTAGAATGCAGTTCTCCTCATTGACTGTGAATGTGAGGGGGTCAGGAATGAGAATACTTGTAAGGGGCAATTCTCCAGTATTCAACTACAACA-AGGTCACTAAGAGACTCACAGTTCTCGGAAAGGATGCTGGCACTTTAACTGAAGACCCAGATGAAGGCACAGCTGGAGTGGAGTCCGCTGTTCTGAGGGGATTCCTCATTCTAGGCAAAGAAGACAGGAGATATGGGCCAGCATTAAGCATCAACGAACTGAGCAACCTTGCGAAAGGAGAAAAGGCTAATGTGCTAATTGGGCAAGGAGACGTGGTATTGGTAATGAAACGAAAACGGAACTCTAGCATACTTACTGACAGCCAGACAGCGACCAAAAGAATTCGGATGGCCAT
>M73515.1_Influenza_A_virus_(A/swine/Iowa/15/1930(H1N1))_polymerase_2_(PB2)_gene_complete_cds
ATGGAGAGAATAAAAGAACTAAGGGATCTAATGTCACAGTCTCGCACTCGCGAGATACTCACAAGGACCACCGTGGACCATATGGCCATAATCAAGAAGTACACATCAGGAAGACAGGAGAAAAACCCCGCACTTAGAATGAAATGGATGATGGCAATGAAATATCCAATTACAGCAGACAAGAGGATAATTGAGACAATCCCTGAGAGAAATGAGCAAGGGCAAACTCTATGGAGTAAAACGAGCGATGCCGGATCAGACCGAGTGATGGTATCACCTCTGGCTGTGACATGGTGGAATAGGAATGGACCAACGACAAGTACAGTTCACTATCCAAAAATCTACAAAACTTACTTTGAGAAAGCCGAAAGGTTAAAACATGGAACTTTTGGCCCTGTCCATTTCGGAAACCAAGTCAAAATACGTCGAAGAGTTGACATAAATCCAGGTCATGCAGATCTCAGTGCCAAAGAAGCACAAGATGTTATCATGGAAGTTGTTTTCCCAAACGAAGTGGGAGCCCGAATACTAACATCGGAATCGCAACTAATGATAACTAAAGAAAAGAAAGAAGAACTCCAGGATTGCAAAATTTCTCCTTTAATGGTGGCATACATGTTGGAAAGAGAACTGGTCCGCAAAACAAGATTCCTCCCAGTGGCTGGTGGGACAAGCAGTGTGTACAT-TGAAGTGTTGCATTTGACTCAAGGGACATGCTGGGAACAGCTATACACTCCAGGGGGGGAAGTGAGGAACGATGATGTTGACCAAAGCTTAATTATAGCTGCTAGAAGCATAGTGAGAAGAGCGACAGTATCTGCAGATCCACTGGCATCTCTGTTGGAAATGTGCCACAGCACACAGATTGGTGGAATAAGGATGGTGGACATCCTTAGGCAGAACCCGACAGAAGAGCAGGCCGTGGATATATGCAAGGCAGCAATGGGTCTGAGAATTAGCTCATCCTTTAGCTTTGGCGGGTTCACATTTAAGAGAACAAGTGGCTCATCAGTCAAGAAGGAGGAGGAAGTACTTACTGGCAATCTCCAAACATTGAAGATAAGAGTGCATGAGGGATATGAAGAATTCACAATGGTTGGGAGAAGAGCAACAGCTATACTCAGAAAAGCGACTAGGAGATTGGTTCAGCTAATAGTGAGTGGGAGAGACGAACAGTCGATTGCCGAAGCAATAATCGTGGCCATGGTGTTTTCACAAGAGGATTGTATGATAAAGGCAGTTAGGGGTGATCTGAATTTCATTAATAGGGCGAACCAGCGATTGAACCCTATGCACCAACTTTTGAGGCATTTTCAAAAGGATGCAAAAGTGCTTTTTCAAAATTGGGGAATTGAACCCATAGACAATGTGATGGGAATGATTGGGATACTGCCCGACTTGACTCCAAGTACTGAGATGTCAATGAGAGGAGTGAGAATCAGCAAGATGGGAGTAGATGAGTACTCCAGCACAGAGAGGGTGGTGGTGAGCATTGACCGTTTTTTAAGAGTCCGAGACCAACGAGGGAACGTACTATTGTCTCCTGAGGAGGTCAGCGAAACACAGGGAACAGAGAAGTTGACGATAACTTATTCATCGTCAATGATGTGGGAGGTTAATGGCCCTGAATCAGTGTTGGTCAACACCTATCAGTGGATCATCAGAAACTGGGAAACTGTTAAAATTCAGTGGTCACAGGATCCTACAATGCTATACAATAAAATGGAATTTGAACCATTTCAATCTTTGGTTCCTAAGGCTGCAAGAGGTCAATACAGTGGGTTTGTGAGAACTCTATTCCAGCAAATGAGGGATGTGCTTGGAACATTTGACACTGTTCAGATAATAAAACTTCTCCCCTTTGCAGCTGCTCCACCAAAGCAGAGTAGAATGCAGTTTTCTTCTCTGGCTGTGAATGTAAGAGGATCAGGAATGAGAATACTTGTAAGGGGCAATTCTCCTGTGTTCAACTACAACA-GGACCACTAAGAGACTCACAGTTCTCGGAAAGGATGCAGGTGCTTTAACTGAAGACCCAGATGAAGGCACAACTGGAGTGGAGTCTGCTGTTCTGAGAGGATTCCTCATTCTGGGCAAAGAAGACAGGAGATATGGGCCAGCATTAAGCATCAATGAACTGAGCAATCTTGCAAAAGGGGAGAAGGCTAATGTACTAATTGGGCAGGGAGACGTGGTGTTGGTAATGAAACGGAAACGGGACTCTAGCATACTTACTGACAGCCAGACAGCGACCAAAAGAATTCGGATGGCCAT
>DQ469979.1_Influenza_A_virus_(A/swine/Manitoba/12707/2005(H3N2))_polymerase_subunit_PB2_(PB2)_gene_complete_cds
ATGGAGAGAATAAAAGAACTAAGAGATCTAATGTCGCAGTCCCGCACTCGCGAGATACTCACTAAGACCACTGTGGACCATATGGCCATAATCAAAAAGTACACATCAGGAAGGCAAGAGAAGAACCCCGCACTCAGAATGAAGTGGATGATGGCAATGAAATACCCAATTACAGCAGACAAGAGAATAATGGACATGATTCCAGAGAGGAATGAACAAGGACAAACCCTCTGGAGCAAAACAAACGATGCTGGATCGGACCGCGTGATGGTATCACCTCTGGCCGTAACATGGTGGAATAGGAATGGCCCAACAACAAGCACAGTTCACTACCCTAAGGTATATAAAACTTATTTCGAAAAAGTCGAAAGGTTAAAACATGGTACCTTTGGCCCTGTCCACTTCAGAAATCAAGTTAAAATAAGAAGGAGGGTTGACACAAACCCTGGTCACGCAGATCTCAGTGCCAAGGAGGCACAGGATGTGATCATGGAAGTTGTTTTCCCAAATGAAGTGGGGGCAAGAATACTGACATCAGAGTCACAGCTGACAATAACAAAAGAAAAGAAAGAAGAGCTCCAGGATTGTAAAATTGCTCCCTTGATGGTGGCATACATGCTAGAAAGAGAGTTGGTTCGTAAAACGAGGTTTCTCCCGGTGGCTGGTGGGACAGGCAGTGT-TATATATGAAGTGCTGCACTTAACTCAGGGAACATGCTGGGAGCAAATGTACACTCCAGGAGGAGAAGTGAGAAATGATGATGTTGACCAAAGTTTGATTATCGCTGCTAGAAACATAGTAAGAAGAGCAGCAGTGTCAGCAGACCCATTAGCATCTCTCTTGGAAATGTGCCACAGCACTCAGATTGGAGGAATAAGGATGGTGGACATCCTTAGACAGAATCCAACGGAGGAACAAGCCGTAGACATATGCAAGGCAGCAATGGGGCTGAGGATCAGCTCATCTTTCAGCTTTGGTGGGTTCACTTTCAAAAGAACAAGCGGATCATCAGTTAAGAAAGAAGAAGAAGTGCTCACGGGCAACCTCCAAACACTGAAAATAAGAGTACATGAAGGATATGAAGAATTCACAATGGTCGGGAGAAGAGCAACAGCTATTCTCAGAAAAGCAACCAGGAGATTGATCCAGTTAATAGTAAGTGGGAGAGACGAGCAGTCAATTGCTGAGGCAATAATTGTGGCCATGGTATTTTCACAAGAGGATTGCATGATCAAGGCAGTTAGGGGCGATTTGAACTTTGTCAATAGGGCAAACCAGCGACTGAATCCCATGCACCAACTCTTGAGGCATTTCCAAAAAGATGCAAAAGTGCTTTTCCAGAACTGGGGAATTGAACCCATCGACAGTGTGATGGGAATGATCGGGATATTGCCTGATATGACCCCAAGCACGGAAATGTCGCTGAGAGGGATAAGAGTCAGCAAAATGGGAGTAGATGAATATTCCAGCACGGAGAGAGTGGTAGTGAGCATTGACCGATTTTTGAGGGTTCGGGATCAACGAGGGAACGTACTATTGTCTCCCGAAGAGGTCAGCGAGACACAAGGAACGGAGAAATTGACAATAACTTATTCGTCATCAATGATGTGGGAGATCAATGGTCCTGAGTCAGTGCTGGTCAACACTTATCAATGGATCATAAGGAACTGGGAAAGTTTGAAAATTCAATGGTCACAAGATCCCACGATGTTATACAACAAAATGGAATTTGAACCATTCCAGTCTCTTGTCCCTAAGGCAACCAGAAGTCGTTACAGTGGATTCGTGAGGACACTGTTCCAGCAAATGCGGGATGTGCTTGGAACATTTGACACTGTCCAAATAATAAAACTTCTCCCCTTTGCTGCTGCTCCACCGGAACAGAGTAGGATGCAGTTCTCCTCACTGACTGTGAATGTGAGAGGATCAGGGTTGAGGATACTGGTAAGAGGCAATTCTCCAGTGTTCAATTCCAACA-AAGCAACCAAAAGGCTTACAATTCTTGGAAAGGATGCAGGTGCATTGACTGAAGATCCAGATGAAGGCACAGCTGGAGTGGAGTCTGCTGTCCTGAGGGGATTTCTCATTTTGGGCAAAGAAGACAAGAGATATGGCCCAGCATTAAGCATCAATGAACTGAGCAATCTTGCAAAAGGAGAGAAGGCTAATGTGCTAATTGGGCAAGGAGACGTGGTGTTGGTAATGAAACGGAAACGGGACTCTAGCATACTTACTGACAGCCAGACAGCGACCAAAAGAATTCGGATGGCCAT
>FJ374512.1_Influenza_A_virus_(A/swine/Shanghai/1/2007(H1N2))_segment_1_polymerase_PB2_(PB2)_gene_complete_cds(2)
ATGGAGAGAATAAAAGAACTAAGAGATCTAATGTCGCAGTCTCGCACTCGCGAGATACTCACTAAGACCACTGTGGACCATATGGCCATAATCAGAAAGTACACATCAGGGAGGCAAGAGAAGAACCCCGCACTCAGAATGAAGTGGATGATGGCAATGAAATACCCAATTACAGCAGACAAGAGAATAATGGACATGATTCCAGAGAGAAATGAACAAGGGCAAACCCTCTGGAGTAAAACAAATGATGCTGGATCAGACCGCGTGATGGTATCACCTCTGGCCGTAACATGGTGGAATAGGAATGGCCCAACAACAAGTACAGTTCACTACCCTAAGGTATATAAAACTTATTTTGAAAAGGTCGAAAGGTTAAAACATGGTGCCTTTGGCCCTGTCCACTTCAGAAATCAAGTTAAAATAAGAAGGAGAGTTGACACAAACCCTGGTCACGCAGATCTCAGTGCAAAGGAGGCACAGGATGTGATCATGGAAGTTGTTTTCCCAAATGAAGTGGGGGCAAGAATACTGACATCAGAGTCACAGCTGACAATAACAAAAGAGAAGAAAGAAGAGCTCCAGGATTGTAAAATTGCTCCCTTGATGGTGGCATACATGCTAGAAAGAGAGTTGGTCCGTAAAACGAGGTTTCTCCCGGTGGCTGGTGGAACGGGCAGTGTTTATAT-TGAGGTGCTGCACTTAACCCAGGGGACATGCTGGGAGCAGATGTACACTCCAGGAGGAGAAGTGAGAAATGATGATATTGACCAAAGTTTGATTATCGCTGCTAGAAACATAGTAAGAAGAGCAGCAGTGTCAGCAGACCCATTAGCATCTCTCTTGGAAATGTGCCACAGCACACAGATTGGGGGAATAAGGATGGTGGACATCCTTAGACAGAATCCGACAGAGGAACAAGCCGTAGACATATGCAAGGCAGCGATGGGGTTGAGGATTAGCTCATCTTTCAGTTTTGGTGGATTCACTTTCAAAAGAACAAGCGGATCATCAGTCAAGAAAGAAGAGGAAATGCTCACGGGCAACCTCCAAACACTGAAAATGAGAGTGCATGAAGGATATGAAGAATTCACAATGGTCGGGAGAAGAGCAACAGCCATTCTCAGAAAAGCAACCAGGAGATTGATCCAGTTAATAGTAAGTGGGAGAGACGAGCAGTCAATTGCTGAGGCAATAATTGTGGCCATGGTATTTTCACAAGAGGATTGCATGATCAAAGCAGTTAGGGGCGATCTGAACTTTGTCAATAGGGCAAACCAGCGGCTGAATCCCATGCACCAACTATTGAGACATTTCCAAAAAGATGCAAAAGTGCTTTTCCAGAACTGGGGAATTGAACCCATCGACAATGTGATGGGGATGATTGGAATATTGCCCGACATGACCCCAAGCACGGAGATGTCACTGAGAGGGATAAGAGTCAGCAAAATGGGAGTAGATGAATACTCCAGCACGGAGAGAGTGGTAGTGAGCATTGACCGATTTTTGAGGGTTCGGGATCAACGAGGGAACGTACTATTGTCTCCCGAAGAGATAAGCGAGACACAAGGAACGGAAAAGTTGACAATAACTTATTCGTCATCAATGATGTGGGAGATCAATGGTCCTGAATCAGTGTTGGTCAACACCTATCAGTGGATCATCAGGAACTGGGAAACTGTGAAAATTCAATGGTCACAAGATCCCACGATGTTATACAACAAAATGGAATTTGAACCATTTCAGTCTCTTGTCCCTAAAGCAACCAGAAGCCGATACAGTGGATTCGTAAGGACACTGTTCCAGCAAATGCGGGATGTACTTGGAACATTTGACACTGTTCAAATAATAAAACTTCTCCCCTTTGCTTCTGCTCCACCAGAACAGAGTAGGATGCAGTTTTCCTCATTAACTGTGAATGTAAGAGGATCAGGGATGAGGATACTGGTAAGAGGCAATTCTCCAGTGTTCAATTACAACA-AGGCAACCAAAAGGCTTACAGTTCTTGGAAAAGATGCAGGTGCATTGACTGAAGACCCAGATGAAGGCACAGCTGGGGTGGAGTCTGCTGTCCTGAGAGGATTTCTCATTTTGGGCAAAGAAGACAAGAGATATGGCCCAGCATTAAGCATCAATGAACTGAGCAACCTTGCAAAAGGAGAGAAGGCTAATGTGCTAATTGGGCAAGGAGACGTAGTGTTGGTCATGAAACGGAAACGAGACTCTAGCATACTTACTGATAGCCAGACAGCGACCAAAAGAATTCGGATGGCCAT
