# Supplementary material for: Re-evaluation of the evolution of influenza H1 viruses using direct PCA
Source: Sci Rep. 2019 Dec 17;9:19287. doi: 10.1038/s41598-019-55254-z (PMC6917806; doi:10.1038/s41598-019-55254-z)
Supplement: Supplementary file 1 — data set 1 [file 41598_2019_55254_MOESM1_ESM.zip › information/supplement/S2/seg2trim.fas]

>CY066965.1_Influenza_A_virus_(A/Aarhus/INS240/2009(H1N1))_segment_2_complete_sequence
ATGGATGTCAATCCGACTCTACTTTTCCTAAAAATTCCAGCGCAAAATGCCATAAGCACCACATTCCCTTATACTGGAGATCCTCCATACAGCCATGGAACAGGAACAGGATACACCATGGACACAGTAAACAGAACACACCAATACTCAGAAAAGGGAAAGTGGACGACAAACACAGAGACTGGTGCACCCCAGCTCAACCCGATTGATGGACCACTACCTGAGGATAATGAACCAAGTGGGTATGCACAAACAGACTGTGTTCTAGAGGCTATGGCTTTCCTTGAAGAATCCCACCCAGGAATATTTGAGAATTCATGCCTTGAAACAATGGAAGTTGTTCAACAAACAAGGGTAGATAAACTAACTCAAGGTCGCCAGACTTATGATTGGACATTAAACAGAAATCAACCGGCAGCAACTGCGTTGGCCAACACCATAGAAGTCTTTAGATCGAATGGCCTAACAGCTAATGAGTCAGGAAGGCTAATAGATTTCTTAAAGGATGTAATGGAATCAATGAACAAAGAGGAAATAGAGATAACAACCCACTTTCAAAGAAAAAGGAGAGTAAGAGACAACATGACCAAGAAGATGGTCACGCAAAGAACAATAGGGAAGAAAAAACAAAGACTGAATAAGAGAGGCTATCTAATAAGAGCACTGACATTAAATACGATGACCAAAGATGCAGAGAGAGGCAAGTTAAAAAGAAGGGCTATCGCAACACCTGGGATGCAGATTAGAGGTTTCGTATACTTTGTTGAAACTTTAGCTAGGAGCATTTGCGAAAAGCTTGAACAGTCTGGGCTCCCAGTAGGGGGCAATGAAAAGAAGGCCAAACTGGCAAATGTTGTGAGAAAGATGATGACTAATTCACAAGACACAGAGATTTCTTTCACAATCACTGGGGACAACACTAAGTGGAATGAAAATCAAAATCCTCGAATGTTCCTGGCGATGATTACATATATCACCAGAAATCAACCCGAGTGGTTCAGAAACATCCTGAGCATGGCACCCATAATGTTCTCAAACAAAATGGCAAGACTAGGGAAAGGGTACATGTTCGAGAGTAAAAGAATGAAGATTCGAACACAAATACCAGCAGAAATGCTAGCAAGCATTGACCTGAAGTACTTCAATGAATCAACAAAGAAGAAAATTGAGAAAATAAGGCCTCTTCTAATAGATGGCACAGCATCACTGAGTCCTGGGATGATGATGGGCATGTTCAACATGCTAAGTACGGTCTTGGGAGTCTCGATACTGAATCTTGGACAAAAGAAATACACCAAGACAATATACTGGTGGGATGGGCTCCAATCATCCGACGATTTTGCTCTCATAGTGAATGCACCAAACCATGAGGGAATACAAGCAGGAGTGGACAGATTCTACAGGACCTGCAAGTTAGTGGGAATCAACATGAGCAAAAAGAAGTCCTATATAAATAAGACAGGGACATTTGAATTCACAAGCTTTTTTTATCGCTATGGATTTGTGGCTAATTTTAGCATGGAGCTACCCAGCTTTGGAGTGTCTGGAGTAAATGAATCAGCTGACATGAGTATTGGAGTAACAGTGATAAAGAACAACATGATAAACAATGACCTTGGACCTGCAACGGCCCAGATGGCTCTTCAACTGTTCATCAAAGACTACAGATACACATATAGGTGCCATAGGGGAGACACACAAATTCAGACGAGAAGATCATTTGAGTTAAAGAAGCTGTGGGATCAAACCCAATCAAAGGTAGGGCTATTAGTATCAGATGGAGGACCAAACTTATACAATATACGGAATCTTCACATTCCTGAAGTCTGCTTAAAATGGGAGCTAATGGATGATGATTATCGGGGAAGACTTTGTAATCCCCTGAATCCCTTTGTCAGTCATAAAGAGATTGATTCTGTAAACAATGCTGTGGTAATGCCAGCCCATGGTCCAGCCAAAAGCATGGAATATGATGCCGTTGCAACTACACATTCCTGGATTCCCAAGAGGAATCGTTCCATTCTCAACACAAGCCAAAGGGGAATTCTTGAGGATGAACAGATGTACCAGAAGTGCTGCAATCTATTCGAGAAATTTTTCCCTAGCAGTTCATATAGGAGACCGGTTGGAATTTCTAGCATGGTGGAGGCCATGGTGTCTAGGGCCCGGATTGATGCCAGGGTCGACTTCGAGTCTGGACGGATCGGGAAGGAAGAGTTCTCTGAGATCATGAAGATCTGTTCCACCATTGAAGAACTCAGACGGCAAAAATA
>CY050204.1_Influenza_A_virus_(A/Mexico_City/001/2009(H1N1))_segment_2_complete_sequence
ATGGATGTCAATCCGACTCTACTTTTCCTAAAAATTCCAGCGCAAAATGCCATAAGCACCACATTCCCTTATACTGGAGATCCTCCATACAGCCATGGAACAGGAACAGGATACACCATGGACACAGTAAACAGAACACACCAATACTCAGAAAAGGGAAAGTGGACGACAAACACAGAGACTGGTGCACCCCAGCTCAACCCGATTGATGGACCACTACCTGAGGATAATGAACCAAGTGGGTATGCACAAACAGACTGTGTTCTAGAGGCTATGGCTTTCCTTGAAGAATCCCACCCAGGAATATTTGAGAATTCATGCCTTGAAACAATGGAAGTTGTTCAACAAACAAGGGTAGATAAACTAACTCAAGGTCGCCAGACTTATGATTGGACATTAAACAGAAATCAACCGGCAGCAACTGCATTGGCCAACACCATAGAAGTCTTTAGATCGAATGGCCTAACAGCTAATGAGTCAGGAAGGCTAATAGATTTCTTAAAGGATGTAATGGAATCAATGAACAAAGAGGAAATAGAGATAACAACCCACTTTCAAAGAAAAAGGAGAGTAAGAGACAACATGACCAAGAAGATGGTCACGCAAAGAACAATAGGGAAGAAAAAACAAAGACTGAATAAGAGAGGCTATCTAATAAGAGCACTGACATTAAATACGATGACCAAAGATGCAGAGAGAGGCAAGTTAAAAAGAAGGGCTATCGCAACACCTGGGATGCAGATTAGAGGTTTCGTATACTTTGTTGAAACTTTAGCTAGGAGCATTTGCGAAAAGCTTGAACAGTCTGGGCTCCCAGTAGGGGGCAATGAAAAGAAGGCCAAACTGGCAAATGTTGTGAGAAAGATGATGACTAATTCACAAGACACAGAGATTTCTTTCACAATCACTGGGGACAACACTAAGTGGAATGAAAATCAAAATCCTCGAATGTTCCTGGCGATGATTACATATATCACCAGAAATCAACCCGAGTGGTTCAGAAACATCCTGAGCATGGCACCCATAATGTTCTCAAACAAAATGGCAAGACTAGGGAAAGGGTACATGTTCGAGAGTAAAAGAATGAAGATTCGAACACAAATACCAGCAGAAATGCTAGCAAGCATTGACCTGAAGTACTTCAATGAATCAACAAAGAAGAAAATTGAGAAAATAAGGCCTCTTCTAATAGATGGCACAGCATCACTGAGTCCTGGGATGATGATGGGCATGTTCAACATGCTAAGTACGGTCTTGGGAGTCTCGATACTGAATCTTGGACAAAAGAAATACACCAAGACAATATACTGGTGGGATGGGCTCCAATCATCCGACGATTTTGCTCTCATAGTGAATGCACCAAACCATGAGGGAATACAAGCAGGAGTGGACAGATTCTACAGGACCTGCAAGTTAGTGGGAATCAACATGAGCAAAAAGAAGTCCTATATAAATAAGACAGGGACATTTGAATTCACAAGCTTTTTTTATCGCTATGGATTTGTGGCTAATTTTAGCATGGAGCTACCCAGCTTTGGAGTGTCTGGAGTAAATGAATCAGCTGACATGAGTATTGGAGTAACAGTGATAAAGAACAACATGATAAACAATGACCTTGGACCTGCAACGGCCCAGATGGCTCTTCAATTGTTCATCAAAGACTACAGATACACATATAGGTGCCATAGGGGAGACACACAAATTCAGACGAGAAGATCATTTGAGTTAAAGAAGCTGTGGGATCAAACCCAATCAAAGGTAGGGCTATTAGTATCAGATGGAGGACCAAACTTATACAATATACGGAATCTTCACATTCCTGAAGTCTGCTTAAAATGGGAGCTAATGGATGATGATTATCGGGGAAGACTTTGTAATCCCCTGAATCCCTTTGTCAGTCATAAAGAGATTGATTCTGTAAACAATGCTGTGGTAATGCCAGCCCATGGTCCAGCCAAAAGCATGGAATATGATGCCGTTGCAACTACACATTCCTGGATTCCCAAGAGGAATCGTTCTATTCTCAACACAAGCCAAAGGGGAATTCTTGAGGATGAACAGATGTACCAGAAGTGCTGCAATCTATTCGAGAAATTTTTCCCTAGCAGTTCATATAGGAGACCGGTTGGAATTTCTAGCATGGTGGAGGCCATGGTGTCTAGGGCCCGGATTGATGCCAGGGTCGACTTCGAGTCTGGACGGATCAAGAAAGAAGAGTTCTCTGAGATCATGAAGATCTGTTCCACCATTGAAGAACTCAGACGGCAAAAATA
>CY206739.1_Influenza_A_virus_(A/mallard/Southcentral_Alaska/12ML00995/2014(H1N1))_polymerase_PB1_(PB1)_and_PB1-F2_protein_(PB1-F2)_genes_complete_cds
ATGGATGTCAATCCGACTTTACTTTTCTTGAAAGTTCCAGCGCAAAATGCCATAAGCACCACATTCCCGTACACTGGAGACCCTCCATACAGCCATGGAACAGGAACAGGATACACCATGGACACGGTCAACAGAACACATCAATATTCAGAAAAGGGGAAATGGACAACAAACTCAGAGACTGGAGCACCCCAACTTAACCCAATTGATGGACCACTGCCCGAGGACAATGAGCCAAGTGGATATGCACAAACGGACTGTGTCCTTGAAGCAATGGCTTTCCTTGAAGAATCCCACCCAGGAATCTTTGAAAACTCGTGTCTTGAGACGATGGAAGTTATTCAACAAACAAGAGCAGACAAATTGACCCAAGGCCGTCAGACCTATGATTGGACATTAAACAGGAATCAACCGGCTGCAACTGCATTAGCTAATACTATAGAGGTATTCAGATCGAACGGTCTGACAGCTAATGAATCAGGAAGGCTAATAGATTTTCTCAAGGATGTGATGGAATCAATGGATAAAGAGGAAATGGAAATAACAACGCATTTCCAAAGGAAAAGAAGAGTAAGGGACAACATGACCAAGAAAATGGTCACACAAAGGACAATAGGAAAGAAGAAGCAGAGGCTAAATAAAAAGAGCTATCTAATAAGAGCCTTGACACTGAACACAATGACAAAAGACGCCGAAAGAGGCAAATTAAAGAGAAGAGCAATTGCAACACCCGGAATGCAAATCAGAGGATTTGTATACTTTGTTGAAACATTAGCAAGGAGCATTTGTGAGAAGCTTGAACAATCTGGACTCCCAGTTGGAGGCAATGAAAAGAAGGCTAAACTGGCAAATGTTGTGAGGAAAATGATGACTAATTCACAAGATACAGAACTCTCCTTCACAATCACTGGAGACAACACCAAATGGAATGAAAACCAGAACCCTAGGATGTTTCTGGCAATGATAACATATATAACAAGAAACCAACCTGAATGGTTTAGGAATGTCTTGAGCATTGCACCCATAATGTTCTCAAACAAAATGGCAAGACTAGGGAAAGGATACATGTTCGAAAGTAAGAGCATGAAGCTTCGAACACAAATACCGGCAGAAATGCTAGCAAGTATTGATCTGAAATATTTCAATGAGTCGACAAAAAAGAAAATTGAAAAGATAAGACCTCTTCTAATAGATGGTACAGCCTCATTGAGTCCTGGAATGATGATGGGCATGTTCAACATGCTAAGTACAGTTTTGGGAGTTTCGATTTTAAATCTAGGACAAAAGAGGTACACCAAAACAACATACTGGTGGGACGGGCTCCAATCCTCTGATGACTTTGCTCTCATAGTGAATGCCCCGAATCATGAGGGGATACAAGCAGGAGTAGACAGATTCTATAGAACCTGCAAGCTGGTTGGAATCAACATGAGCAAAAAGAAGTCCTACATAAACAGGACAGGAACATTTGAATTCACAAGTTTTTTCTATCGCTATGGATTTGTAGCCAATTTCAGTATGGAGTTGCCCAGCTTTGGAGTGTCTGGGATTAATGAATCTGCAGACATGAGCATTGGAGTAACAGTGATAAAGAACAACATGATAAACAATGATCTTGGACCAGCAACAGCTCAAATGGCTCTTCAGCTGTTCATCAAGGATTACAGATACACGTATCGGTGTCACAGAGGAGACACACAAATTCAGACAAGGAGGTCATTCGAGCTGAAGAAATTGTGGGAACAAACCCGCTCAAAAGCGGGACTGCTGGTCTCAGACGGAGGACCAAACCTATACAATATCCGGAATCTACACATTCCGGAAGTCTGCTTAAAATGGGAGCTGATGGACGAAGACTATCAGGGAAGGCTTTGCAACCCCCTGAATCCGTTTGTCAGCCACAAGGAGATAGAGTCTGTAAACAATGCTGTGGTGATGCCAGCTCATGGCCCAGCCAAGAGCATGGAGTATGATGCTGTGGCTACTACACACTCCTGGATACCTAAGAGGAATCGCTCTATCCTCAATACAAGCCAAAGGGGAATCCTTGAGGATGAACAGATGTATCAAAAGTGCTGCAATCTATTCGAGAAATTCTTCCCTAGCAGCTCATACAGGAGACCGGTTGGAATTTCCAGCATGGTAGAGGCCATGGTTTCTAGGGCCCGAATCGATGCGCGAATTGACTTCGAATCTGGACGGATTAAGAAAGAGGAGTTTGCTGAGATCATGAAGATCTGTTCCACCATTGAAGAACTCAGACGGCAGAAATA
>KR701151.1_Influenza_A_virus_(A/swine/Netherlands/Mill-CVI2617A/2012(H1N1))_segment_2_polymerase_PB1_(PB1)_and_PB1-F2_protein_(PB1-F2)_genes_complete_cds
ATGGATGTCAACCCGACTTTACTCTTCTTAAAAGTGCCAGCACAAAATGCTATAAGCACTACATTCCCTTATACTGGAGATCCCCCATACAGTCATGGAACAGGAACAGGATACACCATGGACACGGTCAACAGAACACATCAATATTCAGAAAAAGGAAGATGGACAACAAACACAGAAACTGGAGCACCTCAGCTTAACCCGATTGATGGACCACTACCTGAGGACAATGAGCCAAGCGGGTATGCTCAAACAGACTGTGTCCTGGAGGCAATGGCTTTCCTTGAGGAATCCCACCCAGGGATATTTGAAAACTCTTGTATTGAAACGATGGAGGTTGTCCAACAAACAAGAGTGGACAAACTGACTCAAGGTCGTCAGACCTATGACTGGACATTGAATAGAAACCAACCGGCTGCGACTGCTTTGGCCAACACAATAGAGGTATTCAGGATGAACAATTTAACAGCCAATGAGTCGGGAAGATTGGTAGATTTCCTTAAGGATGTAATGGAATCAATGGATAAAGAAGAAATGGAAATAACAACACATTTCCAAAGAAAAAGAAGAATAAGGGACAACATGACCAAGAAAATGGTAACACAAAGGACAATAGGGAAGAAAAAGCAGAAACTGAACAAGAGGAGTTATATAATAAGAGCATTGACATTAAACACAATGACAAAAGATGCAGAAAGAGGCAAGTTGAAAAGGCGTGCAATTGCAACACCAGGGATGCAGATCAGAGGATTTGTGTACTTCGTAGAAACACTGGCGAGGAGCATCTGTGAGAAACTTGAGCAATCTGGGCTCCCAGTAGGGGGGAATGAAAAGAAAGCCAAATTAGCAAATGTTGTGAGGAAAATGATGACCAACTCACAAGATACAGAGCTTTCCTTCACAATTACTGGGGACAACACCAAATGGAATGAAAATCAAAATCCCAGGGTGTTCCTGGCGATGATAACATACATCACAAGAAATCAACCTGAATGGTTCAGAAATGTTTTAAGCATCGCCCCTATAATGTTCTCAAACAAAATGGCAAGATTAGGAAAAGGATACATGTTCGAGAGTAAAAGCATGAAGCTACGAACACAAATACCAGCAGAAATGCTCGCATATATTGACCTGAAATACTTCAATGAATCAACAAGGAAAAAGATTGAGAAGATAAGGCCACTCCTCGCAGATGGCACGGCCTCACTAAGCCCTGGAATGATGATGGGCATGTTTAACATGCTGAGCACAGTTCTAGGAGTCTCAATCCTGAACCTTGGGCAAAAGAAGTACACTAAAACCACCTACTGGTGGGATGGACTCCAATCTTCTGATGACTTCGCCCTTATAGTGAATGCACCTAATCATGAAGGAATACAAGCAGGAGTGGATAGATTCTATAGGACCTGCAAACTGGTTGGAATCAATATGAGCAAAAAGAAATCTTACATAAATAGGACAGGAACATTTGAATTCACAAGTTTTTTCTACCGCTATGGGTTTGTAGCCAACTTCAGTATGGAGCTACCCAGCTTCGGGGTATCTGGAGTTAATGAATCGGCTGACATGAGCATTGGAGTGACAGTGATAAAGAACAACATGATAAACAATGATCTCGGCCCAGCAACAGCCCAAATGGCCCTTCAGCTATTTATCAAGGACTACAGGTATACATATCGATGCCACAGAGGTGACACACAGATCCAAACGAAAAGATCATTCGAGCTAAAAAAACTATGGGAGCAGACCCATTCAAAGGCAGGACTACTGGTTTCAGATGGAGGACCAAATCTGTATAATATCCGGAACCTCCACATCCCGGAAGTCTGTTTGAAATGGGAGCTAATGGATGTAGATTATCGGGGAAGATTATGTAACCCTCTGAATCCGTTCGTCAATCACAAGGGAATTGAGTCTGTAAACAATGCCGTGGTAATGCCAGCCCATGGTCCAGCTAAAAGCATGGAATATGATGCTGTTGCAACTACACATTCTTGGATTCCAAAAAGGAATCGTTCCATTCTCAATACCAGCCAAAGGGGAATCCTTGAAGATGAACAAATGTACCAGAAGTGCTGCAATCTATTCGAGAAATTCTTCCCCAGCAGTTCATACAGGAGGCCAGTTGGAATTTCAAGCATGGTGGAGGCCATGGTATCTAGGGCCAGAATTGATGCACGGGTTGATTTCGAGTCTGGAAGGATTAAGAAAGAAGAATTTGCTGAGATCATGAAGATCTGTTCCACCATTGAAGAGCTCAGACGGCAAAATTA
>KP873114.1_Influenza_A_virus_(A/swine/Illinois/A01134201/2011(H1N1))_segment_2_polymerase_PB1_(PB1)_gene_complete_cds_and_nonfunctional_PB1-F2_protein_(PB1-F2)_gene_complete_sequence
ATGGATGTCAATCCGACTCTACTTTTCCTAAAAATTCCAGCGCAAAATGCCATAAGCACCACATTCCCTTATACTGGAGATCCTCCATACAGCCATGGAACGGGAACAGGATACACCATGGACACAGTAAACAGAACACACCAATACTCAGAAAAGGGAAAGTGGACGACAAACACAGAGACTGGTGCACCCCAGCTCAACCCGATTGATGGACCACTACCTGAGGATAATGAACCAAGTGGGTATGCACAAACAGACTGTGTTCTAGAGGCTATGGCTTTCCTTGAAGAATCCCACCCAGGAATATTTGAGAATTCATGCCTTGAAACAATGGAAGTTGTTCAACAAACAAGGGTAGATAAACTAACTCAAGGTCGCCAGACTTATGATTGGACATTAAACAGAAATCAACCGGCAGCAACTGCATTGGCCAACACCATAGAAGTCTTTAGATCGAATGGCCTAACAGCTAATGAGTCAGGAAGGCTAATAGATTTCTTAAAGGATGTAATGGAATCAATGAACAAAGAGGAAATAGAGATAACAACCCACTTTCAAAGAAAAAGGAGAGTAAGAGACAACATGACCAAGAAGATGGTCACGCAAAGAACAATAGGGAAGAAAAAACAAAGACTGAATAAGAGAGGCTATCTAATAAGAGCACTGACATTAAATACGATGACCAAAGATGCAGAGAGAGGCAAGTTAAAAAGAAGGGCTATCGCAACACCTGGGATGCAGATTAGAGGTTTCGTATACTTTGTTGAAACTTTAGCTAGGAGCATTTGCGAAAAGCTTGAACAGTCTGGGCTCCCAGTAGGGGGCAATGAAAAGAAGGCCAAACTGGCAAATGTTGTGAGAAAGATGATGACTAATTCACAAGACACAGAGATTTCTTTCACAATCACTGGAGACAACACTAAGTGGAATGAAAATCAAAATCCTCGAATGTTCCTGGCGATGATTACATATATCACCAGAAATCAACCCGAGTGGTTCAGAAACATCCTGAGCATGGCACCCATAATGTTCTCAAACAAAATGGCAAGACTAGGGAAAGGGTACATGTTCGAGAGTAAAAGAATGAAGATTCGAACACAAATACCAGCAGAAATGCTAGCAAGCATTGACCTGAAGTACTTCAATGAATCAACAAAGAAGAAAATTGAGAAAATAAGGCCTCTTTTAATAGATGGCACAGCATCACTGAGTCCTGGGATGATGATGGGCATGTTCAACATGCTAAGTACGGTCTTGGGAGTCTCGATACTGAATCTTGGACAAAAGAAATACACCAAGACAATATACTGGTGGGATGGGCTCCAATCATCCGACGATTTTGCTCTCATAGTGAATGCACCAAACCATGAGGGAATACAAGCAGGAGTGGACAGATTCTACAGGACCTGCAAGTTAGTGGGAATCAACATGAGCAAAAAGAAGTCCTATATAAATAAGACAGGGACATTTGAATTCACAAGCTTTTTTTATCGCTATGGATTTGTGGCTAATTTTAGCATGGAGCTACCCAGCTTTGGAGTGTCTGGAGTAAATGAATCAGCTGACATGAGTATTGGAGTAACAGTGATAAAGAACAACATGATAAACAATGACCTTGGACCTGCAACGGCCCAGATGGCTCTTCAATTGTTCATCAAAGACTACAGATACACATATAGGTGCCATAGGGGAGACACACAAATTCAGACGAGAAGATCATTTGAGTTAAAGAAGCTGTGGGATCAAACCCAATCAAAGGTAGGGCTATTAGTATCAGATGGAGGACCAAATTTATACAATATACGGAATCTTCACATTCCTGAAGTCTGCTTAAAATGGGAGCTAATGGATGATGATTATCGGGGAAGACTTTGTAATCCCCTGAATCCCTTTGTAAGTCATAAAGAGATTGATTCTGTAAACAATGCTGTGGTGATGCCAGCCCATGGTCCAGCCAAAAGCATGGAGTATGATGCCGTTGCAACTACACATTCCTGGATTCCCAAGAGGAATCGTTCTATTCTCAACACAAGCCAAAGGGGAATTCTTGAGGATGAACAGATGTACCAGAAGTGCTGCAATCTATTCGAGAAATTTTTCCCTAGCAGTTCATATAGGAGACCGGTTGGAATTTCTAGCATGGTGGAGGCCATGGTGTCTAGGGCCCGGATTGATGCCAGGGTCGACTTTGAGTCTGGACGGATCAAGAAAGAAGAGTTCTCTGAGATCATGAAGATCTGTTCCACCATTGAAGAACTCAGACGGCAAAAATA
>KM029885.1_Influenza_A_virus_(A/swine/Guangxi/NS2196/2012(H1N1))_segment_2_polymerase_PB1_(PB1)_and_putative_PB1-F2_protein_(PB1-F2)_genes_complete_cds
ATGGATGTCAACCCGACTCTACTTTTCTTGAAAGTGCCAGCGCAAAATGCTATAAGCACTACATTCCCTTACACTGGAGATCCTCCATACAGCCATGGAACAGGGACAGGATACACCATGGACACGGTAAACAGGACACACCAATATTCAGAAAGGGGAAGATGGACAACAAACACAGAGACTGGAGCACCTCAGCTTAACCCGATTGATGGACCACTACCTGAGGACAATGAGCCAAGCGGGTATGCTCAAACAGACTGCGTCCTGGAGGCAATGGCTTTCCTTGAGGAATCCCACCCAGGGATATTTGAAAACTCGTGTCTTGAAACAATGGAGATTGTCCAACAAACAAGAGTGGACAAACTGACCCAAGGCCGTCAGACCTATGACTGGACATTAAATAGAAACCAGCCGGCTGCGACTGCCTTGGCCAACACAATAGAGGTCTTCAGATTGAACAGTCTAACAGCCAATGAATCAGGAAGATTGATAGATTTCCTTAAGGATGTGATGGAATCAATGGATAAAGAAGAGATGGAAATAACAACACATTTCCAAAGGAAAAGAAGAATAAGGGACAACATAACCAAGAAAATGGTAACACAAAGGACAATAGGAAAGAAAAAGCAAAAACTAAACAAAAGGAGTTATCTAATAAGAGCATTGACATTAAACACAATGACAAAGGACGCAGAAAGGGGCAAATTAAAAAGGCGTGCAATTGCAACACCAGGGATGCAGATCAGAGGGTTTGTGTACTTCGTAGAAACACTGGCGAGGAACATCTGTGAGAAACTTGAGCAATCTGGGCTCCCAGTTGGAGGAAATGAAAAGAAAGCCAAATTGGCAAATGTTGTGAGAAAAATGATGACCAACTCACAGGATACAGAGCTCTCCTTCACAATTACTGGAGACAACACCAAATGGAATGAGAATCAAAATCCCAGGGTGTTTCTGGCGATGATAACGTACATCACAAGAAATCAGCCTGACTGGTTCAGAAATGTTTTAAGCATTGCCCCTATAATGTTCTCAAACAAAGTGGCAAGGCTAGGGAAAGGATACATGTTCGAAAGTAAGAGCATGAAACTACGGACACAAATACCAGCAGAAATGCTTGCAGATATTGACTTGAAATATTTCAATGAATCAACAAGGAAAAAAATTGAGAAGATAAGGCCACTCCTAATAGATGGCACAGCCTCATTAAGTCCTGGAATGATGATGGGCATGTTTAACATGCTTAGCACTGTCCTAGGAGTTTCAATCCTGAATCTTGGGCAAAAGAGATACACTAAAACTACATACTGGTGGGACGGACTCCAATCTTCCGATGACTTCGCCCTCATAGTGAATGCACCTAACCATGAGGGAATACAAGCGGGAGTGAACAGATTCTATAGGACCTGCAAACTGGTTGGGATCAATATGAGCAAAAAGAAATCTTACATAAATAGGACAGGAACATTTGAATTCACAAGCTTTTTCTACCGCTACGGGTTTGTAGCCAATTTTAGTATGGAGCTACCCAGCTTTGGGGTGTCTGGGGTCAACGAATCGGCTGATATGAGCATTGGAGTGACAGTGATAAAGAACAACATGATAAACAATGATCTCGGGCCAGCAACTGCCCAAATGGCTCTTCAGCTATTCGTTAAGGACTACAGATATACATACCGGTGCCACAGAGGTGACACACAAATCCAAACGAAAAGATCATTTGAGCTAAAAAGGCTATGGGAGCAGACCCATTCAAAAACAGGACTACTAATTTCAGATGGAGGACCAAATCTATATAATATCCGGAATCTCCACATTCCGGAAGTTTGCCTGAAGTGGGAGCTAATGGATATAGACTATCGGGGGAGATTGTGTAATCCTCTGAATCCATTTGTTAACCACAAGGGAATTGAATCCATAAACAGTGCCGTGGTAATGCCAGCTCATGGTCCAGCTAAGAGTATGGAATATGATGCTGTTGCAACTACACATTCTTGGATTCCCAAAAGGAACCGTTCCATTCTCAATACCAGCCAAAGGGGAATTCTTGAGGATGAACAAATGTACCAGAAGTGCTGTAATCTATTCGAAAAATTCTTCCCTAGCAGTTCATACAGGAGGCCAGTTGGAATTTCCAGCATGGTGGAGGCCATGGTATCTAGGGCCAGAATTGATGCACGGATTGATTTCGAGTCTGGAAGGATTAAGAAAGAAGAGTTTGCTGAGATCATGAAGACCTGTTCCACCATTGAAGAGCTCAGACGGCAAAAGTA
>KX232483.1_Influenza_A_virus_(A/turkey/Ontario/FAV-006-4/2016(H1N1))_segment_2_polymerase_PB1_(PB1)_gene_complete_cds_and_nonfunctional_PB1-F2_protein_(PB1-F2)_gene_complete_sequence
ATGGATGTCAATCCGACTCTACTTTTCCTAAAAATTCCAGCACAAAATGCCATAAGCACCACATTCCCTTATACTGGAGATCCTCCATACAGCCATGGAACAGGAACAGGATACACCATGGACACAGTAAACAGAACACACCAATACTCAGAAAAGGGGAAGTGGACAACAAACACAGAGACTGGTGCACCCCAGCTCAACCCGATTGACGGACCACTACCTGAAGATAATGAACCAAGTGGGTATGCACAAACAGACTGTGTTCTAGAGGCTATGGCTTTTCTTGAAGAATCCCATCCAGGAATATTTGAGAATTCATGCCTTGAAACAATGGAAGTTGTTCAACAAACAAGGGTAGATAAACTGACTCAAGGTCGCCAGACTTATGATTGGACATTAAACAGAAATCAACCGGCAGCAACTGCATTGGCCAACACCATAGAAGTTTTTAGATCGAATGACCTAACAGCTAACGAGTCAGGAAGGCTAATAGATTTCTTAAAGGATGTGATGGAATCAATGAACAAAGAGGAAATAGAGATAACAACCCACTTTCAAAGAAAAAGGAGAGTAAGAGACAACATGACCAAGAAGATGGTCACGCAAAGAACAATAGGGAAGAAAAAACAGAGACTGAATAAGAGAGACTATCTAATAAGAGCACTGACATTAAATACGATGACCAAAGATGCAGAGAGAGGCAAGTTAAAAAGAAGGGCTATCGCAACACCTGGGATGCAGATTAGAGGTTTCGTATACTTTGTTGAAACTTTAGCTAGGAGCATTTGCGAAAAGCTTGAACAGTCTGGGCTCCCAGTAGGGGGCAATGAAAAGAAGGCCAAATTGGCAAATGTTGTGAGAAAGATGATGACTAATTCACAAGATACAGAGATTTCTTTCACAATCACTGGGGACAACACTAAGTGGAATGAAAATCAAAATCCTCGAATGTTCCTGGCGATGATTACATATATCACCAGAAATCAACCCGAGTGGTTTAGAAACATCCTGAGCATGGCACCCATAATGTTCTCAAATAAAATGGCAAGACTAGGAAAAGGGTACATGTTCGAGAGTAAAAGAATGAAGATTCGAACACAAATACCAGCAGAAATGCTAGCAAGCATTGATCTGAAGTATTTCAATGAATCAACAAAGAAGAAAATTGAGAAAATAAGGCCTCTTTTAATGGATGGCACAGCATCACTGAGTCCTGGGATGATGATGGGCATGTTCAACATGCTAAGTACGGTCTTGGGAGTCTCGATACTGAATCTTGGACAAAAGAAATACACCAAGACAACATACTGGTGGGATGGGCTCCAATCATCCGACGATTTTGCTCTCATAGTGAATGCACCAAACCATGAAGGAATACAAGCAGGAGTGGACAGATTCTACAGGACCTGCAAGTTAGTGGGAATCAACATGAGCAAAAAGAAGTCCTATATAAATAAGACAGGGACATTTGAATTCACAAGCTTTTTTTATCGCTATGGATTTGTGGCTAATTTTAGCATGGAGCTACCCAGCTTTGGAGTGTCTGGAGTAAATGAATCAGCTGACATGAGTATTGGAGTAACAGTGATAAAGAACAACATGATAAACAATGACCTTGGACCTGCAACGGCTCAGATGGCTCTTCAATTGTTCATCAAAGACTACAGATACACATATAGGTGCCATAGGGGAGACACACAAATTCAGACGAGAAGATCATTTGAGTTGAAGAAGCTATGGGATCAAACCCAATCAAAGGTAGGGCTATTAGTATCAGATGGAGGACCAAACTTATACAACATACGGAATCTTCACATTCCTGAAGTCTGCTTAAAATGGGAGCTAATGGATGATGATTATCGGGGAAGACTTTGTAATCCCCTGAATCCCTTTGTGAGTCATAAGGAGATTGATTCTGTAAACAATGCTGTGGTAATGCCAGCCCATGGCCCAGCCAAAAGCATGGAATATGATGCCGTTGCTACTACACATTCCTGGATTCCCAAGAGGAATCGTTCTATTCTCAACACAAGCCAAAGGGGAATTCTTGAGGATGAACAGATGTACCAGAAGTGTTGCAATTTATTCGAGAAATTTTTCCCTAGCAGTTCATATAGGAGACCGGTTGGAATTTCTAGCATGGTGGAGGCCATGGTGTCTAGGGCCCGGATTGATGCCAGAGTCGACTTTGAGTCTGGACGGATCAAGAAAGAAGAGTTCTCTGAGATCATGAAGATCTGTTCCACCATTGAAGAACTCAGACGGCAAAAATA
>KT836834.1_Influenza_A_virus_(A/Hawaii/17/2015(H1N1))_segment_2_polymerase_PB1_(PB1)_gene_complete_cds_and_nonfunctional_PB1-F2_protein_(PB1-F2)_gene_complete_sequence
ATGGATGTCAATCCGACTCTACTTTTCCTAAAAATTCCAGCACAAAATGCCATAAGCACCACATTCCCTTACACTGGAGATCCTCCATACAGCCATGGAACAGGAACAGGATACACCATGGACACAGTAAACAGAACACACCAATACTCAGAAAAGGGGAAGTGGACAACAAACACAGAGACTGGTGCACCCCAGCTCAACCCGATTGATGGACCACTACCTGAGGATAATGAACCAAGTGGGTATGCACAGACAGACTGTGTCCTAGAGGCTATGGCTTTCCTTGAAGAATCCCACCCAGGAATATTTGAGAATTCATGCCTTGAAACAATGGAAGTTGTTCAACAAACAAGGGTAGATAAACTGACTCAAGGTCGCCAGACTTATGATTGGACATTAAACAGAAATCAACCAGCAGCAACTGCATTGGCTAACACCATAGAAGTCTTTAGATCGAATGACCTAACAGCTAACGAGTCAGGAAGGCTAATAGATTTCTTAAAGGATGTAATGGAATCAATGGACAAAGAGGAAATAGAGATAACAACCCACTTTCAAAGAAAAAGGAGAGTAAGAGACAACATGACCAAGAAGATGGTCACGCAAAGAACAATAGGGAAGAAAAAACAGAAACTGAATAAGAGAGGCTATCTAATAAGAGCACTGACATTAAATACGATGACCAAAGATGCAGAGAGAGGCAAGTTAAAAAGAAGGGCTATCGCAACACCTGGGATGCAGATTAGAGGTTTCGTATACTTTGTTGAAACTTTAGCTAGGAGCATTTGCGAAAAGCTTGAACAGTCTGGGCTCCCAGTAGGGGGCAATGAAAAGAAGGCCAAATTGGCAAATGTTGTGAGAAAGATGATGACTAATTCACAAGATACAGAGATTTCTTTCACAATCACTGGGGACAACACTAAATGGAATGAAAATCAAAATCCTCGAATGTTCCTGGCAATGATTACATATATCACCAGAAATCAACCCGAGTGGTTTAGAAACATCCTGAGCATGGCACCCATAATGTTCTCAAATAAAATGGCAAGACTGGGGAAAGGGTACATGTTCGAGAGTAAAAGAATAAAAATTCGAACACAAATACCAGCAGAAATGCTAGCAAGCATTGATCTGAAGTACTTCAATGAATCAACAAAGAAGAAAATTGAGAAAATAAGGCCTCTTTTAATGGATGGCACAGCATCACTGAGTCCTGGGATGATGATGGGCATGTTCAACATGCTAAGTACGGTCTTGGGAGTCTCGATACTGAATCTTGGACAAAAGAAATACACCAAGACAACATACTGGTGGGATGGGCTCCAATCATCCGACGATTTTGCTCTCATAGTGAATGCACCAAACCACGAAGGAATACAAGCAGGAGTGGACAGATTCTACAGGACCTGCAAGTTAGTGGGAATCAACATGAGCAAAAAGAAGTCTTATATAAATAAGACAGGGACATTTGAATTCACAAGCTTTTTTTATCGCTATGGATTTGTGGCTAATTTTAGCATGGAGCTACCCAGCTTTGGAGTGTCTGGAGTAAATGAATCAGCTGACATGAGTATTGGAGTAACAGTGATAAAGAACAACATGATAAACAATGACCTTGGACCTGCAACGGCCCAGATGGCTCTTCAATTGTTCATCAAAGACTACAGATACACATATAGGTGCCACAGGGGAGACACACAAATTCAGACGAGAAGATCATTTGAGTTAAAGAAGCTATGGGATCAAACCCAATCAAAGGTAGGGCTATTAGTATCAGATGGAGGACCAAACTTATACAACATACGGAATCTTCACATTCCTGAAGTCTGCTTAAAATGGGAGCTAATGGATGATGATTATCGGGGAAGACTTTGTAATCCCCTGAATCCCTTTGTGAGTCATAAGGAGATTGATTCTGTAAACAATGCCGTGGTAATGCCAGCCCATGGTCCAGCCAAAAGCATGGAATATGATGCCGTTGCAACTACACATTCCTGGATTCCCAAGAGGAATCGTTCTATCCTCAACACAAGCCAAAGGGGAATTCTTGAGGATGAACAGATGTACCAGAAGTGTTGCAATCTATTCGAGAAATTTTTCCCTAGCAGTTCATATAGAAGACCGGTTGGAATTTCTAGCATGGTGGAGGCCATGGTGTCTAGGGCCCGGATTGATGCCAGGGTCGACTTTGAGTCTGGACGGATCAAGAAAGAGGAGTTCTCTGAGATCATGAAGATCTGTTCCACCATTGAAGAACTCAGACGGCAAAAATA
>KU976887.1_Influenza_A_virus_(A/swine/Mexico/AVX62/2014(H1N1))_segment_2_polymerase_PB1_(PB1)_and_PB1-F2_protein_(PB1-F2)_genes_complete_cds
ATGGATGTCAATCCGACTCTACTTTTTCTAAAAGTTCCAACGCAAAATGCCATAAGCACCACATTCCCTTACACTGGAGATCCTCCATATAGCCATGGAACAGGAACAGGATACACCATGGACACAGTCAACAGAACACACCAATATTCAGAAAAAGGGAAATGGACGACAAACACAGAGACTGGGGCACCCCAGCTCAACCCGGTTGATGGACCACTACCTGAGGATAATGAACCAAGTGGATATGCACAAACAGACTGTGTTTTGGAAGCCATGGCTTTCCTTGAAGAATCCCACCCAGGGATATTTGAGAATTCATGCCTTGAAACAATGGAAGTTGTTCAACAAACAAGGGTGGATAAATTAACTCAAGGTCGCCAGACTTATGATTGGACATTAAACAGAAATCAACCGGCAGCAACTGCACTGGCCAACACCATAGAAGTTTTTAGATCAAATGGTCTAACAGCTAATGAATCAGGAAGACTAATAGATTTCCTAAAAGATGTGATGGAATCAATGGATAAGGAGGAAATGGAGATAACAACACACTTCCAAAGAAAAAGAAGAGTAAGAGACAACATGACCAAAAAGATGGTCACACAGAGAACAATAGGGAAGAAAAAACAAAGGTTGAATAGGAGAGGTTATCTAATAAGAGCACTCACATTGAATACGATGACTAAAGATGCAGAAAGAGGCAAATTAAAAAGAAGGGCTATCGCAACACCTGGAATGCAAATTAGAGGGTTCGTGTACTTTGTTGAAACTTTAGCTAGAAGCATTTGCGAAAAACTCGAACAATCTGGACTCCCTGTAGGGGGCAATGAAAAGAAGGCCAAATTGGCAAATGTTGTGAGAAAAATGATGACTAACTCACAAGACACAGAGCTTTCTTTCACAATCACTGGGGACAACACCAAGTGGAATGAAAATCAAAATCCTCGAATGTTCTTGGCGATGATTACATATATCACCAGAAATCAACCCGAATGGTTCAGAAACATCTTGAGTATGGCACCCATAATGTTTTCAAATAAAATGGCCAGACTAGGAAAAGGGTACATGTTCGAGAGTAAAAGAATGAAGCTTCGAACACAAATACCAGCAGAAATGCTAGCAAGCATTGACCTTAAGTATTTCAATGAATCAACAAGGAGGAAAATTGAAAAAATAAGGCCTCTTCTAATAGATGGCACAGCATCGTTGAGCCCTGGGATGATGATGGGCATGTTCAACATGCTAAGTACGGTTTTAGGGGTCTCGATACTGAATCTTGGACAAAAGAAATACACAAGGACAACATACTGGTGGGATGGTCTCCAATCCTCTGACGATTTTGCCCTCATAGTGAATGCTCCAAATCATGAGGGGATACAAGCAGGAGTGGATAGATTCTACAGAACCTGCAAGTTAGTGGGAATCAACATGAGCAAGAAGAAGTCCTATATAAATAAGACAGGTACATTTGAATTCACAAGCTTTTTTTATCGCTATGGATTTGTGGCTAATTTTAGCATGGAGCTGCCCAGTTTTGGAGTGTCAGGAATAAATGAATCAGCTGACATGAGTATTGGAGTAACAGTAATAAAGAACAATATGATAAACAATGACCTTGGACCTGCAACAGCTCAGATGGCCCTTCAGTTGTTCATCAAAGACTACAGATACACATATAGGTGCCATAGAGGAGACACACTAATTCAGACGAGAAGATCATTCGAGCTAAAAAAGCTATGGGACCAAACCCACTCAAAGGCAGGATTATTAGTATCTGACGGAGGACCAAACTTGTACAATATCCGGAATCTTCACATCCCTGAAGTCTGCTTAAAATGGGAGCTAATGGATGAGGATTATCGGGGAAGACTTTGTAATCCTCAGAATCCCTTTGTCAGCCATAAAGAGATTGACTCTGTAAACAATGCTGTAGTGATGCCAGCCCATGGTCCAGCTAAGAGCATGGAATATGATGCCGTTGCAACTACACATTCCTGGATTCCCAAAAGGAACCGCTCTATTCTCAACACAAGTCAAAGGGGAATTCTTGAGGATGAACAGATGTACCAAAAGTGCTGCAACCTGTTCGAGAAATTTTTCCCTAGTAGTTCATACAGGAGACCGGTTGGGATTTCTAGCATGGTGGAGGCCATGGTGTCTAGGGCCCGGATTGATGCCAGGATTGACTTCGAGTCTGGACGGATTAAAGAAGAAGAGTTCTCTGAGATCATGAAGATCTGTTCCACCATTGAAGAACTCAGACGGCAAAAATG
>1978_CY011302.1
ATGGATGTCAATCCGACCTTACTTTTCTTAAAAGTGCCAGCACAAAATGCTATAAGCACAACTTTCCCTTATACTGGAGACCCTCCTTACAGCCATGGGACAGGAACAGGGTACACCATGGATACAGTCAACAGGACACATCAGTACTCAGAAAGGGGAAGATGGACAAAAAACACCGAAACTGGAGCACCGCAACTCAACCCGATTGATGGGCCACTACCAAAAGACAATGAACCAAGTGGTTATGCCCAAACAGATTGTGTATTAGAAGCAATGGCTTTCCTTGAGGAATCCCATCCTGGTATTTTTGAAAACTCGTGTATTGAAACGATGGAGGTTGTTCAGCAAACACGAGTGGACAAACTGACACAAGGCAGACAGACCTATGACTGGACTCTAAATAGAAACCAGCCTGCTGCTACAGCATTGGCCAACACCATAGAAGTGTTCAGATCAAATGGCCTCATGGCAAATGAATCTGGAAGGCTAATAGACTTCCTTAAAGATGTAATGGAGTCAATGGACAGAGAAGAAGTGGAGATCACAACTCATTTTCAGAGAAAGAGAAGAGTGAGGGACAATGTGACTAAGAAAATGGTGACACAGAGAACAATAGGCAAAAAGAAACAGAGATTAAACAAAAGGAGTTATCTAATTAGGGCATTAACCCTGAACACAATGACCAAAGATGCTGAGAGAGGGAAACTAAAACGTAGAGCAATTGCAACCCCAGGGATGCAAATAAGGGGGTTTGTATACTTTGTTGAGACACTGGCAAGAAGTATATGTGAAAAACTTGAACAATCAGGGTTGCCAGTTGGAGGAAATGAAAAGAAAGCAAAGTTGGCAAATGTTGTAAGGAAGATGATGACCAATTCTCAGGACACTGAAATTTCTTTCACCATCACTGGAGATAACACCAAATGGAACGAAAATCAGAACCCTAGAATGTTTTTGGCCATGATCACATATATAACCAGAAATCAGCCCGAATGGTTCAGAAATATTCTAAGTATTGCTCCAATAATGTTCTCAAACAAAATGGCGAGACTAGGTAAGGGGTACATGTTTGAAAGCAAGAGTATGAAACTTAGAACTCAAATACCTGCAGAAATGCTAGCAAACATCGATTTGAAGTATTTCAATGATTCAACAAGAAAGAAAATTGAAAAAATCCGGCCACTCTTAATAGATGGGACTGCATCACTGAGCCCTGGAATGATGATGGGCATGTTCAATATGTTAAGCACTGTATTGGGCGTCTCCATCCTGAATCTTGGACAAAAGAGATACACCAAGACTACTTACTGGTGGGATGGTCTTCAATCGTCTGATGATTTTGCTCTGATTGTGAATGCACCCAACCATGCAGGAATTCAAGCTGGAGTTGACAGGTTTTATCGAACCTGTAAGCTGCTCGGAATCAATATGAGCAAGAAAAAGTCTTACATAAACAGAACAGGTACATTTGAATTCACGAGCTTTTTCTATCGTTATGGGTTTGTTGCCAATTTCAGCATGGAGCTTCCCAGTTTTGGGGTGTCTGGGATCAACGAGTCTGCAGACATGAGTATTGGAGTCACTGTCATCAAAAACAATATGATAAACAATGATCTTGGTCCAGCAACCGCTCAAATGGCCCTTCAGTTATTCATCAAAGATTACAGGTACACGTATCGATGCCACAGAGGTGACACACAAATACAAACCCGAAGATCATTTGAAATAAAGAAACTGTGGGAGCAAACCCGTTCCAAAGCTGGGCTGCTGGTCTCCGATGGAGGTCCTAATTTATACAACATTAGAAATCTCCACATTCCTGAAGTCTGCTTGAAATGGGAATTGATGGATGAGGATTACCAGGGGCGTTTATGCAACCCATTGAACCCATTTGTCAGTCATAAAGAGATTGAATCAGTGAACAATGCAGTGATGATGCCGGCACATGGTCCAGCCAAAAATATGGAGTATGATGCTGTTGCAACAACACACTCCTGGGTCCCCAAAAGGAATCGATCCATCTTGAATACGAGCCAAAGAGGAATACTTGAAGATGAACAAATGTATCAAAGGTGCTGCAATTTATTTGAAAAATTCTTCCCCAGCAGTTCATACAGAAGGCCAGTCGGAATATCCAGTATGGTAGAGGCTATGGTTTCCAGAGCCCGAATTGATGCACGGATTGATTTCGAATCTGGAAGGATAAAGAAAGAGGAGTTCACTGAGATCATGAAGACCTGTTCCACCATTGAAGAACTCAGACGGCAAAAATA
>1986_CY021739.1
ATGGATGTCAATCCGACTTTACTTTTCTTAAAAGTGCCAGCACAAAATGCTATAAGCACAACTTTCCCTTATACTGGAGACCCTCCTTACAGCCATGGGACAGGGACAGGGTACACCATGGATACAGTCAACAGAACACATCAGTACTCAGAAAGAGGAAGATGGACAAAAAATACCGAAACTGGAGCACCGCAACTCAACCCGATTGATGGGCCACTACCAAAAGACAATGAACCAAGTGGCTATGCCCAAACAGATTGTGTATTAGAAGCAATGGCTTTCCTTGAGGAATCCCATCCTGGTATTTTTGAAAACTCGTGTATTGAAACAATGGAGGTTGTTCAGCAAACAAGAGTGGACAAACTGACACAAGGCAGACAGACCTATGACTGGACTCTAAATAGAAACCAGCCTGCTGCTACAGCATTGGCCAACACTATAGAAGTGTTCAGATCAAACGGCCTCATGGCAAATGAATCTGGGAGGTTAATAGACTTCCTTAAAGATGTAATGGAGTCAATGGACAGAGAAGAAGTAGAGATCACAACTCATTTTCAGAGAAAGAGAAGAGTGAGAGACAATGTAACTAAAAAAATGGTGACACAAAGAACAATAGGCAAAAAGAAACATAGATTAAACAAAAGAAGTTATCTAATTAGGGCATTAACCCTGAACACAATGACCAAAGATGCTGAGAGGGGGAAACTAAAACGTAGAGCAATTGCAACCCCAGGAATGCAAATAAGGGGGTTTGTATACTTTGTTGAGACACTGGCAAGAAGTATATGTGAAAAACTTGAACAATCAGGGTTGCCAGTTGGAGGAAATGAGAAGAAAGCAAAGTTAGCAAATGTTGTAAGGAAGATGATGACCAATTCCCAGGACACTGAAATTTCTTTCACCATCACTGGAGATAACACAAAATGGAACGAAAATCAGAACCCTAGAATGTTTTTGGCCATGATCACATATATAACCAGAAATCAGCCTGAATGGTTCAGAAATATTCTAAGTATTGCTCCAATAATGTTCTCAAACAAAATGGCGAGACTAGGTAAGGGGTACATGTTTGAAAGCAAGAGTATGAAACTTAGAACTCAAATACCTGCAGAAATGCTAGCAAACATCGATTTGAAGTATTTCAATGATTCAACAAGAAAGAAAATTGAAAAAATCCGGCCACTATTAATAGATGGAACTGCATCACTGAGCCCTGGAATGATGATGGGCATGTTCAATATGTTAAGCACTGTATTGGGCGTCTCTATCCTGAATCTTGGACAAAAGAGATACACCAAGACTACTTACTGGTGGGATGGTCTTCAATCGTCTGATGATTTTGCTCTGATTGTGAATGCACCCAACTATGCAGGAATTCAAGCTGGAGTTGACAGGTTTTATCGAACCTGTAAGCTGCTCGGAATTAATATGAGTAAAAAAAAGTCTTACATAAACAGAACAGGTACTTTTGAATTCACGAGCTTTTTCTATCGTTATGGGTTTGTTGCCAATTTCAGCATGGAGCTTCCTAGTTTTGGGGTGTCTGGGGTCAATGAGTCTGCAGACATGAGTATTGGAGTCACTGTCATCAAAAACAATATGATAAACAATGATCTTGGCCCAGCAACTGCTCAAATGGCCCTTCAGTTATTCATCAAAGATTACAGGTACACGTATCGATGCCACAGAGGTGACACACAAATACAAACCCGGAGATCATTTGAAATAAAGAAACTGTGGGATCAAACCCGCTCCAAAGCTGGGCTGCTGGTCTCTGATGGAGGTCCTAATTTATACAACATTAGAAATCTCCACATTCCTGAAGTCTGCTTGAAATGGGAATTGATGGATGAGGATTACCAGGGACGTTTATGCAATCCATTGAACCCATTTGTCAGCCATAAAGAGATTGAATCAGTGAACAATGCAGTGATGATGCCGGCACATGGTCCAGCCAAAAATATGGAGTATGACGCTGTTGCAACAACACACTCCTGGGTCCCCAAAAGGAATCGATCCATCTTGAATACGAGCCAAAGAGGAATACTTGAGGATGAGCAAATGTATCAAAGGTGCTGCAATTTATTTGAAAAATTCTTCCCCAGCAGCTCATACAGAAGACCAGTTGGAATATCCAGTATGGTAGAGGCCATGGTTTCCAGAGCCCGAATTGATGCACGGATTGATTTCGAATCTGGAAGGATAAAGAAAGAGGAGTTCACTGAGATCATGAAGACCTGTTCCACCATTGAAGAACTCAGACGGCAAAAATA
>1995_CY242097.1
ATGGATGTCAACCCGACTTTACTTTTCTTGAAAGTGCCAGCACAAAATGCTATAAGCACAACTTTCCCCTATACTGGAGACCCCCCTTACAGCCATGGGACAGGGACAGGGTACACCATGGATACAGTCAACAGGACACATCAGTACTCAGAAAGAGGAAGATGGACAAAAAATACCGAAACTGGAGCACCGCAACTCAACCCGATTGATGGGCCATTACCAAAAGACAATGAACCAAGTGGCTATGCCCAAACAGATTGTGTATTAGAAGCAATGGCTTTCCTTGAGGAATCCCACCCTGGTATTTTTGAAAACTCGTGTATTGAAACGATGGAGGCTGTTCAGCAAACAAGAGTGGACAAACTGACACAAGGCAGACAGACCTATGACTGGACTCTAAATAGAAACCAGCCTGCTGCCACAGCATTGGCCAACACTATAGAAGTGTTCAGATCAAACGGCCTCATAGCAAATGAGTCTGGGAGGCTAATAGACTTCCTTAAAGATGTAATGGAGTCAATGGACAGAGAAGAAGTAGAGATCACAACTCATTTTCAGAGAAAGAGAAGAGTGAGAGACAATGTAACTAAAAAAATGGTGACACAAAGAACAATAGGCAAAAAGAAACATAAATTGGACAAAAGAAGTTATCTAATTAGGGCATTAACCCTGAACACAATGACCAAAGATGCTGAGAGGGGGAAACTAAAACGTAGAGCAATTGCAACCCCAGGAATGCAGATAAGGGGGTTTGTATACTTTGTTGAGACACTGGCAAGAAGCATATGTGAGAAACTTGAACAATCAGGGTTGCCAGTTGGAGGAAATGAGAAGAAAGCAAAGTTAGCAAATGTTGTAAGGAAGATGATGACCAACTCCCAGGACACCGAAATTTCTTTCACCATCACTGGAGATAACACAAAATGGAACGAAAATCAGAACCCTAGAATGTTTTTGGCTATGATTACATATATAACCAGAAATCAGCCTGAATGGTTCAGAAACATTCTAAGTATTGCTCCAATAATGTTTTCAAACAAAATGGCGAGACTAGGTAAGGGGTACATGTTTGAAAGCAAGAGTATGAAGCTAAGAACTCAAATACCTGCAGAAATGCTAGCCAACATAGATTTGAAATATTTCAATGATTCAACAAAAAAGAAAATTGAAAAAATCCGGCCACTATTAATAGATGGAACTGCATCGCTGAGCCCTGGAATGATGATGGGCATGTTCAATATGTTAAGCACTGTCTTGGGCGTCTCCATCCTGAATCTTGGGCAAAAGAGATACACCAAGACTACTTACTGGTGGGATGGTCTTCAATCGTCTGATGATTTTGCTCTGATTGTGAATGCACCCAACTATGCAGGAATTCAAGCTGGAGTTGACAGGTTTTATCGAACCTGTAAGCTGCTCGGAATTAATATGAGCAAAAAGAAGTCTTACATAAACAGGACAGGTACTTTTGAATTCACAAGCTTTTTCTATCGTTATGGGTTTGTTGCCAATTTCAGCATGGAGCTTCCTAGTTTTGGGGTGTCTGGGGTCAATGAGTCTGCAGACATGAGTATTGGAGTCACTGTCATCAAAAATAATATGATAAACAATGATCTTGGTCCAGCAACTGCTCAAATGGCCCTTCAGTTATTCATCAAAGATTACAGGTACACGTATCGATGCCACAGAGGTGACACACAAATACAAACCCGGAGATCATTTGAGATAAAGAAACTGTGGGACCAAACCCGCTCCAAAGCTGGGCTGTTGGTCTCTGATGGAGGCCCCAATTTATATAATATTAGAAATCTCCACATTCCTGAAGTTTGCTTGAAATGGGAGTTGATGGATGAGGATTACCAGGGGCGTTTATGCAATCCATTGAACCCGTTTGTCAGTCATAAAGAAATTGAATCAGTGAACAATGCAGTGATGATGCCGGCACATGGTCCAGCCAAAAATATGGAGTATGACGCTGTTGCAACAACGCACTCCTGGGTCCCCAAAAGGAATCGATCCATTTTGAATACGAGCCAAAGAGGAATACTTGAGGATGAGCAAATGTATCAAAGGTGCTGCAATTTATTTGAAAAATTCTTCCCAAGCAGCTCATATAGAAGACCAGTTGGGATATCCAGTATGGTAGAGGCTATGGTCTCCAGAGCCCGAATCGATGCACGGATTGATTTCGAATCTGGAAGGATAAAGAAAGAGGAGTTCGCTGAGATCATGAAGACCTGTTCCACCATTGAAGACCTCAGACGGCAAAAATA
>2007_CY027825.1
ATGGATGTCAATCCGACATTACTTTTCTTAAAAGTGCCAGCACAAAATGCTATAAGCACAACTTTTCCTTATACTGGTGACCCTCCTTACAGCCATGGGACAGGAACAGGGTACACCATGGATACAGTCAACAGGACACACCAGTACTCAGAAAGAGGAAGATGGACAAAAAATACCGAAACTGGAGCACCGCAACTCAACCCAATTGATGGGCCACTACCAGAAGACAATGAACCGAGTGGCTATGCCCAAACAGATTGTGTATTAGAAGCAATGGCTTTCCTTGAAGAATCCCATCCTGGTATCTTTGAAAACTCTTGTATTGAGACAATGGAGGTTGTTCAGCAAACAAGGGTGGACAAACTAACACAAGGCAGACAGACCTATGACTGGACTCTAAATAGGAACCAGCCTGCTGCCACAGCATTGGCAAACACTATAGAAGTATTCAGATCAAACGGCCTCATAGCAAATGAATCTGGGAGGCTAATAGACTTCCTTAAAGATGTAATGGAGTCGATGGACATAGACGAAATAGAGGTCACAACTCATTTTCAAAGAAAGAGGAGAGTGAGAGACAATGTAACTAAAAAAATGGTGACCCAAAGAACAATAGGCAAAAAGAAACATAAATTAGACAAAAGAAGTTACCTAATTAGGGCATTAACCCTGAACACAATGACCAAAGATGCTGAGAGAGGGAAACTAAAACGCAGAGCAATTGCAACCCCAGGAATGCAAATAAGGGGGTTTGTATACTTTGTTGAGACACTGGCAAGAAGCATATGTGAAAAGCTTGAACAATCAGGATTGCCAGTTGGAGGAAATGAGAAGAAAGCAAAGTTAGCAAATGTTGTAAGGAAGATGATGACCAACTCCCAGGACACTGAAATTTCTTTCACCATCACTGGAGATAACACAAAATGGAACGAAAATCAAAACCCTAGAATGTTCTTGGCCATGATCACATATATAACCAAAAATCAGCCTGAATGGTTCAGAAATATTCTAAGTATTGCCCCAATAATGTTTTCAAACAAGATGGCGAGACTAGGTAAGGGGTACATGTTTGAAAGCAAGAGTATGAAACTGAGAACTCAAATACCTGCAGAGATGCTAGCCAACATAGATTTGAAATATTTCAATGATTCAACTAAAAAGAAAATTGAAAAAATTCGACCATTATTAATAGATGGAACTGCATCATTGAGTCCTGGAATGATGATGGGCATGTTCAATATGTTGAGCACCGTCTTGGGCGTCTCCATTCTGAATCTTGGGCAAAAGAGATACACCAAGACTACTTACTGGTGGGATGGTCTTCAATCGTCTGATGATTTTGCTTTGATTGTGAATGCACCCAACTATGCAGGAATTCAAGCTGGAGTTGACAGGTTTTATCGAACCTGTAAGCTGCTCGGAATTAATATGAGCAAAAAGAAGTCTTACATAAACAGAACAGGTACCTTTGAATTCACGAGCTTTTTCTATCGTTATGGGTTTGTTGCCAATTTCAGCATGGAGCTTCCTAGTTTTGGGGTGTCTGGGGTCAATGAATCTGCAGACATGAGTATTGGAGTCACTGTCATCAAAAACAATATGATAAACAATGACCTTGGCCCAGCAACTGCTCAAATGGCCCTTCAGTTATTTATAAAAGATTACAGGTACACTTATCGATGCCACAGAGGTGACACACAAATACAAACCCGGAGATCATTTGAGATAAAGAAACTATGGGACCAAACCCGCTCCAAAGCTGGGCTGTTGGTCTCTGATGGAGGCCCCAATTTATATAACATTAGAAATCTCCATATTCCTGAAGTTTGCTTGAAATGGGAGTTGATGGATGAGGATTACCAGGGGCGTTTATGCAACCCATTAAACCCGTTTGTCAGCCATAAAGAGATTGAATCAGTAAACAATGCAGTGATAATGCCGGCACATGGTCCAGCCAAAAATATGGAGTATGACGCTGTTGCAACAACACACTCCTGGGTCCCCAAAAGAAATCGATCCATTTTGAACACGAGCCAAAGGGGGATACTTGAAGATGAGCAAATGTATCAGAGGTGCTGCAATTTATTTGAAAAATTCTTCCCAAGTAGCTCATACAGAAGACCAGTTGGAATATCCAGTATGGTAGAGGCTATGGTTTCAAGAGCCCGAATTGATGCACGGATTGATTTCGAATCTGGAAGGATAAAGAAAGAGGAATTTGCTGAGATCATGAAGATCTGTTCCACCATTGAAGACCTCAGACGGCAAAAATA
>CY115949.1_Influenza_A_virus_(A/swine/England/1093/2005(H1N1))_polymerase_PB1_(PB1)_and_PB1-F2_protein_(PB1-F2)_genes_complete_cds
ATGGATGTCAACCCGACTCTACTTTTCTTGAAAGTGCCAGCGCAAAATGCTATAAGCACTACATTCCCTTATACTGGAGATCCTCCATACAGTCATGGGACAGGGACAGGGTACACCATGGACACGGTCAACAGGACACATCAATATTCAGAAAGGGGAAAATGGACAACAAACACAGAGACTGGGGCACCCCAGCTTAACCCGATTGACGGACCACTACCTGAAGACAATGAACCAAGCGGGTATGCACAAACAGACTGTGTCTTAGAGGCAATGGCTTTCCTTGAGAAATCCCACCCAGGAATATTTGAAAACTCGTGTCTTGAGACGATGGAGTTCGTCCAACAAACAAGAGTGGACAAATTAACCCAAGGTCGTCAGACCTACGACTGGACATTAAACAGAAACCAACCGGCTGCAACTGCTTTGGCCAACACCATAGAGGTATTCAGGTTGAACAGTCTAACAGCTAATGAATCGGGGAGGCTAATAGATCTCCTTAAGGATGTGATGGAATCAGTGGATAAAGAAGAAATGGAAATAACAACACATTTTCAAAAGAAAAGAAGAGTAAGGGATAACATAACCAAGAAAATGGTAACACAAAGAACAATAGGAAAGAAGAAACAGAAGCTGAACAAGAGGAGTTACCTCATAAGAGCACTGACACTAAATACAATGACAAAAGATGCAGAAAGAGGCAAACTGAAAAGACGTGCAATTGCAACACCAGGGATGCATATCAGAGGGTTTGTCTACTTCGTAGAAACACTGGCGAGGAGCATCTGTGAGAAACTTGAGCAATCTGGGCTCCCAGTTGGAGGGAATGAAAAGAAAGCCAAATTAGCAAATGTTGTAAGAAAAATGATGACCAACTCACAAGATACAGAGCTCTCCTTTACAATTACTGGGGACAACACCAAATGGAATGAGAATCAAAACCCTAGGGTGTTTCTGGCCATGATAACATACATCACAAGGAATCAGCCTGAATGGTTCAGGAATGTTTTGAGCATCGCCCCTATAATGTTCTCAAACAAAATGGCAAGGTTAGGGAAAGGATACATGTTTGAAAGCAAAAGCATGAAGCTACGAACACAAATATCAGCAGAAATGCTAGCAAACATTGACTTGAAATACTTCAATGAATCAACCAAGAAAAAAATCGAGAAAATAAGACCACTCCTAATAGATGGCACTGCCTCATTGAGCCCTGGAATGATGATGGGCATGTTTAACATGCTGAGCACAGTTCTAGGAGTCTCGATCTTGAATCTTGGACAGAAAAGATACACTAAAACCACATACTGGTGGGATGGACTCCAATCTTCTGATGACTTTGCCCTCATAATTAATGCACCTAATCATGAGGGAATACAAGCAGGAGTGGATAGATTTTATAGGACCTGCAAACTGGTTGGAATCAATATGAGCAAAAAGAAATCTTACATAAATAGGACAGGAACTTTTGAATTCACAAGCTTTTTCTACCGATATGGTTTTGTAGCCAATTTCAGTATGGAGCTACCCAGCTTTGGGGTATCTGGGGTTAATGAATCAGCTGATATGAGCATTGGAGTGACAGTGATAAAGAACAACATGATAAACAATGATCTTGGACCAGCAACTGCCCAAATGGCTCTTCAGCTATTCATCAAAGACTACAGATACACATACCGGTGCCACAGAGGTGACACACAAATCCAAACGAGAAGATCATTTGAACTGAAAAAGCTGTGGGAGCAAACCCATTCAAAAACAGGGCTACTGGTTTCAGATGGAGGCCCAAATCTATACAACATCCGAAACCTCCACATTCCGGAAGTCTGCTTGAAGTGGGAACTCATGGACGAGGACTATCGAGGTAGATTGTGTAATCCTCTGAATCCGTTCGTTAGCCACAAGGAAATTGAGTCTGTAAACAGTGCCGTGGTAATGCCATCTCATGGCCCAGCCAAGAGCATGGAGTATGATGCTGTTGCAACTACACACTCTTGGATTCCTAAAAGGAACCGTTCCATTCTCAATACCAGCCAAAGGGGAATTCTTGAGGATGAACGAATGTACCAGAAGTGCTGCAACCTATTTGAGAAGTTCTTCCCTAGCAGTTCATACAGGAGGCCAGTTGGAATTTCCAGCATGGTGGAGGCCATGGTATCTAGGGCCAGGATTGATGCACGGATTGATTTCGAGTCTGGAAGGATTAAGAAAGAAGAGTTTGCTGAGATCATGAAGATCTGTTCCACCATTGAAGAGCTCAGACGGCAGAAGTA
>GQ229324.1_Influenza_A_virus_(A/swine/Hong_Kong/NS1179/2007(H1N1))_segment_2_polymerase_PB1_(PB1)_gene_complete_cds_and_nonfunctional_PB1-F2_protein_(PB1-F2)_gene_complete_sequence
ATGGATGTCAACCCGACTCTACTTTTCTTGAAAGTGCCAGCGCAAAATGCTATAAGCACTACATTCCCTTACACTGGAGATCCTCCATACAGCCATGGAACAGGGACAGGATACACCATGGACACGGTAAACAGAACACACCAATATTCAGAAAGGGGAAGATGGACAACAAACACAGAGACTGGAGCACCTCAGCTTAACCCGATTGATGGACCACTACCTGAGGACAATGAGCCAAGCGGGTATGCTCAAACAGACTGCGTCCTGGAGGCGATGGCTTTCCTTGAGGAATCCCACCCAGGGATATTTGAAAACTCGTGTCTTGAAACAATGGAGATTGTCCAACAAACAAGAGTGGACAAACTGACCCAAGGTCGTCAGACCTATGACTGGACATTAAATAGAAACCAACCGGCTGCAACTGCTTTGGCCAACACAATAGAGGTCTTTAGATTGAACAGTCTAACAGCCAATGAATCAGGAAGATTGATAGATTTCCTTAAGGATGTGATGGAATCAATGGATAAAGAAGAGATGGAAATAACAACACATTTCCAAAAGAAAAGAAGAATAAGGGACAACATGACCAAGAAAATGGTGACACAAAGGACAATAGGAAAGAAAAAGCAGAAACTGAACAAAAGGAGTTATCTAATAAGAGCATTGACATTGAACACAATGACAAAGGATGCAGAAAGAGGCAAATTGAAAAGGCGTGCAATTGCAACACCAGGGATGCAGATCAGAGGGTTTGTGTACTTCGTAGAAACACTGGCGAGGAGCATCTGTGAGAAACTTGAGCAATCTGGGCTCCCAGTTGGAGGAAATGAAAAGAAAGCCAAATTGGCAAATGTTGTGAGGAAAATGATGACCAACTCACAGGATACAGAGCTCTCCTTCACAATTACTGGAGACAACACCAAATGGAATGAGAATCAAAACCCCAGGATGTTTCTGGCGATGATAACGTACATCACAAGAAATCAGCCTGAATGGTTCAGAAATGTTTTAAGCATTGCCCCTATAATGTTCTCAAACAAAGTGGCAAGACTAGGAAAAGGATACATGTTCGAAAGTAAGAGCATGAAACTACGGACACAAATACCAGCAGAAATGCTTGCAGATATTGACTTGAAATACTTCAATGAATCAACAAGGAAAAAAATTGAGAAGATAAGGCCACTCCTAATAGATGGCACGGCCTCATTAAGTCCTGGAATGATGATGGGCATGTTTAACATGCTTAGCACAGTCCTAGGAGTTTCAATCCTGAATCTTGGGCAAAAGAGATACACTAAAACCACATACTGGTGGGACGGACTCCAATCCTCCGATGACTTCGCCCTCATAGTGAATGCACCTAATCATGAGGGAATACAAGCGGGAGTGGACAGGTTCTATAGGACCTGCAAACTGGTTGGGATCAATATGAGCAAAAAGAAATCCTACATAAATAGGACAGGAACATTTGAATTCACAAGCTTTTTCTACCGCTACGGGTTTGTAGCCAATTTTAGTATGGAGCTACCCAGCTTTGGGGTGTCTGGGGTTAACGAATCGGCTGATATGAGCATCGGAGTGACAGTGATAAAGAACAACATGATAAACAATGATCTCGGGCCAGCAACTGCCCAAATGGCACTTCAGCTATTCGTTAAGGACTACAGATATACATACCGGTGCCACAGAGGTGACACGCAAATCCAAACAAAAAGATCATTTGAGCTAAAAAGGCTATGGGAGCAGACCCATTCAAAAACAGGACTACTGATTTCAGATGGAGGACCAAATCTATACAATATCCGAAATCTCCACATTCCGGAAGTCTGCTTGAAGTGGGAGCTAATGGATATAGACTATCGGGGGAGATTGTGTAATCCTCTGAATCCATTTGTTAACCACAAGGGAATTGAGTCCGTAAACAGTGCCGTGGTAATGCCAGCTCATGGTCCAGCTAAAAACATGGAATATGATGCTGTTGCAACTACACATTCTTGGATTCCAAAAAGGAACCGTTCCATTCTCAATACCAGCCAAAGGGGAATTCTTGAGGATGAACAAATGTACCAGAAGTGCTGTAATCTATTCGAAAAATTCTTCCCTAGCAGTTCATACAGGAGGCCAGTTGGAATTTCCAGCATGGTGGAGGCCATGGTATCTAGGGCCAGAATTGATGCACGGATTGATTTCGAGTCTGGAAGGATTAAGAAAGAAGAGTTTGCTGAGATCATGAAGATCTGTTCCACCATTGAAGAGCTCAGACGGCAAAAGTA
>KY063950.1_Influenza_A_virus_(A/blue-winged_teal/Lousiana/UGAI14-0690/2014(H1N1))_segment_2_polymerase_PB1_(PB1)_and_PB1-F2_protein_(PB1-F2)_genes_complete_cds
ATGGATGTCAATCCGACTTTACTTTTCTTGAAAGTTCCAGCGCAAAATGCCATAAGCACCACATTCCCGTACACTGGAGATCCTCCATACAGCCATGGAACAGGAACAGGATACACCATGGACACGGTCAACAGAACACATCAATATTCAGAAAAGGGGAAATGGACAACAAACTCAGAGACTGGAGCACCCCAACTTAACCCAATTGATGGACCACTGCCCGAGGACAATGAGCCAAGTGGATATGCACAAACGGACTGTGTCCTTGAAGCAATGGCTTTCCTTGAAGAATCCCACCCAGGAATCTTTGAAAACTCGTGTCTTGAGACGATGGAAGTTGTTCAACAAACAAGAGTAGACAAATTGACCCAAGGCCGTCAGACCTATGATTGGACATTAAACAGGAATCAGCCGGCTGCAACTGCATTAGCTAATACTATAGAGGTCTTCAGGTCAAATGGTTTGACAGCTAATGAATCAGGAAGATTAATAGATTTTCTCAAGGATGTGATGGAATCAATGGATAAAGAGGAAATGGAAATAACAACGCATTTCCAAAGGAAGAGAAGAGTGAGGGACAACATGACCAAGAAAATGGTCACACAAAGAACAATAGGAAAGAAGAAGCAGAGGCTAAATAAAAGGAGCTATCTAATAAGAGCATTGACGCTGAACACAATGACAAAAGACGCCGAAAGAGGCAAATTAAAGAGAAGAGCAATTGCAACACCCGGAATGCAAATCAGAGGATTTGTATACTTTGTTGAAACATTAGCAAGGAGCATTTGTGAGAAGCTTGAACAATCTGGACTCCCAGTTGGAGGCAATGAAAAGAAGGCTAAACTGGCAAATGTTGTGAGGAAAATGATGACTAATTCACAAGACACAGAACTCTCTTTCACAATCACTGGAGACAACACCAAATGGAATGAAAATCAGAACCCCAGGATGTTTCTGGCAATGATAACATATATAACAAGAAACCAACCTGAATGGTTTAGGAATGTCTTGAGCATTGCACCCATAATGTTCTCAAATAAAATGGCAAGACTAGGGAAAGGATACATGTTCGAAAGTAAGAGCATGAAGCTTCGAACACAAATACCGGCAGAAATGCTAGCAAGTATTGATCTGAAATATTTCAATGAGTCAACAAGAAAGAAAATTGAGAAGATAAGGCCTCTTCTAATAGATGGTACAGCCTCATTGAGCCCTGGAATGATGATGGGCATGTTCAACATGCTAAGTACAGTTTTGGGAGTTTCGATTCTAAATCTAGGACAGAAGAGGTACACCAAAACAACATACTGGTGGGACGGGCTCCAATCCTCTGATGACTTTGCTCTCATAGTGAATGCTCCGAATCATGAGGGGATACAAGCAGGAGTAGACAGATTCTATAGAACCTGCAAGCTGGTCGGAATCAACATGAGCAAAAAGAAGTCCTACATAAACAGGACAGGAACATTTGAATTCACAAGTTTTTTCTATCGCTATGGATTTGTAGCCAATTTCAGCATGGAGTTGCCCAGCTTTGGAGTGTCTGGGATTAATGAATCTGCAGACATGAGCATTGGAGTAACAGTGATAAAGAACAACATGATAAACAATGACCTTGGACCAGCAACAGCTCAAATGGCTCTTCAGCTGTTCATCAAGGATTACAGATACACATATCGGTGCCACAGAGGAGACACACAAATTCAGACAAGGAGGTCATTCGAGCTGAAGAAATTGTGGGAACAAACCCGCTCAAAAGCGGGACTGCTGGTCTCAGACGGAGGACCAAACCTATACAATATCCGGAACCTACACATTCCGGAAGTCTGCTTGAAATGGGAGCTGATGGACGAAGACTATCAGGGAAGGCTTTGCAACCCCCTGAATCCGTTTGTCAGCCACAAGGAGATAGAGTCTGTAAACAATGCTGTGGTGATGCCAGCTCATGGCCCAGCCAAGAGCATGGAATATGATGCTGTGGCTACCACACACTCCTGGATCCCTAAGAGGAATCGCTCCATCCTCAATACAAGCCAAAGGGGAATTCTTGAAGATGAACAGATGTATCAAAAGTGCTGCAATCTATTCGAGAAATTCTTCCCTAGCAGCTCATACAGGAGACCGGTTGGAATTTCCAGCATGGTGGAGGCCATGGTTTCTAGGGCCCGGATCGATGCGCGAATTGACTTCGAATCTGGACGGATTAAGAAGGAAGAGTTTGCTGAGATCATGAAGATCTGTTCCACCATTGAAGAGCTCAGACGGCAGAAATA
>KU143509.1_Influenza_A_virus_(A/wild_bird/Wuhan/WHHN16/2014(H1N1))_segment_2_polymerase_PB1_(PB1)_and_PB1-F2_protein_(PB1-F2)_genes_complete_cds
ATGGATGTCAATCCGACTTTACTTTTCTTAAAAGTGCCAGCGCAAAATGCTATAAGTACTACATTCCCTTACACTGGAGATCCTCCATACAGCCATGGAACAGGAACAGGATACACCATGGACACAGTCAACAGAACACATCAATACTCAGAGAAGGGAAAGTGGACAACAAACACAGAGACTGGGGCACCCCAACTCAACCCAATTGATGGACCATTACCAGAGGACAATGAGCCAAGCGGATATGCACAAACAGATTGCGTGTTGGAAGCAATGGCTTTCCTTGAAGAATCCCACCCAGGGATCTTTGAAAACTCTTGTCTTGAAACGATGGAGGTCGTTCAGCAAACAAGAGTGGACAAACTAACCCAAGGTCGCCAGACTTATGATTGGACACTAAATCGAAACCAACCAGCTGCAACTGCTTTGGCCAACACTATAGAGGTCTTCAGATCGAACGGTCTAACAGCCAATGAGTCGGGGAGACTAATAGATTTCCTCAAGGATGTGATGGAATCAATGGATAAAGAAGAAATGGAAATAACAACACATTTCCAGAGAAAGAGAAGAGTAAGGGACAACATGACCAAGAAGATGGTCACACAAAGAACGATAGGAAAGAAGAAGCAGAGGCTGAACAAGAGGAGCTACTTAATAAGGGCACTGACATTGAACACAATGACCAAAGATGCAGAAAGAGGCAAATTGAAGAGGCGGGCAATTGCAACACCCGGGATGCAGATTAGAGGATTCGTGTACTTTGTCGAAACACTAGCAAGGAGCATCTGTGAGAAACTCGAGCAGTCTGGACTCCCTGTTGGAGGAAATGAGAAGAAGGCCAAATTGGCAAATGTCGTGAGAAAAATGATGACTAACTCACAAGATACAGAGCTCTCCTTTACAATTACTGGAGACAACACCAAATGGAATGAGAATCAAAATCCTCGGATGTTTTTGGCAATGATAACATACATCACAAGAAACCAACCCGAATGGTTTAGAAATGTCTTGAGCATTGCCCCTATAATGTTCTCAAACAAAATGGCGAGATTAGGAAAAGGGTACATGTTTGAGAGTAAGAGCATGAAGCTAAGGACACAAATACCGGCAGAAATGCTTGCAAACATTGACTTGAAATACTTCAATGAATCAACGAAAAAGAAAATCGAGAAAATTAGACCTCTGCTAATTGACGGCACAGCCTCGTTGAGTCCTGGAATGATGATGGGCATGTTCAATATGCTGAGCACAGTATTGGGGGTCTCAATCCTGAATCTTGGACAAAAAAGGTACACCAAAACCACATACTGGTGGGATGGACTCCAATCCTCTGATGATTTCGCTCTCATAGTGAATGCACCGAATCATGAGGGGATACAAGCAGGGGTGGATAGGTTCTATAGGACCTGCAAACTGGTTGGGATCAACATGAGCAAAAAGAAGTCTTATATAAACCGGACAGGAACATTCGAGTTCACAAGCTTTTTCTACCGCTATGGGTTTGTAGCCAACTTCAGTATGGAGTTACCCAGCTTTGGAGTGTCTGGAATCAATGAATCGGCTGACATGAGCATTGGAGTTACAGTGATAAAGAACAATATGATAAACAATGACCTTGGACCTGCAACAGCTCAAATGGCTCTTCAGCTATTCATCAAGGACTATAGATACACGTACCGGTGCCACAGAGGTGATACACAAATTCAAACGAGGAGGTCATTCGAGCTGAAGAAGCTGTGGGAGCAGACCCGTTCAAAGGCAGGGCTGTTGGTATCAGATGGAGGACCAAATCTATACAACATTCGGAATCTCCACATCCCAGAGGTCTGCTTGAAGTGGGAACTAATGGATGAAGGCTACCAGGGCAGGCTGTGTAATCCTCTGAATCCGTTTGTCAGTCATAAGGAAATTGAGTCCGTAAACAATGCTGTGGTAATGCCAGCCCATGGCCCAGCCAAGAGCATGGAATATGATGCTGTTGCGACTACACACTCATGGATTCCTAAGAGGAACCGTTCCATTCTCAATACCAGCCAGAGGGGAATCCTCGAGGATGAGCAGATGTACCAGAAGTGCTGCAGTCTATTCGAAAAATTCTTCCCCAGTAGTTCATACAGGAGGCCAGTTGGAATTTCCAGCATGGTGGAGGCCATGGTGTCCAGGGCCCGAATTGATGCACGCATTGATTTCGAATCTGGAAGGATTAAGAAAGAAGAGTTTGCTGAGATCATGAAGATCTGTTCCACCATTGAAGAGCTCAGACGGCAAAAGTA
>KF998055.1_Influenza_A_virus_(A/swine/South_Dakota/A01267922/2012(H1N1))_segment_2_polymerase_PB1_(PB1)_and_PB1-F2_protein_(PB1-F2)_genes_complete_cds
ATGGATGTCAATCCGACCCTACTTTTCTTAAAGGTTCCAGCGCAGAATGCCATAAGCATCACATTCCCTTATACTGGAGATCCCCCATACAGCCATGGAACAGGAACAGGATACACCATGGACACAGTCAACAGAACACACCAATATTCAGAAAAAGGGAAATGGACGACAAACACAGAGACTGGGGCACCCCAGCTCAACCCGATTGATGGGCCACTACCTGAAGATGATGAACCAAGTGGATATGCACAAACAGACTGCGTCTTGGAGGCCATGGCTTTCCTTGAAGAATCTCATCCAGGGATATTTGAGAATTCATGCCTTGAAACGATAGAAATTGTCCAACAAACAAGGGTGGATAAACTAACTCAAGGTCGCCAGACTTATGATTGGACATTAAACAGGAATCAACCGGCAGCAACTGCATTGGCCAACACCATAGAAGTTTTTAGATCAAATGGTCTAACAGCTAACGAATCAGGAAGGCTAATAGATTTCTTAAAGGATGTAATGGAATCAATGGATAAAGAGGAAATAGAGATAACAACCCATTTTCAAAGAAAAAGGAGGGTGAGAGACAACATGACCAAGAAGATGGTCACACAAAGAACAATAGGGAAGAAAAAACAAAGAATGAATAAGAGAAGTTATCTAATAAGAGCATTGACGTTGAACACGATGACCAAAGATGCAGAGAGAGGCAAATTAAAAAGGAGGGCTATCGCAACACCTGGGATGCAAATCAGAGGGTTCGTGTATTTTGTTGAGACTTTAGCTAGAAGCATTTGTGAAAAACTTGAACAATCCGGACTCCCAGTAGGGGGCAATGAAAAGAAAGCCAAATTGGCAAATGTTGTAAGAAAGATGATGACTAATTCACAAGACACAGAGCTTTCTTTCACAATCACTGGGGACAACACTAAATGGAATGAAAACCAAAATCCTCGAATGTTTCTGGCAATGATTACATACATCACCAGAAACCAACCCGAGTGGTTTAGAAACATCCTGAGCATGGCACCCATAATGTTCTCAAATAAAATGGCAAGACTAGGAAAAGGGTACATGTTCGAGAGTAAAGGAATGAAACTCCGAACACAGATACCAGCAGAAATGCTAGCAAGCATTGACCTGAAGTATTTCAATGAATCAACAAGGAAGAAAATTGAGAAAGTAAGGCCTCTACTAATAGATGGCACAGCATCATTGAGCCCTGGGATGATGATGGGCATGTTCAACATGCTAAGTACGGTTTTGGGAGTCTCGATATTGAATCTTGGACAAAAGAAATACACCAGGACAACATATTGGTGGGATGGACTCCAATCCTCCGACGATTTTGCCCTCATAGTAAATGCACCAAATCATGAGGGAATACAAGCAGGAGTAGATAGATTCTACAGAACCTGCAAGTTAGTAGGGATCAATATGAGCAAAAAGAAGTCCTACATAAATAAGACTGGGACATTTGAATTCACAAGCTTTTTTTATCGCTATGGGTTTGTAGCTAATTTTAGCATGGATCTGCCCAGTTTTGGAGTGTCAGGAATAAACGAATCAGCTGATATGAGTATTGGAGTAACAGTGATAAAGAACAACATGATAAACAATGATCTTGGACCTGCAACAGCTCAGATGGCACTTCAGTTGTTCATCAAAGACTACAGATACACATATAGATGCCATAGAGGGGACACACAAATTCAGACGAGAAGATCATTCGAGCTAAAGAAGCTGTGGGATCAAACCCAATCAAAGGCAGGGTTATTAGTGTCTGATGGGGGACCAAATTTATACAATATCCGGAATCTTCACATTCCTGAAGTCTGCTTAAAATGGGAGCTAATGGATGAGGATTATCGGGGAAGGCTTTGTAATCCCCTGAATCCCTTTGTCAGTCATAAAGAGATTGATTCTGTAAACAGTGCTGTGGTGATGCCAGCCCATGGTCCAGCCAAAAGCATGGAAGATGATGCCGTTGCAACTACACACTCCTGGATTCCCAAGAGGAACCGCTCTATTCTCAACACAAGCCAAAGGGGAATTCTCGAGGATGAACAGATGTACCAGAAGTGCTGCAACCTGTTCGAGAAATTTTTCCCTAGTAGTTCATACAGGAGACCGGTTGGAATTTCTAGCATGGTAGAGGCCATGGTGTCTAGGGCCCGGATTGATGCCAGGATTGACTTCGAGTCTGGACGGATTAAGAAAGAAGAGTTCTCTGAGATCATGAAGATCTGTTCCACCATTGAAGAACTCAGACGGCAAAAGTA
>KR699740.1_Influenza_A_virus_(A/swine/France/Finistere-0011/2011(H1N1))_segment_2_polymerase_PB1_(PB1)_and_PB1-F2_protein_(PB1-F2)_genes_complete_cds
ATGGATGTCAACCCGACTCTACTTTTCTTAAAAGTGCCAGCACAAAATGCTATAAGCACTACATTCCCTTACACTGGAGATCCCCCATACAGTCATGGAACAGGGACAGGATACACTATGGACACGGTCAACAGAACACATCAATATTCAGAAAGAGGAAGATGGACAACAAACACAGAAACTGGAGCACCTCAGCTTAACCCGATTGATGGACCTCTACCTGAGGACAATGAGCCAAGCGGGTATGCCCAAACAGACTGTGTCCTGGAGGCAATGGCTTTCCTTGAGGAATCCCACCCAGGGATATTTGAAAACTCTTGTATTGAAACAATGGAGGTTGTCCAACAAACAAGAGTGGACAAACTGACTCAAGGTCGTCAAACCTATGACTGGACATTGAATAGAAACCAACCGGCTGCAACTGCTTTGGCCAACACAATAGAGGTCTTCAAGATGAACAGTCTAACAGCCAATGAGTCGGGAAGATTAATAGATTTTCTTAAGGATGTGATGGAATCAATGGATAAAGAAGAGATGGAAATAACAACACATTTCCAAAGGAAAAGAAGAATAAGGGACAACATGACCAAGAAAATGGTAACACAAAGGACAATAGGAAAGAAAAATCAGAAACTGAACAAGAGGAGTTATCTAATAAGAGCATTGACATTAAACACAATGACAAAAGATGCAGAACGAGGCAAGTTGAAAAGGCGTGCAATTGCAACACCAGGGATGCAGATCAGAGGATTTGTATACTTCGTAGAAACACTGGCGAGAAGCATCTGTGAGAAACTTGAGCAATCTGGACTCCCAGTTGGGGGGAATGAGAAGAAAGCCAAATTGGCAAATGTTGTGAGGAAAATGATGACCAACTCACAAGATACAGAGCTTTCCTTCACAATTACTGGGGACAACACCAAATGGAATGAAAATCAAAACCCCAGGATGTTTCTGGCGATGATAACGTACATCACAAGAAATCAGCCTGAATGGTTCAGAAATGTTTTAAGCATCGCCCCTATAATGTTCTCAAACAAAATGGCAAGATTAGGGAAAGGATACATGTTCGAAAGTAAAAGCATGAAGCTACGAACACAAATACCAGCAGAAATGCTCGCATATATTGACTTGAAATACTTCAATGAATCAACAAGGAAAAAGATCGAGAAGATAAGGCCACTCCTCACAGATGGCACGGCCTCACTAAGCCCTGGAATGATGATGGGTATGTTTAACATGCTGAGCACAGTTCTGGGAGTCTCAATCCTGAACCTCGGGCAAAAGAAGTACACTAAAACCACCTATTGGTGGGATGGACTACAATCTTCTGATGACTTCGCCCTCATAGTGAATGCACCTAATCATGAAGGAATACAAGCAGGAGTGGATAGGTTCTATAGAACTTGCAAACTGGTTGGAATCAATATGAGCAAAAAGAAATCCTACATAAATAGGACAGGAACATTTGAGTTCACAAGCTTTTTCTACCGCTATGGGTTTGTAGCTAACTTCAGTATGGAGCTACCCAGCTTTGGGGTGTCTGGAGTTAATGAATCGGCTGACATGAGTATTGGAGTAACAGTGATAAAGAACAACATGATAAACAATGATCTCGGGCCAGCAACAGCCCAAATGGCTCTTCAGCTATTCATTAAGGACTACAGGTATACATACCGATGCCACAGAGGTGACACGCAAATTCAAACGAAAAGATCATTCGAGCTAAAAAAACTATGGGAGCAAACCCATTCAAAGGCAGGACTACTGATTTCAGATGGAGGACCAAATCTGTACAATATCCGGAATCTCCACATTCCGGAAGTCTGCTTGAAATGGGAGCTAATGGATGTGGATTATCGAGGAAGATTGTGTAATCCTCTGAATCCGTTCGTCAACCACAAGGGAATTGAGTCCGTAAACAATGCCGTGGTAATGCCATCCCATGGTCCAGCTAAAAGCATGGAATATGATGCTGTTGCAACCACACATTCTTGGATTCCAAAGAGGAATCGTTCCATTCTCAATACCAGCCAAAGGGGAATTCTTGAGGATGAACAGATGTACCAGAAGTGCTGCTATCTATTCGAGAAATTCTTCCCCAGCAGTTCATACAGGAGGCCAGTTGGAATTTCAAGCATGGTGGAGGCCATGGTATCTAGGGCCAGAATTGATGCACGGGTTGATTTCGAATCTGGAAGGATTAAGAAAGAAGAATTCGCTGAGATCATGAAGATCTGTTCCACCATTGAAGAGCTCAGACGGCAAAAGTA
>FJ638304.2_Influenza_A_virus_(A/swine/NC/00573/2005(H1N1))_segment_2_polymerase_PB1_(PB1)_and_PB1-F2_protein_(PB1-F2)_genes_complete_cds
ATGGATGTCAATCCGACTCTACTTTTCCTAAAAGTTCCAGCGCAAAATGCCATAAGCACCACATTCCCTTACACTGGAGATCCTCCATACAGCCATGGAACAGGAACAGGATACACCATGGACACAGTCAACAGAACACACCAATATTCAGAAAAAGGGAAGTGGACGACAAACACAGAGACTGGGGCACCCCAACTCAACCCGATTGATGGACCACTACCTGAGGATAATGAACCAAGTGGATATGCACAAACAGACTGTGTTCTAGAGGCCATGGCTTTCCTTGAAGAATCCCACCCAGGGATATTTGAGAATTCATGCCTTGAAACAATGGAAGTTGTTCAACAAACAAGGGTGGATAAACTAACTCAAGGTCGCCAGACTTATGATTGGACATTAAACAGAAATCAACCGGCAGCAACTGCATTGGCCAACACCATAGAAGTTTTTAGATCGAATGGTCTAACAGCCAATGAGTCAGGAAGGCTAATAGATTTCCTAAAGGATGTAATGGAATCAATGGATAAAGAGGAAATAGAGATAACAACACACTTTCAAAGAAAAAGGAGAGTAAGAGACAACATGACCAAAAAAATGGTCACACAAAGGACAATAGGGAAGAAAAAACAAAGAGTGAATAAGAGAGGTTATCTAATAAGAGCATTGACATTAAATACGATGACCAAAGATGCAGAGAGAGGCAAATTAAAAAGAAGGGCTATCGCAACACCTGGAATGCAAATTAGAGGGTTCGTGTACTTTGTTGAAACTTTAGCTAGGAGCATTTGCGAAAAGCTTGAACAGTCTGGACTCCCAGTAGGGGGCAATGAAAAGAAGGCCAAATTGGCAAACGTTGTGAGAAAGATGATGACTAATTCACAAGATACAGAGCTTTCTTTCACAATCACTGGGGACAACACTAAGTGGAATGAAAATCAAAATCCTCGAATGTTCCTGGCGATGATTACATATATCACCAGAAATCAACCCGAGTGGTTCAGAAACATCTTGAGCATGGCACCCATAATGTTCTCAAACAAAATGGCAAGACTAGGAAAAGGGTACATGTTTGAGAGTAAAAAAATGAAGCTCCGAACACAAATACCAGCAGAGATGCTAGCAAGCATTGACCTGAAGTATTTCAATGAACAAACAAGGAAGAAAATTGAAAAAATAAGGCCTCTTCTAATAGATGGCACAGCATCATTGAGCCCCGGAATGATGATGGGCATGTTCAACATGCTAAGTACGGTTTTGGGAGTCTCGATACTGAATCTTGGACAAAAGAAATACACCAAGACAACATACTGGTGGGATGGGCTCCAATCCTCCGACGATTTTGCTCTCATAGTGAATGCACCAAACCATGAGGGGATACAAGCAGGAGTGGATAGATTCTACAGGACCTGCAAGTTAGTGGGGATCAACATGAGCAAAAAGAAGTCCTATATAAATAAGACAGGAACATTTGAATTCACAAGCTTTTTTTATCGTTATGGATTTGTGGCTAATTTTAGCATGGAGCTGCCCAGTTTTGGAGTGTCTGGAGTAAATGAATCAGCTGACATGAGTATTGGAGTAACAGTGATAAAGAACAACATGATAAACAATGACCTTGGACCTGCAACAGCCCAGATGGCCCTTCAATTGTTCATCAAAGACTACAGATACACATATAGGTGCCATAGAGGAGACACACAAATTCAGACGAGAAGATCATTCGAGTTAAAGAAGTTGTGGGATCAAACCCAATCAAAGGCAGGACTATTAGTATCTGATGGAGGACCAAACTTATACAATATCCGGAATCTTCACATTCCTGAAGTCTGCTTGAAATGGGAGCTAATGGATGAGGATTATCGGGGAAGACTTTGTAATCCCCTTAACCCCTTTGTCAATCACAAAGAGATTGATTCTGTAAACAATGCTGTGGTGATGCCATCCCATGGTCCAGCCAAAAGCATGGAATATGATGCCGTTGCAACTACACATTCCTGGATTCCCAAGAGGAACCGCTCTATTCTCAACACAAGCCAAAGGGGAATTCTTGAGGATGAACAGATGTACCAGAAATGCTGCAACCTGTTCGAGAGATTTTTCCCTAGTAGTTCATACAGGAGACCGGTTGGAATTTCTAGTATGGTGGAGGCTATGGTGTCTAGGGCTCGGATTGATGCCAGGATCGACTTCGAGTCTGGACGGATTAAGAAAGAAGAGTTCTCTGAGATCATGAAGATCTGTTCCACCATTGAAGAACTCAGACGGCAAAAATA
>CY116034.1_Influenza_A_virus_(A/swine/England/195852/1992(H1N1))_polymerase_PB1_(PB1)_and_PB1-F2_protein_(PB1-F2)_genes_complete_cds
ATGGATGTCAACCCGACTCTACTTTTCTTGAAAGTGCCAGCGCAAAATGCTATAAGCACTACATTCCCTTATACTGGAGATCCTCCATACAGTCATGGAACAGGGACAGGATACACCATGGACACGGTCAACAGGACACATCAATATTCAGAAAGGGGAAAATGGACAACAAACACAGAGACTGGAGCACCCCAGCTTAACCCGATTGACGGACCACTACCTGAGGACAATGAACCAAGCGGATATGCACAAACAGACTGTGTCCTGGAGGCAATGGCTTTCCTTGAGGAATCCCACCCAGGAATATTTGAAAACTCGTGTCTTGAGACGATGGAGGTTGTCCAACAAACAAGAGTGGACAAATTGACTCAAGGTCGTCAGACCTATGACTGGACATTAAACAGAAACCAACCGGCTGCAACTGCTTTGGCCAACACCATAGAGGTCTTCAGGTTGAACAGTCTAACAGCTAATGAATCGGGGAGGCTAATAGACTTCCTTAAGGATGTGATGGAATCAATGGATAAAGAAGAGATGGAAATAACAACACATTTCCAAAGGAAAAGAAGAGTAAGGGACAACATAACCAAGAAAATGGTAACACAAAGAACAATAGGAAAGAAGAAACAGAAACTGAACAAGAGGAGTTATCTAATAAGAGCATTGACACTAAACACAATGACAAAAGATGCAGAAAGAGGCAAATTGAAAAGGCGTGCAATTGCAACACCAGGGATGCAGATCAGAGGGTTTGTGTACTTCGTAGAAACACTGGCGAGGAGCATCTGTGAGAAACTTGAGCAATCTGGGCTCCCAGTTGGAGGGAATGAAAAGAAAGCCAAATTAGCAAATGTTGTGAGAAAAATGATGACCAACTCACAAGATACAGAGCTCTCCTTTACAATTACTGGAGACAACACCAAATGGAATGAAAATCAAAACCCTCGGATGTTTCTGGCGATGATAACGTACATCACAAGAAATCAGCCTGAATGGTTCAGAAATGTTTTGAGCATCGCCCCTATAATGTTCTCAAACAAAATGGCAAGGTTAGGGAAAGGATACATGTTCGAAAGTAAGAGCATGAAGCTACGGACACAAATACCAGCAGAAATGCTAGCAAACATTGACTTGAAATACTTCAATGAATCAACAAGGAAGAAAATCGAGAAGATAAGGCCACTCCTAATAGATGGCACGGCCTCATTGAGTCCTGGAATGATGATGGGCATGTTTAACATGCTAAGCACAGTCCTAGGAGTCTCGATCTTGAATCTTGGGCAAAAGAGATACACTAAAACCACATACTGGTGGGATGGACTCCAATCTTCTGATGACTTCGCCCTCATAGTGAATGCACCTAATCATGAGGGAATACAAGCAGGAGTGGATAGGTTTTATAGGACCTGCAAACTGGTTGGAATCAATATGAGCAAAAAGAAATCTTACATAAATAGGACAGGAACATTTGAATTCACAAGCTTTTTCTACCGCTATGGTTTTGTAGCCAATTTCAGTATGGAGCTACCCAGCTTTGGGGTGTCTGGGGTTAATGAATCGGCTGATATGAGCATTGGAGTGACAGTGATAAAGAACAACATGATAAACAATGATCTTGGACCAGCAACTGCCCAAATGGCTCTTCAGCTATTCATCAAAGACTACAGGTACACATACCGGTGCCACAGAAGTGACACGCAAATCCAAACGAGAAGATCATTTGAGCTGAAAAAGCTATGGGAGCAAACCCATTCAAAAACAGGGCTACTGGTTTCAGATGGAGGGCCAAATCTATACAATATCCGGAACCTCCACATTCCGGAAGTCTGCTTGAAGTGGGAGCTAATGGATGAAGATTATCGGGGTAGATTGTGTAATCCTCTGAATCCATTTGTTAGCCACAAGGAAATTGAGTCCGTAAACAGTGCCGTGGTAATGCCAGCTCATGGTCCAGCCAAGAGCATGGAATATGATGCTGTTGCAACTACACACTCTTGGATCCCTAAAAGGAACCGTTCCATTCTCAATACCAGCCAAAGGGGAATTCTTGAGGATGAACGAATGTACCAGAAGTGCTGCAATCTATTCGAGAAATTCTTCCCTAGYAGTTCATACAGGAGGCCAGTTGGAATTTCCAGCATGGTGGAGGCCATGGTATCTAGGGCCAGGATTGATGCACGGATTGATTTCGAGTCTGGAAGGATTAAGAAAGAAGAGTTTGCTGAGATCATGAAGATCTGTTCCACCATTGAAGAGCTCAGACGGCAGAAGTA
>KR700630.1_Influenza_A_virus_(A/swine/England/00034/2005(H1N2))_segment_2_polymerase_PB1_(PB1)_and_PB1-F2_protein_(PB1-F2)_genes_complete_cds
ATGGATGTCAACCCGACTCTACTTTTCTTGAAAGTGCCAGCGCAAAATGCTATAAGCACTACATTCCCTTATACTGGAGATCCTCCATACAGTCATGGGACAGGGACAGGATACACCATGGACACGGTCAACAGGACACATCAATATTCAGAAAGGGGAAAATGGACAACAAACACAGAGACTGGAGCACCCCAGCTTAACCCAATTGACGGACCACTACCTGAGGACAATGAACCAAGCGGGTATGCACAAACAGACTGTGTTTTAGAGGCAATGGCTTTCCTTGAGAATTCCCACCCAGGAATATTTGAAAACTCGTGTCTTGAGACGATGGAGTTTGTCCAACAAACAAGAGTGGACAAATTGACCCAAGGTCGTCAAACCTATGACTGGACATTAAACAGAAACCAACCGGCTGCAACTGCCTTGGCCAACACCATAGAGGTATTCAGACTGAACAGTCTAACAGCTAATGAATCGGGGAGGTTAATAGATTTCCTTAAGGATGTGATGGAATCAATGGATAAAGAAGAAATGGAGATAACAACACATTTTCAAAGGAAAAGAAGAGTAAGGGATAACATAACCAAGAAAATGGTAACACAAAGAACAATAGGAAAGAAGAAACAAAAACTGAACAAAAAGAGTTATCTAATAAGAGCATTGACACTAAATACAATGACAAAAGATGCAGAAAGAGGCAAACTGAAAAGACGTGCAATTGCAACACCAGGGATGCAGATCAGGGGGTTTGTCTACTTCGTAGAAACACTGGCGAGGAGCATCTGTGAGAAACTTGAGCAATCCGGGCTCCCAGTTGGAGGGAATGAAAAGAAAGCCAAATTGGCAAATGTTGTAAGAAAAATGATGACCAACTCACAAGATACAGAGCTCTCCTTTACAATTACTGGGGACAACACCAAATGGAATGAGAATCAAAACCCTAGGGTGTTTCTGGCTATGATAACATACATCACAAGGAATCAGCCTGAATGGTTCAGGAATGTTTTGAGCATCGCCCCTATAATGTTCTCAAACAAAATGGCAAGGTTAGGGAAAGGATACATGTTCGAAAGCAAAAGCATGAAGCTACGAACACAAATACCAGCAGAAATGCTAGCAAACATTGACTTGAAATACTTCAATGAATCAACAAAGAAGAAAATCGAGAAAATAAGACCACTCCTAATAGATGGCACTGCCTCATTGAGCCCTGGAATGATGATGGGCATGTTTAACATGCTGAGCACAGTTCTAGGAGTCTCGATCTTGAATCTTGGACAAAAGAGGTACACTAAAACCACATACTGGTGGGATGGACTCCAATCTTCTGATGACTTTGCCCTCATAGTTAATGCACCTAATCATGAGGGAATACAAGCAGGAGTGGATAGATTTTATAGGACCTGCAAACTAGTTGGAATCAATATGAGCAAAAAGAAATCTTACATAAATAGGACAGGAACTTTTGAATTCACAAGCTTTTTCTACCGGTATGGTTTTGTAGCCAATTTCAGTATGGAGCTACCCAGCTTTGGGGTATCTGGGGTTAATGAATCGGCTGATATGAGCATTGGAGTGACAGTGATAAAGAACAACATGATAAACAATGATCTTGGACCAGCAACTGCCCAAATGGCTCTTCAGCTATTCATCAAAGACTACAGATACACATACCGGTGCCACAGAGGTGACACACAAATCCAAACGAGAAGATCATTTGAACTGAAAAAGCTATGGGATCAAACCCATTCAAAAACAGGGCTACTGATTTCAGATGGGGGACCGAATCTATACAACATCCGGAACCTCCACATTCCGGAAGTCTGCTTGAAGTGGGAACTCATGGACGAGGATTATCGAGGTAGATTGTGTAATCCTATGAACCCGTTCGTTAGCCACAAGGAAATTGAGTCTGTAAACAGTGCTGTGGTAATGCCATCTCATGGCCCAGCCAAGAGCATGGAGTATGATGCTGTTGCAACTACACACTCTTGGATCCCTAAAAGGAACCGTTCCATTCTCAATACCAGCCAAAGGGGAATTCTGGAGGATGAACGAATGTACCAGAAGTGCTGCAACCTATTCGAGAAGTTCTTCCCTAGCAGTTCATACAGGAGGCCAGTTGGAATTTCCAGCATGGTGGAGGCCATGGTATCTAGGGCCAGGATTGATGCACGGATTGATTTCGAATCTGGAAGGATTAAGAAAGAAGAGTTTGCTGAGATCATGAAGATCTGTTCCACCATTGAAGAGCTCAGACGGCAGAAGTA
>EU053131.1_Influenza_A_virus_(A/swine/Doetlingen/IDT4735/2005(H1N2))_segment_2_polymerase_subunit_PB1_gene_complete_cds
ATGGATGTCAACCCGACTCTACTTTTCTTAAAAGTGCCAGCACAAAATGCTATAAGCACTACATTCCCTTATACAGGAGATCCCCCATACAGTCATGGAACAGGGACAGGATACACCATGGACACGGTCAACAGAACACATCAATATTCAGAAAGGGGAAGATGGACAACAAACACAGAAACTGGAGCACCCCAGCTTAACCCGATTGATGGACCACTACCTGAGGACAATGAGCCAAGCGGGTATGCTCAAACAGACTGTGTCCTGGAGGCAATGGCTTTCCTTGAGGAATCCCATCCAGGGATATTTGAAAACTCTTGTCTTGAAACGATGGAGGTTGTCCAACAAACAAGAGTGGACAAACTGACTCAAGGTCGCCAGACCTATGACTGGACATTGAATAGAAACCAACCGGCTGCAACTGCTTTGGCCAACACAATAGAAGTCTTCAGGATGAACAGTCTAACAGCCAATGAATCGGGAAGATTAATAGATTTCCTTAAGGATGTGATGGAATCAATGGATAAAGAAGAGATGGAGATAACAACACATTTCCAAAGGAAAAGAAGAATAAGGGACAACATGACCAAGAAAATGGTAACACAAAGGACAATAGGAAAGAAAAAGCAGAAACTGAACAAGAAGAATTATCTAATAAGAGCATTGACATTAAACACAATGACAAAAGATGCAGAAAGAGGCAAGTTGAAAAGGCGTGCAATTGCAACACCAGGGATGCAGATCAGAGGATTTGTGCACTTCGTAGAAACACTGGCGAGGAGCATCTGTGAGAAACTTGAGCAATCTGGGCTCCCAGTTGGGGGGAATGAGAAGAAAGCCAAATTGGCAAATGTTGTGAGGAAAATGATGACCAACTCACAAGATACAGAGCTTTCCTTTACAATTACTGGGGACAACACCAAATGGAATGAGAATCAAAACCCCAGGATGTTTCTGGCGATGATAACGTACATCACAAGAAATCAGCCTGAATGGTTCAGAAATGTTTTAAGCATTGCCCCTATAATGTTCTCAAACAAAATGGCAAGATTAGGGAAAGGATACATGTTCGAAAGTAAAAGCATGAAACTACGAACACAAATACCAGCAGAAATGCTCGCAGATATTGACTTGAAATACTTCAATGAATCAACAAGGAAAAAGATCGAGAAGATAAGGCCACTCCTCATAGATGGCACGGCCTCACTAAGCCCTGGAATGATGATGGGCATGTTTAACATGCTGAGCACAGTTCTAGGTGTCTCAATCCTAAACCTCGGGCAAAAGAGGTACACTAAAACCACCTACTGGTGGGATGGACTCCAATCTTCTAGTAGCTTCGCCCTCATAGTGAATGCACCTAATCATGAAGGAATACAAGCAGGAGTGGATAGGTTCTATAGGACCTGCAAACTGGTTGGAATCAATATGAGCAAAAAGAAATCTTACATAAATAGGACAGGAACATTTGAATTCACAAGCTTTTTCTACCGCTATGGGTTTGTAGCCAACTTCAGTATGGAGCTACCCAGCTTTGGGGTATCTGGAGTTAATGAATCGGCTGACATGAGCATTGGAGTGACAGTAATAAAAAACAACATGATAAACAATGATCTCGGGCCAGCAACAGCCCAAATGGCTCTTCAGCTATTCATTAAGGACTACAGATATACATACCGATGCCACAGAGGTGACACGCAAATCCAAACGAAAAGATCATTCGAGCTAAAAAAACTATGGGAGCAAACCCATTCAAAGGCAGGACTACTGGTTTCAGATGGAGGACCAAATCTGTACAATATCCGGAATCTCCACATTCCGGAAGTCTGCTTAAAATGGGAGCTAATGGATGTAGATTATCGGGGAAGATTGTGTAATCCTCTGAATCCGTTTGTCAACCATAAGGGAATTGAGTCCGTAAACAGTGCCGTGGTAATGCCAGCCCATGGTCCAGCTAAAAGCATGGAATATGATGCTGTTGCAACTACACATTCTTGGATTCCAAAAAGGAATCGTTCCATTCTCAATACCAGCCAAAGGGGAATTCTTGAGGATGAACAAATGTACCAGAAGTGCTGCAATCTATTCGAGAAATTCTTCCCTAGCAGTTCATACAGGAGGCCGGTTGGAATTTCAAGCATGGTGGAGGCCATGGTATCTAGGGCCAGAATTGATGCACGGATTGATTTCGAGTCTGGAAGGATTAAGAAAGAAGAATTTGCTGAGATCATGAAGATCTGTTCCACCATTGAAGAATTCAGACGGCAAAAGTA
>CY009898.1_Influenza_A_virus_(A/Swine/Spain/50047/2003(H1N1))_segment_2_complete_sequence
ATGGATGTCAACCCGACTTTACTTTTCTTGAAAGTGCCAGCGCAAAATGCTATAAGCACTACATTCCCTTATACTGGAGATCCTCCATACAGTCATGGAACAGGGACAGGGTACACCATGGACACGGTCAACAGAACACATCAATATTCAGAAAGGGGAAAATGGTCAACAAACACAGAAACTGGAGCACCCCAGCTTAACCCGATTGATGGACCACTACCAGAGGACAATGAGCCAAGCGGATATGCTCAAACAGACTGTGTCCTGGAGGCAATGGCTTTCCTTGAGGAATCCCACCCAGGGATATTTGAAAACTCGTGTCTTGAAACGATAGAGATTGTCCAACAAACAAGAGTGGACAAACTGACTCAAGGTCGTCAGACCTATGACTGGACCTTAAATAGAAACCAACCGGCTGCAACTGCTTTGGCCAACACAATAGAGGTCTTTAGGTTGAACAGTCTAACAGCCAATGAATCGGGAAGATTAATAGATTTCCTTAAGGATGTGATGGAGTCAATGGATAAAGAAGAGATGGAAATAACAACACATTTCCAAAGGAAAAGAAGAATAAGGGACAACATGACCAAGAAAATGGTAACACAAAGGACTATAGGAAAGAAGAGGCAGAGACTGAACAAGAGGAGTTATCTAATAAGAGCATTGACATTAAACACAATGACAAAAGATGCAGAAAGAGGCAAGTTGAAAAGGCGTGCTATTGCAACACCAGGGATGCAGATCAGAGGGTTCGTGTACTTCGTAGAAGCACTGGCAAGGAGCATCTGTGAGAAACTAGAGCAGTCTGGGCTCCCAGTTGGAGGAAATGAAAAGAAAGCCAAATTGGCAAATGTTGTGAGGAAAATGATGACCAACTCACAGGATACAGAGCTCTCCTTTACAATTACAGGAGACAACACCAAATGGAATGAGAATCAAAATCCCCGGATGTTTCTGGCAATGATAACGTACATCACAAGAAATCAGCCTGAATGGTTCAGAAATGTTTTAAGCATCGCCCCTATAATGTTCTCAAACAAAATGGCAAGATTAGGGAAAGGATACATGTTCGAAAGTAAGAGCATGAAGCTACGGACACAAATACCAGCAGAAATGCTTGCAGATATTGACTTGAAATACTTCAATGAATCAACAAGGAAAAAAATCGAGAAGATAAGGCCACTCTTAGTAGATGGCACGGCCTCATTAAGTCCTGGAATGATGATGGGCATGTTTAACATGCTGAGCACAGTCCTAGGAGTCTCAATCCTGAATCTTGGGCAAAAGAGATACACTAAAACCACATACTGGTGGGATGGGCTCCAATCTTCTGATGACTTCGCCCTCATAGTGAATGCACCTAATCATGAGGGAATACAAGCAGGAGTGGATAGGTTCTACAGGACCTGCAAACTGGTCGGAATCAATATGAGCAAAAAGAAATCTTACATAAATAGGACAGGAACATTTGAATTCACAAGCTTTTTCTACCGCTACGGGTTTGTAGCCAATTTCAGTATGGAGCTACCCAGTTTTGGGGTATCTGGGGTTAATGAATCGGCTGATATGAGTATTGGAGTGACAGTGATAAAGAACAACATGATAAACAATGATCTCGGCCCAGCAACTGCCCAAATGGCTCTTCAGCTATTCATTAAGGACTACAGGTACACATACCGGTGCCACAGAGGTGACACGCAAATTCAAACGAGAAGATCATTTGAGCTAAAAAGACTATGGGAGCAAACCCATTCAAAGGCGGGACTACTGATTTCAGATGGAGGACCAAATCTGTACAATATCCGAAATCTCCACATCCCGGAGGTCTGCTTGAAGTGGGAGCTAATGGATGTAGATTATCGGGGAAGATTGTGTAATCCTCTGAATCCATTTGTCAACCATAAGGGAATTGAGTCCGTAAACAGTGCCGTGGTAATGCCAGCTCATGGCCCTGCTAAGAGCATGGAGTATGATGCTGTTGCAACCACACATTCTTGGATTCCCAAAAGGAACCGTTCCATTCTCAATACCAGCCAAAGGGGAATTCTCGAGGATGAACAAATGTACCAAAAATGCTGCAATCTATTCGAGAAATTTTTCCCTAGCAGTTCATACAGGAGGCCAGTTGGAATTTCCAGCATGGTGGAGGCCATGGTATCCAGGGCCAGAATTGATGCACGGATTGATTTCGAATCTGGAAGGATTAAGAAAGAAGAGTTTGCTGAGATCATGAAGATCTGTTCCACCATTGAAGAGCTCAGACGGCAAAAGTA
>CY037950.1_Influenza_A_virus_(A/swine/England/WVL16/1998(H1N1))_segment_2_sequence
ATGGATGTCAACCCGACTCTACTTTTCTTAAAAGTGCCAGCGCAAAATGCTATAAGCACTACATTCCCTTATACTGGAGATCCTCCATACAGCCATGGAACAGGGACTGGATACACCATGGACACGGTCAACAGGACACATCAATATTCAGAAAGGGGAAAATGGATAACAAACACAGAGACTGGAGCACCCCAGCTCAACCCGATTGACGGACCACTACCTGAGGACAATGAACCAAGCGGATACGCGCAAACAGACTGTGTCCTGGAGGCAATGGCTTTCCTTGAGGAATCCCACCCAGGAATATTTGAAAGCTCGTGTCTTGAGACAATGGAGGTTGTCCAACAAACAAGAGTTGACAAATTGACTCAAGGTCGTCAGACCTATGACTGGACATTAAACAGAAACCAACCGGCTGCAACTGCTTTGGCCAACACCATAGAGGTCTTCAGGTTGAACAGTCTAACAGCTAATGAATCGGGGAGGCTAATCGACTTCCTTAAGGATGTGATGGAATCAATGGATAAAGAAGAGATGGAAATAACAACACATTTCCAAAGGAAAAGAAGAGTAAGGGACAACATAACCAAGAAAATGGTGACACAAAGAACAATAGGAAAGAAGAAACAGAAATTGAACAAGAGGAGTTATCTAATAAGAGCATTGACACTAAACACAATGACAAAAGATGCAGAAAGAGGCAAATTGAAAAGACGTGCAATTGCAACACCAGGGATGCAGATCAGAGGGTTTGTGTACTTCGTAGAAACACTGGCGAGGAGAATCTGTGAGAAACTTGAGCAATCTGGGCTCCCAGTTGGAGGGAATGAAAAGAAAGCCAAATTGGCAAATGTTGTGAGAAAAATGATGACCAACTCACAAGATACAGAGCTCTCCTTTACAATTACTGGAGACAACACCAAATGGAATGAAAATCAAAACCCTCGGATGTTTCTGGCGATGATAACGTACATCACAAGAAATCAGCCTGAATGGTTAAGAAATGTCTTGAGCATCGCCCCTGTAATGTTCTCAAACAAAATGGCAAGGTTAGGGAAAGGATACATGTTCGAAAGTAAGAGCATGAAGCTACGGACACAAATACCAGCAGAAATGCTAGCAAACATTGACTTGAAATACTTTAATGAATCAACAAGGAAGAAAATCGAGAAAATAAGGCCACTCCTAATAGATGGCACGGCCTCATTGAGTCCTGGAATGATGATGGGCATGTTTAACATGCTAAGCACAGTCCTAGGAGTCTCTATCTTAAATCTTGGGCAAAAAAGATATACTAAAACCACATACTGGTGGGATGGACTCCAATCTTCTGATGACTTCGCCCTCATAGTGAATGCACCTAATCATGAGGGAATACAAGCAGGAGTGGATAGGTTTTACAGGACCTGCAAACTGGTTGGAATCAATATGAGCAAAAGGAAATCTTACATAAATAGGACAGGAACATTTGAATTCACAAGCTTTTTCTACCGCTATGGTTTTGTAGCCAATTTCAGTATGGAGCTACCAAGCTTTGGGGTGTCTGGGGTTAATGAATCTGCTGATATGAGCATTGGAGTGACAGTGATAAAGAACAACATGATAAACAATGATCTTGGACCAGCAACTGCCCAAATGGCTCTTCAGCTATTCATCAAAGACTACAGGTACACATATCGGTGCCACAGAGGTGACACGCAAATCCAAACGAGAAGATCATTTGAGCTGAAAAAACTATGGGAGCAAACCCATTCAAAAGCAGGGCTACTGGTTTCAGATGGAGGGCCCAATCTATACAATATCCGGAACCTCCACATTCCGGAAGTCTGCTTGAAGTGGGAGCTAATGGATGAAGATTATCGGGATAGATTGTGCAATCCTCTGAACCCATTTGTTAGCCACAAGGAAATTGAGTCCGTGAACAGTGCCGTGATAATGCCAGCCCATGGTCCAGCCAAGAGCATGGAATATGATGCTGTTGCAACTACACACTCTTGGATCCCTAAAAGGAACCGTTCCATCCTCAATACCAGCCAAAGGGGAATTCTTGAGGATGAGCGAATGTACCAGAAATGCTGCAATCTATTCGAGAAATTCTTCCCTAGCAGTTCATACAGGAGGCCAGTTGGAATTTCCAGCATGGTGGAGGCCATGGTATCTAGGGCCAGGATTGATGCACGGATTGATTTCGAGTCTGGAAGGATTAAGAAAGAAGAGTTTGCTGAGATCATGAAGATCTGTTACACCATTGAAGAGCTCAGACGGCAGAAGTA
>AB434350.1_Influenza_A_virus_(A/swine/Udon_Thani/NIAH464/2004(H3N2))_PB1_gene_for_polymerase_PB1_complete_cds
ATGGATGTCAATCCGACTTTACTCTTCCTAAAAGTGCCAGCGCAAAATGCCATAAGCACCACATTCCCTTATACTGGTGATCCTCCATACAGTCATGGAACAGGGACAGGGTACACTATGGACACGGTCAACAGGACACATCAATACTCAGAAAGGGGAAAATGGACAACAAACACAGAGACTGGAGCACCCCAGCTCAACCCGGTTGACGGGCCACTACCTGAAGACAATGAACCAAGTGGATATGCACAAACAGACTGTGTCCTGGAGGCAATGGCTTTCCTTGAAGAATCCCACCCAGGAATATTTGAAAACTCGTGTCTTGAGGCGATGGAAGTTATCCAACAAACAAGGGTGGACAAATTGACTCAAGGTCGTCAGACCTATGACTGGACATTAAACAGAAACCAACCGGCTGCAACTGCTTTGGCCAACACCATAGAGGTTTTCAGGTTGAACAGTCTAACAGCTAATGATTCGGGGAGGCTGATAGATTTCCTTAAGGATGTGATGGAATCAATGGATAAGGAAGAGATGGAAATAACAACACATTTCCAAAGGAAAAGAAGAGTAAGAGACAATATGACCAAGAAAATGGTAACACAAAGGACAATAGGAAAGAAAAAACAGAAACTGAACAGGAGGAACTATCTAATAAGAGCATTAACATTAAACACAATGACAAAAGATGCAGAAAGAGGCAAGCTGAAAAGACGTGCAATTGCAACACCCGGAATGCAAATAAGAGGGTTCGTGTACTTTGTAGAAACACTGGCAAGGAGCATCTGTGAGAAACTTGAGCAATCTGGGCTCCCAGTTGGAGGGAATGAAAAGAAAGCCAAATTGGCAAATGTTGTAAGAAAAATGATGACCAATTCACAAGATACAGAGCTCTCCTTTACAATTACTGGAGACAACACCAAATGGAATGAGAATCAAAACCCTCGGATGTTTCTAGCAATGATAACGTACATCACAAGGAATCAGCCTGAATGGTTCAGAAATGTTTTGAGTATCGCCCCTATAATGTTCTCAAACAAGATGGCAAGGTTAGGGAAAGGATACATGTTCGAAAGTAAGAGCATGAAGGTACGAACACAAATACCGGCAGAAATGCTTGCAAACATCGACTTGAAATACTTCAATGAATCGACGAGGAAGAAAATCGAGAAGATAAGGCCACTCCTAATAGAGGGCACGGCCTCATTGAGCCCAGGAATGATGATGGGCATGTTTAACATGCTGAGCACAGTCCTAGGAGTCTCGATCTTAAATCTTGGACAAAAGAGATACACCAAAACCACATACTGGTGGGATGGACTCCAATCTTCTGATGACTTCGCCCTCATAGTGAATGCACCTAACCATGAGGGAATACAAGCAGGAGTGGATAGGTTTTATAGGACCTGCAAACTGGTTGGAATCAATATGAGCAAAAAGAAATCTTACATAAATAGGACAGGAACATTTGAATTCACAAGCTTTTTCTATCGCTATGGGTTTGTAGCCAATTTCAGTATGGAGCTACCCAGTTTTGGGGTGTCCGGGGTTAATGAATCGGCTGATATGAGCATTGGAGTGACAGTGATAAAGAATAACATGATAAACAATGACCTTGGACCAGCAACTGCCCAAATGGCTCTTCAGCTATTCATCAAGGACTACAGGTACACATACCGGTGCCACAGGGGTGACAAGCAAATCCAAACAAGAAGATCATTTGAGCTGAAGAAGCTATGGGAGCAAACCCATTCGAAGGCAGGACTACTGGTTTCAGATGGAGGACCAAATCTATACAATATCCGGAACCTCCACATTCCAGAAGTATGCTTGAAATGGGAGCTAATGGATGAAGATTATAGGGGTAGATTGTGCAATCCTCTGAATCCATTTGTTAGCCACAAGGAAATTGAGTCCGTAAACAGTGCCGTGATAATGCCCGCTCATGGTCCAGCCAAGAGCATGGAGTATGATGCTGTTGCAACCACCCACTCTTGGACTCCTAAAAGGAACCGTTCCATTCTCAATACCAGCCAAAGGGGAATTCTTGAGGATGAACAAATGTACCAGAAGTGCTGCAATCTATTTGAGAAATTCTTCCCTAGCAGTTCATACAGGAGGCCAGTTGGAATTTCCAGCATGGTGGAGGCCATGGTGTCTAGGGCCAGGATTGATGCACGGATTGATTTCGAATCTGGAAGGATCAAAAAAGAAGAGTTTGCTGAGATCATGAAGATCTGTTCCACCATTGAAGAGATCAGACGGCAGAAATA
>CY009378.1_Influenza_A_virus_(A/swine/Spain/33601/2001(H3N2))_segment_2_complete_sequence
ATGGATGTCAACCCGACTCTACTTTTCTTGAAAGTGCCAGCGCAAAATGCTATAAGCACTACATTCCCTTATACTGGAGATCCGCCATACAGTCACGGAACAGGGACAGGATACACCATGGACACGGTCAACAGGACACATCAATACTCAGAGAAGGGAAGATGGACAACAAACACAGAGACTGGGGCACCCCAGTTAAACCCGATTGATGGGCCACTACCTGAGGACAATGAACCAAGCGGATATGCGCAAACAGACTGTGTCCTGGAGGCAATGGCTTTCCTTGAGGAATCCCATCCAGGGATATTTGAAAACTCGTGTCTTGAGGCGATGGAGGTTGTCCAACAAACAAGAGTGGACAAATTGACTCAAGGTCGTCAGACCTATGACTGGACATTAAATAGAAACCAACCGGCTGCAACTGCTTTGGCCAACACCATAGAGGTCTTCAGGTTGAACGGTCTAACAGCTAATGAATCAGGGAGGTTAATAGATTTCCTTAAGGATGTGATGGAATCAATAGATAAAGAAGAGATGGAGATAACAACACATTTCCAAAGGAAACGAAGAATAAGGGACAACATGACTAAGAAAATGGTGACACAAAGAACAATAGGGAAGAAAAAACAGAAGCTAAACAAGAGGAGTTATCTAATAAGAGCATTGACATTAAACACAATGACAAAGGATGCAGAAAGAGGCAAGTTGAAAAGACGTGCAATTGCAACACCAGGAATGCAGATCAGAGGGTTTGTGTACTTTGTAGAAACACTGGCGAGGAGCATCTGTGAGAAACTTGAGCAATCTGGGCTCCCAGTTGGAGGAAATGAAAAGAAAGCTAAGCTAGCAAATGTTGTGAGAAAAATGATGACCAACTCACAAGATACAGAACTCTCCTTTACAATTACTGGAGACAACACCAAATGGAATGAGAATCAAAACCCTAGGATGTTTCTGGCAATGATAACGTACATCACAAGAAATCAGCCTGAATGGTTCAGAAATGTTTTAAGCATCGCCCCTATAATGTTCTCAAACAAAATGGCAAGGTTAGGGAAAGGATACATGTTCGAAAGTAAAAGCATGAAGCTACGGACACAGATACCAGCAGAAATGCTCGCAGATATTAACTTAAAATACTTCAATGAATCAACAAGGAAAAAAATCGAGAAGATAAGGCCACTCCTAATAGAGGGCACGGCCTCATTAAGTCCTGGAATGATGATGGGTATGTTTAATATGCTGAGCACAGTCCTAGGAGTCTCGATCTTGAATCTTGGACAAAAGAGATACACTAAAACCACATACTGGTGGGATGGGCTCCAATCGTCTGATGACTTCGCCCTCATAGTGAATGCACCTAATTATGAAGGAATACAAGCAGGAGTGGATAGGTTTTATAGGACCTGCAAACTGGTTGGAATCAATATGAGCAAAAAGAAATCTTACATAAATAGGACAGGAACATTTGAATTCACAAGCTTTTTCTACCGCTATGGGTTTGTAGCCAATTTCAGTATGGAGCTACCCAGCTTTGGGGTGTCTGGGATTAATGAATCGGCTGATATGAGCATTGGAGTGACAGTGATAAGGAACAACATGATAAACAATGATCTTGGGCCAGCAACTGCCCAAATGGCTCTTCAGCTTTTCATCAAGGACTACAGGTATACATACCGGTGCCACAGAGGTGACACGCAAATCCAAACAAAAAGATCATTTGAGCTGAAAAAGCTATGGGAGCAAACCCGTTCAAAGACAGGACTACTGGTTTCAGATGGAGGACCAAACCTATACAATATCCGGAATCTCCACATCCCGGAAGTCTGCTTGAAGTGGGAGCTAATGGATGAAGACTATCGGGGGCGATTGTGTAATCCTCTGAATCCATTTGTCAGCCACAAGGAAATTGAGTCCGTAAACAGTGCCGTGGTAATGCCAGCTCATGGTCCAGCCCATAGCATGGAATATGATGCTGTTGCAACTACACATTCTTGGATTCCTAAAAGGAACCGTTCCATTCTCAATACCAGCCAAAGGGGAATTCTTGAGGATGAACAAATGTACCAGAAGTGCTGCAATCTATTCGAGAAATTTTTCCCTAGCAGTTCATACAGGAGGCCAGTTGGAATTTCCAGCATGGTGGAGGCCATGGTTTCTAGGGCCAGGATTGATTCACGGATTGATTTCGAGTCTGGAAGGATTAAGAAAGAAGAATTTACTGAGATCATGAAGATCTGTTCCACCATTGAAGAGCTCAGACGGCAAAAGTA
>CY038509.1_Influenza_A_virus_(A/Siena/3/1995(H3N2))_segment_2_complete_sequence
ATGGATGTCAATCCGACTCTACTTTTCCTAAAGGTTCCAGCGCAAAATGCCATAAGCACCACATTCCCTTATACTGGAGATCCTCCATACAGCCATGGAACAGGAACAGGATACACCATGGACACAGTCAACAGAACACACCAATATTCAGAAAAAGGGAAGTGGACGACAAACACAGAAACTGGGGCACCCCAACTCAACCCGATTGATGGACCACTACCTGAGGATAATGAGCCAAGTGGATATGCACAAACAGACTGTGTTCTGGAGGCCATGGCTTTCCTTGAAGAATCCCACCCAGGGATCTTTGAGAACTCATGCCTTGAAACAATGGAAGTTGTTCAACAAACAAGGGTGGATAAACTAACTCAAGGTCGCCAGACTTATGATTGGACATTAAACAGAAATCAACCGGCAGCAACTGCATTAGCCAACACCATAGAAGTTTTTAGATCGAATGGTCTAACAGCTAATGAGTCAGGAAGGCTAATAGATTTCCTAAAGGATGTGATGAAATCAATGGATAAAGAGGAAATAGAGATAACAACACACTTTCAAAGAAAAAGGAGAGTAAGAGACAACATGACCAAGAAGATGGTCACACAAAGAACAATAGGAAAGAAAAAACAAAGAGTGAATAAGAGAGGCTATCTAATAAGAGCACTGACATTGAATACGATGACCAAAGATGCAGAGAGAGGCAAATTAAAAAGAAGGGCTATTGCAACACCCGGGATGCAAATTAGAGGGTTCGTGTACTTTGTTGAAACTTTAGCTAGGAGCATTTGCGAAAAGCTTGAACAGTCTGGACTTCCAGTTGGGGGTAATGAAAAGAAGGCCAAATTGGCAAATGTTGTGAGAAAGATGATGACTAATTCACAAGACACAGAGCTTTCTTTCACAATCACTGGGGACAACACTAAGTGGAATGAAAATCAAAATCCTCGAATGTTCCTGGCGATGATTACATATATCACAAAAAATCAACCTGAGTGGTTCAGAAACATCCTGAGCATCGCACCCATAATGTTCTCAAACAAAATGGCAAGACTAGGAAAAGGGTACATGTTCGAGAGTAAAAGAATGAAGCTCCGAACACAAATACCAGCAGAAATGCTAGCAAGCATTGACCTGAAGTATTTCAATGAATCAACAAGGAAGAAAATTGAGAAAATAAGGCCTCTTCTAATAGATGGCACAGCATCATTGAGCCCTGGAATGATGATGGGCATGTTCAACATGCTAAGTACGGTTTTGGGAGTCTCGATACTGAATCTTGGACAAAAGAAATACACCAAGACAACATACTGGTGGGATGGGCTCCAATCCTCCGACGATTTTGCCCTCATAGTGAATGCACCAAATCATGAGGGAATACAAGCAGGAGTGGATAGATTCTACAGGACCTGCAAGTTAGTGGGAATCAACATGAGCAAAAAGAAGTCCTATATAAATAAGACAGGGACATTTGAATTCACAAGCTTTTTTTATCGCTATGGATTTGTGGCTAATTTTAGCATGGAGCTGCCCAGTTTTGGAGTGTCTGGAATAAATGAATCAGCTGATATGAGCATTGGAGTAACAGTGATAAAGAACAACATGATAAACAATGACCTTGGACCAGCAACAGCCCAGATGGCCCTTCAATTGTTCATCAAAGACTACAGATATACATATAGGTGCCATAGAGGAGACACACAAATTCAGACGAGAAGATCATTCGAGCTAAAGAAGCTGTGGGATCAAACCCAATCAAAGGCAGGACTATTAGTATCAGATGGAGGACCAAACTTATACAATATCCGGAATCTTCACATTCCTGAAGTCTGCTTAAAATGGGAGCTAATGGATGAGGATTATCGGGGAAGACTTTGTAATCCCCTGAATCCCTTTGTCAGCCATAAAGAGATTGAGTCTGTAAACAATGCTGTGGTGATGCCAGCCCATGGTCCAGCCAAAAGCATGGAATATGATGCCGTTGCAACTACACACTCCTGGATTCCCAAGAGGAACCGCTCTATTCTCAACACAAGCCAAAGGGGAATTCTTGAGGATGAACAGATGTACCAGAAGTGCTGCAACCTGTTCGAGAAATTTTTCCCCAGTAGTTCATACAGGAGACCGGTTGGAATTTCTAGCATGGTGGAGGCCATGGTGTCTAGGGCCCGGATTGATGCCAGAATTGACTTCGAGTCTGGACGGATTAAGAAAGAAGAGTTCTCTGAGATCATGAAGATCTGTTCCACCATTGAAGAACTCAGACGGCAAAAATA
>CY011910.1_Influenza_A_virus_(A/New_York/720/1994(H3N2))_segment_2_complete_sequence
ATGGATGTCAATCCGACTCTACTTTTTCTAAAGGTTCCAGCGCAAAATGCCATAAGCACCACATTCCCTTATACTGGAGATCCTCCATACAGCCATGGAACAGGAACAGGATACACCATGGACACAGTCAACAGAACACACCAATATTCAGAAAAGGGGAAGTGGACGACAAACACAGAAACTGGGGCACCCCAACTCAACCCGATTGATGGACCACTACCTGAGGATAATGAGCCAAGTGGATATGCACAAACAGACTGTGTCCTGGAGGCCATGGCTTTCCTTGAAGAATCCCACCCAGGGATCTTTGAGAACTCATGCCTTGAAACAATGGAAGTCGTTCAACAAACAAGGGTGGACAAACTAACTCAAGGTCGCCAGACTTATGATTGGACATTAAACAGAAATCAACCGGCAGCAACTGCATTAGCCAACACCATAGAAGTTTTTAGATCGAATGGTCTAACAGCTAATGAGTCAGGAAGGCTAATAGATTTCCTCAAGGATGTGATGGAATCAATGGATAAAGAGGAAATAGAGATAACAACACACTTTCAAAGAAAAAGGAGAGTAAGAGACAACATGACCAAGAAAATGGTCACACAAAGAACAATAGGAAAGAAAAAACAAAGAGTGAATAAGAGAGGCTATCTAATAAGAGCTTTGACATTGAACACGATGACCAAAGATGCAGAGAGAGGCAAATTAAAAAGAAGGGCTATTGCAACACCCGGGATGCAAATCAGAGGGTTCGTATACTTTGTTGAAACTTTAGCTAGGAGCATTTGCGAAAAGCTTGAGCAGTCTGGACTTCCAGTTGGGGGTAATGAAAAGAAGGCCAAACTGGCAAATGTTGTGAGAAAGATGATGACTAATTCACAAGACACAGAGCTTTCTTTCACAATCACTGGGGACAACACTAAGTGGAATGAAAATCAAAATCCTCGAATGTTCCTGGCGATGATTACATATATCACAAAAAATCAACCTGAGTGGTTCAGAAACATCCTGAGCATCGCACCCATAATGTTCTCAAACAAAATGGCAAGACTAGGAAAAGGATACATGTTCGAGAGTAAGAGAATGAAGCTCCGAACACAAATACCAGCAGAAATGCTAGCAAGCATTGACCTGAAGTATTTCAATGAATCGACAAGGAAGAAAATTGAGAAAATAAGGCCTCTTCTAATAGATGGCACAGCATCATTGAGCCCTGGAATGATGATGGGCATGTTCAACATGCTAAGTACGGTTCTAGGAGTCTCGATACTGAATCTTGGACAAAAGAAATACACCAAGACAACATACTGGTGGGATGGGCTCCAATCCTCCGATGATTTTGCCCTCATAGTGAATGCACCAAATCATGAGGGAATACAAGCAGGAGTGGATAGATTCTACAGGACCTGCAAGTTAGTGGGAATCAACATGAGCAAAAAGAAGTCCTATATAAATAAAACAGGGACATTTGAATTCACAAGCTTTTTTTATCGCTATGGATTTGTGGCTAATTTTAGTATGGAGCTGCCCAGTTTTGGAGTGTCTGGAATAAATGAATCAGCTGATATGAGCATTGGAGTAACAGTGATAAAGAACAACATGATCAACAATGACCTTGGACCAGCAACAGCCCAGATGGCCCTTCAATTGTTCATCAAAGACTACAGATATACATATAGGTGCCATAGAGGAGACACACAAATTCAGACGAGAAGATCATTCGAGCTAAAGAAGCTGTGGGATCAAACCCAATCAAAGGCAGGACTATTAGTATCAGATGGAGGACCAAACTTATACAATATCCGGAATCTTCACATTCCTGAAGTCTGCTTAAAGTGGGAGCTAATGGATGAGGATTATCGGGGAAGACTTTGTAATCCCCTGAATCCCTTTGTCAGCCATAAAGAGATTGAGTCTATAAACAATGCTGTGGTGATGCCAGCCCATGGTCCAGCCAAAAGCATGGAATATGATGCCGTTGCAACTACACACTCCTGGATTCCCAAGAGGAACCGCTCTATTCTCAACACAAGCCAAAGGGGAATTCTTGAGGATGAACAGATGTACCAGAAGTGCTGCAACTTGTTCGAGAAATTTTTCCCCAGTAGTTCATACAGGAGACCGGTTGGAATTTCTAGCATGGTGGAGGCCATGGTGTCTAGGGCCCGGATTGATGCCAGAATTGACTTCGAGTCTGGACGGATTAAGAAGGAAGAGTTCTCTGAGATCATGAAGATCTGTTCCACCATTGAAGAACTCAGACGGCAAAAATA
>DQ150423.2_Influenza_A_virus_(A/swine/MI/PU243/04_(H3N1))_polymerase_(PB1)_gene_complete_cds
ATGGATGTCAATCCGACTCTACTTTTCCTAGAGGTTCCAGCGCAAAATGCCATAAGCACCACATTCCCTTATACTGGAGATCCTCCATACAGCCATGGAACAGGAACAGGATACACCATGGACACAGTCAACAGAACACACCAATATTCAGAAAAAGGGAAATGGACGACAAACACAGAGACTGGGGCACCCCAGCTCAACCCGATTGATGGACCACTACCTGAAGATAATGAACCAAGTGGATATGCACAAACAGACTGTGTCCTGGAGGCCATGGCTTTCCTTGAAGAATCCCACCCAGGGATATTTGAGAATTCATGCCTTGAAACAATGGAAATTGTCCAACAAACAAGGGTGGATAAACTAACTCAAGGTCGCCAGACTTATGATTGGACATTAAACAGAAATCAACCGGCAGCAACTGCATTGGCCAACACCATAGAAGTTTTTAGATCAAATGGTCTAACAGCTAATGAGTCAGGAAGGCTAATAGATTTCCTAAAGGATGTAATGGAATCAATGGATAAAGAGGAAATAGAGATAACAACACACTTTCAAAGAAAAAGGAGAGTAAGAGACAACATGACCAAGAAGATGGTCACACAAAGAACAATAGGGAAGAAAAAACAAAAAGTGAATAAGAGAAGTTATCTAATAAGAGCACTGACATTGAATACGATGACCAAAGATGCAGAGAGAGGCAAATTAAAAAGGAGGGCTATCGCAACACCTGGGATGCAAATTAGAGGGTTCGTGTACTTTGTTGAGACTTTAGCTAGAAGCATTTGCGAAAAGCTTGAACAGTCCGGTCTCCCAGTAGGGGGCAATGAAAAGAAAGCCAAATTGGCAAATGTTGTGAGAAAGATGATGACTAATTCACAAGACACAGAGCTTTCTTTCACAATCACTGGGGACAACACTAAATGGAATGAAAACCAAAATCCTCGAATGTTCCTGGCGATGATTACATACATCACCAGAAATCAACCCGAGTGGTTCAGAAACATCCTGAGCATGGCACCCATAATGTTCTCAAACAAAATGGCAAGACTAGGAAAAGGGTACATGTTCGAGAGTAAAAGAATGAAGCTCCGAACACAGATACCAGCAGAAATGCTAGCAAGCATTGACCTGAAGTATTTCAATGAATCAACAAGGAAGAAAATTGAGAAAATAAGGCCTCTCCTAATAGATGGCACAGCATCATTGAGCCCTGGGATGATGATGGGCATGTTCAACATGCTAAGTACGGTTTTGGGAGTCTCGATACTGAATCTTGGACAAAAGAAATACACCAGGACAACATACTGGTGGGATGGACTCCAATCCTCCGACGATTTTGCCCTCATAGTAAATGCACCAAATCATGAGGGAATACAAGCAGGAGTGGATAGATTCTACAGGACCTGCAAGTTAGTAGGGATCAACATGAGCAAAAAGAAGTCCTATATAAATAAGACTGGGACTTTTGAATTCACAAGCTTTTTTTATCGCTATGGGTTTGTAGCTAATTTTAGCATGGAGCTGCCCAGTTTTGGAGTGTCTGGAATAAACGAATCAGCTGATATGAGTATTGGAGTAACAGTGATAAAGAACAACATGATAAACAATGATCTTGGACCTGCAACAGCCCAGATGGCCCTTCAATTGTTCATCAAAGACTACAGATACACATATAGATGCCATAGAGGGGACACACAAATTCAGACGAGAAGATCATTCGAGCTAAAGGGGCTGTGGGATCAAACCCAATCAAAGGCAGGATTATTAGTATCTGATGGAGGACCAAATTTATACAATATCCGGAATCTTCACATTCCTGAAGTCTGCTTAAAATGGGAGCTAATGGATGAGGATTATCGGGGAAGACTTTGCAATCCCCTGAATCCCTTTGTCAGCCATAAAGAGATTGATTCTGTAAACAGTGCTGTGGTGATGCCAGCCCATGGTCCAGCCAAAAGCATGGAATATGATGCCGTTGCAACTACACACTCCTGGATTCCCAAGAGGAACCGCTCTATTCTCAACACAAGCCAAAGGGGAATTCTTGAGGATGAACGGATGTACCAGAAGTGCTGCAACCTGTTCGAGAAATTTTTCCCTAGTAGTTCATACAGGAGACCGGTTGGAATTTCTAGCATGGTGGAGGCCATGGTGTCTAGGGCCCGGATTGATGCCAGGATTGACTTCGAGTCTGGACGGATTAAGAAAGAAGAGTTCTCTGAGATCATGAAGATCTGTTCCACCATTGAAGAACTCAGACGGCAAAAGTA
>EU604692.1_Influenza_A_virus_(A/swine/OH/511445/2007(H1N1))_segment_2_polymerase_PB1_(PB1)_and_PB1-F2_protein_(PB1-F2)_genes_complete_cds
ATGGATGTCAATCCGACTCTACTTTTCCTAAAGGTTCCAGCGCAAAATGCCATAAGCACCACATTCCCTTATACTGGAGATCCTCCATACAGCCATGGAACAGGAACAGGATACACCATGGACACAGTCAACAGAACACACCAATATTCAGAAAAAGGGAAATGGACGACAAATACAGAGACTGGGGCACCCCAGCTCAATCCGATTGATGGACCACTACCTGAAGATAATGAACCAAGTGGATATGCACAAACAGACTGTGTCCTGGAGGCCATGGCTTTCCTTGAAGAATCCCACCCAGGGATATTTGAGAATTCATGCCTTGAAACAATGGAAATTGTCCAACAAACAAGGGTGGATAAACTAACTCAGGGTCGCCAGACTTATGATTGGACATTAAATAGAAATCAACCGGCAGCAACTGCATTGGCCAACACCATAGAAGTTTTTAGATCAAATGGTCTAACAGCTAATGAGTCAGGAAGGCTAATAGATTTCTTAAAAGATGTAATGGAATCAATGGATAAAGAGGAAATAGAGATAACAACACACTTTCAAAGAAAAAGGAGAGTAAGGGATAACATGACCAAGAAGATGGTCACACAAAGAACAATAGGAAAGAAAAAACAAAGAGTGAATAAGAGAAGTTATCTAATAAGAGCACTGACATTGAATACGATGACCAAAGATGCAGAGAGAGGCAAATTAAAAAGGAGGGCTATTGCAACACCTGGGATGCAAATTAGAGGGTTCGTGTACTTTGTTGAGACTCTAGCTAGAAGCATTTGCGAAAAGCTTGAACAGTCCGGACTCCCAGTAGGGGGCAATGAAAAGAAAGCCAAATTGGCAAACGTTGTGAGAAAGATGATGACTAATTCACAAGACACAGAGCTTTCTTTCACAATCACTGGGGACAACACTAAATGGAATGAAAACCAAAATCCTCGAATGTTCCTGGCGATGATTACATACATCACCAGAAATCAACCCGAGTGGTTCAGAAACATCCTGAGCATGGCACCCATAATGTTCTCAAACAAAATGGCAAGACTAGGAAAAGGGTACATGTTCGAGAGTAAAAGAATGAAGCTCCGAACACAGATACCAGCAGAAATGCTAGCAAGCATTGACCTGAAGTATTTCAATGAATCAACAAGGAAGAAAATTGAGAAAATAAGGCCTCTCCTAATAGATGGCACAGCATCATTGAGCCCTGGGATGATGATGGGCATGTTCAACATGCTAAGTACGGTTTTGGGAGTCTCGATACTGAATCTTGGACAAAAGAAATACACCAGGACAACATACTGGTGGGACGGACTCCAATCCTCCGACGATTTTGCCCTCATAGTAAATGCACCAAATCATGAGGGAATACAAGCAGGAGTGGATAGATTCTACAGGACCTGCAAGTTAGTAGGAATCAACATGAGCAAAAAGAAGTCCTATATAAATAAGACTGGGACATTTGAATTCACAAGCTTTTTTTATCGCTATGGGTTTGTAGCTAATTTTAGCATGGAGCTGCCCAGTTTTGGAGTGTCTGGAATAAACGAATCAGCTGATATGAGTATTGGAGTAACAGTGATAAAGAACAACATGATAAACAATGATCTTGGACCTGCAACAGCCCAGATGGCCCTTCAGTTGTTCATCAAAGACTACAGATACACATATAGATGCCATAGAGGGGACACACAAATTCAGACGAGAAGATCATTCGAGCTAAAGAAGCTGTGGGATCAAACCCAATCAAAGGCAGGATTATTAGTATCTGATGGAGGACCAAATTTATACAATATCCGGAATCTTCACATTCCTGAAGTCTGCTTAAAATGGGAGCTAATGGATGAGGATTATCGGGGAAGACTTTGCAATCCCCTGAATCCCTTTGTCAGCCATAAAGAGATTGATTCTGTAAACAGTGCTGTGGTGATGCCAGCCCATGGTCCAGCCAAAAGCATGGAATATGATGCCGTTGCAACTACACACTCCTGGATTCCCAAGAGGAACCGCTCTATTCTCAACACAAGCCAAAGGGGAATTCTTGAGGATGAACAGATGTACCAGAAGTGCTGCAACCTGTTCGAGAAATTTTTTCCTAGTAGTTCATACAGGAGACCGGTTGGAATTTCTAGCATGGTGGAGGCCATGGTGTCTAGGGCCCGGATTGATGCCAGGATTGACTTCGAGTCTGGACGGATTAAGAAAGAAGAGTTCTCTGAGATCATGAAGATCTGTTCCACCATTGAAGAACTCAGACGGCAAAAGTA
>FJ374513.1_Influenza_A_virus_(A/swine/Shanghai/1/2007(H1N2))_segment_2_polymerase_PB1_(PB1)_and_PB1-F2_protein_(PB1-F2)_genes_complete_cds
ATGGATGTCAATCCGACCCTACTTTTCCTAAAAATTCCAGCGCAAAATGCCATAAGCACCACATTCCCTTATACTGGAGATCCCCCATACAGCCATGGAACAGGAACAGGGTACACCATGGACACAGTCAACAGAACACATCAATATTCAGAAAAGGGGAAGTGGACGACAAACACAGAAACTGGGGCACCCCAGCTCAACCCAATTGATGGACCACTACCTGAGGATAACGAACCAAGTGGATATGCACAAACAGACTGTGTTCTCGAGGCCATGGCTTTCCTTGAAGAATCCCACCCAGGGATATTTGAGAATTCATGCCTTGAAACAATGGAAATTGTTCAACAGACAAGGGTGGATAAACTAACTCAAGGTCGCCAAACTTATGATTGGACATTAAACAGAAATCAACCGGCAGCAACTGCATTGGCCAACACCATAGAAGTTTTTAGATCGAATGGTCTAACAGCTAATGAGTCAGGAAGGCTAATAGATTTCCTAAAAGATGTAATGGAATCAATGGATAAAGAGGAAATGGAGATAACAACACACTTTCAAAGAAAAAGGAGAGTAAGAGACAACATGACCAAGAAGATGGTCACACAAAGAACAATAGGAAAGAAAAAACAAAGAGTGAATAAGAGAGGTTATCTAATAAGAGCATTGACATTGAACACGATGACCAAAGATGCAGAGAGAGGCAAATTAAAAAGAAGGGCTATCGCGACGCCTGGGATGCAAATTAGAGGGTTCGTGTACTTTGTCGAAACTTTGGCTAGGAGCATTTGCGAAAAGCTTGAACAGTCGGGACTCCCAGTAGGGGGAAATGAAAAGAAGGCCAAATTGGCAAATGTTGTGAGGAAGATGATGACTAATTCACAAGACACAGAGCTTTCTTTCACAATCACTGGGGACAACACTAAGTGGAATGAAAATCAAAATCCCCGGATGTTCTTGGCGATGATTACATATATCACCAGAAATCAACCCGAGTGGTTCAGAAACATCCTGAGCATGGCACCCATAATGTTTTCAAACAAAATGGCAAGACTAGGAAAAGGGTACATGTTCGAAAGTAAAAGAATGAAGCTCCGAACACAAATACCAGCTGAAATGCTAGCAAGCATTGACCTGAAGTATTTCAATGATTCAACAAGGAAGAAAATTGAGAAGATAAGGCCTCTTCTAATAGATGGCACAGCATCATTGAGCCCTGGAATGATGATGGGCATGTTCAACATGCTAAGTACGGTTTTGGGAGTCTCGATACTGAATCTTGGACAAAAGAAATACACCAGGACAACATACTGGTGGGATGGGCTCCAATCCTCCGACGATTTTGTCCTCATCGTGAATGCACCAAATCATGAGGGAATACAAGCAGGAGTGGATAGATTCTACAGGATCTGCAAGTTAGTGGGAATCAACATGAGCAAAAAAAAGTCCTATATAAATAAGACGGGGACATTTGAATTCACAAGCTTCTTTTATCGCTATGGATTTGTGGCTAATTTTAGCATGGAGCTGCCCAGTTTTGGAGTGTCTGGAATAAATGAATCGGCTGATATGAGTATTGGAGTAACAGTGATAAAAAACAACATGATAAACAATGACCTTGGACCCGCAACAGCCCAGATGGCACTTCAATTGTTCATCAAAGATTACAGATACACATATAGGTGCCATAGAGGAGACACACAAATTCAGACGAGAAGATCATTCGAGCTAAAGAAGCTTTGGGATCAAACCCATTCAAAGGCAGGGCTATTAGTATCTGATGGAGGACCAAACTTATACAATATCCGGAATCTTCATATTCCTGAAGTCTGCTTAAAATGGGAGTTGATGGATGAGGACTATCGGGGAAGACTTTGTAATCCTCTGAATCCCTTTGTCAGCCCTAAAGAAATTGATTCTGTAAACAATGCTGTGGTGATGCCAGCCCATGGCCCAGCCAAAAGCATGGAATATGATGCCGTTGCAACTACACACTCCTGGATTCCCAAGAGGAACCGCTCTATTCTCAACACAAACCAAAGGGGAATTCTTGAGGATGAACAGATGTACCAAAAGTGCTGCAACCTGTTCGAGAAGTTTTTCCCTAGTAGTTCATACAGGAGACCGGTTGGAATTTCTAGCCTGGTGGAGGCCATGGTGTCTAGGGCCCGGATTGATGCCAGGATCGACTTCGAGTCTGGACGGATTAAGAAAGAAGAGTTCTCTGAGATCATAAAGATCTGTTCCACCATTGAAGAACTCAGACGGCAAAAATA
>AB434390.1_Influenza_A_virus_(A/swine/Hokkaido/2/1981(H1N1))_PB1_gene_for_polymerase_PB1_complete_cds
ATGGATGTCAATCCGACTTTGCTTTTCCTGAAAGTGCCAGCACAAAATGCTATAAGCACAACGTTTCCTTACACTGGAGACCCCCCTTACAGCCATGGGACAGGAACAGGATACACCATGGATACAGTGAACAGAACACATCAGTACTCAGAAAAAGGAAAATGGACAATAAACACCGAAACTGGGGCACCACAACTAAATCCAATTGATGGACCGCTGCCCGAGGACAATGAACCAACTGGTTATGCCCAAACAGACTGCGTCTTGGAAGCAATGGCGTTCCTCGAGAAATCCCATCCCGGCATTTTTGAAAACTCATGTCTTGAAACAATGGAAGTCATTCAGCAAACACGAGTGGACAAACTAACGCAAGGCCGGCAAACTTTCGATTGGACTCTGAATAGAAATCAGCCTGCTGCAACAGCATTGGCCAACACAATAGAAGTGTTCAGATTAAACAGCCTAACGGCCAGTGAATCTGGAAGACTCATAGACTTCCTAAAGGATGTTATGGAGTCAATGGACAGAGAAGAAATGGAAATCGTAACTCATTTCCAGAGAAAAAGGAGGGTGAGGGACAATATGACTAAGAAAATGGTGACGCAAAGAACAATAGGTAAAAAGAAACAGAAATTAACTAAAAGAAGTTATCTAATTAGAGCATTGACCTTGAATACAATGACAAAAGATGCTGAAAGAGGAAAATTGAAAAGAAGAGCAATTGCCACCCCAGGGATGCAAATACGGGGATTTGTATATTTCGTTGAGACACTAGCGAGAAGTATTTGTGAAAAACTTGAGCAATCAGGATTACCAGTTGGAGGCAATGAAAAGAAAGCCAAGTTGGCAAATGTTGTACGAAAAATGATGACCAATTCTCAGGACACTGAACTCTCCTTTACCATCACTGGGGATAATACAAAATGGAATGAAAACCAGAATCCTCGAATGTTTTTAGCTATGATTACATACATAACCAGAAATCAGCCCGAATGGTTCAGAAATGTTCTAAGTGTTGCTCCAATAATGTTCACTAACAAGATGGCTAGATTGGGTAAAGGATACATGTTTGAGAGTAAAAACATGAAGCTTAGGACTCAGATACCTGCAGAGATGCTATCAGGCATTGACCTGAAGTATTTTAATGATTCAACTAGGAAAAAAATTGAAAAAATCCGACCGCTCTTAATAGAGGGAGCTGCGTCTTTAAGCCCTGGAATGATGATGGGTATGTTTAACATGTTAAGCACAGTGTTGGGTGTTTCCATTCTTAACCTTGGACAAAAGGAGTACACGAAGACTGCTTACTGGTGGGACGGTCTCCAATCGTCTGATGATTTTGCTCTGATTGTGAACGCACCCAATCATGAAGGGATTCAAGCAGGGGTTGACAGGTTTTATCGAACTTGTAAGCTGCTCGGAATTAATATGAGCAAAAAGAAATCTTACATAAATAGAACAGGCACCTTTGAATTCACAAGCTTTTTCTATCGTTATGGATTTGTTGCCAATTTCAGCATGGAGCTTCCTAGTTTTGGAGTATCTGGAATTAATGAGTCTGCAGACATGAGTATTGGAGTTACTGTCATCAAAAACAACATGATAAACAATGATCTTGGACCAGCAACAGCACAAATGGCTCTCCAGTTATTCATCAAAGACTACCGATACACGTACCGCTGCCACAGGGGTGATACTCAAATACAAACTCGAAGGTCATTTGAAATAAGGAAATTGTGGGATCAAACTCGTTCTAAGGCTGGATTGTTGATTTCTGATGGAGGCCCCAATTTATATAACATTAGGAATCTCCACATTCCTGAAGTCTGCTTGAAGTGGGAATTAATGGATAAAGATTACCAGGGGCGATTATGCAATCCGCTAAACCCATTTGTCAGCCATAAAGAGATTGAATCAGTGAATAACGCAGTAGTAATGCCATCACATGGTCCAGCCAAAACCATGGAATACGACGCTGTTGCCACAACGCACTCCTGGGTTCCTAAAAGAAATCGATCCATCTTGAACACAAGCCAGAGAGGAATACTTGAAGACGAGCAAATGTACCAAAAGTGTTGTAACCTATTTGAAAAGTTTTTCCCTAGCAGCTCATATAGGAGACCAGTTGGAATTTCCAGTATGGTGGAGGCCATGGTTTCTAGGGCCCGAATCGATGCACGAATTGATTTTGAATCTGGAAGAATAAAGAAAGAGGATTTCGCTGAGATCATGAAGATCTGTTCCACCATTGAAGATCTCAGACGGCAAAAGTA
>CY022339.1_Influenza_A_virus_(A/swine/Iowa/17672/1988(H1N1))_segment_2_complete_sequence
ATGGATGTCAATCCGACTTTGCTTTTCCTGAAAGTGCCAGCACAAAATGCTATAAGCACAACGTTTCCTTACACTGGAGACCCCCCTTACAGTCATGGGACAGGAACAGGATACACTATGGATACTGTGAACAGAACACATCAGTACTCAGAAAGAGGAAGATGGACAATAAACACCGAAACTGGTGCGTCACAACTAAATCCAATTGATGGACCGCTGCCTGAGGACAATGAACCAACTGGTTATGCCCAAACAGACTGCGTTTTAGAAGCAATGGCGTTTCTCGAGAAATCCCATCCTGGCATCTTTGAAAACTCATGTCTTGAAACGATGGAGGTTGTTCAGCAAACACGGGTGGACAAACTAACGCAAGGACGGCAAACTTTCGATTGGACTCTGAATAGGAATCAGCCTGCTGCAACAGCATTGGCCAACACAATAGAAGTGTTCAGATTAAACGGCCTCACGACCAGTGAATCTGGAAGGCTCATAGACTTCCTAAAAGATGTTATGGAGTCAATGGACAAAGAAGAAATGGAAATCGTAACCCATTTCCAGAGAAAAAGGAGAGTGAGGGACAATATGACTAAGAAAATGGTGACGCAAAGAACTATAGGTAAAAAGAAACAGAAGTTAAATAGAAGGGGTTATCTAATCAGAGCATTGACTTTGAACACAATGACTAAAGACGCTGAAAGAGGAAAATTGAAAAGAAGAGCAATTGCCACCCCAGGAATGCAAATAAGGGGGTTCGTATATTTCGTTGAGACACTAGCAAGGAGTATTTGTGAAAAACTTGAACAATCAGGACTGCCAGTTGGAGGTAATGAAAAGAAAGCCAAATTGGCAAATGTTGTACGAAAGATGATGACCAATTCCCAGGACACGGAGCTCTCCTTTACCATCACTGGAGATAACACCAAATGGAATGAAAATCAGAATCCTCGAATGTTTTTAGCTATGATTACATACATAACCAGAAATCAGCCCGAATGGTTCAGAAATGTTTTAAGTGTTGCCCCAATAATGTTCTCGAACAAGATGGCTAGATTGGGTAAAGGATACATGTTTGAGAGCAAAAACATGAAACTTAGGACTCAGATACCTGCAGAGATGCTGTCAAGCATTGACCTGAGGTACTTTAATGATTCAACCAGGAAAAAAATTGAAAAGATCCGACCGCTCTTAATAGAGGGAGCTGCGTCTTTAAGCCCTGGAATGATGATGGGTATGTTTAATATGTTAAGCACTGTGTTGGGTGTTTCCATTCTTAATCTTGGACAGAAGGAGTACACGAAGACTTCTTATTGGTGGGACGGTCTCCAATCGTCTGATGATTTTGCTCTGATTGTAAATGCACCCAATCATGAAGGGATTCAAGCAGGAGTTGACAGATTTTACCGAACTTGTAAGCTACTCGGAATTAATATGAGCAAAAAGAAATCTTACATAAATAGAACAGGCACTTTTGAATTCACAAGTTTTTTCTATCGTTATGGATTTGTTGCCAATTTCAGCATGGAGCTTCCTAGTTTTGGAGTATCTGGAATTAATGAATCTGCAGACATGAGCATTGGAGTTACTGTCATCAAAAATAACATGATAAACAATGATCTTGGACCGGCAACAGCACAAATGGCTCTCCAGTTGTTCATCAAAGATTACCGATACACGTATCGCTGTCACAGGGGTGATACTCAAATACAAACACGAAGGTCATTTGAAATAAAGAAATTGTGGGATCAGACCCGTTCTAAGGCTGGATTGTTGGTTTCCGATGGAGGGCCCAATCTATATAATATTAGGAATCTCCACATTCCTGAAGTTTGCTTGAAGTGGGAACTAATGGATAAGGATTATCAGGGGCGATTATGCAATCCGCTAAATCCATTTGTCAGCCACAAAGAAATTGAATCAGTGAATAATGCAGTAGTAATGCCATCACATGGTCCGGCCAAAACCATGGAATATGACGCTGTTGCCACAACGCATTCATGGGTTCCTAAGAGAAACCGATCCATCTTGAACACAAGCCAGAGAGGAATACTTGAAGACGAGCAAATGTACCAAAAATGCTGTAACCTATTTGAAAAGTTCTTCCCTAGCAGCTCATATAGGAGACCGGTCGGAATTTCCAGTATGGTGGAGGCCATGGTTTCCAGGGCCCGAATTGATGCACGAATTGATTTTGAATCTGGAAGGATAAAGAAAGAGGATTTCGCTGAGATCATGAAGATCTGTTCCACCATTGAAGATCTCAGACGGCAAAAGTA
>CY037981.1_Influenza_A_virus_(A/swine/France/WVL4/1985(H1N1))_segment_2_sequence_tr
ATGGATGTCAATCCGACTTTACTTTTCTTGAAAGTGCCAGCGCAAAATGCTATAAGCACTACATTCCCTTATACTGGAGATCCTCCATACAGCCATGGAACAGGGACAGGATACACCATGGACACAGTCAACAGGACACATCAATATTCAGAAAAGGGAAAGTGGACAACAAACACAGAGACTGGAGCACCCCAGCTTAACCCGATTGATGGACCACTACCCGAGGACAATGAACCAAGCGGATATGCACAAACAGATTGTGTCCTGGAGGCAATGGCTTTCCTTGAAGAATCCCACCCAGGGATATTTGAAAACTCGTGTCTTGAGACGATGGAGGTTGTCCAACAAACAAGAGTGGACAAATTGACTCAAGGTCGTCAGACCTATGACTGGACATTAAACAGAAACCAACCGGCTGCAACTGCTTTGGCCAACACCATAGAGGTCTTCAGGTCGAACAGTCTAACAGCTAATGAATCGGGAAGGCTAATAGATTTCCTCAAGGATGTGATGGAATCAATGGATAAAGAAGAAATGGAAATAACAACACATTTCCAAAGGAAAAGAAGAGTAAGGGACAACATGACCAAGAAAATGGTAACACAAAGAACAATAGGAAAGAAGAAGCAGAGATTGAACAAGAGGAGTTATCTAATAAGAGCATTGACATTGAACACAATGACAAAAGATGCAGAAACAGGCAAGTTGAAAAGGCGTGCAATTGCAACACCAGGGATGCAGATCAGAGGGTTCGTGTACTTCGTAGAAACACTGGCGAGGAGCATCTGTGAGAAACTTGAGCAGTCTGGACTCCCAGTTGGAGGAAATGAAAAGAAAGCTAAATTGGCAAATGTTGTGAGAAAAATGATGACTAACTCACAAGATACAGAGCTCTCCTTTACAATTACTGGAGACAACACCAAATGGAATGAAAATCAAAATCCTCGGATGTTTCTGGCGATGATAACGTACATCACAAGAAATCAACCCGAATGGTTCAGAAATGTCTTGAGCATTGCCCCTATAATGTTCTCAAACAAAATGGCAAGATTAGGAAAAGGATACATGTTCGAAAGTAAGAGCATGAAGCTACGGACACAAATACCAGCAGAAATGCTCGCAAATATCGACTTGAAATACTTCAATGAATCAACGAGGAAGAAAATCGAGAAGATAAGGCCACTCCTAATAGATGGCACGGCCTCATTGAGTCCTGGAATGATGATGGGCATGTTTAACATGCTGAGCACAGTCCTAGGAGTCTCGATCTTGAATCTTGGGCAAAAGAGATACACCAAAACCACATACTGGTGGGATGGACTCCAATCCTCTGACGACTTCGCCCTCATAGTGAATGCACCTAATCATGAGGGAATACAAGCAGGAGTAAATAGGTTTTATAGGACCTGCAAACTAGTTGGAATCAATATGAGCAAAAAGAAATCTTACATAAATAGGACAGGAACATTTGAATTCACAAGCTTTTTCTACCGCTATGGGTTTGTAGCCAATTTCAGCATGGAGCTGCCCAGCTTTGGGGTGTCTGGGGTTAATGAATCGGCTGATATGAGCATTGGAGTGACAGTGATAAAGAACAACATGATAAACAATGATCTTGGACCAGCGACTGCCCAAATGGCTCTTCAGCTATTCATCAAGGACTACAGGTACACATATCGGTGCCACAGAGGTGACACACAAATCCAAACGAGAAGATCATTTGAGCTGAAGAAGCTATGGGAACAAACCCATTCAAAGACAGGACTGCTGGTTTCAGATGGAGGACCAAATCTATACAATATCCGGAACCTCCACATTCCGGAGATCTGCTTGAAGTGGGAACTAATGGATGAAGATTATCGGGGTAGACTGTGTAATCCTCTGAACCCATTTGTCAGCCACAAGGAAATTGAGTCCGTAAACAGTGCTGTGGTAATGCCAGCTCATGGTCCAGCCAAGAGCATGGAATATGATGCTGTTGCAACTACACACTCTTGGATTCCTAAGAGGAACCGTTCCATTCTCAATACCAGCCAAAGGGGAATTCTTGAGGATGAACAAATGTATCAGAAATGCTGCAATCTATTCGAGAAATTCTTCCCTAGCAGTTCATACAGGAGACCAGTTGGAATTTCCAGCATGGTGGAGGCCATGGTATCTAGGGCCAGGATTGATGCACGAATTGATTTCGAGTCTGGAAGGATTAAGAAAGAAGAGTTTGCTGAGATCATGAAGATCTGTTCCACCATTGAAGAGCTCAGACGGCAGAAGTA
>FJ415614.1_Influenza_A_virus_(A/swine/Zhejiang/1/2007(H1N1))_segment_2_polymerase_PB1_(PB1)_and_putative_PB1-F2_protein_(PB1-F2)_genes_complete_cds
ATGGATGTCAACCCGACTCTACTTTTCTTGAAAGTGCCAGCGCAAAATGCTATAAGCACTACATTCCCATACACCGGAGATCCTCCATACAGCCATGGAACAGGGACAGGATACACCATGGACACGGTAAACAGAACACACCAATATTCAGAAAGGGGAAGATGGACAACAAACACAGAGACTGGAGCACCTCAGCTTAACCCGATTGATGGACCACTACCTGAGGACAATGAGCCAAGCGGGTATGCTCAAACAGACTGCGTCCTGGAGGCGATGGCTTTCCTTGAGGAATCCCACCCAGGGATATTTGAAAACTCGTGTCTTGAAACAATGGAGATTGTCCAACAAACAAGAGTGGACAAACTGACCCAAGGTCGTCAGACCTATGACTGGACATTAAATAGGAACCAACCGGCTGCAACTGCTTTGGCCAACACAATAGAGGTCTTCAGATTGAACAGTCTAACAGCTAATGAATCAGGAAGATTGATAGATTTCCTTAAGGATGTGATGGAATCAATGGATAAAGAAGAGATGGAAATAACAACACATTTCCAAAGGAAAAGAAGAATAAGGGACAACATGACCAAGAAAATGGTAACACAAAGGACAATAGGAAAGAAAAAGCAGAAACTGAACAGAAGGAGTTATCTAATAAGAGCATTGACATTAAACACAATGACAAAGGATGCAGAAAGAGGCAAATTGAAAAGGCGTGCAATTGCAACACCAGGGATGCAGATCAGAGGGTTTGTGTACTTCGTAGAAACACTAGCGAGGAGCATTTGTGAGAAACTTGAGCAATCTGGGCTCCCAGTTGGAGGAAATGAAAAGAAAGCCAAATTGGCAAATGTTGTGAGGAAAATGATGACCAACTCACAGGATACAGAGCTCTCCTTCACAAATACTGGAGACAACACCAAATGGAATGAGAATCAAAACCCCAGGATGTTTCTGGCGATGATAACGTACATCACAAGAAATCAGCCTGAATGGTTCAGAAATGTTTTAAGCATTGCCCCTATAATGTTCTCAAACAAAGTGGCAAGACTAGGAAAAGGATACATGTTCGAAAGTAAGAGCATGAAACTACGGACACAAATACCAGCAGAAATGCTTGCAGATATTGACTTGAAATACTTCAATGAATCAACAAGGAAAAAAATTGAGAAGATAAGGCCACTCCTAATAGATGGCACGGCCTCATTAAGTCCTGGAATGATGATGGGCATGTTTAACATGCTTAGCACAGTCCTAGGAGTTTCAATCCTGAATCTTGGGCAAAAGAGATACACTAAAACCACATACTGGTGGGACGGACTCCAATCCTCCGATGACTTCGCCCTCATAGTGAATGCACCTAATCATGAGGGAATACAAGCGGGAGTGGACAGGTTCTATAGGACCTGCAAACTGGTTGGGATCAATATGAGCAAAAAGAAATCTTACATAAATAGGACAGGAACATTTGAATTCACAAGTTTTTTCTACCGCTACGGGTTTGTAGCCAATTTTAGTATGGAGCTACCCAGCTTTGGGGTGTCTGGGGTTAACGAATCGGCTGATATGAGCATTGGAGTGACAGTGATAAAGAACAACATGATAAACAATGATCTCGGACCAGCAACTGCCCAAATGGCTCTTCAGCTATTCGTTAAGGACTACAGATATACATACCGGTGCCACAGAGGTGACACGCAAATCCAAACGAAAAGATCATTTGAGCTAAAAAGGCTATGGGAGCAGACCCATTCAAAAACAGGACTACTGATTTCAGATGGAGGACCAAATCTATACAATATCCGGAATCTCCACATTCCGGAAGTTTGCTTGAAATGGGAGCTAATGGATATAGACTATCGGGGGAGATTGTGTAATCCTCTGAATCCATTTGTTAACCACAAGGGAATTGAGTCCGTAAACAGTGCCGTGGTAATGCCAGCTCATGGTCCAGCTAAGAGCATGGAATATGATGCTGTTGCAACTACACATTCTTGGATTCCCAAAAGGAACCGTTCCATTCTCAATACCAGCCAAAGGGGAATTCTTGAGGATGAACAAATGTACCAGAAGTGCTGTAATCTATTCGAAAAATTCTTCCCTAGCAGTTCATACAGGAGGCCAGTTGGAATTTCCAGCATGGTGGAGGCCATGGTATCTAGGGCCAGAATTGATGCACGGATTGATTTCGAGTCTGGAAGGATTAAGAAAGAAGAGTTTGCTGAGATCATGAAGATCTGTTCCACCATTGAAGAGCTCAGACGGCAAAAGTA
>AB434294.1_Influenza_A_virus_(A/swine/Ratchaburi/NIAH550/2003(H1N1))_PB1_gene_for_polymerase_PB1_complete_cds
ATGGATGTCAATCCGACTTTGCTTTTCTTAAAAGTGCCAGCGCAAAATGCTATAAGCACCACATTCCCTTATACTGGAGATCCTCCATACAGTCATGGGACAGGGACAGGGTACACCATGGACACGGTCAATAGGACACATCAATACTCAGAAAGGGGAAAATGGACAACAAACACAGAGACTGGAGCACCCCAGCTTAACCCGATTGATGGGCCACTACCTGAGGACAATGAACCAAGCGGATATGCACAAACAGACTGTGTCTTGGAGGCAATGGCTTTCCTTGAGGAATCCCACCCAGGAATATTTGAAAACTCGTGTATTGAGGCGATGGAGGTTGTTCAACAAACAAGAGTGGACAAATTGACTCAAGGTCGTCAGACCTATGACTGGACATTAAACAGAAACCAACCGGCTGCAACTGCTTTGGCCAACACCATAGAAGTCTTCAGGTTGAACAGTCTAACAGCTAATGAATCGGGGAGGCTAATGGACTTCCTTAAAGATGTGATGGAATCAATGGATAAAGAAGAGATGGAAATAACAACACATTTCCAAAGGAAAAGAAGAGTAAGAGACAATATGACCAAGAAAATGGTAACACAAAGGACAATAGGAAAGAAGAAACAGAAACTAGACAGGAGGAATTATCTAATAAGGGCATTGACATTAAACACAATGACAAAGGATGCAGAAAGAGGCAAGTTGAAAAGACGTGCAATTGCAACACCAGGAATGCAGATAAGAGGGTTTGTGTACTTCGTAGAAACACTGGCAAGGAGCATCTGTGAGAAGCTTGAGCAGTCTGGGCTCCCAGTTGGAGGGAATGAAAAGAAAGCCAAATTGGCAAATGTTGTGAGAAAAATGATGACCAACTCACAAGATACAGAACTCTCCTTTACAATTACTGGAGACAACACCAAATGGAATGAGAATCAAAGCCCTCGGATGTTTCTAGCGATGATAACGTACATCACAAGGAATCAGCCTGAATGGTTCAGAAATGTTTTGAGCATCGCCCCTATAATGTTCTCGAACAAGATGGCAAGGTTAGGGAAAGGATACATGTTCGAAAGTAAGAGCATGAAGCTAAGGACACAAATACCAGCAGAAATGCTTGCAAACATTGACTTGAAATACTTCAATGAATCAACAAGAAAGAAAATCGAGAAGATAAGGCCACTCCTAATAGAGGGCACAGCCTCATTGAGTCCCGGAATGATGATGGGCATGTTTAACATGCTGAGCACAGTCCTAGGAGTCTCAATCTTGAATCTTGGGCAAAAGAGATACACTAAAACCACATACTGGTGGGATGGACTCCAATCTTCTGATGACTTCGCCCTCATAGTGAATGCACCTAACCATGAGGGAATACAGGCTGGAGTGAATAGGTTTTATAGGACCTGTAAACTGGTTGGAATCAATATGAGCAAAAAGAAATCTTACATAAATAAGACAGGAACATTCGAATTCACAAGCTTTTTCTACCGCTATGGGTTTGTAGCCAATTTCAGTATGGAGCTACCCAGTTTTGGGGTATCTGGGGTTAATGAATCAGCTGATATGAGCATTGGAGTGACAGTGATAAAGAATAACATGATAAACAATGATCTTGGACCAGCAACTGCCCAAATGGCTCTTCAGCTATTCATCAAAGACTACAGGTACACATACCGGTGCCACAGAGGTGACAAGCAAATCCAAACGAGAAGATCATTTGAGCTGAAGAAGCTATGGGAGCAAACCCATTCAAAGGCAGGACTACTAGTTTCAGATGGAGGACCAAATCTATACAATATCCGGAACCTCCACATTCCAGAAGTCTGCTTGAAGTGGGAGCTAATGGATGAAGATTATAAGGGTAGATTGTGCAATCCTCTGAATCCATTTGTTAGCCACAAGGAAATTGAATCCGTAAACAATGCAGTGATAATGCCCGCTCATGGTCCAGCCAAGAGCATGGAGTATGATGCTGTTGCAACTACACACTCTTGGATCCCTAAAAGGAACCGTTCCATTCTCAATACCAGCCAAAGGGGAATTCTTGAGGATGAACAAATGTACCAGAAGTGCTGTAATCTATTTGAGAAATTCTTCCCTAGCAGTACATACAGGAGGCCAGTTGGAATTTCAAGCATGGTGGAGGCCATGGTATCTAGGGCCAGGATTGATGCACGGATTGATTTCGAATCTGGAAGGATCAAGAAAGAAGAGTTTGCTGAGATCATGAAGATCTGTTCCACCATTGAAGAGATCAGACGGCAGAAACA
>CY037904.1_Influenza_A_virus_(A/swine/England/WVL10/1993(H1N1))_segment_2_sequence
ATGGATGTCAACCCGACTCTACTTTTCTTGAAAGTGCCAGCGCAAAATGCTATAAGCACTACATTCCCTTATACTGGAGATCCTCCATACAGTCATGGAACAGGGACAGGATACACCATGGACACGGTCAACAGGACACATCAATATTCAGAAAGGGGAAAATGGACAACAAACACAGAGACTGGAGCACCCCAGCTTAACCCGATTGACGGACCACTACCTGAGGACAATGAACCAAGCGGATATGCACAAACAGACTGTGTCCTGGAGGCAATGGCTTTCCTTGAGGAATCCCACCCAGGAATATTTGAAAACTCGTGTCTTGAGACGATGGAGGTTGTCCAACAAACAAGAGTGGACAAATTGACTCAAGGTCGTCAGACCTATGACTGGACATTAAACAGAAACCAACCGGCTGCAACTGCTTTGGCCAACACCATAGAGGTCTTCAGGTTGAACAGTCTAACAGCTAATGAATCGGGGAGGCTAATAGACTTCCTTAAGGATGTGATGGAATCAATGGATAAAGAAGAGATGGAAATAACAACACATTTCCAAAGGAAAAGAAGAGTAAGGGACAACATAACCAAGAAAATGGTAACACAAAGAACAATAGGAAAGAAGAAACAGAAACTGAACAAGAGGAGTTATCTAATAAGAGCATTGACACTAAACACAATGACAAAAGATGCAGAAAGAGGCAAATTGAAAAGGCGTGCAATTGCAACACCAGGGATGCAGATCAGAGGGTTTGTGTACTTCGTAGAAACACTGGCGAGGAGCATCTGTGAGAAACTTGAGCAATCTGGGCTCCCAGTTGGAGGGAATGAAAAGAAAGCCAAATTAGCAAATGTTGTGAGAAAAATGATGACCAACTCACAAGATACAGAGCTCTCCTTTACAATTACTGGAGACAACACCAAATGGAATGAAAATCAAAACCCTCGGATGTTTCTGGCGATGATAACGTACATCACAAGAAATCAGCCTGAATGGTTCAGAAATGTTTTGAGCATCGCCCCTATAATGTTCTCAAACAAAATGGCAAGGTTAGGGAAAGGATACATGTTCGAAAGTAAGAGCATGAAGCTACGGACACAAATACCAGCAGAAATGCTAGCAAACATTGACTTGAAATACTTCAATGAATCAACAAGGAAGAAAATCGAGAAGATAAGGCCACTCCTAATAGATGGCACGGCCTCATTGAGTCCTGGAATGATGATGGGCATGTTTAACATGCTAAGCACAGTCCTAGGAGTCTCGATCTTGAATCTTGGGCAAAAGAGATACACTAAAACCACATACTGGTGGGATGGACTCCAATCTTCTGATGACTTCGCCCTCATAGTGAATGCACCTAATCATGAGGGAATACAAGCAGGAGTGGATAGGTTTTATAGGACCTGCAAACTGGTTGGAATCAATATGAGCAAAAAGAAATCTTACATAAATAGGACAGGAACATTTGAATTCACAAGCTTTTTCTACCGCTATGGTTTTGTAGCCAATTTCAGTATGGAGCTACCCAGCTTTGGGGTGTCTGGGGTTAATGAATCGGCTGATATGAGCATTGGAGTGACAGTGATAAAGAACAACATGATAAACAATGATCTTGGACCAGCAACTGCCCAAATGGCTCTTCAGCTATTCATCAAAGACTACAGGTACACATACCGGTGCCACAGAAGTGACACGCAAATCCAAACGAGAAGATCATTTGAGCTGAAAAAGCTATGGGAGCAAACCCATTCAAAAACAGGGCTACTGGTTTCAGATGGAGGGCCAAATCTATACAATATCCGGAACCTCCACATTCCGGAAGTCTGCTTGAAGTGGGAGCTAATGGATGAAGATTATCGGGGTAGATTGTGTAATCCTCTGAATCCATTTGTTAGCCACAAGGAAATTGAGTCCGTAAACAGTGCCGTGGTAATGCCAGCTCATGGTCCAGCCAAGAGCATGGAATATGATGCTGTTGCAACTACACACTCTTGGATCCCTAAAAGGAACCGTTCCATTCTCAATACCAGCCAAAGGGGAATTCTTGAGGATGAACGAATGTACCAGAAGTGCTGCAATCTATTCGAGAAATTCTTCCCTAGCAGTTCATACAGGAGGCCAGTTGGAATTTCCAGCATGGTGGAGGCCATGGTATCTAGGGCCAGGATTGATGCACGGATTGATTTCGAGTCTGGAAGGATTAAGAAAGAAGAGTTTGCTGAGATCATGAAGATCTGTTCCACCATTGAAGAGCTCAGACGGCAGAAGTA
>AB434318.1_Influenza_A_virus_(A/swine/Chonburi/NIAH589/2005(H1N1))_PB1_gene_for_polymerase_PB1_complete_cds
ATGGACGTCAACCCGACTCTACTTTTCTTGAAAGTGCCAGCGCAAAATGCTATAAGCACTACATTCCCTTATACTGGAGATCCTCCATACAGCCATGGAACAGGGACAGGATACACCATGGACACGGTTAACAGGACGCATCAATACTCGGAAAGGGGAAAATGGACAACAAACACAGAAACTGGAGCACCCCAGCTTAATCCAATTGATGGGCCATTACCTGAGGACAATGAACCAAGCGGGTACGCACAAACAGACTGTGTCCTGGAGGCAATGGCTTTCCTTGAAAAGTCCCACCCAGGAATATTTGAAAACTCGTGTCTTGAGACGATGGAGGTTGTTCAGCAAACAAGAGTGGACAAATTGACCCAAGGTCGTCAGACCTATGACTGGACATTAAACAGAAACCAACCGGCTGCAACTGCTTTGGCCAACACCATAGAGATCTTCAGGTTGAATAGTCTAACAGCCAATGAATCGGGAAGGCTAATAGACTTCCTTAAGGACGTAATGGAATCAATGGATAAAGAAGAGATGGAAGTGACAACACATTTCCAAAGGAAAAGAAGAGTAAGAGACAATATAACCAAGAAAATGGTAACACAAAGGACAATAGGAAAGAAGAAACAGAAACTGAACAAGAGGAATTATCTAATAAGGGCATTGACACTAAACACAATGACAAAAGATGCAGAAAGAGGCAAGTTGAAAAGGCGTGCAATTGCAACACCAGGAATGCAGATAAGAGGGTTTGTGTACTTCGTAGAGACACTGGCGAGGAGCATCTGTGAGAAACTTGAGCAGTCTGGGCTCCCAGTTGGGGGAAATGAAAAGAAAGCCAAACTGGCAAATGTTGTGAGAAAAATGATGACCAACTCACAAGATACAGAGCTCTCCTTTACAATTACTGGAGACAACACCAAATGGAATGAAAATCAAAATCCTCGGGTGTTTCTAACGATGATAACGTACATCACAAGAAACCAGCCTGAATGGTTCAGAAATGTTTTGAGCATCGCCCCTATAATGTTCTCAAACAAAATGGCAAGGTTAGGGAAAGGATACATGTTCGAAAGTAAGAGCATGAAGCTACGGACACAAATACCAGCAGAAATGCTTGCAAGTATTGACTTGAAATACTTCAATGAATCAACAAGAAAGAAAATTGAGAAGATAAGGCCACTCCTAATAGATGGCACGGCCTCATTGAGTCCCGGAATGATGATGGGCATGTTTAACATGCTAAGCACTGTCCTAGGAGTCTCGATCTTGAATCTTGGGCAAAGTAAATACACTAAAACCACATACTGGTGGGATGGGCTCCAATCTTCTGACGACTTCGCCCTCATAGTGAATGCACCTAATCATGAGGGAATACAAGCAGGAGTGGATAGGTTTTATAGGACCTGCAAGCTGGTTGGAATCAATATGAGCAAAAAGAAATCTTACATAAATAGGACAGGAACTTTTGAGTTCACAAGCTTTTTTTACCGCTATGGATTTGTAGCCAATTTCAGTATGGAGCTGCCCAGCTTTGGGGTGTCTGGGGTTAATGAATCAGCTGATATGAGCATTGGAGTGACAGTGATAAAGAACAACATGATAAACAATGATCTTGGACCAGCAACTGCCCAAATGGCTCTCCAGCTATTCATCAAAGACTACAGATACACATACCGGTGCCACAGAGGTGACACGCAAATCCAAACGAGGAGATCATTTGAGCTGAAGAAACTATGGGAGCAAACCCATTCAAAAACAGGACTGCTGGTTTCAGATGGAGGACCAAATCTGTACAATATCCGAAATCTCCACATTCCAGAAGTATGCCTGAAGTGGGAACTAATGGATGAAGATTATAAAGGTAGATTGTGTAATCCTCTGAATCCATTTGTTAGCCACAAGGAAATTGAGTCCGTAAACAGTGCAATAGTGATGCCAGCTCATGGTCCAGCCAAGAGCATGGAATATGATGCTGTTGCAACTACACACTCTTGGATCCCTAAAAGGAACCGCTCCATTCTCAATACCAGCCAAAGGGGAATTCTTGAGGATGAACAAATGTACCAAAAGTGCTGCAATTTATTCGAGAAATTCTTCCCTAGCAGTTCATACAGGAGGCCAGTTGGAATTTCCAGCATGGTGGAGGCCATGGTATCTAGGGCCAGGATTGATGCACGGATTGATTTCGAGTCTGGAAGGATTAAGAAAGAAGAGTTTGCTGAGATCATGAAGATCTGTTCCACCATTGAAGAGATCAGACGGCAGAAATA
>CY038021.1_Influenza_A_virus_(A/swine/Denmark/WVL9/1993(H1N1))_segment_2_sequence
ATGGATGTCAACCCGACTCTACTTTTCTTGAAAGTGCCAGCGCAAAATGCTATAAGCACTACATTCCCTTATACTGGAGATCCTCCATACAGTCATGGAACAGGGACAGGATACACCATGGACACGGTCAACAGGACACATCAATATTCAGAAAGGGGAAAATGGACAACAAACACAGAGACTGGAGCACCCCAGCTTAACCCGATTGATGGACCACTACCTGAGGACAATGAACCAAGCGGATATGCACAAACAGACTGTGTCCTGGAGGCAATGGCTTTCCTTGAGGAATCCCACCCAGGAATATTTGAAAACTCGTGTCTTGAGACGATGGAGGTTGTCCAACAAACAAGAGTGGACAAATTGACTCAAGGCCGCCAGACCTATGACTGGACATTAAACAGAAACCAACCGGCTGCAACTGCTTTGGCCAACACCATAGAGGTCTTCAGACTGAACAGTCTAACAGCTAATGAATCGGGGAGGCTAATAGATTTCCTTAAGGATGTGATGGAATCAATGGATAAAGAAGAGATGGAAATAACAACACATTTCCAAAGGAAAAGAAGAGTAAGAGACAACATGACCAAGAAAATGGTAACACAAAGAACAATAGGGAAAAAGAAACAGAAACTGAACAAGAGGAGTTATCTAATAAGAGCATTGACATTAAACACAATGACAAAGGATGCAGAAAGAGGCAAGTTGAAAAGGCGTGCAATTGCAACACCAGGGATGCAGATCAGAGGGTTTGTGTACTTCGTAGAAACACTGGCGAGGAGCATCTGTGAGAAACTTGAGCAATCTGGGCTCCCAGTTGGAGGAAATGAAAAGAAAGCCAAATTGGCAAATGTTGTGAGAAAAATGATGACCAACTCACAAGATACAGAGCTCTCCTTTACAATTACTGGAGACAACACCAAATGGAATGAAAATCAAAACCCTCGGATGTTTCTGGCGATGATAACGTACATCACAAGAAATCAGCCTGAATGGTTCAGAAATGTTTTGAGCATCGCCCCTATAATGTTCTCAAACAAAATGGCAAGGTTAGGGAAAGGATACATGTTCGAAAGTAAGAGCATGAAGCTACGGACACAAATACCAGCAGAAATGCTTGCAAACATCGACTTGAAATACTTCAATGAATCAACAAGGAAGAAAATCGAGAAGATAAGGCCACTCCTAATAGATGGCACGGCCTCATTGAGTCCCGGAATGATGATGGGCATGTTTAACATGCTGAGCACAGTCCTAGGAGTCTCGATCTTGAATCTTGGGCAAAAGAGATACACTAAAACCACATACTGGTGGGATGGACTCCAATCTTCTGATGACTTCGCCCTCATAGTGAATGCACCCAATCATGAGGGAATACAAGCAGGAGTGGATAGGTTTTATAGGACCTGCAAACTGGTTGGAATCAATATGAGCAAAAAGAAATCTTACATAAATAGGACAGGAACATTTGAATTCACAAGCTTTTTCTACCGCTATGGGTTTGTAGCCAATTTCAGCATGGAGCTACCCAGCTTTGGGGTGTCTGGGGTTAATGAATCGGCTGATATGAGCATTGGAGTGACAGTGATAAAGAACAACATGATAAACAATGATCTTGGACCAGCAACTGCCCAAATGGCTCTTCAGCTATTCATCAAGGACTACAGGTACACATACCGGTGCCACAGAGGTGACACGCAAATCCAAACGAGAAGATCATTTGAGCTGAAGAAGCTATGGGAGCAAACCCATTCAAAGACAGGACTACTGGTCTCAGATGGAGGACCAAATCTATACAATATCCGGAACCTCCACATTCCAGAAGTCTGCTTGAAGTGGGAGCTAATGGATGAAGATTATCGAGGTAGATTGTGTAATCCTCTGAATCCATTTGTTAGCCACAAGGAAATTGAGTCCGTAAACAGTGCCGTGGTAATGCCAGCTCATGGTCCAGCCAAGAGCATGGAATATGATGCTGTTGCAACTACACACTCTTGGATTCCTAAAAGGAACCGTTCCATTCTCAATACCAGCCAAAGGGGAATTCTTGAGGATGAACAAATGTACCAGAAGTGCTGCAATCTATTCGAGAAATTCTTCCCTAGCAGTTCATACAAGAGGCCAGTTGGAATTTCCAGCATGGTGGAGGCCATGGTATCTAGGGCCAGGATTGATGCACGGATTGATTTCGAGTCTGGAAGGATTAAGAAAGAAGAGTTTGCTGAGATCATGAAGATCTGTTCCACCATTGAAGAGTTCAGACGGCAGAAGTA
>GQ229260.1_Influenza_A_virus_(A/swine/Hong_Kong/NS837/2001(H1N1))_segment_2_polymerase_PB1_(PB1)_and_PB1-F2_protein_(PB1-F2)_genes_complete_cds
ATGGATGTCAATCCGACTCTACTTTTTCTGAAAGTGCCAGCGCAAAATGCTATAAGCACTACATTCCCTTATACCGGAGATCCTCCATACAGTCATGGAACAGGAACAGGATACACCATGGACACAGTCAACAGGACACATCAATACTCAGAGAGGGGAAAATGGACAACAAACACAGAGACCGGAGCACCCCAGCTTAACCCTATTGATGGACCACTACCTGAGGACAATGAACCAAGCGGATATGCACAAACAGACTGTGTCCTGGAAGCAATGGCTTTCCTTGAGGAATCCCACCCAGGAATATTTGAAAACTCGTGTCTTGAGACGATGGAGGTTGTCCAACAAACAAGAGTGGACAAATTGACTCAAGGCCGTCAGACCTATGACTGGACATTAAACAGAAACCAACCGGCTGCAACTGCTCTGGCCAACACCATAGAGGTATTCAGATTGAACAGTCTAACAGCTAATGAATCGGGGAGGCTAATAGACTTCCTTAAGGATGTGGTGGAATCAATGGATAAAGAAGAGATGGAAATAACAACACATTTCCAAAGGAAAAGGAGAGTAAGAGACAACATGACCAAAAAAATGGTAACACAAAGAACAATAGGGAAGAAGAAACAGAAGCTGAACAAGAGGAGTTATCTAATAAGAGCATTGACATTAAACACAATGACAAAAGATGCAGAAAGAGGCAAGTTGAAAAGGCGTGCAATTGCAACACCAGGGATGCAGATCAGAGGGTTTGTGTACTTCGTGGAAACACTGGCAAGGAGCATCTGTGAGAAACTTGAGCAATCTGGGCTCCCAGTTGGAGGAAATGAAAAGAAAGCCAAATTGGCAAATGTTGTGAGAAAGATGATGACCAACTCACAAGATACAGAGCTCTCCTTTACAATTACTGGAGACAACACCAAATGGAATGAAAATCAAAACCCCCGGATGTTTCTGGCGATGATAACATACATAACAAAAGATCAGCCTGAGTGGTTCAGAAATGTTTTGAGCATCGCCCCTATAATGTTCTCGAACAAAATGGCAAGGTTAGGGAAAGGATACATGTTCGAAAGTAAGAGCATGAAGCTACGGACACAAATACCAGCAGAAATGATTGCAAACATTGACTTGAAATACTTCAATGAATCAACAAGGAAGAAAATCGAGAAGATAAGGCCACTCCTAATAGATGGCACGGCCTCACTGAGTCCCGGAATGATGATGGGCATGTTTAACATGCTAAGCACAGTCCTAGGAGTCTCGATTTTGAATATTGGGCAAAAGAGATACACAAAAACCACATACTGGTGGGATGGACTACAATCTTCTGATGATTTCGCCCTCATAGTGAATGCACCTAATCATGAGGGAATACAAGCAGGAGTTGACAGGTTTTATAGGACCTGCAAACTGGTTGGAATCAATATGAGCAAAAAGAAATCTTACATAAATAGGACAGGAACATTTGAATTCACAAGCTTTTTCTACCGATATGGATTTGTAGCCAATTTCAGCATGGAGCTACCCAGCTTTGGGGTGTCTGGGGTTAATGAATCGGCTGATATGAGCATTGGAGTGACAGTGATAAAGAACAACATGATAAACAATGATCTTGGACCAGCAACTGCCCAAATGGCTCTTCAGCTATTCATCAAGGACTACAGGTACACATACCGGTGCCACAGAGGTGACACACAAATACAAACGAGAAGATCATTTGAGCTGAAGAAGCTATGGGAGCAAACCCATTCAAAGACAGGACTACTGGTTTCAGATGGAGGACCGAATCTATACAATATCCGGAACCTCCACATTCCAGAAGTCTGCCTGAAGTGGGAGCTAATGGATGAGGATTATCGAGGTAGATTGTGTAATCCTCTGAATCCTTTTGTTAGTCACAAGGAAATTGAGTCCGTAAACAGTGCTGTGGTAATGCCAGCTCATGGTCCAGCCAAGAGCATGGAATATGATGCTGTTGCAACTACACACTCGTGGATTCCTAAAAGAAATCGTTCCATTCTCAATACCAGCCAAAGGGGAATTCTTGAAGATGAACAAATGTACCAAAAATGCTGCAACCTATTTGAAAAATTCTTCCCTAGCAGTTCATACAGGAGGCCAGTTGGAATTTCCAGCATGGTGGAGGCCATGGTATCCAGGGCCAGAATTGATGCACGGATTGATTTTGAGTCTGGAAGGATTAAGAAAGAAGAGTTTGCTGAGATCATGAAGATCTGTTCCACCATTGAAGATCTCAGACGGCAAAAGTA
>CY022483.1_Influenza_A_virus_(A/swine/Maryland/23239/1991(H1N1))_segment_2_complete_sequence
ATGGATGTCAATCCGACTTTACTTTTCCTGAAAGTGCCAGCACAAAATGCTATAAGCACAACGTTTCCTTACACTGGAGACCCCCCTTACAGTCATGGGACAGGAACAGGATACACTATGGATACTGTGAACAGAACACATCAGTACTCAGAAAGAGGAAAATGGGCAATAAACACCGAAACTGGTGCGCCACAACTAAATCCAATTGATGGACCGCTGCCTGAGGACAATGAACCAACTGGTTATGCCCAAACAGACTGCGTTTTAGAAGCAATGGCGTTCCTCGAGAAATCCCATCCTGGCATCTTTGAAAACTCATGTCTTGAAACGATGGAGGTTGTTCAGCAAACACGGGTGGACAAACTAACGCAAGGACGGCAAACCTTCGATTGGACTCTGAATAGGAATCAGCCTGCTGCAACAGCATTGGCCAACACAATAGAAGTGTTCAGATTAAACGGCCTCACGACCAGTGAGTCTGGAAGGCTCATAGACTTCCTGAAAGATGTTATGGATTCAATGGACAAAGAAGAAATGGAAATTGTAACCCATTTCCAGAGAAAAAGGAGAGTGAGGGACAATATGACTAAGAAAATGGTGACGCAAAGAACTATAGGTAAAAAGAAACAGAAGTTAAATAGAAGGGGTTACCTGATTAGGGCATTGACTTTGAACACAATGACTAAAGACGCTGAAAGAGGAAAATTGAAAAGAAGAGCAATTGCCACCCCAGGGATGCAAATAAGGGGGTTCGTATATTTCGTTGAGACACTAGCAAGAAGTATTTGTGAAAAACTTGAACAATCAGGGCTGCCAGTTGGAGGTAATGAAAAGAAAGCCAAATTGGCAAATGTTGTGCGAAAGATGATGACCAATTCCCAGGACACGGAGCTCTCCTTTACCATCACTGGAGATAACACCAAATGGAATGAAAATCAGAATCCTCGAATGTTTTTAGCTATGATTACATACATAACCAGAAATCAACCCGAATGGTTCAGAAATGTTTTAAGTGTTGCCCCAATAATGTTCTCGAACAAGATGGCTAGATTGGGTAAAGGATACATGTTTGAGAGTAAAAACATGAAACTTAGGACTCAGATACCTGCAGAGATGCTGTCAAGCATTGACCTGAGGTACTTTAATGATTCAACCAGGAAAAAAATTGAAAAAATCCGACCGCTCTTAATAGAGGGAGCTGCGTCTTTAAGCCCTGGAATGATGATGGGTATGTTTAATATGTTAAGCACTGTGTTGGGTGTTTCCATTCTTAATCTTGGACAGAAAGAGTACACGAAGACTTCTTATTGGTGGGACGGTCTTCAATCGTCTGATGATTTTGCTCTGATTGTAAATGCACCCAATCATGAAGGGATTCAAGCAGGAGTTGACAGATTTTACCGGACTTGTAAGCTACTCGGAATTAATGTGAGCAAAAAGAAATCTTACATAAATAGAACAGGCACTTTTGAATTCACAAGTTTTTTCTATCGTTATGGATTTGTTGCCAATTTCAGCATGGAGCTTCCTAGTTTTGGAGTATCTGGAATTAATGAATCTGCAGACATGAGCATTGGAATTACTGTCATCAAAAATAACATGATAAACAATGATCTTGGACCGGCAACAGCACAAATGGCTCTCCAGTTGTTCATCAAAGATTACCGATACACGTATCGCTGTCACAGGGGTGATACTCAAATACAAACACGAAGGTCATTTGAAATAAAGAAATTATGGGATCAGACCCGTTCTAAGGCTGGATTGTTGGTTTCCGATGGAGGCCCCAATCTATATAATATTAGGAATCTCCACATTCCTGAAGTCTGCTTGAAGTGGGAACTAATGGATAAGGATTATCAGGGGCGATTATGCAATCCGCTAAATCCATTTGTCAGCCACAAAGAAATTGAATCAGTGAATAATGCAGTAGTAATGCCATCACATGGTCCGGCCAAAACCATGGAATATGACGCTGTTGCCACAACACATTCATGGGTTCCCAAGAGAAACCGATCCATCTTGAACACAAGCCAGAGAGGAATACTTGAAGACGAGCAAATGTACCAAAAATGTTGTAACCTATTTGAAAAATTCTTCCCTAGCAGCTCATATAGGAGACCAGTCGGAATTTCCAGTATGGTGGAGGCCATGGTTTCCAGGGCCCGAATTGATGCACGAATTGATTTTGAATCTGGAAGGATAAAGAAAGAGGATTTCGCTGAGATCATGAAGATCTGTTCCACCATTGAAGATCTCAGACGGCAAAAGTA
>KU976842.1_Influenza_A_virus_(A/swine/Mexico/AVX3/2011(H1N1))_segment_2_polymerase_PB1_(PB1)_gene_complete_cds_and_PB1-F2_pseudogene_complete_sequence
ATGGATGTCAATCCGACTCTACTTTTTCTAAAAGTTCCAATGCAAAATGCTATAAGCACTACATTCCCTTATACTGGAGATCCTCCATATAGCCATGGAACAGGAACAGGGTACACCATAGACACAGTCAACAGAACACACCAATATTCAGAAAAAGGGAAATGGACGACAAACACAGAGACTGGGGCACCCCAGCTCAACCCGATTGACGGACCACTACCTGAGGACAATGAACCAAGTGGATATGCACAAACAGACTGTGTTCTGGAGGCCATGGCTTTCCTTGAAGAATCCCACCCAGGGATATTCGAGAATTCATGCCTTGAAACGATGGAAGTTGTTCAGCAAACAAGGGTGGATAAACTAACTCAAGGTCGCCAGACTTATGATTGGACATTAAACAGAAATCAACCGGCAGCAACCGCACTGGCCAACACCATAGAAGTTTTTAGATCAAATGGTCTAACAGCTAATGAGTCAGGAAGGCTAATAGATTTCCTAAAAGATGTAATGGAATCAATGGATAAAGAGGAAATAGAGATAACAACACACTTCCAAAGAAAAAGGAGAGTAAGAGACAACATGACTAAAAGGATGGTCACACAAAGAACAATAGGAAAGAAAAAACAAAGGGTGAATAAAAGAGGTTATCTAATAAGAGCACTCACATTGAATACGATGACCAAAGATGCAGAAAGAGGCAAATTAAAAAGAAGGGCTATCGCAACACCTGGGATGCAAATTAGAGGGTTCGTGTACTTTGTTGAAACTTTAGCTAGGAGCATCTGCGAAAAACTCGAACAATCTGGACTCCCTGTAGGGGGCAATGAAAAAAAGGCCAAATTGGCTAATGTTGTAAGAAAGATGATGACTAATTCACAAGACACAGAGCTCTCTTTCACAATCACTGGGGACAACACTAAGTGGAATGAAAATCAAAATCCTAGAACGTTCCTGGCTATGATCACATATATCACCAAAAATCAACCTGAATGGTTCAGAAACATCCTGAGCATGGCACCCATAATGTTCTCAAATAAAATGGCTAGACTAGGAAAAGGGTACATGTTCGAGAGTAAAAGAATGAAGCTCCGAACACAAATACCAGCAGAAATGCTAGCAAACATTGACCTGAAGTATTTCAATGAATCAACAAGGAGGAAAATTGAGAAAATAAGGCCTCTTCTAATAGATGGCACAGCATCACTGAGCCCTGGGATGATGATGGGCATGTTCAACATGCTAAGTACTGTTTTGGGAGTCTCGATACTGAATCTTGGACAAAAGAAATACACCAAGACAACATACTGGTGGGATGGTCTCCAATCCTCAGACGATTTCGCCCTAATAGTGAATGCACCAAATCATGAAGGAATACAAGCAGGAGTGGATAGATTCTACAGAACCTGCAAGTTAGTGGGAATCAACATGAGCAAAAAGAAGTCCTATATAAATAAGACAGGAACATTTGAATTCACAAGCTTTTTTTATCGCTACGGATTTGTGGCTAATTTTAGCATGGAGCTACCCAGTTTTGGAGTGTCTGGAATAAATGAATCAGCTGATATGAGTATTGGAGTAACAGTGATAAAGAACAACATGATAAATAATGACCTTGGACCTGCAACAGCCCAGATGGCCCTTCAATTGTTCATCAAAGACTACAGATACACATATAGGTGCCATAGAGGCGACACACAAATTCAGACGAGAAGATCATTTGAGCTAAAGAAGCTGTGGGATCAAACCCACTCAAAGGCAGGATTATTAGTGTCTGATGGAGGACCAAACTTATACAATATCCGGAATCTTCACATTCCTGAAGTCTGCTTAAAATGGGAGCTAATGGATGAGGATTATCGAGGAAGACTTTGTAATCCTCAGAATCCCTTTGTCAGCCATAAAGAGATTGATTCTGTAAACAATGCGGTAGTGATGCCAGCCCATGGTCCAGCCAAGAGCATGGAATATGATGCCGTTGCAACTACACACTCCTGGATTCCCAAGAGGAACCGCTCTATTCTCAACACAAGCCAAAGGGGAATTCTTGAAGATGAACAGATGTACCAAAAGTGCTGCAACCTGTTCGAGAAATTTTTCCCTAGCAGTTCATACAGGAGACCGGTTGGAATTTCTAGCATGGTGGAGGCCATGATGTCTAGGGCCCGGATTGATGCCAGGATTGACTTCGAGTCTGGACGGATTAAGAAAGAAGAGTTCTCTGAGATCATGAAGATCTGTTCCACCATTGAAGAACTCAGACGGCAAAAATG
>GQ132179.1_Influenza_A_virus_(A/Mexico/InDRE4114/2009(H1N1))_segment_2_polymerase_PB1_(PB1)_gene_complete_cds_and_nonfunctional_PB1-F2_protein_(PB1-F2)_gene_complete_sequence
ATGGATGTCAATCCGACTCTACTTTTCCTAAAAATTCCAGCGCAAAATGCCATAAGCACCACATTCCCTTATACTGGAGATCCTCCATACAGCCATGGAACAGGAACAGGATACACCATGGACACAGTAAACAGAACACACCAATACTCAGAAAAGGGAAAGTGGACGACAAACACAGAGACTGGTGCACCCCAGCTCAACCCGATTGATGGACCACTACCTGAGGATAATGAACCAAGTGGGTATGCACAAACAGACTGTGTTCTAGAGGCTATGGCTTTCCTTGAAGAATCCCACCCAGGAATATTTGAGAATTCATGCCTTGAAACAATGGAAGTTGTTCAACAAACAAGGGTAGATAAACTAACTCAAGGTCGCCAGACTTATGATTGGACATTAAACAGAAATCAACCGGCAGCAACTGCATTGGCCAACACCATAGAAGTCTTTAGATCGAATGGCCTAACAGCTAATGAGTCAGGAAGGCTAATAGATTTCTTAAAGGATGTAATGGAATCAATGAACAAAGAGGAAATAGAGATAACAACCCACTTTCAAAGAAAAAGGAGAGTAAGAGACAACATGACCAAGAAGATGGTCACGCAAAGAACAATAGGGAAGAAAAAACAAAGACTGAATAAGAGAGGCTATCTAATAAGAGCACTGACATTAAATACGATGACCAAAGATGCAGAGAGAGGCAAGTTAAAAAGAAGGGCTATCGCAACACCTGGGATGCAGATTAGAGGTTTCGTATACTTTGTTGAAACTTTAGCTAGGAGCATTTGCGAAAAGCTTGAACAGTCTGGGCTCCCAGTAGGGGGCAATGAAAAGAAGGCCAAACTGGCAAATGTTGTGAGAAAGATGATGACTAATTCACAAGACACAGAGATTTCTTTCACAATCACTGGGGACAACACTAAGTGGAATGAAAATCAAAATCCTCGAATGTTCCTGGCGATGATTACATATATCACCAGAAATCAACCCGAGTGGTTCAGAAACATCCTGAGCATGGCACCCATAATGTTCTCAAACAAAATGGCAAGACTAGGGAAAGGGTACATGTTCGAGAGTAAAAGAATGAAGATTCGAACACAAATACCAGCAGAAATGCTAGCAAGCATTGACCTGAAGTACTTCAATGAATCAACAAAGAAGAAAATTGAGAAAATAAGGCCTCTTCTAATAGATGGCACAGCATCACTGAGTCCTGGGATGATGATGGGCATGTTCAACATGCTAAGTACGGTCTTGGGAGTCTCGATACTGAATCTTGGACAAAAGAAATACACCAAGACAATATACTGGTGGGATGGGCTCCAATCATCCGACGATTTTGCTCTCATAGTGAATGCACCAAACCATGAGGGAATACAAGCAGGAGTGGACAGATTCTACAGGACCTGCAAGTTAGTGGGAATCAACATGAGCAAAAAGAAGTCCTATATAAATAAGACAGGGACATTTGAATTCACAAGCTTTTTTTATCGCTATGGATTTGTGGCTAATTTTAGCATGGAGCTACCCAGCTTTGGAGTGTCTGGAGTAAATGAATCAGCTGACATGAGTATTGGAGTAACAGTGATAAAGAACAACATGATAAACAATGACCTTGGACCTGCAACGGCCCAGATGGCTCTTCAATTGTTCATCAAAGACTACAGATACACATATAGGTGCCATAGGGGAGACACACAGATTCAGACGAGAAGATCATTTGAGTTAAAGAAGCTGTGGGATCAAACCCAATCAAAGGTAGGGCTATTAGTATCAGATGGAGGACCAAACTTATACAATATACGGAATCTTCACATTCCTGAAGTCTGCTTAAAATGGGAGCTAATGGATGATGATTATCGGGGAAGACTTTGTAATCCCCTGAATCCCTTTGTCAGTCATAAAGAGATTGATTCTGTAAACAATGCTGTGGTAATGCCAGCCCATGGTCCAGCCAAAAGCATGGAATATGATGCCGTTGCAACTACACATTCCTGGATTCCCAAGAGGAATCGTTCTATTCTCAACACAAGCCAAAGGGGAATTCTTGAGGATGAACAGATGTACCAGAAGTGCTGCAATCTATTCGAGAAATTTTTCCCTAGCAGTTCATATAGGAGACCGGTTGGAATTTCTAGCATGGTGGAGGCCATGGTGTCTAGGGCCCGGATTGATGCCAGGGTCGACTTCGAGTCTGGACGGATCAAGAAAGAAGAGTTCTCTGAGATCATGAAGATCTGTTCCACCATTGAAGAACTCAGACGGCAAAAATA
>EU004446.1_Influenza_A_virus_(A/swine/Tianjin/01/04(H1N1))_segment_2_polymerase_PB1_and_PB1-F2_protein_genes_complete_cds
ATGGATGTCAATCCGACCTTACTTTTCTTAAAAGTGCCAGCACAAAATGCTATAAGCACAACTTTCCCTTATACTGGAGACCCTCCTTACAGCCATGGGACAGGGACAGGGTACACCATGGATACAGTCAACAGGACACATCAGTACTCAGAAAGAGGAAGATGGACAAAAAATACCGAAACTGGAGCACCGCAACTCAACCCGATTGATGGGCCACTACCAAAAGACAATGAACCAAGTGGCTATGCCCAAACAGATTGTGTATTAGAAGCAATGGCTTTCCTTGAGGAATCCCATCCTGGTATTTTTGAAAACTCGTGTATTGAAACAATGGAGGTTGTTCAGCAAACAAGAGTGGACAAACTGACACAAGGCAGACAGACCTATGACTGGACTCTAAATAGAAACCAGCCTGCTGCTACAGCATTGGCCAACACTATAGAAGTGTTCAGATCAAACGGCCTCATGGCAAATGAATCTGGGAGGCTAATAGACTTCCTTAAAGATGTAATGGAGTCAATGGACAGAGAAGAAGTAGAGATCACAACTCATTTTCAGAGAAAGAGAAGAGTGAGAGACAATGTAACTAAAAAAATGGTGACACAAAGGACAATAGGCAAAAAGAAACATAGATTAAACAAAAGAAGTTATCTAATTAGGGCATTAACCCTGAACACAATGACCAAAGATGCTGAGAGGGGGAAACTAAAACGTAGAGCAATTGCAACCCCAGGAATGCAAATAAGGGGGTTTGTATACTTTGTTGAGACACTGGCAAGAAGTATATGTGAAAAACTTGAACAATCAGGGTTGCCAGTTGGAGGAAATGAGAAGAAAGCAAAGTTAGCAAATGTTGTAAGGAAGATGATGACCAATTCCCAGGACACTGAAATTTCTTTCACCATCACTGGAGATAACACAAAATGGAACGAAAATCAGAACCCTAGAATGTTTTTGGCCATGATCACATATATAACCAGAAATCAGCCTGAATGGTTCAGAAATATTCTAAGTATTGCTCCAATAATGTTCTCAAACAAAATGGCGAGACTAGGTAAGGGGTACATGTTTGAAAGCAAGAGTATGAAACTTAGAACTCAAATACCTGCAGAAATGCTAGCAAACATCGATTTGAAGTATTTCAATGATTCAACAAGAAAGAAAATTGAAAAAATCCGGCCACTATTAATAGATGGAACTGCATCACTGAGCCCTGGAATGATGATGGGCATGTTCAATATGTTAAGCACGGTATTGGGCGTCTCCATCCTGAATCTTGGACAAAAGAGATACACCAAGACTACTTACTGGTGGGATGGTCTTCAATCGTCTGATGATTTTGCTCTGATTGTGAATGCACCCAACTATGCAGGAATTCAAGCTGGAGTTGACAGGTTTTATCGAACCTGTAAGCTGCTCGGAATTAATATGAGCAAAAAAAAGTCTTACATAAACAGAACAGGTACTTTTGAATTCACGAGCTTTTTCTATCGTTATGGGTTTGTTGCCAATTTCAGCATGGAGCTTCCTAGTTTTGGGGTGTCTGGGGTCAATGAGTCTGCAGACATGAGTATTGGAGTCACTGTCATCAAAAACAATATGATAAACAATGATCTTGGCCCAGCAACTGCTCAAATGGCCCTTCAGTTATTCATCAAAGATTACAGGTACACGTATCGATGCCACAGAGGTGGCACACAAATACAAACCCGGAGATCATTTGAAATAAAGAAACTGTGGGATCAAACCCGCTCCAAAGCTGGGCTGCTGGTCTCTGATGGAGGTCCTAATTTATACAACATTAGAAATCTCCACATTCCTGAAGTCTGCTTGAAATGGGAATTGATGGATGAGGATTACCAGGGGCGTTTATGCAACCCATTGAACCCATTTGTCAGTCATAGAGAGATTGAATCAGTGAACAATGCAGTGATGATGCCGGCACATGGTCCAGCCAAAAATATGGAGTATGACGCTGTTGCAACAACACACTCCTGGGTCCCCAAAAGGAATCGATCCATCTTGAATACGAGCCAAAGAGGAATACTTGAGGATGAGCAAATGTATCAAAGGTGCTGCAATTTATTTGAAAAATTCTTCCCCAGCAGCTCATACAGAAGACCAGTTGGAATATCCAGTATGGTAGAGGCCATGGTTTCCAGAGCCCGAATTGATGCACGGATTGATTTCGAATCTGGAAGGATAAAGAAAGAGGAGTTCACTGAGATCATGAAGACCTGTTCCACCATTGAAGAACTCAGACGGCAAAAATA
>KU976637.1_Influenza_A_virus_(A/swine/Mexico/AVX40/2012(H1N1))_segment_2_polymerase_PB1_(PB1)_and_PB1-F2_protein_(PB1-F2)_genes_complete_cds
ATGGATGTCAATCCGACTCTACTTTTTCTAAAAGTTCCAACGCAAAATGCCATAAGCACCACATTCCCTTACACTGGAGATCCTCCATATAGCCATGGAACAGGAACAGGATACACCATGGACACAGTCAACAGAACACACCAATATTCAGAAAAAGGGAAATGGACGACAAACACAGAGACTGGGGCACCCCAGCTCAACCCGGTTGATGGACCACTACCTGAGGATAATGAACCAAGTGGATATGCACAAACAGACTGTGTTCTGGAAGCCATGGCTTTCCTTGAAGAATCCCACCCAGGGATATTTGAGAATTCATGCCTTGAAACAATGGAAGTTGTTCAACAAACAAGGGTGGATAAATTAACTCAAGGTCGCCAGACTTATGATTGGACATTAAACAGAAATCAACCGGCAGCAACTGCACTGGCCAACACCATAGAAGTTTTTAGATCAAATGGTCTAACAGCTAATGAGTCAGGAAGACTAATAGATTTCCTAAAAGATGTAATGGAATCAATGGATAAGGAGGAAATAGAGATAACAACACACTTCCAAAGAAAAAGAAGAGTAAGAGACAACATGACCAAAAAGATGGTCACACAGAGAACAATAGGGAAGAAAAAACAAAGGTTGAATAGGAGAGGTTATCTAATAAGAGCACTCACATTGAATACGATGACTAAAGATGCAGAGAGAGGCAAATTGAAAAGAAGGGCTATCGCAACACCTGGAATGCAAATTAGAGGGTTCGTGTACTTTGTTGAAACTTTAGCTAGAAGCATTTGCGAAAAACTCGAACAATCTGGACTCCCTGTAGGGGGCAATGAAAAGAAGGCCAAATTGGCAAATGTTGTGAGAAAAATGATGACTAATTCACAAGACACAGAGCTTTCTTTCACAATCACTGGGGACAACACCAAGTGGAATGAAAATCAAAATCCTCGAATGTTCCTGGCGATGATTACATATATCACCAGAAATCAGCCCGAATGGTTCAGAAACATCTTGAGCATGGCACCCATAATGTTTTCAAATAAAATGGCCAGACTAGGAAAAGGGTACATGTTCGAGAGCAAAAGAATGAAGCTTCGAACACAAATACCAGCAGAAATGCTAGCAAGCATTGACCTGAAGTATTTCAATGAATCAACAAGGAGGAAAATTGAAAAAATAAGGCCCCTTCTAATAGATGGCACAGCATCGTTGAGCCCTGGGATGATGATGGGCATGTTCAACATGCTAAGTACGGTTTTGGGGGTCTCGATACTGAATCTTGGACAAAAGAAATACACAAGGACAACATACTGGTGGGATGGTCTCCAATCCTCTGATGATTTTGCCCTCATAGTGAATGCTCCAAATCATGAGGGAATACAAGCAGGAGTGGATAGATTCTACAGGACCTGCAAGTTAGTGGGAATCAACATGAGTAAGAAGAAGTCCTATATAAATAAGACAGGTACATTTGAATTCACAAGCTTTTTTTATCGCTATGGATTTGTGGCTAATTTTAGCATGGAGCTGCCCAGTTTTGGAGTATCAGGAATAAATGAATCAGCTGATATGAGTATTGGAGTAACAGTGATAAAGAACAATATGATAAACAATGACCTTGGACCTGCAACAGCCCAGATGGCCCTTCAATTGTTCATCAAAGACTACAGATACACATATAGGTGCCATAGAGGAGACACACAAATTCAGACGAGAAGATCATTCGAGCTAAAAAAGCTGTGGGATCAAACCCACTCAAAGGCAGGATTATTAGTATCTGATGGAGGACCAAACTTGTACAATATCCGGAATCTTCACATTCCTGAAGTCTGCTTAAAATGGGAGCTAATGGATGAGGATTATCGGGGAAGACTTTGTAATCCTCAGAATCCCTTTGTCAGCCATAAAGAGATTGACTCTGTAAACAATGCTGTAGTGATGCCAGCTCATGGTCCAGCTAAGAGCATGGAATATGATGCCGTTGCAACTACACATTCCTGGATTCCCAAGAGGAACCGCTCCATTCTCAACACAAGTCAAAGGGGAATTCTTGAGGATGAACAGATGTACCAAAAGTGCTGCAACCTGTTCGAGAAATTTTTCCCTAGTAGTTCATACAGGAGACCGGTTGGGATTTCTAGCATGGTGGAGGCCATGGTGTCTAGGGCCCGGATTGATGCCAGGATTGACTTCGAGTCTGGACGGATTAAGGAAGAAGAGTTCTCTGAGATCATGAAGATCTGTTCCACCATTGAAGAACTCAGACGGCAAAAATG
>EU004454.1_Influenza_A_virus_(A/swine/Henan/01/06(H1N1))_polymerase_PB1_(PB1)_and_PB1-F2_protein_(PB1-F2)_genes_complete_cds
ATGGATGTCAATCCGACCTTACTTTTCTTAAAAGTGCCAGCACAAAATGCTATAAGCACAACTTTCCCTTATACTGGAGACCCTCCTTACAGCCATGGGACAGGGACAGGGTACACCATGGATACAGTCAACAGGACACATCAGTACTCAGAAAGAGGAAGATGGACAAAAAATACCGAAACTGGAGCACCGCAACTCAACCCGATTGATGGGCCACTACCAAAAGACAATGAACCAAGTGGCTATGCCCAAACAGATTGTGTATTAGAAGCAATGGCTTTCCTTGAGGAATCCCATCCTGGTATTTTTGAAAACTCGTGTATTGAAACAATGGAGGTTGTTCAGCAAACAAGAGTGGACAAACTGACACAAGGCAGACAGACCTATGACTGGACTCTAAATAGAAACCAGCCTGCTGCTACAGCATTGGCCAACACTATAGAAGTGTTCAGATCAAACGGCCTCATGGCAAATGAATCTGGGAGGCTAATAGACTTCCTTAAAGATGTAATGGAGTCAATGGACAGAGAAGAAGTAGAGATCACAACTCATTTTCAGAGAAAGAGAAGAGTGAGAGACAATGTAACTAAAAAAATGGTGACACAAAGAACAATAGGCAAAAAGAAACATAGATTAAACAAAAGAAGTTATCTAATTAGGGCATTAACCCTGAACACAATGACCAAAGATGCTGAGAGGGGGAAACTAAAACGTAGAGCAATTGCAACCCCAGGAATGCAAATAAGGGGGTTTGTATACTTTGTTGAGACACTGGCAAGAAGTATATGTGAAAAACTTGAACAATCAGGGTTGCCAGTTGGAGGAAATGAGAAGAAAGCAAAGTTAGCAAATGTTGTAAGGAAGATGATGACCAATTCCCAGGACACTGAAATTTCTTTCACCATCACTGGAGATAACACAAAATGGAACGAAAATCAGAACCCTAGAATGTTTTTGGCCATGATCACATATATAACCAGAAATCAGCCTGAATGGTTCAGAAATATTCTAAGTATTGCTCCAATAATGTTCTCAAACAAAATGGCGAGACTAGGTAAGGGGTACATGTTTGAAAGCAAGAGTATGAAACTTAGAACTCAAATACCTGCAGAAATGCTAGCAAACATCGATTTGAAGTATTTCAATGATTCAACAAGAAAGAAAATTGAAAAAATCCGGCCACTATTAATAGATGGAACTGCATCACTGAGCCCTGGAATGATGATGGGCATGTTCAATATGTTAAGCACTGTATTGGGCGTCTCCATCCTGAATCTTGGACAAAAGAGATACACCAAGACTACTTACTGGTGGGATGGTCTTCAATCGTCTGATGATTTTGCTCTGATTGTGAATGCACCCAACTATGCAGGAATTCAAGCTGGAGTTGACAGGTTTTATCGAACCTGTAAGCTGCTCGGAATTAATATGAGCAAAAAAAAGTCTTACATAAACAGAACAGGTACTTTTGAATTCACGAGCTTTTTCTATCGTTATGGGTTTGTTGCCAATTTCAGCATGGAGCTTCCTAGTTTTGGGGTGTCTGGGGTCAATGAGTCTGCAGACATGAGTATTGGAGTCACTGTCATCAAAAACAATATGATAAACAATGATCTTGGCCCAGCAACTGCTCAAATGGCCCTTCAGTTATTCATCAAAGATTACAGGTACACGTATCGATGCCACAGAGGTGACACACAAATACAAACCCGGAGATCATTTGAAATAAAGAAACTGTGGGATCAAACCCGCTCCAAAGCTGGGCTGCTGGTCTCTGATGGAGGTCCTAATTTATACAACATTAGAAATCTCCACATTCCTGAAGTCTGCTTGAAATGGGAATTGATGGATGAGGATTACCAGGGGCGTTTATGCAACCCATTGAACCCATTTGTCAGTCATAGAGAGATTGAATCAGTGAACAATGCAGTGATGATGCCGGCACATGGTCCAGCCAAAAATATGGAGTATGACGCTGTTGCAACAACACACTCCTGGGTCCCCAAAAGGAATCGATCCATCTTGAATACGAGCCAAAGAGGAATACTTGAGGATGAGCAAATGTATCAAAGGTGCTGCAATTTATTTGAAAAATTCTTCCCCAGCAGCTCATACAGAAGACCAGTTGGAATATCCAGTATGGTAGAGGCCATGGTTTCCAGAGCCCGAATTGATGCACGGATTGATTTCGAATCTGGAAGGATAAAGAAAGAGGAGTTCACTGAGATCATGAAGACCTGTTCCACCATTGAAGAACTCAGACGGCAAAAATA
>CY079542.2_Influenza_A_virus_(A/Switzerland/5165/2010(H1N1))_polymerase_PB1_(PB1)_and_PB1-F2_protein_(PB1-F2)_genes_complete_cds
ATGGATATCAATCCGATTCTACTTTTCTTAAAAGTGCCAGCACAAAATGCTATAAGCACTACATTCCCTTACACTGGAGATCCCCCATACAGTCATGGAACAGGGACTGGATACACCATGGACACGGTCAACAGAACACATCAATATTCAGAAAGGGGAAAATGGACAACAAACACAGAAACTGGAGCACCCCAGCTTAACCCGATTGATGGACCACTACCTGAGGACAATGAGCCAAGCGGGTATGCTCAAACAGACTGTGTCCTAGAGGCAATGGCTTTCCTTGAGGAATCCCATCCAGGGATATTTGAAAACTCTTGTCTTGAAACGATAGAGGTTGTCCAGCAAACAAGAGTGGACAAACTGACTCAAGGTCGTCAGACCTATGACTGGACATTGAATAGAAACCAACCTGCTGCAACTGCTTTGGCCAACACAATAGAAGTCTTCAGGATGAACAGTCTAACAGCCAATGAATCGGGAAGATTAATAGATTTCCTTAAGGACGTGATGGAATCAATGGACAAAGAAGAGATGGAAATAACAACACATTTCCAAAGAAAAAGAAGAATAAGGGACAACATGACCAAGAAAATGGTAACACAAAGAACAATAGGAAAGAAGAAGCAGAAACTGAACAAGAAGAATTATCTAATAAGAGCATTGACATTAAACACAATGACAAAAGATGCAGAAAGAGGCAAGTTGAAAAGGCGTGCAATTGCAACACCAGGGATGCAGATCAGAGGATTTGTGTACTTCGTAGAAACACTGGCGAGGAGCATCTGTGAGAAACTTGAGCAATCCGGGCTCCCAGTTGGGGGGAATGAGAAGAAAGCCAAATTGGCAAATGTTGTGAGGAAAATGATGACCAACTCACAAGACACAGAGCTTTCCTTTACAATTACTGGGGACAACACCAAATGGAATGAGAATCAAAACCCTAGGATGTTTCTGGCGATGATAACGTATATCACAAGAAATCAGCCTGAATGGTTCAGAAATGTTTTAAGCATCGCCCCTATAATGTTCTCAAACAAAATGGCAAGATTAGGGAAAGGATACATGTTCGAAAGTAAGAGTATGAAGCTACGAACACAAATACCAGCAGAAATGCTCGCAGATATTGACTTGAAATACTTCAATGAGTCAACAAGGAAAAAGATCGAGAAGATAAGGCCACTCCTCATAGATGGCACGGCCTCACTGAGCCCAGGAATGATGATGGGCATGTTTAACATGCTGAGCACAGTTCTAGGAGTTTCAATCCTGAACCTCGGGCAAAAGAGGTACACTAAAACAACCTACTGGTGGGATGGACTCCAATCTTCTGATGACTTCGCCCTCATAGTGAATGCACCTAATCACGAAGGAATACAAGCAGGAGTGGATAGGTTCTACAGGACCTGCAAATTGGTTGGAATCAACATGAGCAAAAAGAAATCTTATATAAATAGGACAGGAACATTTGAATTCACAAGCTTTTTCTACCGCTATGGGTTTGTAGCCAACTTCAGTATGGAGCTACCCAGCTTTGGGGTGTCTGGAGTTAATGAATCAGCTGACATGAGCATTGGAGTGACAGTGATAAAAAACAACATGATAAACAATGATCTCGGCCCAGCAACAGCCCAAATGGCTCTTCAACTATTCATTAAGGACTACAGGTATACATACCGATGCCACAGAGGTGACACGCAAATCCAAACGAAAAGATCATTCGAGCTGAAAAAACTATGGGAGCAAACCCATTCAAAGGCAGGACTACTGGTTTCTGATGGAGGACCAAATCTTTACAATATCCGGAATCTCCACATTCCGGAAGTCTGCTTAAAATGGGAGCTAATGGATGTAGATTATCGGGGAAGATTGTGTAATCCTCTGAATCCGTTTGTCAACCATAAGGGAATTGAGTCTGTAAACAGTGCCATGGTAATGCCAGCCCATGGTCCAGCTAAAAGCATGGAATATGATGCTGTTGCAACTACACATTCTTGGGTTCCAAAAAGGAATCGTTCCATTCTCAATACCAGTCAAAGGGGAATTCTTGAGGATGAGCAAATGTACCAGAAGTGTTGCAATCTATTCGAGAAATTCTTCCCTAGCAGTTCATACAGGAGGCCAGTTGGAATTTCAAGCATGGTGGAGGCCATGGTATCTAGGGCCAGAATTGATGCACGGATTGATTTCGAGTCTGGAAAGATTAAGAAAGAAGAATTTGCTGAGATCATGAAGATCTGTTCCACCATTGAAGAGTTCAAACGGCAAAAGTA
>CY095673.1_Influenza_A_virus_(A/swine/Texas/4199-2/1998(H3N2))_polymerase_PB1_(PB1)_and_PB1-F2_protein_(PB1-F2)_genes_complete_cds
ATGGATGTCAATCCGACTCTACTTTTTCTAAAGGTTCCAGCGCAAAATGCCATAAGCACCACATTCCCTTATACTGGAGATCCTCCATACAGCCATGGAACAGGAACAGGATACACCATGGACACAGTCAACAGAACACACCAATATTCAGAAAAAGGGAAGTGGACGACAAACACAGAGACTGGGGCACCCCAGCTCAACCCGATTGATGGACCACTACCTGAGGATAATGAACCAAGTGGATATGCACAAACAGACTGTGTTCTGGAGGCCATGGCTTTCCTTGAAGAATCCCACCCAGGGATATTTGAGAATTCATGCCTTGAAACAATGGAAGTTGTTCAACAAACAAGGGTGGATAAACTAACTCAAGGTCGCCAGACTTATGATTGGACATTAAACAGAAATCAACCGGCAGCAACTGCATTGGCCAACACCATAGAAGTTTTTAGATCGAATGGTCTAACAGCTAATGAGTCAGGAAGGCTAATAGATTTCCTAAAGGATGTGATGGAATCAATGGATAAAGAGGAAATAGAGATAACAACACACTTTCAAAGAAAAAGGAGAGTAAGAGACAACATGACCAAGAAGATGGTCACACAAAGAACAATAGGAAAGAAAAAACAAAGAGTGAATAAGAGAGGTTATCTAATAAGAGCACTGACATTGAATACGATGACCAAAGATGCAGAGAGAGGCAAATTAAAAAGAAGGGCTATCGCAACACCTGGGATGCAAATTAGAGGGTTCGTGTACTTTGTTGAAACTTTAGCTAGGAGCATTTGCGAAAAGCTTGAACAGTCTGGACTCCCAGTAGGGGGCAATGAAAAGAAAGCCAAATTGGCAAATGTTGTGAGAAAGATGATGACTAATTCACAAGACACAGAGCTTTCTTTCACAATCACTGGGGACAACACTAAGTGGAATGAAAATCAAAATCCTCGAATGTTCCTGGCGATGATTACATATATCACCAGAAATCAACCCGAGTGGTTCAGAAACATCCTGAGCATGGCACCCATAATGTTCTCAAACAAAATGGCAAGACTAGGAAAAGGGTACATGTTCGAGAGTAAAAGAATGAAGCTCCGAACACAAATACCAGCAGAAATGCTAGCAAGCATTGACCTGAAGTATTTCAATGAATCAACAAGGAAGAAAATTGAGAAAATAAGGCCTCTTCTAATAGATGGCACAGCATCATTGAGCCCTGGAATGATGATGGGCATGTTCAACATGCTAAGTACGGTTTTGGGAGTCTCGATACTGAATCTTGGACAAAAGAAATACACCAGGACAACATACTGGTGGGATGGACTCCAATCCTCCGACGATTTTGCCCTCATAGTGAATGCACCAAATCATGAGGGAATACAAGCAGGAGTGGATAGATTCTACAGGACCTGCAAGTTAGTGGGAATCAACATGAGCAAAAAGAAGTCCTATATAAATAAGACAGGGACATTTGAATTCACAAGCTTTTTTTATCGCTATGGATTTGTGGCTAATTTTAGCATGGAGCTGCCCAGTTTTGGAGTGTCTGGAATAAATGAATCAGCTGATATGAGTATTGGAGTAACAGTGATAAAGAACAACATGATAAACAATGACCTTGGACCTGCAACAGCCCAGATGGCCCTTCAATTGTTCATCAAAGACTACAGATACACATATAGGTGCCATAGAGGAGACACACAAATTCAGACGAGAAGATCATTCGAGCTAAAGAAGCTGTGGGATCAAACCCAATCAAAGGCAGGACTATTAGTATCTGATGGAGGACCAAACTTATACAATATCCGGAATCTTCACATTCCTGAAGTCTGCTTAAAATGGGAGCTAATGGATGAGGATTATCGGGGAAGACTTTGTAATCCCCTGAACCCCTTTGTCAGCCATAAAGAGATTGATTCTGTAAACAATGCTGTGGTGATGCCAGCCCATGGTCCAGCCAAGAGCATGGAATATGATGCCGTTGCAACTACACACTCCTGGATTCCCAAGAGGAACCGCTCTATTCTCAACACAAGCCAAAGGGGAATTCTTGAGGATGAACAGATGTACCAGAAGTGCTGCAACCTGTTCGAGAAATTTTTCCCTAGTAGTTCATACAGGAGACCGGTTGGAATTTCTAGCATGGTGGAGGCCATGGTGTCTAGGGCCCGGATTGATGCCAGGATTGACTTCGAGTCTGGACGGATTAAGAAAGAAGAGTTCTCTGAGATCATGAAGATCTGTTCCACCATTGAAGAACTCAGACGGCAAAAATA
>CY005912.1_Influenza_A_virus_(A/turkey/Minnesota/833/1980(H4N2))_segment_2_complete_sequence
ATGGATGTCAATCCGACTTTACTTTTCTTGAAAGTTCCAGCGCAAAATGCCATAAGCACCACATTCCCATATACTGGAGATCCTCCATACAGCCATGGAACGGGAACAGGATACACCATGGACACAGTCAACAGAACACATCAATATTCAGAAAAGGGGAAATGGACAACAAACACAGAAACTGGAGCACCCCAACTTAACCCAATTGATGGACCATTACCTGAGGATAATGAGCCAAGTGGATATGCACAAACAGACTGTGTCCTGGAAGCAATGGCTTTCCTTGAAGAGTCCCACCCAGGAATCTTTGAAAACTCGTGTCTTGAAACGATGGAAGTTGTTCAACAAACAAGAGTGGACAAGCTGACCCAAGGTCGCCAGACCTATGATTGGACATTAAACAGGAATCAGCCGGCTGCAACTGCATTAGCTAATACTATAGAGGTCTTCAGATCGAACGGTTTAACGGCTAATGAATCAGGAAGGCTAATAGATTTCCTCAAGGATGTGATGGAATCAATGGATAAAGAGGAAATGGAAATAACAACGCACTTTCAAAGAAAAAGAAGGGTAAGGGACAACATGACCAAGAAAATGGTCACACAAAGAACAATAGGAAAGAAGAAACAGAGACTAAACAAGAGAAGCTATCTAATAAGAGCATTGACACTGAACACAATGACAAAAGACGCTGAAAGAGGCAAATTAAAGAGAAGAGCAATTGCAACACCTGGGATGCAAATCAGAGGATTTGTGTATTTTGTTGAAACATTAGCGAGGAGCATCTGTGAGAAGCTTGAACAATCTGGACTTCCAGTTGGAGGCAATGAAAAGAAGGCTAAACTGGCAAATGTTGTGAGAAAAATGATGACTAATTCACAAGACACAGAGCTCTCTTTCACAATCACTGGAGACAACACCAAATGGAATGAAAATCAGAACCCTAGGATGTTCCTGGCAATGATAACATACATAACAAGAAATCAACCTGAATGGTTTAGGAATGTCTTGAGTATTGCACCTATAATGTTCTCGAATAAAATGGCAAGGCTAGGAAAAGGATACATGTTCGAAAGTAAGAGCATGAAGCTTCGAACACAGATACCAGCAGAAATGTTAGCAAATATTGACCTGAAATATTTCAATGAGTCAACAAGAAAGAAAATAGAGAAGATAAGGCCTCTTCTAATAGATGGTACAGCTTCATTGAGTCCTGGAATGATGATGGGCATGTTCAACATGCTAAGTACAGTTTTAGGAGTCTCAATCCTAAATCTAGGACAAAAGAGGTACACCAAAACAACATACTGGTGGGACGGACTCCAATCCTCTGATGACTTTGCTCTCATAGTGAATGCACCGAATCATGAGGGAATACAAGCAGGAGTAGATAGATTCTATAGGACCTGCAAGCTAGTCGGAATCAATATGAGCAAAAAGAAGTCCTACATAAACAGGACAGGAACATTTGAATTCACAAGCTTTTTCTATCGCTATGGATTTGTAGCCAATTTTAGCATGGAGCTGCCCAGCTTTGGAGTGTCTGGGATTAATGAATCGGCTGACATGAGCATTGGAGTAACAGTGATAAAGAACAACATGATAAACAATGACCTTGGACCAGCAACGGCTCAAATGGCTCTTCAGCTGTTCATCAAGGATTACAGATACACGTATCGGTGTCACAGAGGGGACACACAAATTCAGACGAGGAGGTCATTCGAACTGAAAAAGTTGTGGGAACAAACCCGCTCAAAGGCAGGACTGCTGGTTTCAGATGGAGGACCAAACTTATACAATATCCGTAATCTCCACATCCCGGAAGTCTGCCTGAAATGGGAGCTAATGGACGAAGACTATCAGGGAAGGCTTTGTAACCCCCTGAACCCATTTGTCAGCCATAAGGAGATAGAGTCTGTAAACAATGCTGTGGTGATGCCAGCTCATGGCCCAGCCAAGAACATGGAATATGATGCTGTTGCTACTACACACTCCTGGATCCCTAAGAGAAACCGCTCCATCCTCAACACAAGCCAAAGGGGAATCCTTGAGGACGAACAGATGTATCAAAAGTGCTGCAATCTATTTGAGAAATTCTTCCCTAGCAGTTCATACAGGAGACCGGTTGGGATTTCCAGCATGGTGGAGGCCATGGTGTCTAGGGCCCGAATTGATGCACGAATTGACTTCGAGTCTGGACGGATTAAGAAGGAGGAGTTTGCTGAGATCATGAAGATCTGTTCCACCATTGAAGAGCTCAGACGGCAGAAATA
>CY032227.1_Influenza_A_virus_(A/equine/Kentucky/2/1986(H3N8))_segment_2_complete_sequence
ATGGATGTCAATCCGACTCTACTCTTCTTAAAGGTGCCAGCGCAAAATGCTATAAGCACAACATTCCCTTATACTGGAGATCCTCCCTACAGTCATGGAACAGGGACAGGATACACCATGGATACTGTCAACAGAACACACCAATACTCAGAAAAGGGGAAATGGACAACAAACACTGAGATTGGAGCACCACAACTCAATCCAATCGATGGACCGCTTCCTGAAGACAATGAACCAAGCGGGTACGCCCAAACAGATTGTGTATTGGAAGCAATGGCTTTCCTTGAAGAATCCCATCCCGGAATCTTTGAAAATTCGTGTCTTGAAACGATGGAGGTGGTTCAGCAGACAAGAGTGGACAAACTAACACAAGGTCGACAAACTTACGATTGGACCTTGAATAGGAATCAACCTGCCGCAACAGCACTTGCTAATACAATTGAAGTGTTCAGATCAAATGATCTGACTTCCAATGAGTCAGGGAGATTAATGGACTTCCTCAAAGATGTCATGGAGTCCATGAACAAGGAAGAAATGGAAATAACAACACACTTCCAACGGAAGAGAAGAGTAAGAGACAACATGACAAAGAAAATGGTGACACAAAGAACCATAGGGAAGAAAAAACAACGATTGAACAGAAAGAGCTATCTGATCAGGGCATTAACCTTGAACACAATGACCAAGGACGCTGAGAGAGGGAAATTGAAACGACGGGCAATTGCAACCCCAGGAATGCAGATAAGAGGATTTGTATATTTTGTTGAAACATTAGCCCGAAGAATATGTGAAAAGCTTGAACAATCAGGATTGCCAGTTGGCGGTAATGAGAAAAAGGCCAAACTGGCTAATGTCGTCAGAAAAATGATGACTAATTCCCAAGACACTGAACTCTCCTTCACCATCACTGGGGACAATACCAAATGGAATGAAAATCAGAACCCACGCATGTTCCTGGCAATGATCACATACATAACTAGAAACCAGCCAGAATGGTTCAGAAATGTTCTAAGCATTGCACCGATTATGTTCTCAAATAAAATGGCAAGACTGGGGAAAGGATATATGTTTGAAAGCAAAAGTATGAAATTGAGAACTCAGATACCAGCAGAAATGCTCGCAAGCATTGATCTGAAATATTTCAATGACTCAACAAAAAAGAAAATTGAGAAGATACGACCACTTCTGGTCGATGGGACTGCTTCACTGAGTCCTGGCATGATGATGGGAATGTTCAACATGTTGAGCACTGTACTAGGTGTATCCATATTAAACCTAGGCCAGAGGAAATACACAAAGACCACATACTGGTGGGATGGTCTGCAATCATCCGATGATTTTGCTTTGATAGTGAATGCGCCCAATCATGAGGGAATACAGGCTGGAGTAGACAGATTCTATAGGACTTGCAAACTGGTCGGGATCAACATGAGCAAAAAGAAGTCCTACATAAATAGAACCGGCACATTCGAATTCACAAGCTTTTTCTACCGGTATGGTTTTGTCGCCAATTTCAGCATGGAGCTACCCAGTTTTGGGGTTTCCGGGATAAATGAATCTGCAGACATGAGCATTGGAGTGACAGTCATCAAAAACAACATGATAAATAATGATCTCGGTCCCGCCACGGCACAAATGGCACTCCAACTCTTCATTAAGGATTATCGGTATACATACCGGTGCCATAGAGGCGATACCCAGATACAAACCAGAAGATCTTTTGAGTTGAAGAAACTGTGGGAACAGACTCGATCAAAGACTGGTCTACTGGTATCAGATGGGGGTCCAAACCTATACAACATCAGAAACCTACACATCCCGGAAGTCTGTTTGAAATGGGAACTGATGGATGAAGATTATAAGGGGAGGCTATGTAATCCATTGAATCCTTTCATTAGCCACAAAGAAATTGAATCAGTGAACAGTGCAGTAGTAATGCCTGCGCATGGCCCTGCCAAAAGCATGGAGTATGATGCTGTTGCAACAACACACTCTTGGATCCCCAAGAGAAACCGGTCCATACTGAACACGAGCCAAAGGGGAATACTCGAAGATGAGCAGATGTATCAGAAATGTTGCAACCTGTTTGAAAAATTCTTCCCCAGCAGCTCATACAGAAGACCAGTCGGAATTTCTAGTATGGTTGAGGCCATGGTGTCCAGGGCCCGCATTGATGCACGAATTGACTTCGAATCTGGACGGATAAAGAAGGAGGAGTTCGCTGAGATCATGAAGATCTGTTCCACCATTGAAGAGCTCAGACGGCAAAAATA
>DQ889683.1_Influenza_A_virus_(A/Iowa/CEID23/2005(H1N1))_polymerase_PB1_(PB1)_gene_complete_cds
ATGGATGTCAATCCGACTCTACTTTTCCTAAAGGTTCCAGCGCAAAATGCCATAAGCACCACATTCCCTTATACTGGAGATCCTCCATACAGCCATGGAACAGGAACAGGATACACCATGGACACAGTCAACAGAACACATCAATATTCAGAAAAAGGGAAGTGGACTACAAACACAGAGACTGGGGCACCCCAGCTCAACCCGATTGATGGACCACTACCTGAGGATAATGAACCAAGTGGATATGCACAAACAGACTGTGTTCTGGAGGCCATGGCTTTCCTTGAAGAATCCCACCCAGGGATATTTGAGAATTCATGCCTTGAAACAATGGAAGTTGTTCAACAAACAAGGGTGGATAAACTAACTCAAGGTCGCCAGACTTATGATTGGACATTAAACAGAAATCAACCGGCAGCAACTGCATTGGCCAACACCATAGAAGTTTTTAGGTCGAATGGTTTAACAGCTAATGAGTCAGGAAGACTAATAGATTTCCTAAAGGATGTAATGGAATCAATGGATAAAGAGGAAATAGAGATAACAACACACTTTCAAAGAAAAAGGAGAGTGAGAGACAGCATGACCAAGAAGATGGTCACACAAAGAACAATAGGAAAGAAAAAACAAAGAGTGAATAAGAGAAGTTATCTAATAAGAGCACTTACATTGAATACGATGACCAAAGATGCAGAGAGAGGCAAATTAAAAAGAAGGGCTATCGCAACACCCGGGATGCAAATTAGAGGGTTCGTGTACTTTGTTGAAACTTTAGCTAGGAGCATTTGCGAAAAGCTTGAACAGTCTGGACTCCCAGTAGGGGGAAATGAAAAGAAGGCCAAATTGGCAAACGTTGTGAGAAAGATGATGACTAATTCACAAGACACAGAGCTTTCTTTCACAATCACTGGGGACAACACTAAGTGGAATGAAAACCAAAATCCTCGAATGTTCCTGGCGATGATTACATATATCACCCGAAATCAACCTGAGTGGTTCAGAAACATCCTGAGCATGGCACCCATAATGTTTTCAAACAAAATGGCAAGACTAGGAAAAGGGTACATGTTCGAGAGTAAAAGAATGAAGCTCCGAACACAAATACCAGCAGAAATGCTAGCAAGCATTGACCTGAAGTATTTCAATGAATCAACAAGGAAGAAAATTGATAAAATAAGGCCCCTTCTAATAGATGGCACAGCATCATTGAGCCCTGGAATGATGATGGGCATGTTCAACATGCTAAGCACAGTTTTGGGAGTCTCGATACTGAATCTTGGACAAAAGAAATACACCAGGACAACATACTGGTGGGATGGGCTCCAATCCTCAGACGATTTTGCCCTCATAGTGAATGCACCAAATCATGAGGGAATACAAGCAGGAGTGGATAGATTCTACAGGACCTGCAAGTTAGTGGGAATCAACATGAGCAAAAAGAAGTCCTATATAAATAAAACAGGTACATTTGAATTCACAAGCTTTTTTTATCGCTATGGGTTTGTGGCTAATTTTAGCATGGAGCTGCCCAGTTTTGGAGTGTCTGGAATAAATGAATCAGCTGATATGAGCATTGGAGTAACAGTGATAAAGAACAATATGATAAACAATGATCTTGGACCTGCAACAGCCCAGATGGCCCTTCAATTGTTCATCAAAGACTACAGATACACATATAGGTGCCATAGAGGAGACACACAAATTCAGACGAGAAGATCATTTGAGCTAAAGAAGCTATGGGATCAAACCCAATCAAAGGCAGGACTATTAGTATCTGATGGAGGACCAAACTTATACAATATCAGGAATCTTCACATTCCTGAAGTCTGCTTAAAATGGGAGCTAATGGATGAGGGTTATCGGGGAAGGCTTTGCAATCCCCTGAATCCTTTTGTCAGCCATAAAGAGATTGATTCTGTAAACAATGCTGTGGTGGTGCCAGCCCATGGCCCAGCCAAAAGCATGGAATATGATGCCGTAGCAACTACACACTCCTGGATTCCCAAGAGGAACCGCTCTATTCTCAACACAAGCCAAAGGGGAATTCTTGAGGATGAACAGATGTACCAGAAGTGCTGCAACCTGTTCGAGAAATTTTTCCCTAGTAGTTCATACAGGAGACCGGTTGGAATTTCTAGCATGGTGGAGGCCATGGTGTCTAGGGCCCGGATTGATGCCAGGATCGACTTCGAGTCTGGGCGGATTAAGAAAGAAGAGTTCTCTGAGATCATAAGGATCTGTTCCACCATTGAAGAACTCAGACGGCAAAAATA
>DQ208310.1_Influenza_A_virus_(A/Brevig_Mission/1/1918(H1N1))_polymerase_PB1_(PB1)_mRNA_complete_cds
ATGGATGTCAATCCGACTTTACTTTTCTTGAAAGTGCCAGCGCAAAATGCTATAAGCACAACGTTCCCTTATACTGGAGACCCTCCTTACAGCCATGGGACAGGAACAGGATACACCATGGATACTGTCAACAGGACACATCAGTACTCAGAAAAGGGAAGATGGACAACAAACACCGAGACTGGAGCACCACAACTCAACCCGATTGATGGACCACTGCCAGAAGACAATGAACCAAGTGGTTATGCCCAAACAGATTGTGTATTGGAAGCAATGGCTTTCCTTGAGGAGTCCCACCCCGGTATCTTTGAAAACTCGTGTCTTGAAACGATGGAGGTTGTTCAGCAAACACGAGTGGACAAGCTGACGCAAGGCCGACAGACCTATGACTGGACTCTAAATAGGAACCAGCCTGCTGCAACAGCATTGGCCAACACAATAGAAGTGTTCAGATCAAATGGCCTCACGGCCAATGAATCTGGAAGGCTCATAGACTTCCTCAAGGATGTCATGGAGTCAATGGACAAAGAAGAAATGGAAATCACAACTCATTTTCAGAGAAAGAGAAGAGTGAGAGACAACATGACTAAGAAAATGGTGACACAGAGAACAATAGGTAAAAAGAAGCAGAGGTTGAACAAAAGGAGTTATCTAATCAGGGCACTGACCCTGAACACAATGACCAAAGATGCTGAGAGAGGGAAGCTAAAACGGAGAGCAATTGCAACCCCAGGGATGCAAATACGAGGATTTGTATACTTTGTTGAGACACTGGCAAGGAGTATATGTGAGAAACTTGAACAATCAGGATTGCCAGTTGGAGGTAATGAGAAGAAAGCCAAGTTGGCAAATGTTGTAAGGAAGATGATGACCAATTCTCAGGACACTGAGCTTTCTTTCACCATCACTGGAGATAACACCAAATGGAACGAAAATCAGAATCCTCGGATGTTTTTGGCCATGATCACATACATAACCAGAAATCAGCCCGAATGGTTCAGAAATGTTCTAAGTATTGCTCCAATAATGTTCTCAAACAAAATGGCGAGACTGGGGAAGGGGTACATGTTCGAGAGCAAGAGTATGAAACTTAGAACTCAAATACCTGCAGAGATGCTAGCAAGCATCGATTTGAAATATTTCAATGATTCAACAAGAAAGAAAATTGAAAAAATCCGACCGCTCTTAATAGATGGGACTGCATCATTGAGCCCTGGAATGATGATGGGCATGTTCAATATGTTAAGCACTGTATTAGGCGTCTCCATCCTGAATCTTGGACAAAAGAGATACACCAAGACTACTTACTGGTGGGATGGTCTTCAATCTTCTGATGATTTTGCTCTGATTGTGAATGCACCCAATCATGAGGGAATTCAAGCCGGAGTCGACAGGTTTTATCGAACCTGTAAGCTGCTTGGAATCAATATGAGCAAGAAAAAGTCTTACATAAACAGAACAGGCACATTTGAATTCACAAGTTTTTTCTATCGCTATGGGTTTGTTGCCAATTTCAGCATGGAGCTTCCCAGCTTTGGGGTGTCTGGGATCAACGAGTCTGCGGACATGAGTATTGGAGTTACTGTCATCAAAAACAATATGATAAACAATGATCTTGGTCCAGCAACAGCTCAAATGGCCCTTCAGTTGTTCATCAAAGATTACAGGTACACGTACCGGTGCCACAGGGGTGACACCCAAATACAAACCCGAAGATCATTTGAAATAAAGAAATTGTGGGAGCAAACCCGTTCCAAAGCTGGACTGCTGGTCTCCGACGGAGGCCCCAATTTGTACAACATTAGAAATCTCCACATTCCTGAAGTCTGCTTGAAATGGGAATTGATGGATGAGGATTACCAGGGGCGTTTATGCAACCCACTGAACCCATTTGTCAGCCATAAAGAAATTGAATCAGTGAATAATGCAGTGATGATGCCAGCACATGGTCCAGCCAAAAACATGGAGTATGATGCTGTTGCAACAACACACTCCTGGATTCCCAAAAGAAATCGATCCATCTTGAACACAAGCCAGAGAGGAATACTTGAAGATGAACAAATGTACCAAAAATGCTGCAATTTATTTGAAAAATTCTTCCCCAGCAGTTCATACAGGAGACCAGTCGGGATTTCCAGTATGGTGGAGGCCATGGTTTCTAGGGCCCGAATTGATGCACGGATTGATTTCGAATCTGGAAGGATAAAGAAAGAGGAGTTCGCTGAGATCATGAAGATCTGTTCCACCATTGAAGAGCTCAGACGGCAAAAGTA
>CY009458.1_Influenza_A_virus_(A/Weiss/43(H1N1))_segment_2_complete_sequence
ATGGATGTCAATCCGATCTTACTTTTCTTAAAAGTTCCAGCACAAAATGCTATAAGCACAACTTTCCCTTATACTGGAGACCCTCCTTACAGCCATGGGACAGGAACAGGATATACCATGGATACTGTCAACAGGACACATCAGTACTCAGAAAGGGGAAAATGGACAACAAACACCGAAACTGGAGCACCACAACTCAACCCGATTGATGGGCCACTGCCAGAAGACAATGAACCGAGTGGTTATGCCCAAACAGATTGTGTATTGGAAGCAATGGCTTTCCTTGAGGAATCCCACCCTGGTATTTTTGAAAACTCATGCATTGAAACGATGGAGGTTGTTCAGCAAACACGAGTGGACAAGCTGACACAAGGCCGACAGACCTATGACTGGACTCTAAATAGAAACCAGCCTGCCGCAACAGCATTGGCCAACACAATAGAAGTGTTCAGATCAAATGGCCTCACGGCCAATGAATCTGGAAGGCTAATAGACTTCCTTAAGGATGTAATGGAGTCAATGGACAAAGAAGAAATAGAGATCACAACTCATTTTCAGAGAAAGAGACGAGTGAGAGACAATGTGACTAAGAAGATGGTGACACAGAGAACAATAGGCAAAAGGAAGCAAAGATTGAACAAAAGGAGTTATCTAATTAGAGCATTGACCCTGAACACAATGACCAAAGATGCTGAGAGAGGGAAACTAAAACGGAGAGCAATTGCAACCCCAGGGATGCAAATAAGGGGGTTTGTATACTTTGTTGAGACACTGGCAAGAAGTATATGTGAAAAACTTGAACAATCAGGATTGCCAGTTGGAGGCAATGAGAAGAAAGCAAAGTTGGCAAATGTTGTAAGGAAGATGATGACCAATTCTCAGGACACTGAAATTTCTTTCACCATCACTGGAGATAACACCAAATGGAACGAAAATCAGAACCCTAGGATGTTTTTGGCCATGATCACATATATTACCAGAACTCAGCCCGAATGGTTCAGAAATGTTCTAAGTATTGCTCCAATAATGTTCTCAAACAAAATGGCGAGACTAGGAAAGGGGTACATGTTTGAGAGCAAGAGTATGAAACTTAGAACTCAAATACCTGCAGAAATGCTAGCAAACATCGATTTGAAGTATTTCAATGATTCAACAAGAAAGAAGATTGAAAAAATCCGGCCGCTCTTAATAGATGGGACTGCATCACTGAGCCCTGGAATGATGATGGGCATGTTCAATATGTTAAGCACTGTATTGGGCGTCTCCATCCTGAATCTTGGACAAAAGAGATACACCAAGACCACTTACTGGTGGGATGGTCTTCAATCTTCTGATGATTTTGCTCTGATTGTGAATGCACCCAACCATGAAGGAATTCAAGCAGGAGTTGACAGGTTTTATCGAACCTGTAAGCTACTCGGAATCAATATGAGCAAGAAAAAGTCTTACATAAACAGAACAGGTACATTTGAATTCACGAGCTTTTTCTATCGTTATGGGTTTGTTGCAAATTTCAGCATGGAACTTCCCAGTTTTGGGGTGTCTGGGATCAACGAGTCTGCAGACATGAGTATTGGAGTCACTGTCATCAAAAACAATATGATAAACAATGATCTTGGTCCAGCAACAGCTCAAATGGCCCTTCAGTTGTTCATCAAAGATTACAGATACACATATCGATGCCATAGAGGTGACACACAAATACAAACCCGAAGATCATTTGAAATAAAGAAACTGTGGGAGCAAACCCGTTCTAAAGCTGGACTGCTGGTCTCCGACGGAGGCCCAAATTTATACAACATTAGAAATCTCCACATTCCTGAAGTCTGTTTAAAATGGGAATTGATGGATGAGGATTACCAGGGGCGTTTATGCAACCCACTGAACCCATTTGTCAGTCATAAAGAGATTGAATCAGTGAACAATGCAGTAGTGATGCCGGCACATGGTCCGGCCAAAAACATGGAGTATGATGCTGTTGCAACAACACACTCCTGGACCCCCAAAAGAAATCGGTCCATCTTGAATACAAGCCAAAGAGGAATACTTGAAGATGAACAAATGTATCAAAGGTGCTGCAATTTATTTGAAAAATTCTTCCCCAGCAGTTCATACAGAAGACCAGTCGGAATATCCAGTATGGTGGAGGCTATGGTTTCCAGAGCCCGAATTGATGCACGGATTGATTTCGAATCTGGAAGGATAAAGAAGGAGGAGTTCACTGAGATCATGAAGATCTGTTCCACCATTGAAGAACTCAGACGGCAAAAATA
>DQ469980.1_Influenza_A_virus_(A/swine/Manitoba/12707/2005(H3N2))_polymerase_subunit_PB1_(PB1)_gene_complete_cds
ATGGATGTCAATCCGACTCTACTTTTCCTAAAGGTTCCAGCGCAAAATGCCATAAGCACCACATTCCCTTATACTGGAGATCCTCCATACAGCCATGGAACAGGAACAGGATACACCATGGACACAGTCAACAGAACACACCAATATTCAGAAAAAGGGAAATGGACGACAAACACAGAGACTGGGGCACCCCAGCTCAACCCGATTGATGGACCACTACCTGAAGATAATGAACCAAGTGGATATGCACAAACAGACTGTGTCCTGGAGGCCATGGCTTTCCTTGAAGAATCCCACCCAGGGATATTTGAGAATTCATGCCTTGAAACAATGGAAATTGTCCAACAAACAAGGGTGGATAAACTAACTCAAGGTCGCCAGACTTATGATTGGACATTAAACAGAAATCAACCGGCAGCAACTGCATTGGCCAACACCATAGAAGTTTTTAGATCAAATGGTCTAACAGCTAATGAGTCAGGAAGGCTAATAGATTTCCTAAAGGATGTAATGGAATCAATGGATAAAGAGGAAATAGAGATAACAACACACTTTCAAAGAAAAAGGAGAGTAAGAGACAACATGACCAAGAAGATGGTCACACAAAGAACAATAGGAAAGAAAAAACAAAGAGTGAATAAGAGAAGTTATCTAATAAGAGCACTGACATTGAATACGATGACCAAAGATGCAGAGAGAGGCAAATTAAAAAGGAGGGCTATCGCAACACCTGGGATGCAAATTAGAGGGTTCGTGTACTTTGTTGAGACTTTAGCTAGAAGCATTTGCGAAAAGCTTGAACAGTCCGGACTCCCAGTAGGGGGCAATGAAAAGAAAGCCAAATTGGCAAATGTTGTGAGAAAGATGATGACTAATTCACAAGACACAGAGCTTTCTTTCACAATCACTGGAGACAACACTAAATGGAATGAAAACCAAAATCCTCGAATGTTCCTGGCGATGATTACATACATCACCAGAAATCAACCCGAGTGGTTCAGAAACATACTGAGCATGGCACCAATAATGTTCTCAAACAAAATGGCAAGACTAGGAAAAGGGTACATGTTCGAGAGTAAAAGAATGAAGCTCCGAACACAGATACCAGCAGAAATGCTAGCAAGCATTGACCTGAAGTATTTCAATGAATCAACAAGGAAGAAAATTGAGAAAATAAGGCCTCTCCTAATAGATGGCACAGCATCATTGAGCCCTGGGATGATGATGGGCATGTTCAACATGCTAAGTACGGTTTTGGGAGTCTCAATACTGAATCTTGGACAAAAGAAATACACCAAGACAACATACTGGTGGGATGGACTCCAATCCTCCGACGATTTTGCCCTCATAGTAAATGCACCAAATCATGAGGGAATACAAGCAGGAGTGGATAGATTCTACAGGACCTGCAAGTTAGTAGGAATCAACATGAGCAAAAAGAAGTCCTATATAAATAAGACTGGGACATTTGAATTCACAAGCTTTTTTTATCGCTATGGATTTGTAGCTAATTTTAGCATGGAGCTGCCCAGTTTTGGAGTGTCCGGAATAAACGAATCAGCTGATATGAGTATTGGAGTAACAGTGATAAAGAACAACATGATAAATAATGATCTTGGACCTGCAACAGCCCAGATGGCCCTTCAGTTGTTCATCAAAGACTACAGATACACATATAGATGCCATAGAGGGGACACACAAATTCAGACGAGAAGATCATTCGAGCTAAAGAGCCTGTGGGATCAAACCCAATCAAAGGCAGGATTATTAGTATCTGATGGAGGACCAAATTTATACAATATCCGGAATCTTCACATTCCTGAAGTCTGCTTAAAATGGGAGCTAATGGATGAGGATTATCGGGGAAGACTTTGTAATCCCCTGAATCCCTTTGTCAGCCATAAAGAGATTGATTCTGTAAACAGTGCTGTGGTGATGCCAGCCCATGGTCCAGCCAAAAGCATGGAATATGATGCCGTTGCAACTACACACTCCTGGATTCCCAAGAGGAACCGCTCTATTCTCAACACAAGCCAAAGGGGAATTCTTGAGGATGAACAGATGTACCAGAAGTGCTGCAACCTGTTCGAGAAATTTTTCCCTAGTAGTTCATACAGGAGACCGGTTGGAATTTCTAGCATGGTGGAGGCCATGGTGTCTAGGGCCCGGATTGATGCCAGGATTGACTTCGAGTCTGGACGGATTAAGAAAGAAGAGTTCTCTGAGATCATGAAGATCTGTTCCACCATTGAAGAACTCAGACGGCAAAAGTA
>FJ374513.1_Influenza_A_virus_(A/swine/Shanghai/1/2007(H1N2))_segment_2_polymerase_PB1_(PB1)_and_PB1-F2_protein_(PB1-F2)_genes_complete_cds(2)
ATGGATGTCAATCCGACCCTACTTTTCCTAAAAATTCCAGCGCAAAATGCCATAAGCACCACATTCCCTTATACTGGAGATCCCCCATACAGCCATGGAACAGGAACAGGGTACACCATGGACACAGTCAACAGAACACATCAATATTCAGAAAAGGGGAAGTGGACGACAAACACAGAAACTGGGGCACCCCAGCTCAACCCAATTGATGGACCACTACCTGAGGATAACGAACCAAGTGGATATGCACAAACAGACTGTGTTCTCGAGGCCATGGCTTTCCTTGAAGAATCCCACCCAGGGATATTTGAGAATTCATGCCTTGAAACAATGGAAATTGTTCAACAGACAAGGGTGGATAAACTAACTCAAGGTCGCCAAACTTATGATTGGACATTAAACAGAAATCAACCGGCAGCAACTGCATTGGCCAACACCATAGAAGTTTTTAGATCGAATGGTCTAACAGCTAATGAGTCAGGAAGGCTAATAGATTTCCTAAAAGATGTAATGGAATCAATGGATAAAGAGGAAATGGAGATAACAACACACTTTCAAAGAAAAAGGAGAGTAAGAGACAACATGACCAAGAAGATGGTCACACAAAGAACAATAGGAAAGAAAAAACAAAGAGTGAATAAGAGAGGTTATCTAATAAGAGCATTGACATTGAACACGATGACCAAAGATGCAGAGAGAGGCAAATTAAAAAGAAGGGCTATCGCGACGCCTGGGATGCAAATTAGAGGGTTCGTGTACTTTGTCGAAACTTTGGCTAGGAGCATTTGCGAAAAGCTTGAACAGTCGGGACTCCCAGTAGGGGGAAATGAAAAGAAGGCCAAATTGGCAAATGTTGTGAGGAAGATGATGACTAATTCACAAGACACAGAGCTTTCTTTCACAATCACTGGGGACAACACTAAGTGGAATGAAAATCAAAATCCCCGGATGTTCTTGGCGATGATTACATATATCACCAGAAATCAACCCGAGTGGTTCAGAAACATCCTGAGCATGGCACCCATAATGTTTTCAAACAAAATGGCAAGACTAGGAAAAGGGTACATGTTCGAAAGTAAAAGAATGAAGCTCCGAACACAAATACCAGCTGAAATGCTAGCAAGCATTGACCTGAAGTATTTCAATGATTCAACAAGGAAGAAAATTGAGAAGATAAGGCCTCTTCTAATAGATGGCACAGCATCATTGAGCCCTGGAATGATGATGGGCATGTTCAACATGCTAAGTACGGTTTTGGGAGTCTCGATACTGAATCTTGGACAAAAGAAATACACCAGGACAACATACTGGTGGGATGGGCTCCAATCCTCCGACGATTTTGTCCTCATCGTGAATGCACCAAATCATGAGGGAATACAAGCAGGAGTGGATAGATTCTACAGGATCTGCAAGTTAGTGGGAATCAACATGAGCAAAAAAAAGTCCTATATAAATAAGACGGGGACATTTGAATTCACAAGCTTCTTTTATCGCTATGGATTTGTGGCTAATTTTAGCATGGAGCTGCCCAGTTTTGGAGTGTCTGGAATAAATGAATCGGCTGATATGAGTATTGGAGTAACAGTGATAAAAAACAACATGATAAACAATGACCTTGGACCCGCAACAGCCCAGATGGCACTTCAATTGTTCATCAAAGATTACAGATACACATATAGGTGCCATAGAGGAGACACACAAATTCAGACGAGAAGATCATTCGAGCTAAAGAAGCTTTGGGATCAAACCCATTCAAAGGCAGGGCTATTAGTATCTGATGGAGGACCAAACTTATACAATATCCGGAATCTTCATATTCCTGAAGTCTGCTTAAAATGGGAGTTGATGGATGAGGACTATCGGGGAAGACTTTGTAATCCTCTGAATCCCTTTGTCAGCCCTAAAGAAATTGATTCTGTAAACAATGCTGTGGTGATGCCAGCCCATGGCCCAGCCAAAAGCATGGAATATGATGCCGTTGCAACTACACACTCCTGGATTCCCAAGAGGAACCGCTCTATTCTCAACACAAACCAAAGGGGAATTCTTGAGGATGAACAGATGTACCAAAAGTGCTGCAACCTGTTCGAGAAGTTTTTCCCTAGTAGTTCATACAGGAGACCGGTTGGAATTTCTAGCCTGGTGGAGGCCATGGTGTCTAGGGCCCGGATTGATGCCAGGATCGACTTCGAGTCTGGACGGATTAAGAAAGAAGAGTTCTCTGAGATCATAAAGATCTGTTCCACCATTGAAGAACTCAGACGGCAAAAATA
