# Supplementary material for: Re-evaluation of the evolution of influenza H1 viruses using direct PCA
Source: Sci Rep. 2019 Dec 17;9:19287. doi: 10.1038/s41598-019-55254-z (PMC6917806; doi:10.1038/s41598-019-55254-z)
Supplement: Supplementary file 1 — data set 1 [file 41598_2019_55254_MOESM1_ESM.zip › information/supplement/S2/seg3trim.fas]

>CY066964.1_Influenza_A_virus_(A/Aarhus/INS240/2009(H1N1))_segment_3_complete_sequence
ATGGAAGACTTTGTGCGACAATGCTTCAATCCAATGATCATCGAGCTTGCGGAAAAGGCAATGAAAGAATATGGGGAAGATCCGAAAATCGAAACTAACAAGTTTGCTGCAATATGCACACATTTGGAAGTTTGTTTCATGTATTCGGATTTCCATTTCATCGACGAACGGGGTGAATCAATAATTGTAGAATCTGGTGACCCGAATGCACTATTGAAGCACCGATTTGAGATAATTGAAGGAAGAGACCGAATCATGGCCTGGACAGTGGTGAACAGTATATGTAACACAACAGGGGTAGAGAAGCCTAAATTTCTTCCTGATTTGTATGATTACAAAGAGAACCGGTTCATTGAAATTGGAGTAACACGGAGGGAAGTCCACATATATTACCTAGAGAAAGCCAACAAAATAAAATCTGAGAAGACACACATTCACATCTTTTCATTCACTGGAGAGGAGATGGCCACCAAAGCGGACTACACCCTTGACGAAGAGAGCAGGGCAAGAATCAAAACTAGGCTTTTCACTATAAGACAAGAAATGGCCAGTAGGAGTCTATGGGATTCCTTTCGTCAGTCCGAAAGAGGCGAAGAGACAATTGAAGAAAAATTTGAGATTACAGGAACTATGCGCAAGCTTGCCGACCAAAGTCTCCCACCGAACTTCTCCAGCCTTGAAAACTTTAGAGCCTATGTAGATGGATTCGAGCCGAACGGCTGCATTGAGGGCAAGCTTTCCCAAATGTCAAAAGAAGTGAACGCCAAAATTGAACCATTCTTGAGGACGACACCACGCCCCCTCAGATTGCCTGATGGGCCTCTTTGCCATCAGCGGTCAAAGTTCCTGCTGATGGATGCTCTGAAATTAAGTATTGAAGACCCGAGTCACGAGGGGGAGGGAATACCACTATATGATGCAATCAAATGCATGAAGACATTCTTTGGCTGGAAAGAGCCTAACATAGTCAAACCACATGAGAAAGGCATAAATCCCAATTACCTCATGGCTTGGAAGCAGGTGCTAGCAGAGCTACAGGACATTGAAAATGAAGAGAAGATCCCAAGGACAAAGAACATGAAGAGAACAAGCCAATTGAAGTGGGCACTCGGTGAAAATATGGCACCAGAAAAAGTAGACTTTGATGACTGCAAAGATGTTGGAGACCTTAAACAGTATGACAGTGATGAGCCAGAGCCCAGATCTCTAGCAAGCTGGGTCCAAAATGAATTCAATAAGGCATGTGAATTGACTGATTCAAGCTGGATAGAACTTGATGAAATAGGAGAAGATGTTGCCCCGATTGAACATATCGCAAGCATGAGGAGGAACTATTTTACAGCAGAAGTGTCCCACTGCAGGGCTACTGAATACATAATGAAGGGAGTGTACATAAATACGGCCTTGCTCAATGCATCCTGTGCAGCCATGGATGACTTTCAGCTGATCCCAATGATAAGCAAATGTAGGACCAAAGAAGGAAGACGGAAAACAAACCTGTATGGGTTCATTATAAAAGGAAGGTCTCATTTGAGAAATGATACTGATGTGGTGGACTTTGTAAGTATGGAGTTCTCACTCACTGACCCGAGACTGGAGCCACACAAATGGGAAAAATACTGTGTTCTTGAAATAGGAGACATGCTCTTGAGGACTGCGATAGGCCAAGTGTCGAGGCCCATGTTCCTATATGTGAGAACCAATGGAACCTCCAAGATCAAGATGAAATGGGGCATGGAAATGAGGCGCTGCCTTCTTCAGTCTCTTCAGCAGATTGAGAGCATGATTGAGGCCGAGTCTTCTGTCAAAGAGAAAGACATGACCAAGGAATTCTTTGAAAACAAATCGGAAACATGGCCAATCGGAGAGTCACCCAGGGGAGTGGAGGAAGGCTCTATTGGGAAAGTGTGCAGGACCTTACTGGCAAAATCTGTATTCAACAGTCTATATGCGTCTCCACAACTTGAGGGGTTTTCGGCTGAATCGAGAAAATTGCTTCTCATTGTTCAGGCACTTAGGGACAACCTGGAACCTGGAACCTTCGATCTTGGGGGGCTATATGAAGCAATCGAGGAGTGCCTGATTAATGATCCCTGGGTTTTGCTTAATGCATCTTGGTTCAACTCCTTCCTCACACATGCACT
>CY050203.1_Influenza_A_virus_(A/Mexico_City/001/2009(H1N1))_segment_3_complete_sequence
ATGGAAGACTTTGTGCGACAATGCTTCAATCCAATGATCGTCGAGCTTGCGGAAAAGGCAATGAAAGAATATGGGGAAGATCCGAAAATCGAAACTAACAAGTTTGCTGCAATATGCACACATTTGGAAGTTTGTTTCATGTATTCGGATTTCCATTTCATCGACGAACGGGGTGAATCAATAATTGTAGAATCTGGTGACCCGAATGCACTATTGAAGCACCGATTTGAGATAATTGAAGGAAGAGACCGAATCATGGCCTGGACAGTGGTGAACAGTATATGTAACACAACAGGGGTAGAGAAGCCTAAATTTCTTCCTGATTTGTATGATTACAAAGAGAACCGGTTCATTGAAATTGGAGTAACACGGAGGGAAGTCCACATATATTACCTAGAGAAAGCCAACAAAATAAAATCTGAGAAGACACACATTCACATCTTTTCATTCACTGGAGAGGAGATGGCCACCAAAGCGGACTACACCCTTGACGAAGAGAGCAGGGCAAGAATCAAAACTAGGCTTTTCACTATAAGACAAGAAATGGCCAGTAGGAGTCTATGGGATTCCTTTCGTCAGTCCGAAAGAGGCGAAGAGACAATTGAAGAAAAATTTGAGATTACAGGAACTATGCGCAAGCTTGCCGACCAAAGTCTCCCACCGAACTTCTCCAGCCTTGAAAACTTTAGAGCCTATGTAGATGGATTCGAGCCGAACGGCTGCATTGAGGGCAAGCTTTCCCAAATGTCAAAAGAAGTGAACGCCAAAATTGAACCATTCTTGAGGACGACACCACGCCCCCTCAGATTGCCTGATGGGCCTCTTTGCCATCAGCGGTCAAAGTTCCTGCTGATGGATGCTCTGAAATTAAGTATTGAAGACCCGAGTCACGAGGGGGAGGGAATACCACTATATGATGCAATCAAATGCATGAAGACATTCTTTGGCTGGAAAGAGCCTAACATAGTCAAACCACATGAGAAAGGCATAAATCCCAATTACCTCATGGCTTGGAAGCAGGTGCTAGCAGAGCTACAGGACATTGAAAATGAAGAGAAGATCCCAAGGACAAAGAACATGAAGAGAACAAGCCAATTGAAGTGGGCACTCGGTGAAAATATGGCACCAGAAAAAGTAGACTTTGATGACTGCAAAGATGTTGGAGACCTTAAACAGTATGACAGTGATGAGCCAGAGCCCAGATCTCTAGCAAGCTGGGTCCAAAATGAATTCAATAAGGCATGTGAATTGACTGATTCAAGCTGGATAGAACTTGATGAAATAGGAGAAGATGTTGCCCCGATTGAACATATCGCAAGCATGAGGAGGAACTATTTTACAGCAGAAGTGTCCCACTGCAGGGCTACTGAATACATAATGAAGGGAGTGTACATAAATACGGCCTTGCTCAATGCATCCTGTGCAGCCATGGATGACTTTCAGCTGATCCCAATGATAAGCAAATGTAGGACCAAAGAAGGAAGACGGAAAACAAACCTGTATGGGTTCATTATAAAAGGAAGGTCTCATTTGAGAAATGATACTGATGTGGTGAACTTTGTAAGTATGGAGTTCTCACTCACTGACCCGAGACTGGAGCCACACAAATGGGAAAAATACTGTGTTCTTGAAATAGGAGACATGCTCTTGAGGACTGCGATAGGCCAAGTGTCGAGGCCCATGTTCCTATATGTGAGAACCAATGGAACCTCCAAGATCAAGATGAAATGGGGCATGGAAATGAGGCGCTGCCTTCTTCAGTCTCTTCAGCAGATTGAGAGCATGATTGAGGCCGAGTCTTCTGTCAAAGAGAAAGACATGACCAAGGAATTCTTTGAAAACAAATCGGAAACATGGCCAATCGGAGAGTCACCCAGGGGAGTGGAGGAAGGCTCTATTGGGAAAGTGTGCAGGACCTTACTGGCAAAATCTGTATTCAACAGTCTATATGCGTCTCCACAACTTGAGGGGTTTTCGGCTGAATCGAGAAAATTGCTTCTCATTGTTCAGGCACTTAGGGACAACCTGGAACCTGGAACCTTCGATCTTGGGGGGCTATATGAAGCAATCGAGGAGTGCCTGATTAATGATCCCTGGGTTTTGCTTAATGCATCTTGGTTCAACTCCTTCCTCACACATGCACT
>CY206738.1_Influenza_A_virus_(A/mallard/Southcentral_Alaska/12ML00995/2014(H1N1))_polymerase_PA_(PA)_and_PA-X_protein_(PA-X)_genes_complete_cds
ATGGAAGACTTTGTGCGACAATGCTTCAATCCGATGATCGTCGAGCTTGCGGAAAAGGCAATGAAAGAGTATGGAGAAGATCCGAAAATTGAAACTAACAAGTTCGCTGCAATATGCACACACTTAGAAGTCTGTTTCATGTATTCGGATTTTCATTTCATCGATGAACGAGGTGAATCAGTAATTGTAGAATCTGGTGACCCAAATGCATTACTGAAACACCGATTCGAGATAATCGAAGGAAGAGATCGGACCATGGCCTGGACAGTGGTGAATAGTATCTGCAACACCACGGGGGTAGAGAAGCCTAAATTTCTTCCGGATTTGTATGATTACAAGGAGAACCGGTTCATTGAGATTGGAGTGACACGGAGAGAGGTTCACATATACTACCTAGAAAAAGCCAACAAGATAAAATCCGAGAAGACACACATTCACATTTTCTCATTCACTGGAGAGGAAATGGCCACCAAAGCAGACTACACCCTTGATGAAGAAAGCAGGGCAAGAATCAAAACCAGGCTGTTCACCATAAGACAAGAAATGGCCAGTAGGGGTTTATGGGATTCCTTTCGTCAGTCCGAGAGAGGCGAAGAGACAATTGAAGAAAGATTTGAAATCACAGGAACCATGCGCAGGCTTGCCGACCAAAGTCTCCCACCGAACTTCTCCAGCCTTGAAAACTTTAGAGCCTATGTGGATGGATTCGAACCGAACGGCTGCATTGAGGGCAAGCTTTCTCAAATGTCAAAAGAAGTGAACGCCAGAATTGAGCCGTTTTTGAAAGCAACACCACGCCCACTAAGATTACCTGATGGGCCTCCTTGCTCTCAGCGGTCGAAATTTTTGCTGATGGATGCGCTGAAATTAAGTATTGAAGACCCGAGTCATGAGGGGGAGGGAATACCGCTATATGATGCAATCAAATGCATGAAAACATTTTTTGGCTGGAAAGAGCCTAACATAATCAAACCACATGAGAAGGGCATAAACCCCAATTATCTCCTGGCTTGGAAGCAAGTACTAGCGGAGCTCCAAGACATTGAGAATGAAGAGAAGATTCCAAAGACAAAGAACATGAAGAAAACAAGCCAATTGAAGTGGGCACTCGGTGAAAATATGGCACCAGAGAAAGTAGACTTTGACGACTGCAAAGATGTTAGTGATCTCAGACAGTATGACAGCGATGAGCCAGAACCTAGATCACTAGCAAGCTGGATCCAGAGTGAATTCAACAAGGCATGTGAATTGACCGATTCAAGCTGGATAGAACTTGATGAGATAGGGGAAGATGTTGCCCCAATCGAACACATTGCCAGCATGAGGAGGAACTATTTTACAGCAGAAGTGTCCCATTGCAGGGCTACTGAGTACATAATGAAGGGAGTGTACATAAATACAGCCTTGCTCAATGCATCTTGTGCAGCCATGGATGACTTCCAGCTGATCCCAATGATAAGCAAATGTAGGACCAAAGAAGGGAGACGGAAAACAAATCTATATGGATTCATTATAAAAGGAAGGTCTCATTTGAGGAATGATACCGACGTGGTAAACTTTGTGAGTATGGAGTTTTCCCTCACAGACCCGAGACTGGAGCCACACAAATGGGAAAAGTACTGTGTTCTCGAAATCGGAGATATGCTCTTGAGGACTGCGATAGGCCAAGTGTCACGGCCCATGTTCCTATATGTGAGAACCAATGGAACCTCCAAGATCAAGATGAAATGGGGCATGGAGATGAGACGCTGCCTTCTTCAGTCTCTTCAGCAGATTGAGAGCATGATTGAGGCCGAGTCTTCCGTCAAGGAGAAAGACATGACCAAGGAATTCTTTGAAAACAAATCGGAAACATGGCCAATTGGTGAATCACCCAAAGGAGTGGAGGAAGGCTCTATCGGGAAGGTGTGCAGAACCTTACTGGCAAAGTCTGTATTCAACAGTCTATATGCATCTCCACAACTCGAGGGGTTTTCAGCTGAATCGAGAAAATTGCTTCTCATTGTTCAGGCACTTAGGGACAACCTGGAACCTGGGACCTTCGATCTTGGGGGGCTATATGAAGCAATCGAGGAGTGCCTGATTAATGATCCCTGGGTTTTGCTTAATGCATCTTGGTTCAACTCCTTCCTCACACATGCACT
>KR701152.1_Influenza_A_virus_(A/swine/Netherlands/Mill-CVI2617A/2012(H1N1))_segment_3_polymerase_PA_(PA)_and_PA-X_protein_(PA-X)_genes_complete_cds
ATGGAAGACTTTGTGCGACAATGCTTCAATCCAATGATCGTCGAGCTTGCGGAAAAGGCAATGAAAGAATATGGAGAAGACCCGAAAATTGAAACAAACAAATTTGCCGCAATATGCACACACATGGAAGTTTGTTTCATGTATTCTGATTTCCACTTCATCGATGAGCGAGGTGAATCGACAATAGTAGAATCCAGTGATCCAAATGCACTCCTAAAACACAGATTTGAAATAATTGAGGGACGAGATCGCACAATGGCCTGGACAGTGGTAAACAGTATCTGCAATACTACAGGGGTTGAGAAGCCCAAGTTCCTTCCTGATCTATATGACTATAAGGAGAACCGATTCATTGAAATTGGTGTAACAAGGAGAGAAGTTCACATATACTACCTAGAAAAAGCCAACAAAATAAAATCAGAGAAGACACACATCCACATTTTCTCGTTCACTGGAGAAGAAATGGCCACTAAGGCAGATTACACTCTTGACGAGGAAAGCAGAGCAAGAATCAAGACTAGACTATTCACCATCAGACAGGAAATGGCCATTAGGGCCCTATGGGACTCCTTTCGTCAGTCCGAAAAAGGCGAAGAAACAATTGAAGAAAGGTTTGAAATCAAGGGAACCATGCACAGGCTTGCCAACCAAAGTCTCCCGCCTAACTTCTCCAGCCTTGAAAACTTTAGAGCCTATGTGGATGGATTCGAACCGAACGGCTGCATTGAGGGCAAGCTTTCTCAAATGTCCAAAGAAGTGAATGCCAGGATTGAGCCATTCTTGAGGGAAACACCACGCCTTCTCAGATTACCTGATGGACCTCCCTGTTCCCAAAGGTCAAAATTCCTGCTGATGGACGCTTTAAAATTGAGCATTGAGGATCCGAGCCATGAGGGGGAAGGGATACCACTATATGATGCAATCAAGTGCATGAAGACATTTTTCGGATGGAAAGAGCCCCACATTGTCAAGCCGCATGAGAAAGGCATAAATCCAAACTATCTCCTGGCTTGGAAACAAGTGCAAGCTGAACTACAGGATATTGAAAACGAGGGGAAAATCCCCAAAACTAAAAACATGAAAAAAACAAGTCAATTAAAGTGGGCACTTGGTGAAAACATGGCACCTGAGAAAGTGGATTTTGAAGATTGCAAAGATATAGGTGATTTAAAACAGTATGACAGTGATGAGCCAAAAATTAGATCACTGGCAAGCTGGATTCAGAGTGAATTCAACAAGGCATGTGAGTTGACAGATTCCAGCTGGATAGAACTCGACGAAATAGGAGAGGATGTAGCTCCAATCGAGCATGTTGCGAGTATGAGGAGGAACTACTTCACAGCAGAAGTATCTCATTGCAGGGCCACGGAATACATAATGAAAGGAGTGTATATAAACACAGCCTTACTCAATGCATCTTGTGCAGCAATGGATGATTTTCAGTTAATCCCAATGATAAGCAAATGCAGAACGAAAGAAGGAAGGCGGAAGACAAATCTATATGGGTTCATTGTAAAAGGAAGATCTCATCTAAGGAACGATACTGATGTGGTAAATTTTGTGAGTATGGAGTTTTCTCTAACTGATCCTAGGCTGGAGCCACACAAGTGGGAGAAGTATTGTGTTCTTGAAGTAGGGGACATGATTCTACGGACTTCAATTGGCCCAGTGTCAAAACCAATGTTTCTATACGTGAGAACCAATGGTACCTCAAAAATTAAAATGAAGTGGGGTATGGAAATGAGGCGTTGCCTTCTCCAGTCTCTTCAACAGATTGAGAGCATGATCGAAGCGGAATCTTCCGTTAAAGAAAAGGACATGACCAAAGAATTTTTTGAAAACAAATCTGAAGTATGGCCCATTGGGGAATCACCCAAAGGGGTGGAAGAAGGCTCCATCGGAAAAGTATGCAGGGCCTTACTGGCAAAGTCTGTATTCAATAGCCTGTATGCATCTTCACAACTCGAGGGATTTTCATCTGAGTCAAGAAAATTACTTCTAATTGTTCAGGCACTTAGGGACAACCTGGAACCTGGGACCTTTGATCTTGGGGGATTATATAATGCAATTGAGGAGTGCCTGATTAATGATCCCTGGGTTTTGCTTAATGCGTCTTGGTTCAACTCCTTCCTTATGCATGCACT
>KP873115.1_Influenza_A_virus_(A/swine/Illinois/A01134201/2011(H1N1))_segment_3_polymerase_PA_(PA)_and_PA-X_protein_(PA-X)_genes_complete_cds
ATGGAAGACTTTGTGCGACAATGCTTCAATCCGATGATCGTCGAGCTTGCGGAAAAGGCAATGAAAGAATATGGGGAAGATCCGAAAATCGAAACTAATAAGTTTGCTGCAATATGCACACATTTGGAAGTTTGTTTCATGTATTCGGATTTCCATTTCATCGATGAACGGGGTGAATCAATAATTGTAGAATCTGGTGACCCGAATGCACTATTGAAGCACCGATTTGAGATAATTGAAGGAAGAGACCGAATCATGGCCTGGACAGTGGTGAACAGTATATGTAACACAACAGGGGTAGAGAAGCCTAAATTTCTTCCTGATTTGTATGATTACAAAGAGAACCGGTTCATTGAAATTGGAGTAACACGGAGGGAAGTCCACATATATTACCTAGAGAAAGCCAACAAAATAAAATCTGAGAAGACACACATTCACATCTTTTCATTCACTGGAGAGGAGATGGCCACCAAAGCGGACTACACCCTTGACGAAGAGAGCAGGGCAAGAATCAAAACTAGGCTTTTCACTATAAGACAAGAAATGGCCAGTAGGAGTCTATGGGATTCCTTTCGTCAGTCCGAAAGAGGCGAAGAGACAATTGAAGAAAAATTTGAGATTACAGGAACTATGCGCAAGCTTGCCGACCAAAGTCTCCCACCAAACTTCTCCAGCCTTGAAAACTTTAGAGCCTATGTAGATGGGTTCGAGCCGAACGGCTGCATTGAGGGCAAGCTTTCCCAAATGTCAAAAGAAGTGAACGCCAAAATTGAACCATTCTTGAGGACGACACCACGCCCCCTCAGATTGCCTGATGGGCCTCTTTGCCATCAGCGGTCAAAGTTCCTTCTGATGGATGCTCTGAAATTAAGCATTGAAGACCCGAGTCACGAGGGGGAGGGAATACCACTATATGATGCAATCAAATGCATGAAGACATTCTTTGGCTGGAAAGAGCCTAAAATAGTCAAATCACATGAGAAAGGCATAAATCCCAATTACCTCATGACTTGGAAGCAGGTGCTAGCAGAGCTACAGGACATTGAAAATGAAGAGAAGATCCCAAGGACAAAGAACATGAAGAGAACAAGCCAATTGAAGTGGGCACTCGGTGAAAATATGGCACCAGAAAAAGTAGACTTTGATGACTGCAAAGATGTTGGAGACCTTAAACAGTATGACAGTGATGAGCCAGAGCCCAGATCTCTAGCAAGCTGGATCCAAAATGAATTCAATAAGGCATGTGAATTGACTGATTCAAGCTGGATAGAACTTGATGAAATAGGAGAAGATGTTGCCCCGATTGAACATATCGCAAGCATGAGGAGGAACTATTTTACAGCAGAAGTGTCCCACTGCAGGGCTACTGAATACATAATGAAGGGAGTGTACATAAATACGGCCTTGCTCAATGCATCCTGTGCAGCCATGGATGACTTTCAGCTGATCCCAATGATAAGCAAATGTAGGACCAAAGAAGGAAGACGGAAAACAAACCTGTATGGGTTCATTATAAAAGGAAGGTCTCATTTGAGAAATGATACTGATGTGGTGAACTTTGTAAGTATGGAGTTCTCACTCACTGACCCGAGACTGGAGCCACACAAATGGGAAAAATACTGTGTTCTTGAAATAGGAGACATGCTCTTGAGGACTGCGATAGGCCAAGTGTCGAGGCCCATGTTCCTATATGTGAGAACCAATGGAACCTCCAAGATCAAGATGAAATGGGGCATGGAAATGAGGCGCTGTCTTCTTCAGTCTCTTCAGCAGATTGAGAGCATGATTGAAGCCGAGTCTTCTGTCAAAGAGAAAGACATGACCAAGGAATTCTTTGAAAACAAATCGGAAACATGGCCAATCGGAGAGTCACCCAGGGGAGTGGAGGAAGGCTCTATTGGGAAAGTGTGCAGGACCTTACTGGCAAAATCTGTATTCAACAGTCTATATGCGTCTCCACAACTTGAGGGGTTTTCGGCTGAATCAAGAAAATTGCTTCTCATTGTTCAGGCACTTAGGGACAATCTGGAACCTGGAACCTTCGATATTGGGGGGCTATATGAAGCAATCGAGGAGTGCCTGATTAATGATCCCTGGGTTTTGCTTAATGCATCTTGGTTCAACTCCTTCCTCACACATGCACT
>KM029886.1_Influenza_A_virus_(A/swine/Guangxi/NS2196/2012(H1N1))_segment_3_polymerase_PA_(PA)_and_PA-X_protein_(PA-X)_genes_complete_cds
ATGGAAGACTTCGTGCGACAATGCTTTAATCCAATGGTCATCGAGCTTGCGGAAAAAGCAATGAAAGAGCATGGAGAAGACCCGAAAATTGAAACAAACAAGTTTGCTGCAATATGTACACACCTGGAAGTCTGTTTCATGTATTCTGATTTCCACTTCATTGATGAACGAGGTGAATCGATAGTCGTAGAATCTGGTGATCCTAATGCACTCCTAAAACACAGATTTGAAATAATTGAGGGAAGGGATCGCACAATGGCCTGGACAGTTGTAAACAGCATCTGCAATACTACAGAGGTTGAGAAGCCCAAGTTCCTTCCGGATCTATATGACTACAAGGAGAATCGATTCATTGAAATAGGCGTAACAAGAAGAGAAGTCCATATATACTACCTGGAAAAGGCCAACAAGATAAAATCAGAGAAGACACACATCCACATCTTCTCGTTCACTGGAGAAGAAATGGCCACTAAGGCAGATTACACTCTTGACGAAGAAAGCAGAGCAAGGATCAAGACCAGACTATTCACCATTAGACAGGAAATGGCCATTAGGGGCCTATGGGACTCCTTTCGTCAGTCCGAAAAAGGCGAAGACACAATTGAAGAGAGGTTTGAAATCAAGGGGACCATGCATAGGCTCGCCAACCAAAGTCTTCCGCCGAACTTCTCCAGCCTTGAAAACTTTAGAGCCTATGTGGATGGATTTGAACCGAACGGCTGCATTGAGAGCAAGCTTTCTCAAATGTCCAAAGAAGTGAATGCCAGGATTGACTCATTCTTGAAGGAAACACCACGCCCTTTCAGATTACCTGATGGGCCCCCCTGTTCTCAACGGTCAAAATTCCTGCTGATGGATGCCTTAAAATTGAGCATTGAGGATCCGAGTCATGAAGGGGAGGGAATACCGCTATATGATGCGATCAAGTGCATGAAAACATTTTTTGGATGGAAAGAGCCCCAAATTGTCAAGCCACATGAGAAAGGCATAAATCCAAACTATCTCCTGACTTGGAAACAAGTGCTAGCTGAGCTACAAGACATTGAAAGTGAGGATAAAATCCCCAAGACTAAAATCATGAGAAAGACAAGTCAATTAAAGTGGGTACTTGGTGAAAACATGGCACCTGAGAAGGTGGATTTTGAAGATTGCAAAGATATCGGTGATTTAAAGCAGTATGACAGTGATGAGCCAAAATTGAGATCACTAGCAAGCTGGATTCAGAATGAATTCAACAAGGCTTGTGAGCTGACGGATTCTAGCTGGATAGAACTTGATGAAATAGGAGAGGATGTCGCTCCAATCGAGCACATTGCTAGCATGAGGAGGAACTATTTCACAGAAGAAGTGTCCCACTGCAGAGCAACGGAATACATAATGAAGGGAGTGTATATAAATACAGCCCTACTCAATGCATCTTGTGCAGCAATGGATGATTTTCAGTTGATCCCAATGATAAGCAAGTGCAGAACAAAGGAAGGAAGGCGGAAGACAAATCTATATGGGTTCATTGTGAAAGGGAGATCTCATCTGAGGAACGATACCGACGTGGTAAATTTTGTGAGTATGGAGTTTTCTCTCACCGATCCAAGGCTGGAGCCCCACAAGTGGGAGAAGTATTGTGTTCTTGAAATAGGAGACATGATTCTACGAACTTCAATTGGCCAAGTGTCGAGGCCAATGTTTCTGTACGTGAGAACCAATGGAACCTCGAAAATCAAAATGAAGTGGGGTATGGAAATGAGGCGTTGCCTTCTTCAATCTCTTCAACAGATTGAGAGTATGATTGAAGCGGAATCTTCTGTTAAAGAAAAGGACATGACCAAAGAATTTTTTGAAAACAAATCTGAAGCTTGGCCCATTGGGGAATCACCCAAAGGAGTGGAGGAAGGCTCCATCGGAAAAGTATGCAGGACCTTATTGGCAAAATCTGTATTCAATAGCCTGTATGCATCCCCACAACTTGAGGGATTTTCAGCTGAATCAAGGAAGCTGCTTCTAATAGTTCAGGCACTTAGGGATAACCTTGAACCTGGGACCTTCGATCTTGAAGGGCTGTATGATGCAATTGAGGAGTGCCTAATTAATGATCCTTGGGTTTTGCTTAATGCGTCTTGGTTCAACTCCTTCCTTGTGCATGCACT
>KX232484.1_Influenza_A_virus_(A/turkey/Ontario/FAV-006-4/2016(H1N1))_segment_3_polymerase_PA_(PA)_and_PA-X_protein_(PA-X)_genes_complete_cds
ATGGAAGACTTTGTGCGACAATGCTTCAATCCAATGATCGTCGAGCTTGCGGAAAAGGCAATGAAAGAATATGGGGAAGATCCCAAAATCGAAACTAATAAGTTTGCTGCAATTTGCACACATTTGGAAGTTTGTTTCATGTATTCGGATTTCCATTTCATTGATGAACGGGGTGAATCAATAATTGTAGAATCTGGTGACCCAAATGCACTATTGAAGCACCGATTTGAGATAATTGAAGGAAGAGACCGAATCATGGCCTGGACAGTGGTGAACAGTATATGTAACACAACAGGGATAGAGAAGCCTAAATTTCTTCCTGATTTGTATGATTACAAAGAGAACCGGTTCATTGAAATTGGAGTAACACGGAGAGAAGTCCACATATATTACCTAGAGAAAGCCAACAAAATAAAATCTGAGAAGACACACATTCACATCTTTTCATTCACTGGAGAGGAGATGGCCACCAAAGCGGACTACACCCTTGACGAAGAGAGCAGAGCAAGAATCAAAACTAGGCTTTTCACTATAAGACAAGAAATGGCCAGTAGGAGTCTATGGGATTCCTTTCGTCAGTCCGAAAGAGGCGAAGAGACAATTGAAGAAAAGTTTGAGATTACAGGAACTATGCGCAAGCTTGCAGACCAAAGTCTCCCACCAAACTTCTCCAGCCTTGAAAACTTCAGAGCCTATGTAGATGGATTCGAGCCGAACGGCTGCATTGAGGGCAAGCTTTCCCAAATGTCAAAAGAAGTGAACGCCAAAATTGAACCATTCTTGAGGACGACACCACGCCCCCTCAGATTACCTGATGGACCTCTTTGCCATCAGCGGTCAAAGTTCCTGCTGATGGATGCTCTGAAATTAAGCATTGAAGACCCGAGTCACGAGGGGGAAGGAATACCACTATATGATGCAATCAAATGCATGAAGACATTCTTTGGCTGGAAAGAGCCTAAAATAGTCAAACCACATGAGAAAGGCGTAAATCCCAATTACCTCATGGCTTGGAAGCAGGTGCTAGCAGAGCTACAGGACATTGAAAATGAAGAGAAGATCCCAAGGACAAAGAACATGAAGAAAACAAGCCAATTGAAGTGGGCACTCGGTGAAAATATGGCACCAGAAAAAGTGGACTTTGATGACTGTAAAGATGTTGGAGACCTTAAACAGTATGACAGTGATGAGCCAGAGCCCAGATCTCTAGCAAGCTGGGTCCAAAATGAATTCAATAAGGCATGTGAATTGACTGATTCAAGCTGGATAGAACTTGATGAAATAGGAGAAGATGTTGCCCCGATTGAACATATAGCAAGCATGAGGAGGAACTATTTTACAGCAGAAGTGTCCCACTGCAGGGCTACTGAATACATAATGAAGGGAGTGTACATAAATACGGCCTTGCTCAATGCATCCTGTGCAGCCATGGATGACTTTCAGCTGATTCCAATGATAAGCAAATGTAGGACCAAAGAAGGAAGACGGAAAACAAACCTGTATGGGTTCATTATAAAAGGAAGGTCTCATTTGAGAAATGATACTGATGTAGTGAACTTTGTAAGTATGGAGTTCTCACTCACTGATCCAAGACTGGAACCACACAAATGGGAAAAATACTGTGTTCTTGAAATAGGAGACATGCTATTGAGGACTGCGATAGGTCAAGTGTCGAGGCCCATGTTCCTATATGTGAGAACCAATGGAACCTCCAAGATCAAGATGAAATGGGGCATGGAAATGAGGCGCTGCCTTCTTCAATCTCTTCAGCAGATTGAGAGCATGATTGAAGCCGAGTCTTCTGTCAAAGAGAAAGACATGACCAAGGAATTCTTTGAAAACAAATCGGAAACATGGCCAATCGGAGAGTCACCCAGGGGAGTGGAGGAAGGCTCTATTGGAAAAGTGTGCAGAACCTTGCTGGCAAAATCTGTGTTCAACAGTCTATATGCGTCTCCACAACTTGAGGGGTTTTCGGCTGAATCAAGAAAATTGCTTCTCATTGTTCAGGCACTTAGGGACAACCTGGAACCTGGAACCTTCGATCTTGGGGGGCTATATGAAGCAATCGAGGAGTGCCTGATTAATGATCCCTGGGTTTTGCTTAATGCATCTTGGTTCAACTCCTTCCTCACACATGCACT
>KT836865.1_Influenza_A_virus_(A/Hawaii/17/2015(H1N1))_segment_3_polymerase_PA_(PA)_and_PA-X_protein_(PA-X)_genes_complete_cds
ATGGAAGACTTTGTGCGACAATGCTTCAATCCAATGATCGTCGAGCTTGCGGAAAAGGCAATGAAAGAATATGGGGAAGATCCGAAAATCGAAACTAATAAGTTTGCTGCAATATGCACACATTTGGAAGTTTGTTTCATGTATTCGGATTTCCATTTCATCGACGAACGGGGTGAATCAATAATTGTAGAATCTGGTGACCCAAATGCACTATTGAAGCACCGATTTGAGATAATTGAAGGAAGAGACCGAATCATGGCCTGGACAGTGGTGAACAGTATATGTAACACAACAGGGATAGAGAAGCCTAAATTTCTTCCTGATTTGTATGATTACAAAGAGAACCGGTTCATTGAAATTGGAGTAACACGGAGGGAAGTCCACATATATTACCTAGAGAAAGCCAACAAAATAAAATCTGAGAAGACACACATTCACATCTTTTCATTCACTGGAGAGGAAATGGCCACCAAAGCGGACTACACCCTTGACGAAGAGAGCAGAGCAAGAATCAAAACTAGGCTTTTCACTATAAGACAAGAAATGGCCAGTAGGAGTCTATGGGATTCCTTTCGTCAGTCCGAAAGAGGCGAAGAGACAATTGAAGAAAAATTTGAGATTACAGGAACTATGCGCAAGCTTGCCGACCAAAGTCTCCCACCAAACTTCTCCAGCCTTGAAAACTTCAGAGCCTATGTAGATGGATTCGAGCCGAACGGCTGCATTGAGGGCAAGCTTTCCCAAATGTCAAAAGAAGTGAACGCCAAAATTGAACCATTCTTGAGGACGACACCACGCCCCCTCAGATTACCTGATGGACCTCTTTGCCATCAGCGGTCAAAGTTCCTGCTGATGGATGCTCTGAAATTAAGCATTGAAGACCCGAGTCACGAGGGGGAAGGAATACCACTATATGATGCAATCAAATGCATGAAGACATTCTTTGGCTGGAAAGAGCCTAAAATAGTCAAACCACATGAGAAAGGCGTAAATCCCAATTACCTCATGGCTTGGAAGCAGGTGCTAGCAGAGCTACAGGACATTGAAAATGAAGAGAAGATCCCAAGGACAAAGAACATGAGGAAAACAAGCCAATTGAAGTGGGCACTCGGTGAAAATATGGCACCAGAAAAGGTAGACTTTGATGACTGCAAAGATGTTGGAGACCTTAAACAGTATGACAGTGATGAGCCAGAGCCCAGATCTCTAGCAAGCTGGGTCCAAAATGAATTCAATAAGGCATGTGAATTGACTGATTCAAGCTGGATAGAACTTGATGAAATAGGAGAAGATGTTGCCCCGATTGAACATATCGCAAGCATGAGGAGGAACTATTTTACAACAGAAGTGTCCCACTGCAGGGCTACTGAATACATAATGAAGGGAGTGTACATAAATACGGCCTTGCTCAATGCATCCTGTGCAGCCATGGATGACTTTCAGCTGATCCCAATGATAAGCAAATGTAGGACCAAAGAAGGAAGACGGAAAACAAACCTGTATGGGTTCATTATAAAAGGAAGGTCTCATTTGAGAAATGATACTGATGTAGTGAACTTTGTAAGTATGGAGTTCTCACTCACTGATCCAAGACTGGAGCCACACAAATGGGAGAAATACTGTGTTCTTGAAATAGGAGACATGCTATTGAGGACTGCGATAGGTCAAGTGTCGAGGCCCATGTTCCTATATGTGAGAACCAATGGAACCTCCAAGATCAAGATGAAATGGGGCATGGAAATGAGGCGCTGCCTTCTTCAGTCTCTTCAGCAGATTGAGAGCATGATTGAAGCCGAGTCTTCTGTCAAAGAGAAAGACATGACCAAGGAATTCTTTGAAAACAAATCGGAAACATGGCCAATCGGAGAGTCACCCAGGGGAGTGGAGGAAGGCTCTATTGGGAAAGTGTGCAGGACCTTACTGGCAAAATCTGTATTCAACAGTATATATGCGTCTCCACAACTTGAGGGGTTTTCGGCTGAATCAAGAAAATTGCTTCTCATTGTTCAGGCACTTAGGGACAACCTGGAACCTGGAACCTTCGATCTTGGGGGGCTATATGAAGCAATCGAGGAGTGCCTGATTAATGATCCCTGGGTTTTGCTTAATGCATCTTGGTTCAACTCCTTCCTCACACATGCACT
>KU976503.1_Influenza_A_virus_(A/swine/Mexico/AVX62/2014(H1N1))_segment_3_polymerase_PA_(PA)_and_PA-X_protein_(PA-X)_genes_complete_cds
ATGGAAGACTTTGTGCGACAATGCTTCAATCCAATGATCGTCGAGCTTGCGGAAAAGGCAATGAAAGAATATGGAGAAGATCCGAAAACTGAAACTAACAAGTTCGCTGCAATATGCACACACTTGGAAGTCTGTTTCATGTATTCAGATTTCCATTTCATCGACGAACGGGGTGAATCAATAATTGTAGAATCTGGTGATCCAAATGCATTACTGAAGCACCGGTTTGAGATAATTGAAGGAAGAGACCGAGCCATGGCCTGGACAGTGGTGAACAGTATATGCAACACAACAGGGGTAGAGAAGCCTAAATTCCTTCCGGATTTGTATGATTACAAAGAGAACCGATTCATTGAAATTGGAGTAACACGGAGGGAAGTCCACATATACTACCTAGAGAAAGCCAACAAAATAAAATCCGAGAAGACACACATTCACATCTTTTCATTCAATGGAGAGGAGATGGCCACCAAAGCGGACTACACCCTTGACGAAGAGAGCAGGGCAAGAATCAAAACCAGGCTTTTCACAATAAGACAAGAAATGGCCAGTAGGAGTCTATGGGATTCCTTTCGTCAGTCCGAAAGAGGCGAAGAGACTATTGAAGAAAGATTTGAGATTACAGGAACTATGCGCAAGCTTGCTGACCAAAGTCTCCCACCGAACTTCTCCAGCCTTGAAAACTTCAGAGCCTATGTGGATGGATTCGAGCCGAACGGCTGCATTGAGGGCAAGCTTTCTCAAATGTCAAAAGAAGTGAGCGCCAAAATTGAACCATTCTTGAAGACGACACCACGCCCCCTCAGACTACCTGATGGACCTCTTTGCTGTCAGCGGTCAAAGTTCCTGCTGATGGATGCTCTGAAATTAAGTATTGAAGACCCGAGTCATGAGGGGGAGGGGATACCACTATATGATGCAATCAAATGCATGAAGACATTTTTTGGCTGGAAAGAGCCCAACATAGTCAAACCACATGAGAAAGGTATAAACCCCAATTACCTTCTGGCTTGGAAGCAGGTGCTTGCAGAGCTACAGGACATTGAAAATGAAGAGAAAATCCCAAAGACAAAAAACATGAAGAAAACAAACCAATTGAAGTGGGTACTCGGTGAAAATATGGCACCAGAAAAAGTAGACTTTGATGACTGCAAAGATGTTGGAGATCTTAAACAGTATGACAGCGATGAGCCCGAGCCCAGATCTCTGGCAAGCTGGATCCAAAATGAATTCAACAAGGCATGTGAATTAACTGATTCAAGCTGGATGGAGCTTGATGAGATAGGAGAAGATGTTGCCCCAATTGAACACATCGCAAGCATGAGGAGGAACTATTTTACAGCAGAAGTGTCCCATTGCAGGGCTACTGAATACATAATGAAAGGAGTGTACATAAACACGGCCTTGCTCAATGCATCTTGTGCAGCCATGGATGACTTCCAGCTGATCCCAATGATAAGCAAGTGTAGGACCAAAGAAGGAAGACGAAAAACAAATCTGTATGGATTCATTATAAAAGGAAGGTCTCATTTAAGAAATGATACTGACGTGGTGAATTTTGTGAGTATGGAATTCTCCCTCACTGACCCGAGACTGGAGCCACACAAATGGGAAAAATACTGTGTTCTTGAAATAGGAGACATGCTCCTGAGGACTGCAATAGGCCAAGTGTCAAGGCCCATGTTCCTATATGTAAGAACCAATGGGACCTCCAAGATCAAGATGAAATGGGGCATGGAAATGAGGCGCTGCCTTCTTCAGTCTCTTCAGCAGATCGAGAGCATGATTGAGGCCGAATCTTCTGTCAAAGAGAAAGACATGACCAAGGAATTCTTTGAAAACAAATCGGAAACATGGCCAATCGGAGAATCCCCCAAAGGGGTGGAGGAAGGCTCTATTGGGAAAGTGTGCAGGACCTTACTGGCAAAATCTGTATTCAACAGTCTATATGCGTCACCACAACTTGAAGGGTTTTCGGCTGAGTCGAGAAAACTGCTTCTCATTGTCCAGGCACTTAGGGACAACCTGGAACCTGGAACCTTCGATCTTGGGGGGCTATATGAAGCAATCGAGGAGTGCCTGATTAATGATCCCTGGGTTTTGCTTAATGCATCTTGGTTCAACTCCTTCCTCACACATGCACT
>1977_CY009289.1
ATGGAAGATTTTGTGCGACAATGCTTCAATCCGATGATTGTCGAGCTTGCGGAAAAGGCAATGAAAGAGTATGGAGAGGATCTGAAAATCGAAACAAACAAATTTGCAGCAATATGCACTCACTTGGAAGTATGCTTCATGTATTCAGATTTTCATTTCATCAATGAGCAAGGCGAGTCAATAATAGTAGAGCTTGATGACCCAAACGCACTTTTGAAGCACAGATTTGAAATAATAGAGGGAAGAGATCGCACAATGGCATGGACAGTAGTAAACAGTATTTGCAACACCACAGGAGCTGAGAAACCGAAGTTTCTGCCAGATTTGTATGATTACAAGGAGAATAGATTCATCGAGATTGGAGTGACAAGGAGGGAAGTTCACATATACTATCTGGAAAAGGCCAATAAAATTAAATCTGAGAAGACACACATCCACATTTTCTCATTCACTGGGGAAGAAATGGCCACAAAGGCCGACTACACTCTCGATGAAGAAAGCAGGGCTAGGATCAAAACCAGACTATTCACCATAAGACAAGAAATGGCTAGCAGAGGCCTCTGGGATTCCTTTCGTCAGTCCGAGAGAGGCGAAGAAACAATTGAAGAAAGATTTGAAATCACAGGAACAATGCGCAGGCTCGCCGACCAAAGTCTCCCGCCGAACTTCTCCTGCCTTGAGAATTTTAGAGCCTATGTGGATGGATTCGAACCGAACGGCTACATTGAGGGCAAGCTTTCTCAAATGTCCAAAGAAGTAAATGCTAGAATTGAACCTTTTCTGAAAACAACACCACGACCAATTAGACTTCCGGATGGGCCTCCTTGTTCTCAGCGGTCCAAATTCCTGCTGATGGATGCTTTAAAATTAAGCATTGAGGACCCAAGTCATGAAGGAGAGGGAATACCACTATATGATGCGATCAAGTGTATGAGAACGTTCTTTGGATGGAAAGAACCCTATGTTGTTAAACCACACGAAAAGGGAATAAATCCGAATTATCTGCTGTCATGGAAGCAAGTACTGGCAGAATTGCAGGACATTGAGAATGAGGAGAAGATTCCAAGAACTAAAAACATGAAGAAAACGAGTCAGCTAAAGTGGGCACTTGGTGAGAACATGGCACCAGAGAAGGTAGACTTTGACGACTGTAAAGATATAAGCGATTTGAAGCAATATGATAGTGACGAACCTGAATTAAGGTCACTTTCAAGTTGGATCCAGAATGAGTTCAACAAGGCATGCGAGCTGACCGATTCAATCTGGATAGAGCTCGATGAGATTGGAGAAGATGTGGCTCCAATTGAACACATTGCAAGCATGAGAAGGAATTACTTCACAGCAGAGGTGTCTCATTGCAGAGCCACAGAATATATAATGAAGGGGGTATACATTAATACTGCCTTGCTTAATGCATCCTGTGCAGCAATGGATGATTTCCAACTAATTCCCATGATAAGCAAATGTAGAACTAAAGAGGGAAGGCGAAAGACCAATTTGTACGGTTTCATCATAAAAGGAAGATCTCACTTAAGGAATGACACCGACGTGGTAAACTTTGTGAGCATGGAGTTTTCTCTCACTGACCCGAGACTTGAGCCACACAAATGGGAGAAGTACTGTGTTCTTGAGATAGGAGATATGCTTCTAAGAAGTGCCATAGGCCAGGTGTCAAGGCCCATGTTCTTGTATGTAAGGACAAATGGAACCTCAAAAATTAAAATGAAATGGGGAATGGAGATGAGGCGTTGCCTCCTTCAGTCACTTCAACAAATCGAGAGTATGATTGAAGCCGAGTCCTCTGTCAAGGAGAAAGACATGACCAAAGAGTTTTTTGAGAATAAATCAGAAACATGGCCCATTGGAGAGTCTCCCAAAGGAGTGGAAGAAGGTTCCATTGGGAAGGTCTGCAGGACTTTATTAGCTAAGTCAGTATTCAATAGCCTGTATGCATCTCCACAATTAGAAGGATTTTCAGCTGAATCAAGAAAACTGCTCCTTGTTGTTCAGGCTCTTAGGGACAATCTGGAACCTGGGACCTTTGATCTTGGGGGGCTATATGAAGCAATTGAGGAGTGCCTGATTAATGATCCCTGGGTTTTGCTTAATGCTTCTTGGTTCAACTCCTTCCTAACACATGCATT
>1986_JF816564.1
ATGGAAGATTTTGTGGGACAATGCTTCAATCCGATGATTGTCGAGCTTGCGGAAAAGGCAATGAAAGAGTATGGAGAGGATCTGAAAATCGAAACAAACAAATTTGCAGCAATATGCACTCACTTGGAAGTATGCTTCATGTATTCAGATTTTCATTTCATCAATGAGCAAGGCGAGTCAATAATAGTAGAGCCTGAAGACCCAAACGCACTTTTGAAGCACAGATTTGAAATAATAGAGGGAAGAGATCGCACAATGGCATGGACAGTTGTAAACAGCATTTGCAACACCACAGGAGCTGAGAAACCAAAGTTTCTGCCAGATTTGTATGATTACAAGGAGAATAGATTCATCGAGATTGGAGTGACAAGGAGGGAAGTTCACATATACTATCTGGAAAAGGCCAACAAAATTAAATCTGAGAAGACACACATCCACATTTTCTCATTCACTGGTGAAGAAATGGCCACAAAGGCCGACTACACTCTCGATGAAGAAAGCAGGGCTAGGATTAAAACCAGACTATTCACCATAAGACAAGAAATGGCTAGCAGAGGCCTCTGGGATTCCTTTCGTCAGTCCGAGAGAGGCGAAGAAACAATTGAAGAAAGATTTGAAATCACAGGAACAATGCGCAGGCTCGCTGACCAAAGCCTCCCGCCGAACTTCTCCTGCCTTGAGAATTTTAGAGCCTATGTGGATGGATTCGAACCGAACGGCTACATTGAGGGCAAGCTTTCTCAAATGTCCAAAGAAGTAAATGCTAGAATTGAACCTTTTCTGAAAACAACACCACGACCAATTAGACTTCCGGATGGGCCTCCTTGTTTTCAGCGGTCAAAATTCCTGCTGATGGATGCTTTAAAATTAAGCATTGAGGATCCAAGTCATGAAGGAGAGGGAATACCACTATATGATGCGATCAAGTGTATGAGAACATTCTTTGGATGGAAAGAACCCTCTGTTGTCAAACCACACGGAAAGGGAATAAATCCGAATTATCTGCTGTCATGGAAGCAGGTACTGGCAGAACTGCAGGACATTGAGAGTGAGGAGAAGATTCCAAGAACTAAAAACATGAAGAAAACGAGTCAGCTAAAGTGGGCACTTGGTGAGAACATGGCACCAGAGAAGGTAGACTTTGACGACTGTAAAGATATAAGCGATTTGAAGCAATATGATAGTGACGAACCTGAATTAAGGTCACTTTCAAGTTGGATCCAGAATGAGTTCAACAAGGCATGCGAGCTGACCGATTCAATCTGGATAGAGCTCGATGAGATTGGAGAAGATGTAGCTCCAATTGAACACATTGCAAGCATGAGAAGGAATTACTTCACAGCAGAGGTGTCTCATTGCAGAGCCACAGAATATATAATGAAGGGGGTATACATTAATACTGCTTTGCTTAATGCATCCTGTGCAGCAATGGATGATTTCCAACTAATTCCCATGATAAGCAAATGTAGAACTAAAGAGGGAAGGCGAAAGACCAATTTGTACGGTTTCATCATAAAAGGAAGATCTCACTTAAGGAATGACACCGACGTGGTAAACTTTGTGAGCATGGAGTTTTCTCTCACTGACCCAAGACTTGAGCCACACAAATGGGAGAAGTACTGTGTTCTTGAGATAGGAGATATGCTTCTAAGAAGTGCAATAGGCCAGGTGTCAAGGCCCATGTTCTTGTATGTAAGGACAAATGGAACCTCAAAAATTAAAATGAAATGGGGAATGGAGATGAGGCGTTGCCTCCTCCAATCACTTCAACAAATAGAGAGTATGATTGAAGCTGAGTCCTCTGTCAAGGAGAAAGACATGACAAAAGAGTTTTTTGAGAATAGATCAGAAACATGGCCCATTGGAGAGTCACCCAAAGGAGTGGAAGAAGGTTCCATTGGGAAAGTATGCAGGACGTTATTAGCTAAGTCAGTATTCAATAGTCTGTATGCATCTCCACAATTAGAAGGATTTTCAGCTGAATCAAGAAAATTACTCCTTATTGTTCAGGCTCTTAGGGACAATCTGGAACCTGGGACCTTTGATCTTGGGGGGCTATATGAAGCAATTGAGGAGTGCCTGATTAATGATCCCTGGGTTTTGCTTAATGCTTCTTGGTTCAACTCCTTCCTAACACATGCATT
>1996_CY016241.1
ATGGAAGACTTTGTGCGACAATGCTTCAATCCGATGATTGTCGAGCTTGCGGAAAAGGCAATGAAAGAGTATGGAGAGGACCTGAAAATCGAAACAAACAAATTTGCAGCAATATGCACTCACTTGGAAGTATGCTTCATGTATTCAGATTTTCATTTCATCAATGAGCAAGGCGAGTCAATAATAGTAGAGCCTGAGGACCCAAACGCACTTTTAAAGCACAGATTTGAGATAATAGAGGGACGAGATCGTACAATGGCATGGACAGTTGTAAACAGTATTTGCAACACCACAGGAGCTGAGAAACCAAAGTTTCTGCCAGATCTGTATGATTACAAGGAGAATAGATTCATCGAGATTGGAGTGACAAGGAGGGAAGTTCACATATACTATCTGGAAAAGGCCAACAAAATTAAATCTGAGAAGACACACATCCACATTTTCTCATTCACTGGCGAAGAAATGGCCACAAAGGCCGATTACACTCTCGATGAAGAAAGCAGGGCTAGGATTAAAACCAGACTATTCACCATAAGACAAGAAATGGCAAGCAGAGGCCTTTGGGACTCCTTTCGTCAGTCCGAAAGAGGCGAAGAAACAATTGAAGAAAGATTTGAAATCACAGGAACAATGCGCAGGCTCGCTGACCAAAGCCTTCCGCCGAACTTCTCCTGCCTTGAGAATTTTAGAGCCTATGTGGATGGATTTGAACCGAACGGCTACATTGAGGGCAAGCTTTCTCAAATGTCCAAAGAAGTAAATGCTAGAATTGAGCCTTTTTTGAAAACAACACCACGACCAATTAGACTTCCGGATGGGCCTCCTTGTTTTCAGCGGTCAAAATTCCTGCTGATGGATTCTTTAAAATTAAGCATTGAGGATCCAAATCATGAAGGAGAGGGAATACCACTATATGATGCGATCAAGTGTATGAGAACATTCTTTGGATGGAAAGAACCCTCTGTTGTCAAGCCACACGGGAAGGGAATAAATCCGAATTATCTGCTGTCATGGAAGCAGGTATTGGCAGAGCTGCAGGACATTGAGAGTGAGGAGAAGATTCCAAGAACAAAAAACATGAAAAAAACGAGCCAGCTAAAGTGGGCACTTGGTGAGAACATGGCACCAGAGAAGGTAGATTTTGATGACTGTAAAGATATAAGCGATTTGAAGCAATATGATAGTGACGAACCTGAATTAAGGTCATTTTCAAGTTGGATCCAGAATGAGTTCAACAAGGCATGCGAGCTGACCGATTCAATCTGGATAGAGCTCGATGAGATTGGAGAAGATGTGGCCCCGATTGAACACATTGCAAGCATGAGAAGAAATTACTTCACAGCTGAGGTGTCCCATTGCAGAGCCACAGAATATATAATGAAGGGGGTATACATTAATACTGCTTTGCTCAATGCATCCTGTGCAGCAATGGATGATTTCCAACTAATTCCCATGATAAGCAAATGTAGGACTAAAGAGGGAAGGCGAAAGACCAATTTGTACGGCTTCATCGTAAAAGGAAGATCTCACTTAAGGAATGACACCGATGTGGTAAACTTTGTGAGCATGGAGTTTTCCCTCACTGACCCAAGACTTGAGCCACACAAATGGGAGAAGTACTGTGTTCTTGAGATAGGAGACATGCTTCTAAGGAGTGCAATAGGCCAAGTGTCAAGGCCCATGTTCTTGTATGTAAGGACAAATGGAACCTCAAAAATTAAAATGAAATGGGGAATGGAGATGAGGCGTTGCCTCCTCCAATCCCTTCAACAAATAGAGAGCATGATTGAAGCTGAGTCCTCTGTCAAGGAGAAAGACATGACAAAAGAGTTTTTTGAGAATAGATCAGAAACATGGCCCATTGGAGAGTCACCCAAAGGAGTGGAAGAAGGTTCCATTGGGAAAGTATGCAGGACACTATTGGCTAAGTCAGTATTCAATAGTCTGTATGCATCTCCACAATTAGAAGGATTTTCAGCTGAGTCAAGAAAGTTGCTCCTCATTGTTCAGGCTCTTAGGGACAATCTGGAACCTGGGACCTTTGATCTTGGGGGGCTATATGAAGCAATTGAGGAGTGCCTGATTAATGATCCCTGGGTTTTGCTTAATGCTTCTTGGTTCAACTCCTTCCTAACACATGCATT
>2005_CY104827.1
ATGGAAGATTTTGTGCGACAATGCTTCAATCCGATGATTGTCGAGCTTGCGGAAAAGGCAATGAAAGAGTATGGAGAAGACCTGAAAATCGAAACAAACAAATTTGCAGCAATATGCACCCACTTGGAAGTATGCTTCATGTATTCAGATTTTCATTTCATCAATGAGCAAGGCGAATCAATAATAGTAGAGCCTGAGGACCCAAATGCACTTTTAAAACACAGATTTGAGATAATAGAGGGACGAGATCGTACAATGGCATGGACAGTTGTAAACAGTATTTGCAACACAACAGGAGCTGAGAAACCAAAGTTTCTGCCAGATCTGTATGATTACAAAGAGAATAGATTCATCGAGATTGGAGTGACAAGGAGAGAAGTTCACATATACTATCTGGAAAAGGCCAACAAAATTAAATCTGAGAAGACACACATTCACATTTTCTCATTCACTGGCGAAGAAATGGCCACAAAGGCCGATTACACTCTCGATGAAGAAAGCAGGGCTAGGATTAAAACCAGACTATTCACCATAAGACAAGAAATGGCAAGCAGAGGTCTTTGGGACTCCTTTCGTCAGTCCGAAAGAGGCGAAGAAACAATTGAAGAAAGATTTGAAATCACAGGGACAATGCGCAGGCTCGCTGATCAAAGCCTTCCGCCGAACTTCTCCTGCATTGAGAATTTTAGAGCCTATGTGGATGGATTTGAACCGAACGGCTACATTGAGGGCAAGCTTTCTCAAATGTCCAAAGAAGTAAATGCCAGAATTGAACCCTTTTTGAAAACAACACCTCGACCAATTAGACTTCCGAATGGGCCTCCTTGTTTTCAGCGGTCAAAATTCCTGCTGATGGATTCTTTAAAATTAAGCATTGAGGATCCAAATCATGAAGGGGAGGGAATACCACTATATGATGCAATCAAGTGTATGAGAACATTCTTTGGATGGAAAGAACCCACTGTTGTCAAGCCACACGAGAAGGGAATAAATCCGAATTATCTGCTGTCGTGGAAGCAGGTATTGGAAGAGCTGCAGGACATTGAGAGTGAGGAGAAGATTCCAAGAACAAAAAACATGAAAAAAACGAGTCAGCTAAAGTGGGCACTTGGTGAGAACATGGCACCAGAGAAGGTGGATTTTGATGACTGTAAAGATATAAGCGATTTGAAGCAATATGATAGTGACGAACCTGAATTAAGGTCATTTTCAAGTTGGATCCAGAATGAGTTCAACAAGGCATGCGAGCTGACCGATTCAATCTGGATAGAGCTCGATGAGATTGGAGAAGATGTGGCCCCGATTGAACACATTGCAAGCATGAGAAGAAATTACTTCACAGCTGAGGTGTCCCATTGCAGAGCCACTGAATATATAATGAAGGGGGTATACATTAATACTGCTTTGCTTAATGCATCCTGTGCAGCAATGGATGATTTCCAACTAATTCCCATGATAAGCAAATGTCGGACTAAAGAGGGAAGGAGAAAGACCAATTTGTACGGCTTCATCATAAAAGGAAGATCTCACTTAAGAAATGACACCGATGTGGTAAACTTTGTGAGCATGGAGTTTTCCCTCACTGACCCAAGACTTGAGCCACACAAATGGGAGAAGTACTGTGTTCTTGAGATAGGAGATATGCTTCTAAGGAGCGCAATAGGCCAAGTGTCAAGGCCCATGTTCTTGTATGTAAGAACAAATGGAACCTCAAAAATTAAAATGAAATGGGGGATGGAGATGAGGCGTTGCCTCCTCCAATCCCTCCAACAAATAGAGAGCATGATTGAAGCTGAGTCCTCTGTCAAGGAGAAAGACATGACAAAAGAGTTTTTTGAGAATAGATCAGAAACATGGCCCATTGGAGAGTCACCAAAAGGAGTGGAAGAAGGTTCCATTGGGAAAGTATGCAGGACACTATTGGCTAAGTCAGTATTCAATAGTCTGTATGCATCTCCACAATTAGAAGGATTTTCAGCTGAGTCAAGAAAGTTGCTCCTCATTGTTCAGGCTCTTAGGGACAATCTGGAACCTGGGACCTTTGATCTTGGGGGACTATATGAAGCAATTGAGGAGTGCCTGATTAATGATCCCTGGGTTTTGCTTAATGCTTCTTGGTTCAACTCCTTCCTAACACATGCATT
>CY115950.1_Influenza_A_virus_(A/swine/England/1093/2005(H1N1))_polymerase_PA_(PA)_gene_complete_cds
ATGGAAGACTTTGTGCGGCAATGCTTCAATCCAATGATCGTCGAGCTTGCGGAAAAAGCAATGAAAGAACATGGAGAAGACCCGAAGATTGAAACAAACAAATTTGCTGCAATATGCACACACCTTGAAGTCTGTTTCATGTATTCGGATTTCCATTTCATCGATGAGCGAGGTGAATCAATAATTGTAGAATCTGATGACCCAAATGCACTCCTAAAACACAGATTTGAAATAATTGAGGGAAGGGACCGCACAATGGCCTGGACAGTGGTGAACAGCATCTGCAATGCTACAGAGGTTGAGAAGCCCAAGTTCCTTCCGGATCTATACGACTATAAAGAGAACCGATTCATTGAAATTGGTGTAACAAGAAGAGAGGTCCACATATACTACCTAGAAAAAGCCAACAAGATAAAATCAGAGAAAACACACATCCACATTTTCTCGTTTACTGGGGAAGAAATGGCCACTAAGGCAGATTACACTCTTGATGAGGAGAGCAGAGCAAGAATCAAGACCAGATTATTCACTATCAGGCAAGAAATGGCCATTAGAGGCCTATGGGACTCCTTTCGTCAGTCCGAAAGAGGCGAGGAGACAATTGAAGAAAGGTTTGAAATCAAGGGAACTATGCGTAGGCTTGCCAACCAAAGTCTCCCGCCTAACTTCTCCAGCCTTGAAAACTTTAGAGCCTATGTGGATGGATTCGAACCGAACGGCTGCATTGAGGGCAAGCTTTCTCAAATGTCCAAAGAAGTGAATGCCAGGATTAACCCATTCTTGAGGGAAACACCACGTTCTCTCAGATTACCTGATGGACCTCCCTGTTCCCAACGATCAAAATTCCTGCTGATGGATGCATTAAAATTAAGCATTGAGGATCCAAATCATGAGGGAGAAGGGATACCGCTATATGATGCAATCAAATGCATGAAGACATTTTACGGGTGGAAAGAGCCCAAAATTGTAAAACCACATGAGAAGGGCATAAACCCCAACTATCTCCTTGCTTGGAAACAGGTGCTAGCAGAACTACAAGACATTGAAAATGAGGAGAAAATCCCAAAGACTAAAAACATGAAAAAAACAAGTCAGTTAAAGTGGGCACTTGGTGAAAACATGGCACCTGAGAAAGTGGATTTTGAAGACTGCAAAGATGTTGGTGATTTAAAACAGTATGACAGTGATGAGCCAACATTGAGATCACTCGCAAGTTGGATTCAGAGTGAATTCAACAAGGCATGTGAGCTGACTGATTCCAGTTGGATAGAACTTGACGAAATAGGAGAGGATGTCGCCCCGATCGAGCATATTGCGAGTATGAGGAGGAACTACTTCACAGCAGAAGTGTCCCATTGCAGGGCCACTGAGTACATAATGAAGGGGGTGTACATGAACACAGCCTTACTCAATGCATCTTGTGCAGCCATGGATGACTTCCAGTTAATCCCAATGATAAGCAAGTGCAGGACGAAAGAAGGAAGGCGGAAGACAAATCTATATGGGTTCATCGTAAAAGGGAGATCTCATCTGAGGAACGATACTGACGTGGTAAATTTTGTGAGTATGGAGTTTTCCCTTACTGATCCGAGGCTGGAGCCACACAAGTGGGAGAAGTATTGTGTCCTTGAGATAGGAGACATGCTCCTACGAACTTCAATTGGCCAAGTGTCGAGGCCAATGTTTCTGTATGTGAGAACCAACGGAACCTCCAAAATCAAAATGAAGTGGGGTATGGAAATGAGACGTTGCCTTCTTCAATCTCTTCAACAGATTGAGAGCATGATAGAGGCTGAGTCCTCTGTCAAAGAAAAAGACATGACAAGAGAATTTTTTGAAAACAAATCTGAAACATGGCCCATTGGGGAATCACCCGAAGGGGTGGAAGAAGGCTCCATTGGGAAAGTATGCAGGACCTTACTGGCAAAGTCTGTATTCAATAGCCTGTATGCATCCCCACAGCTTGAGGGATTTTCTGCTGAATCAAGAAAGTTACTCCTAATTGTTCAGGCACTTAGGGACAACCTGGAACCTGGGACCTTTGATCTTGAAGGGTTATATGATGCAATTGAGGAGTGCCTGATTAATGACCCCTGGGTTTTGCTTAATGCGTCTTGGTTCAACTCCTTCCTTGTGCATGCACT
>GQ229328.1_Influenza_A_virus_(A/swine/Hong_Kong/NS1179/2007(H1N1))_segment_3_polymerase_PA_(PA)_gene_complete_cds
ATGGAAGACTTCGTGCGACAATGCTTCAATCCAATGATCATCGAGCTTGCGGAAAAAGCAATGAAAGAACATGGAGAAGACCCGAAAATTGAAACAAACAAATTTGCTGCAATATGTACACACCTGGAAGTCTGTTTCATGTATTCTGATTTCCACTTCATCGATGAACGAGGTGAATCGATAGTTGTAGAATCTGGTGATCCTAATGCACTCCTAAAACACAGATTTGAAATAATTGAGGGAAGGGATCGCACAATGGCCTGGACAGTTGTAAACAGCATCTGCAATACTACAGAGGTTGAGAAGCCCAAGTTCCTTCCGGATCTATATGACTACAAGGAGAATCGATTCATTGAAATAGGCGTAACAAGAAGAGAAGTCCACATATACTACCTGGAAAAGGCCAACAAAATAAAATCAGAGAAGACACACATCCACATCTTCTCGTTCACTGGAGAAGAAATGGCCACTAAGGCAGATTACACTCTTGACGAAGAAAGCAGAGCAAGGATCAAGACCAGACTATTCACCATTAGACAGGAAATGGCCATTAGGGGCCTATGGGACTCCTTTCGTCAGTCCGAAAGAGGCGAAGAGACAATTGAAGAGAGGTTTGAGATCAAGGGGACCATGCATAGGCTCGCCAACCAAAGTCTCCCGCCGAACTTCTCCAGCCTTGAAAACTTTAGAGTCTATGTGGATGGATTCGAACCGAACGGCTGCATTGAGGGCAAGCTTTCTCAAATGTCCAAAGAAGTGAATGCCAGGATTGAACCATTCTTGAAGGAAACACCACGCTCTCTCAGATTACCTGATGGACCTCCCTGTTCTCAACGGTCAAAATTCTTGCTGATGGATGCCTTAAAATTGAGCATTGAGGATCCGAGTCATGAAGGGGAGGGAATACCGCTATATGATGCAATCAAGTGCATGAAAACATTTTTCGGATGGAAAGAGCCCCAAATTGTCAAGCCACATGAGAAAGGCATAAATCCAAATTATCTCCTGACTTGGAAACAAGTGCTAGCTGAGTTACAAGACATTGAAAATGAGGATAAAATCCCCAAGACCAAAACCATGAAAAAAACAAGTCAGTTAAAATGGGTACTTGGTGAAAACATGGCACCTGAGAAGGTGGATTTTGAAGATTGCAAAGATATCGGTGATTTAAAACAGTATGACAGTGATGAGCCAAAATTGAGATCACTAGCAAGCTGGATTCAGAATGAATTCAACAAGGCTTGTGAGCTGACGGATTCTAGCTGGATAGAGCTTGATGAAATAGGGGAGGATGTCGCTCCAATCGAGCACATTGCTAGTATGAGGAGGAACTATTTCACAGCAGAAGTGTCCCACTGCAGGGCAACGGAGTACATAATGAAGGGAGTGTATATAAACACAGCCCTACTCAATGCATCTTGTGCAGCAATGGATGATTTTCAGTTGATCCCAATGATAAGCAAGTGCAGAACAAAAGAAGGAAGGCGGAAGACAAATCTATATGGGTTCATTGTAAAAGGGAGATCTCATCTGAGGAACGATACCGACGTGGTAAATTTTGTGAGTATGGAGTTTTCTCTCACCGATCCGAGGCTAGAGCCCCACAAGTGGGAGAAGTATTGTGTTCTTGAAATAGGAGACATGATTATACGAACTTCAATTGGCCAAGTGTCGAGGCCAATGTTTCTGTATGTAAGAACCAATGGAACCTCAAAAATCAAAATGAAGTGGGGTATGGAAATGAGACGTTGCCTTCTTCAATCTCTTCAACAGATTGAGAGCATGATTGAAGCGGAATCTTCTGTTAAAGAAAAGGACATGACCAAAGAATTTTTTGAAAACAAATCTGAAGCTTGGCCCATCGGGGAATCACCCAAAGGAGTGGAGGAAGGCTCCATCGGAAAAGTATGCAGGACCTTATTGGCAAAATCTGTATTCAATAGCCTGTATGCATCCCCACAACTCGAGGGATTTTCAGCTGAATCAAGGAAGTTACTTCTAATTGTTCAGGCACTTAGGGATAACCTTGAACCTGGGACCTTTGATCTTGAAGGGCTGTATGATGCAATTGAGGAGTGCCTGATTAATGACCCTTGGGTTTTGCTTAATGCGTCTTGGTTCAACTCCTTCCTTGTGCATGCACT
>KY063951.1_Influenza_A_virus_(A/blue-winged_teal/Lousiana/UGAI14-0690/2014(H1N1))_segment_3_polymerase_PA_(PA)_and_PA-X_protein_(PA-X)_genes_complete_cds
ATGGAAGATTTTGTGCGACAATGCTTCAATCCAATGATCGTCGAGCTTGCGGAAAAGGCAATGAAGGAATATGGGGAAGACCCAAAAATCGAGACAAACAAATTTGCTGCAATATGCACACACTTAGAAGTATGTTTCATGTACTCAGATTTCCATTTCATTGATGAACGAGGTGAGTCGATAATCGTGGAATCTGGCGATCCAAATGCACTCCTAAAACACCGGTTTGAAATAATTGAAGGGAGAGATCGCACTATGGCCTGGACAGTGGTGAACAGTATCTGCAACACTACAGGAGTTGAAAAACCCAAGTTTCTCCCGGATTTGTACGATTACAAAGAGAATCGTTTCATTGAAATTGGAGTAACCAGGAGGGAGGTCCATATATACTATTTAGAAAAGGCCAATAAAATAAAGTCTGAGAAGACACACATCCACATCTTTTCATTCACTGGGGAAGAAATGGCTACTAAGGCAGACTACACTCTTGATGAAGAAAGTAGGGCGAGAATCAAAACCAGACTATTCACCATAAGACAAGAGATGGCCAGTAGAGGCCTCTGGGATTCCTTTCGTCAGTCCGAGAGAGGCGAAGAAACAATTGAGGAAAGATTTGAAATTACAGGAACCATGCGCAGGCTCGCCGACCAAAGTCTCCCACCGAACTTCTCCAGCCTTGAAAACTTTAGAGCCTATGTGGATGGATTCGAACCGAACGGCTGCATTGAGGGCAAGCTTTCTCAAATGTCCAAAGAAGTAAATGCAAGAATTGAACCATTTCTGAAGACAACACCACGCCCTCTGAGATTACCAGAAGGGCCTCCTTGCTCTCAGCGGTCGAAATTTCTGCTGATGGATGCTCTGAAACTTAGCATTGAGGACCCGAGTCATGAGGGCGAGGGAATACCGCTGTATGATGCGATCAAATGCATGAAGACTTTTTTCGGCTGGAAAGAGCCTAACATTGTCAAGCCACATGAAAAGGGCATAAACCCTAATTACCTCTTGGCTTGGAAGCAAGTGTTAGCAGAGCTACAGGACATTGAAAACGAGGAGAAAATTCCAAAAACGAAGAACATGAAGAAAACAAGCCAACTGAAATGGGCACTTGGTGAAAACATGGCACCAGAGAAAGTGGACTTTGAAGACTGCAAGGATGTCAGCGATCTTAGGCAGTATGACAGCGATGAGCCTGAGCAAAGATCACTAGCARGTTGGATTCAAAGTGAGTTCAACAAGGCTTGTGAGTTGACTGACTCAAGTTGGATAGAACTCGATGAAATAGGGGAGGACGTTGCCCCGATCGAACACATTGCAAGCATGAGGAGGAATTACTTTACAGCTGAAGTGTCTCACTGCAGGGCAACAGAATACATAATGAAAGGAGTATACATAAACACAGCYTTGCTCAATGCTTCTTGTGCTGCAATGGATGATTTCCAGCTGATCCCAATGATAAGCAAATGCAGAACCAAAGAAGGGCGGCGGAAGACAAATCTATATGGGTTCATAATAAAGGGAAGATCTCATTTGAGGAATGATACTGATGTAGTGAATTTTGTGAGCATGGAGTTTTCCCTTACTGATCCTAGACTGGAGCCACATAAATGGGAGAAATATTGTGTCCTTGAAATAGGGGACATGCTCCTGCGGACTGCAATAGGCCAAGTATCGAGACCCATGTTCTTGTACGTTAGAACCAATGGAACCTCCAAAATCAAAATGAAATGGGGTATGGAAATGAGGCGTTGTCTTCTTCAATCCCTTCAGCAAATTGAAAGCATGATTGAGGCCGAGTCCTCTGTCAAAGAAAAAGACATGACCAAAGAATTCTTTGAAAACAAATCAGAGACATGGCCCATCGGGGAATCACCCAAAGGAGTAGAAGAAGGTTCCATTGGGAAGGTATGCAGGACTCTGCTAGCAAAATCTGTATTCAACAGCTTGTATGCATCTCCACAACTCGAGGGATTTTCAGCTGAGTCGAGAAAGCTGCTCCTCATAGTTCAGGCACTTAGGGACAACCTGGAACCTGGTACCTTCGATCTTGGAGGGCTATATGAAGCAATTGAGGAGTGCCTGATTAATGATCCCTGGGTTTTGCTTAATGCATCTTGGTTCAACTCCTTCCTCACACATGCACT
>KU143466.1_Influenza_A_virus_(A/wild_bird/Wuhan/WHHN16/2014(H1N1))_segment_3_polymerase_PA_(PA)_and_PA-X_protein_(PA-X)_genes_complete_cds
ATGGAAGACTTTGTGCGACAATGCTTCAATCCAATGATTGTCGAGCTTGCGGAAAAGGCAATGAAAGAATATGGGGAAGATCCGAAAATCGAAACAAACAAATTTGCCGCAATATGCACACACTTAGAAGTCTGTTTCATGTATTCGGATTTCCACTTCATTAATGAGCGAGGCGAATCAATAATTGTAGAATCTGGCGACCCGAATGTATTACTGAAACACCGATTTGAAATAATTGAAGGGAGAGACCGAACAATGGCCTGGACAGTGGTGAATAGCATCTGCAACACCACAGGAGTCGACAAACCCAAATTCCTTCCAGATTTGTATGACTACAAAGAGAACCGATTCATTGAAATTGGAGTGACACGAAGGGAAGTTCACATATACTATCTGGAAAAAGCCAACAAGATAAAATCAGAGAAGACACACATTCACATATTCTCATTCACCGGGGAGGAAATGGCCACCAAAGCGGACTATACCCTTGATGAAGAGAGCAGAGCAAGAATCAAAACCAGGCTGTTCACTATAAGACAAGAAATGGCCAGTAGGGGTCTATGGGATTCCTTTCGTCAGTCCGAGAGAGGCGAAGAGACAATTGAAGAAAGATTTGAAATCACAGGAACCATGCGCAGGCTTGCCGACCAAAGTCTCCCACCGAACTTCTCCAGCCTTGAAAACTTTAGAGCCTATGTGGATGGATTCGAACCGAACGGCTGCATTGAGGGCAAGCTTTCTCAAATGTCAAAAGAAGTAAACGCCAGAATTGAGCCATTCTTGAAAACAACCCCACGCCCTCTTAGACTACCTGATGGGCCTCCCTGTTCTCAGCGGTCGAAGTTCTTGCTGATGGATGCCCTTAAATTAAGCATAGAAGACCCGAGTCATGAGGGGGAAGGTATACCGCTATATGATGCAATCAAATGCATGAAGACATTTTTTGGCTGGAAAGAGCCCAATATCGTGAAACCACATGAAAAAGGGATAAACCCCAATTACCTCTTGGCTTGGAAGCAGGTGCTGGCAGAACTCCAAGATCTTGAGAGTGAGGAGAAAATCCCAAAAACAAAGAACATGAAGAAAACAAGCCAATTGAAGTGGGCACTTGGTGAGAACATGGCACCAGAGAAAGTAGACTTTGAGGACTGCAAAGATGTTAACGATCTAAAACAGTATGACAGTGATGAACCAGAGTCTAGATCGCTGGCAAGCTGGATCCAGAGTGAATTCAACAAGGCATGCGAATTAACAGATTCGAGCTGGATTGAACTTGATGAAATAGGGGAAGATGTTGCTCCAATTGAGCACATTGCAAGCATGAGAAGAAACTATTTCACAGCGGAAATATCTCATTGCAGGGCTACTGAGTATATAATGAAGGGAGTGTACATAAATACAGCCCTGTTGAATGCATCCTGTGCAGCCATGGATGATTTCCAACTGATCCCGATGATAAGCAAATGCAGAACCAAAGAAGGAAGACGGAAAACAAATCTGTATGGATTCATTATAAAAGGAAGATCCCATTTGAGAAATGACACCGATGTAGTAAACTTTGTGAGCATGGAATTCTCCCTCACTGACCCGAGGCTGGAGCCACACAAATGGGAAAAGTACTGTGTTCTCGAGATAGGAGACATGCTCCTACGGACTGCAATAGGCCAAGTGTCAAGGCCCATGTTCCTGTATGTGAGAACCAATGGGACTTCCAAGATCAAAATGAAATGGGGTATGGAGATGAGGCGATGTCTTCTTCAATCCCTTCAACAAATTGAGAGCATGATTGAGGCCGAGTCTTCTGTCAAAGAGAAGGACATGACCAGAGAATTCTTTGAAAACAAATCAGAAACATGGCCAATTGGAGAATCGCCCAAAGGGGTGGAGGAAGGATCCATTGGAAAGGTGTGCAGGACGTTACTAGCAAAATCTGTGTTCAACAGTCTATATGCATCTCCACAACTCGAGGGGTTTTCAGCTGAATCAAGAAAATTGCTTCTCATTGTTCAGGCACTTAGGGACAACCTGGAACCTGGAACCTTCGATCTTGGGGGGCTATATGAAGCAATTGAGGAGTGCCTGATTAATGATCCCTGGGTTTTGCTTAATGCGTCTTGGTTCAACTCCTTCCTCACACATGCACT
>KF998056.1_Influenza_A_virus_(A/swine/South_Dakota/A01267922/2012(H1N1))_segment_3_polymerase_PA_(PA)_and_PA-X_protein_(PA-X)_genes_complete_cds
ATGGAAGACTTTGTGCGACAATGCTTCAATCCAATGATCGTCGAGCTTGCAGAAAAGGCAATGAAAGAATATGGGGAAGATCCGAAAATCGAAACTAACAAGTTTGCTGCAATATGCACACATTTGGAAGTTTGTTTCATGTATTCGGATTTCCATTTCATCGACGAACGGGGTGAATCAGTAATTGTAGAATCTGGTGACCCGAATGCACTATTAAAGCACCGATTTGAGATAATTGAAGGAAGAGACCGAATCATGGCCTGGACAGTGGTGAACAGTATATGTAACACAACAGGGGTAGAGAAGCCTAAATTTCTTCCTGATTTGTATGATTACAAAGAAAACCGGTTCATTGAAATTGGAGTAACACGGAGGGAAGTCCACATATATTACCTAGAGAAAGCCAACAAAATAAAATCTGAGAAGACACACATTCACATCTTTTCATTCACTGGAGAGGAGATGGCCACCAAAGCGGACTACACCCTTGATGAAGAGAGCAGGGCAAGAATCAAAACTAGGCTTTTCGCTATAAGACAAGAAATGGCCAGTAGGAGTCTATGGGATTCCTTTCGTCAGTCCGAAAGAGGCGAAGAGACAATTGAAGAAAAATTTGAGATTACAGGAACTATGCGCAAACTTGCCGACCAAAGTCTCCCACCGAACTTCTCCAGCCTTGAAAACTTTAGAGCCTATGTAGATGGATTCGAGCCGAACGGCTGCATTGAAGGCAAGCTTTCCCAAATGTCAAAAGAAGTGAACGCCAAAATTGAACCATTCTTGAGGACGACACCACGCCCCCTCAGATTGCCTGATGGGCCTCTTTGCCATCAGCGATCAAAGTTCCTGCTGATGGATGCTCTGAAACTAAGTATTGAAGACCCGAGTCACGAGGGGGAGGGAATACCACTATATGATGCAATCAAATGCATGAAGACATTCTTTGGCTGGAAAGAGCCTAACATAGTCAAACCACATGAGAGAGGCATAAATCCCAATTACCTCATGGCTTGGAAACAGGTGCTAGCAGAGCTACAGGACATTGAAAATGAAGAGAAGATCCCAAGAATAAAGAACATGAAGAGAACAAGCCAATTGAAGTGGGCACTCGGTGAAAATATGGCACCAGAAAAAGTAGACTTTGATGACTGCAAAGATGTTGGAGACCTTAAACAGTATGACAGTGATGAGCCAGAGCCCAGATCTCTAGCAAGCTGGGTCCAAAATGAATTCAATAAGGCATGTGAATTGACTGATTCAAGCTGGATAGAGCTTGATGAAATAGGAGAAGATGTTGCCCCGATTGAGCATATAGCAAGCATGAGGAGGAACTATTTTACAGCAGAAGTGTCCCACTGCAGGGCTACTGAATACATAATGAAGGGAGTGTACATAAATACGGCCTTGCTCAATGCATCCTGTGCAGCCATGGATGACTTTCAGCTGATCCCAATGATAAGCAAATGTAGGACCAAAGAAGGAAGACGGAAAACAAACCTGTATGGGTTCATTATAAAAGGAAGGTCTCATTTGAGAAATGATACTGATGTGGTGAACTTTGTAAGTATGGAGTTCTCACTCACTGACCCGAGACTGGAGCCGCACAAATGGGAGAAATACTGTGTTCTTGAAATAGGAGACATGCTCTTGAGAACTGCGATAGGCCAAGTGTCGAGGCCCATGTTCCTATATGTGAGAACCAATGGAACCTCCAAGATCAAGATGAAATGGGGCATGGAAATGAGGCGCTGCCTTCTTCAGTCTCTTCAGCAGATTGAGAGCATGATTGAGGCCGAATCTTCTGTCAAAGAGAAAGACATGACCAAGGAATTCTTTGAAAACAAATCGGAAACATGGCCAATCGGAGAGTCACCCAGGGGAGTGGAGGAAGGCTCTATTGGGAAAGTGTGCAGGACCTTACTGGCAAAATCTGTATTCAACAGTCTATATGCGTCTCCACAACTTGAGGGGTTTTCGGCTGAATCGAGAAAATTGCTTCTCATTGTTCAGGCACTTAGGGACAACCTGGAACCTGGAACCTTCGATCTTGGGGGGCTGTATGAAGCAATCGAGGAGTGCCTGATTAATGATCCTTGGGTTTTGCTTAATGCATCTTGGTTCAACTCCTTCCTCACACATGCACT
>KR699741.1_Influenza_A_virus_(A/swine/France/Finistere-0011/2011(H1N1))_segment_3_polymerase_PA_(PA)_and_PA-X_protein_(PA-X)_genes_complete_cds
ATGGAAGACTTTGTGCGACAATGCTTCAATCCAATGATCGTCGAGCTTGCGGAAAAGGCAATGAAAGAACATGGAGAAGACCCGAAAATTGAAACAAACAAATTTGCTGCAATATGCACACACATGGAAATCTGCTTCATGTATTCTGATTTCCACTTCATCGATGAGCGAGGTGAATCGACAATAGTAGAATCTAATGATCCAAATGCACTCCTAAAACACAGATTTGAAATAATTGAAGGAAGAGACCGAACAATGGCTTGGACAGTGGTAAACAGCATCTGCAATACTACAGGGGTTGAGAAGCCCAAATTCCTTCCGGATCTATATGACTATAAGGAGAACCGATTCATTGAAATCGGTATAACAAGGAGGGAAGTTCACATATACTACCTGGAAAAAGCCAACAAAATAAAATCAGAGAAAACACACATCCACATTTTCTCGTTCACTGGAGAAGAAATGGCTACTAAGGCAGATTACACTCTTGATGAGGAAAGCAGAGCAAGAATCAAGACTAGACTATTCACCATCAGACAGGAAATGGCCATTAGGGCCCTATGGGACTCCTTTCGTCAGTCCGAAAGAGGCGAAGAGACAATTGAAGAAAGGTTTGAAATCAAGGGAACCATGCATAGACTTGCCAACCAAAGTCTCCCACCGAACTTCTCCAGCCTTGAAAACTTTAGAGCCTATGTGGATGGATTCGAACCGAACGGCTGCATTGAGGGCAAGCTTTCTCAAATGTCCAAAGAAGTGAATGCCAGGATTGAACCATTCTTGAGGGAAACGCCACGTCCTCTCAGATTACCTGATGGACCTCCCTGTTCTCAACGGTCAAAATTCCTGCTGATGGACGCCTTAAAATTGAGCATTGAGGATCCTAGTCATGAGGGAGAGGGGATACCACTATATGATGCAATCAAGTGCATGAAGACATTTTTCGGATGGAAAGAGCCCCACATTGTCAAGCCGCATGAGAAAGGCATAAATCCAAACTATCTCCTGGCTTGGAAACAAGTGCTAACTGAACTACAGGACATTGAAAATGAGGAGAAAATCCCCAAAACTAAAAACATGAAAAAAACAAGTCAGTTAAAGTGGGCACTTGGTGAAAACATGGCACCTGAGAAAGTGGATTTTGAAGATTGCAAAGACATCAGTGATTTAAAACAGTATGATAGTGATGAGCCAAAAATTAGATCACTGGCAAGCTGGATTCAGAGTGAATTCAACAAAGCATGTGAGTTGACGGATTCCAGCTGGATAGAGCTTGACGAAATAGGAGAGGATGTCGCTCCAATCGAGCATGTTGCGAGTATGAGGAGGAATTACTTCACAGCAGAAGTGTCTCATTGCAGGGCCACAGAATACATAATGAAAGGAGTGTATATAAACACAGCCTTACTCAATGCATCTTGTGCAGCAATGGATGATTTTCAGCTAATCCCAATGATAAGCAAATGCAGAACGAAAGAAGGGAGGCGGAAGACAAATTTGTATGGATTCATTGTAAAAGGAAGATCTCATCTAAGGAACGATACTGACGTGGTAAATTTTGTGAGCATGGAATTTTCTCTCACTGATCCTAGGCTGGAGCCACACAAGTGGGAGAAGTATTGTGTTCTTGAAATAGGAGACATGATTCTACGAACTTCAATTGGCCAAGTGTCAAGGCCAATGTTCCTGTATGTGAGAACCAATGGAACCTCAAAAATCAAAATGAAATGGGGTATGGAAATGAGGCGGTGCCTTCTTCAGTCTCTTCAACAGATTGAGAGCATGATCGAAGCGGAATCTTCCGTTAAAGAAAAGGACATGACCAAAGAATTTTTTGAAAACAAATCTGAAGCATGGCCCATTGGGGAATCCCCCAAAGGGGTGGAAGAAGGCTCCATCGGGAAAGTATGCAGGGCCTTACTGGCAAAATCTGTATTCAATAGCCTGTATGCATCTTCACAACTCGAGGGATTTTCAGCTGAATCAAGAAAGTTACTTCTAATTGTTCAGGCACTTAGGGACAACCTGGAACCTGGGACCTTTGATCTTGGGGGATTATATGATGCAATTGAGGAGTGCCTGATTAATGATCCCTGGGTTTTGCTTAACGCGTCTTGGTTCAACTCCTTCCTTATGCATGCACT
>FJ638305.1_Influenza_A_virus_(A/swine/NC/00573/2005(H1N1))_segment_3_polymerase_PA_(PA)_gene_complete_cds
ATGGAAGACTTTGTGCGACAATGCTTCAATCCAATGATCGTCGAGCTTGCGGAAAAGGCAATGAAAGAATATGGAGAAGATCCGAAAATCGAAACTAACAAATTCGCTGCAATATGCACACACTTGGAAGTCTGTTTCATGTATTCAGATTTCCATTTCATCGACGAACGGGGCGAATCAATCATTGTAGAATCTGGTGATCCAAATGCATTACTGAAGCACCGATTTGAGATAATTGAAGGAAGAGACCGGACCATGGCCTGGACAGTGGTAAACAGTATCTGCAACACCACAGGGGTAGAGAAGCCTAAATTCCTTCCGGATTTATACGATTACAAAGAAAACCGGTTCATTGAAATTGGTGTGACACGAAGGGAGGTCCACATATACTACCTAGAAAAAGCCAACAAAATAAAATCCGAGAAGACACACATTCACATTTTTTCATTCACTGGAGAGGAGATGGCCACCAAAGCAGACTACACCCTTGATGAAGAGAGCAGGGCAAGAATCAAAACCAGGCTTTTCACCATAAGACAAGAGATGGCCAGTAGGGGTCTATGGGATTCCTTTCGTCAGTCCGAGAGAGGCGAAGAGACAATTGAAGAAAGATTTGAAATTACAGGAACCATGCGCAGGCTTGCGGACCAAAGTCTCCCACCGAACTTCTCTAGTCTTGAAAACTTTAGAGCTTATGTAGATGGGTTCGAACCAAACGGCTGCATTGAGGGCAAGCTTTCTCAAATGTCAAAAGAAGTGAGCGCCCGAATTGAACCATTCTTGAAGAAAACACCACGCCCTCTCAGATTGACTGATGGGCCTCCTTGCTCTCAGCGGTCAAAGTTCTTGCTGATGGATGCTCTGAAACTAAGTATTGAAGACCCGAGTCATGAGGGGGAAGGAATACCACTATATGATGCAATCAAGTGCATGAAGACATTTTTTGGCTGGAAAGAGCCTAACATAATCAAACCACATGAGAAAGGCATAAACCCCAATTACCTACTGGCCTGGAAGCAGGTGCTAGCAGAGCTCCAGGACATCGAAAATGAAGAGAAGATCCCAAAGACAAAGAACATGAAGAAAACAAGCCAATTGAAGTGGGCACTCGGTGAGAATATGGCACCAGAGAAAGTAGACTTTGATGACTGCAAAGATGTTGGTGATCTTAAACAGTATGACAGCGATGAGCCAGAGCCCAGATCTCTAGCAAGCTGGGTCCAAAATGAATTCAATAAGGCATGTGAGTTGACCGATTCAAGCTGGATAGAACTTGATGAGATAGGAGAAGATGTTGCCCCGATTGAACACATCGCAAGCATGAGGAGGAACTATTTTACAGCAGAAGTGTCCCATTGTAGGGCAACTGAATACATAATGAAGGGAGTGTACATAAATACGGCTTTGCTTAATGCATCTTGTGCAGCCATGGATGACTTTCAGCTAATCCCAATGATAAGCAAATGTAGGACCAAAGAAGGAAGACGAAAAACAAATCTGTATGGGTTCATTATAAAAGGAAGGTCCCATCTGAGAAATGATACTGACGTGGTGAACTTTGTGAGTATGGAGTTCTCTCTCACTGACCCGAGACTGGAGCCACACAAATGGGAAAAGTACTGTGTTCTTGAAATAGGAGACATGCTCCTGAGGACTGCGATAGGCCAAGTGTCGAGGCCCATGTTCCTATATGTGAGAACCAATGGAACCTCCAAGATCAAGATGAAATGGGGCATGGAAATGAGGCGCTGCCTTCTTCAGTCTCTTCAGCAGATTGAGAGCATGATTGAGGCTGAGTCTTCTGTCAAAGAGAAAGACATGACCAAGGAATTCTTTGAAAACAAATCGGAAACATGGCCAATCGGAGAATCACCCAAAGGAGTGGAGGAAGGCTCTATTGGGAAAGTGTGTAGGACCTTACTGGCAAAATCTGTATTCAACAGTCTATACGCATCTCCACAACTTGAGGGGTTTTCAGCTGAATCGAGAAAACTGCTTCTCATTGTTCAGGCACTTAGGGACAACCTGGAACCTGGAACCTTCGATCTTGGGGGGCTATATGAAGCAATCGAGGAGTGCCTGATTAATGATCCCTGGGTTTTGCTTAATGCATCTTGGTTCAACTCCTTCCTCACACATGCACT
>CY116035.1_Influenza_A_virus_(A/swine/England/195852/1992(H1N1))_polymerase_PA_(PA)_gene_complete_cds
ATGGAAGACTTTGTGCGGCAATGCTTCAATCCAATGATCGTCGAGCTTGCGGAAAAAGCAATGAAAGAACATGGAGAAGACCCGAAAATTGAAACAAACAAATTTGCTGCAATATGTACACACCTGGAAGTCTGTTTCATGTATTCGGATTTCCACTTCATCGATGAACGAGGTGAATCAATAGTTGTAGAATCTGATGATCCAAATGCACTCCTAAAACACAGATTTGAAATAATTGAGGGAAGGGATCGCACAATGGCCTGGACAGTGGTGAACAGCATCTGCAATACTACAGAGGTTGAGAAGCCCAAGTTTCTTCCGGATCTATATGACTATAAGGAGAACCGATTCATTGAAATTGGTGTAACAAGAAGAGAAGTCCACATATACTACCTAGAAAAAGCCAACAAGATAAAATCAGAGAAGACACACATCCACATTTTCTCGTTTACTGGGGAAGAAATGGCCACTAAGGCAGATTACACTCTTGACGAGGAGAGCAGAGCAAGAATCAAGACCAGACTATTCACTATCAGGCAGGAAATGGCCATTAGGGGCCTATGGGACTCCTTTCGTCAGTCCGAAAGAGGCGAAGAGACAATTGAAGAAAGATTTGAAATCAAGGGAACCATGCGTAGGCTTGCCAACCAAAGTCTCCCGCCGAACTTCTCCAGCCTTGAAAACTTTAGAGCCTATGTGGATGGATTCGAACCGAACGGCTGCATTGAGGGCAAGCTTTCTCAAATGTCCAAAGAAGTGAATGCCAGGATTGACCCATTCTTGAGGGAAACACCACGCTCTCTCAGATTACCTGATGGACCTCCCTGTTCTCAACGGTCAAAATTCCTGCTGATGGATGCCTTAAAATTAAGCATTGAGGATCCGAGTCATGAGGGGGAGGGGATACCGCTATATGATGCAATCAAGTGCATGAAGACATTTTTCGGATGGAAAGAGCCCAACATTGTAAAACCACATGAGAAGGGCATAAATCCCAATTATCTCCTGGCTTGGAAACAGGTGCTAGCAGAGCTACAGGACATTGAAAATGAGGAGAAAATCCCAAAGACTAAAAACATGAAGAAAACAAGTCAGTTAAAGTGGGCACTTGGTGAAAACATGGCACCTGAGAAAGTGGATTTTGAAGATTGCAAAGATATTGGTGATTTAAAACAGTATGACAGTGATGAGCCAAAAATGAGATCACTGGCAAGCTGGATTCAGAGTGAATTCAACAAGGCATGTGAGCTGACTGATTCTAGTTGGATAGAACTTGACGAAATAGGGGAGGATGTCGCCCCGATCGAGCATATTGCGAGTATGAGGAGGAACTACTTCACAGCAGAAGTGTCCCATTGCAGGGCCACTGAGTACATAATGAAGGGGGTGTACATAAACACAGCCTTACTCAATGCATCTTGTGCAGCCATGGATGACTTCCAGTTAATCCCAATGATAAGCAAGTGCAGGACGAAAGAAGGAAGGCGGAAGACAAATCTATATGGGTTCATTGTAAAAGGGAGATCTCATTTGAGGAACGATACTGACGTGGTAAATTTTGTGAGTATGGAGTTTTCTCTTACCGATCCGAGGCTGGAGCCACACAAGTGGGAGAAGTATTGTGTTCTTGAAATAGGAGACATGCTCCTACGAACTTCAATTGGCCAAGTGTCGAGGCCAATGTTTCTGTATGTGAGAACCAATGGAACCTCCAAAATCAAAATGAAGTGGGGTATGGAAATGAGACGTTGCCTTCTTCAATCTCTTCAACAGATTGAGAGCATGATCGAGGCGGAGTCCTCTGTCAAAGAAAAGGACATGACCAAAGAATTTTTTGAAAACAAATCTGAAACATGGCCCATTGGGGAATCACCCAAAGGGGTGGAAGAAGGCTCCATTGGGAAAGTATGCAGGACCTTACTGGCAAAGTCTGTATTCAATAGCCTGTACGCATCCCCACAACTCGAGGGATTTTCAGCTGAATCAAGAAAGTTACTTCTAATTGTTCAGGCACTTAGGGACAACCTGGAACCTGGGACCTTTGATCTTGAAGGGCTATATGATGCAATTGAGGAGTGCCTGATTAATGATCCCTGGGTTTTGCTTAATGCGTCTTGGTTCAACTCCTTCCTTGTGCATGCACT
>KR700631.1_Influenza_A_virus_(A/swine/England/00034/2005(H1N2))_segment_3_polymerase_PA_(PA)_and_PA-X_protein_(PA-X)_genes_complete_cds
ATGGAAGACTTTGTGCGGCAATGCTTCAATCCAATGATCGTCGAGCTTGCGGAAAAAGCAATGAAAGAGCATGGAGAAGACCCGAAGATTGAAACAAACAAATTTGCTGCAATATGTACACATCTTGAAGTCTGTTTCATGTATTCGGATTTCCATTTCATCGATGAGCGGGGTGAATCAATAATTGTAGAATCTGATGACCCAAATGCACTCCTAAAACACAGATTTGAAATAATTGAGGGAAGGGACCGCACAATGGCCTGGACAGTGGTGAACAGCATCTGCAATGCTACAGAGGTTGAGAAGCCCAAGTTCCTTCCGGATCTATACGACTATAAAGAGAACCGATTCATTGAAATTGGTGTAACAAGAAGAGAGGTCCACATATACTACCTAGAAAAAGCCAACAAGATAAAATCAGAGAAAACACACATCCACATTTTCTCGTTTACTGGGGAAGAAATGGCCACTAAGGCAGATTACACTCTTGATGAGGAGAGCAGAGCAAGAATCAAGACCAGATTATTCACTATCAGGCAAGAAATGGCCATTAGAGGCCTATGGGACTCCTTTCGTCAATCCGAAAGAGGCGAGGAGACAATTGAAGAAAGGTTTGAAATCAAGGGAACTATGCGTAGGCTTGCCAACCAAAGTCTCCCGCCTAACTTCTCCAGCCTTGAAAACTTTAGAGCCTATGTGGATGGATTCGAACCGAACGGCTGCATTGAGGGCAAGCTTTCTCAAATGTCCAAAGAAGTGAATGCCAGGATCGACCCATTCTTGAGGGAAACACCACGTTCTCTCAAATTACCTGATGGACCTCCCTGTTTCCAACGATCAAAATTCCTGCTGATGGATGCATTAAAATTAAGCATTGAGGATCCGAGTCATGAGGGAGAGGGGATACCGCTATATGATGCAATCAAATGCATGAAGACATTTTTTGGGTGGAAAGAGCCCAAAATTGTAAAACCACATGAGAAGGGCATAAACCCCAATTATCTCCTTGCTTGGAAACAGGTGCTAGCAGAACTACAGGACATTGAAAATGAGGAGAAAATCCCAAAGACTAAAAACATGAAAAAAACAAGTCAGTTAAAGTGGGCACTTGGTGAAAACATGGCACCTGAGAAAGTGGATTTTGAAGATTGCAAAGATATTGGTGATTTAAAACAGTATGACAGTGATGAGCCAACATTAAGATCACTGGCAAGTTGGATTCAGAGTGAATTCAACAAGGCGTGTGAGCTAACTGATTCCAGTTGGATAGAACTTGACGAAATAGGAGAAGATGTCGCCCCGATCGAGCATATTGCGAGTATGAGGAGGAACTACTTCACAGCAGAAGTGTCCCATTGCAGGGCCACTGAGTACATAATGAAGGGGGTGTACATAAACACAGCCTTACTCAATGCATCTTGTGCAGCCATGGATGACTTCCAGTTAATCCCAATGATAAGCAAGTGCAGGACGAAAGAAGGAAGGCGGAAGACAAATCTATATGGGTTCATTGTAAAAGGGAGATCTCATTTGAGGAACGATACTGACGTGGTAAATTTTGTGAGTATGGAGTTTTCTCTTACTGATCCGAGGCTGGAGCCACACAAGTGGGAGAAGTATTGTGTCCTTGAGATAGGAGACATGCTCCTACGAACTTCAATTGGCCAAGTGTCGAGGCCAATGTTTCTGTATGTGAGAACCAACGGAACCTCCAAAATCAAAATGAAGTGGGGTATGGAAATGAGACGTTGCCTTCTTCAATCACTTCAACAGATTGAGAGCATGATCGAGGCTGAGTCCTCTGTCAAAGAAAAAGACATGACAAGAGAATTTTTTGAAAACAAATCTGAAACATGGCCCATTGGGGAATCACCCGAAGGGGTGGAAGAAGGCTCCATTGGGAAAGTATGCAGGACCTTACTGGCTAAGTCTGTATTCAATAGCCTGTACGCATCCCCACAGCTTGAGGGATTTTCAGCTGAATCAAGAAAGTTACTCCTAATTGTTCAGGCACTTAGGGACAACCTGGAACCTGGGACCTTTGATCTTGAAGGGTTATATGATGCAATTGAGGAGTGCCTGATTAATGATCCCTGGGTTTTGCTTAATGCGTCTTGGTTCAACTCCTTCCTTGTGCATGCACT
>EU053132.1_Influenza_A_virus_(A/swine/Doetlingen/IDT4735/2005(H1N2))_segment_3_polymerase_subunit_PA_gene_complete_cds
ATGGAAGACTTTGTGCGACAGTGCTTCAATCCAATGATTGTCGAGCTTGCGGAAAAGGCAATGAAAGAACATGGAGAAGACCCGAAAATTGAAACAAACAAATTTGCTGCAATATGCACACACATGGAAGTCTGTTTCATGTATTCTGATTTCCACTTCATCGATGAGCGAGGTGAATCAACAATAGTAGAATCCAGTGATCCAAATGCACTCCTAAAACACAGATTTGAAATAATTGAGGGAAGAGATCGCACAATGGCTTGGACAGTGGTAAACAGCATCTGCAATACTACAGGGGTTGAGAAGCCCAAGTTCCTTCCGGATCTATATGATTATAAGGAGAACCGATTCATTGAAATCGGTGTAACAAGAAGGGAAGTTCACATATACTACCTGGAAAAAGCCAACAAAATAAAATCAGAGAAGACACACATCCACATTTTCTCGTTCACTGGAGAAGAAATGGCCACTAAGGCAGATTACACTCTTGACGAGGAAAGCAGAGCAAGAATCAAGACTAGACTATTCACCATCAGGCAGGAAATGGCCATTACGGCCCTATGGGACTCCTTTCGTCAGTCCGAAAGAGGCGAAGAGACAATTGAAGAAAGGTTTGAAATCAAGGGAACCATGCATAGGCTTGCCAACCAAAGTCTCCCGCCGAACTTCTCCAGCCTTGAAAACTTTAGAGCCTATGTGGATGGATTCGAACCGAACGGCTGCATTGAGGGCAAGCTTTCTCAAATGTCCAAAGAAGTGAATGCCAGGATTGAACCATTCTTGAGGGAAACACCACGCCCTCTCAGATTACCTGATGGACCTCCCTGTTCTCAACGGTCAAAATTCCTGCTGATGGACGCCTTAAAATTGAGCATTGAGGATCCGAGTCATGAGGGGGAGGGGATACCGCTATATGATGCAATCAAATGCATGAAGACATTTTTCGGATGGAAAGAGCCCCACATTGTCAAGCCGCATGAGAAAGGCATAAATCCAAACTATCTCCTGGCTTGGAAACAAGTGCTAGCTGAACTACAGGACATTGAAAATGAGGAGAAAATCCCCAAAACTAAAAACATGAAAAAAACAAGTCAGTTAAAGTGGGCACTTGGTGAAAACATGGCACCTGAGAAGGTGGATTTTGAAGATTGCAAAGATATCGGTGATTTAAAACAGTATGATAGTGATGAGCCAAAAATTAGATCACTGGCAAGCTGGATCCAGAGTGAATTCAACAAGGCATGTGAGTTGACGGATTCCAGCTGGATAGAGCTTGACGAAATAGGAGAGGATGTCGCTCCAATCGAGCATATTGCGAGTATGAGGAGGAACTACTTCACAGCAGAGGTGTCTCATTGCAGGGCCACAGAATACATAATGAAAGGAGTGTATATAAACACAGCCTTACTCAATGCATCCTGTGCAGCAATGGATGATTTTCAGTTAATTCCCATGATTAGCCAATGCCGAACGAAAGAAGGAAGGCGGAAGACAAATCTATATGGGTTCATTGTAAAAGGAAGATCTCATCTAAGAAACGATACTGACGTGGTAAATTTTGTGAGTATGGAGTTCTCTCTCACCGATCCTAAGCTGGAGCCACACAAGTGGGAGAAGTATTGTGTTCTTGAAATAGGAGACATGATTCTACGAACTTCAATTGGCCAAGTGTCGAGGCCAATGTTTCTGTATGTGAGAACCAATGGAACCTCAAAAATCAAAATGAAATGGGGTATGGAAATGAGGCGTTGCCTTCTTCAGTCTCTTCAACAGATTGAGAGCATGATCGAAGCGGAATCTTCCGTTAAAGAAAAGGACATGACCAAAGAATTTTTTGAAAACAAATCTGAAGTATGGCCCATTGGGGAATCACCCAAAGGGGTGGAAGAAGGCTCCATCGGAAAAGTATGCAGGGCCTTACTGGCAAAGTCTGTATTCAATAGCCTGTATGCATCTTCACAACTCGAGGGATTTTCAGCTGAATCAAGAAAGTTACTTCTAATTGTTCAGGCACTTAGGGACAACCTGGAACCTGGGACCTTTGATCTTGGGGGATTATATGATGCAATTGAGGAGTGCCTGATTAATGATCCCTGGGTTTTGCTTAATGCGTCTTGGTTCAACTCCTTCCTTATGCATGCACT
>CY009897.1_Influenza_A_virus_(A/Swine/Spain/50047/2003(H1N1))_segment_3_complete_sequence
ATGGAAGACTTTGTACGACAATGCTTCAATCCAATGATCGTCGAGCTTGCGGAAAAGGCAATGAAAGAACATGGGGAAGACCCGAAAATTGAAACAAACAAATTTGCTGCAATATGTACACACCTGGAAGTCTGTTTCATGTATTCAGATTTCCACTTCATTGATGAACGAGGTGAATCAATAGTTGTTGAATCTGGTGATCCAAATGCACTCCTAAAACACAGATTTGAAATAATTGAGGGAAGGGATCGCACAATGGCCTGGACAGTGGTGAACAGCATCTGCAATACTACAGAGGTTGAGAAGCCCAAGTTTCTTCCAGATCTATATGACTATAAGGAGAACCGATTTATTGAAATTGGTGTAACAAGAAGAGAAGTCCACATATACTACCTAGAAAAAGCAAACAAGATAAAATCAGAGAAGACACACATCCACATTTTCTCGTTCACAGGGGAAGAAATGGCCACTAAGGCAGATTACACTCTTGATGAGGAGAGCAGAGCAAGAATCAAGACCAGACTATTCACCATCAGGCAGGAATTGGCCATTAGAGGCCTATGGGACTCCTTTCGTCAGTCCGAAAGAGGCGAAGAGACAATTGAAGAGAGGTTTGAAATCAAGGGAACCATGCGTAGGCTTGCCAACCAAAGTCTCCCACCAAACTTCTCCAGCCTTGAAAACTTTAGAGCCTATGTGGATGGATTCGAACCGAACAGCTGCATTGAGGGCAAGCTTTCTCAAATGTCCAAAGAAGTGAATGCCAGGATTTACCCATTCTTGAGGGAAACGCCACGCCCTCTCAGATTACCTGATGGACCACCCTGTTCCCAACGATCAAAATTCCTGCTTATGGATGCCTTAAAATTAAGCATTGAGGATCCGAGTCATGAGGGGGAGGGAATACCGCTATATGATGCAATCAAGTGCATGAAGACATTTTTCGGGTGGAAGGAACCCAACATTGTCAAACCGCACGAGAAAGGCATAAACCCCAATTATCTCCTAGCTTGGAAACAGGTGCTAGCAGAGATACAGGACATTGAAAACGAGGAGAAAATTCCAAAGACAAAAAACATGAAGAAAACAAGTCAGCTAAAGTGGGCACTTGGTGAAAACATGGCACCTGAGAAAGTGGATTTTGAAGACTGCAAAGATATTGGTGATTTAAAACAGTATGACAGCGATGAGCCAAAAATGAGATCACTAGCAAGCTGGATTCAGAGTGAATTCAACAAGGCATGTGAGCTGACTGATTCTAGCTGGATAGAACTTGACGAAATAGGAGAGGATGTCGCCCCAATCGAGCATATTGCAAGTAGGAGGAGGAACTACTTCTCATCCGAAGTATCCCATTGCAGGGCCACTGAGTACATAATGAAGGGAGTGTACATAAACACAGCCCTACTCAATGCATCTTGTGCGGCAATGGATGACTTCCAGTTAATCCCAATGATAAGTAAATGCAGGACGAAAGAAGGAAGGAGAAAGACAAATCTATATGGCTTCATTGTAAAAGGGAGATCTCATTTGAGGAACGATACTGACGTTGTAAATTTTGTAAGTATGGAGTTTTCACTTACTGACCCGAGGCTAGAGCCACACAAATGGGAGAAGTATTGTGTTCTCGAAATAGGAGACATGCTTCTACGAACTTCAATTGGCCAAGTGTCGAGGCCAATGTTTCTGTATGTAAGGACCAATGGAACCTCCAAAATCAAAATGAAGTGGGGTATGGAAATGAGACGTTGCCTTCTTCAATCTCTTCAACAGATTGAGAGCATGATCGAGGCTGAATCCTCTGTTAAAGAAAAGGACATGACCAAAGAATTTTTTGAAAACAGATCTGAAACATGGCCCATTGGGGAATCACCCAAAGGGGTGGAAGAAGGCTCCATTGGGAAAGTATGCAGGACCTTACTGGCAAAGTCAGTATTCAATAGCCTGTACGCATCCCCACAACTCGAGGGATTTTCAGCAGAATCAAGAAAGCTACTTCTAATTGTTCAGGCACTTAGGGACAACCTGGAACCTGGGACCTTTGATCTTGAAGGGCTATATGATGCAATTGAGGAGTGCCTGATTAACGATCCCTGGGTTTTGCTTAATGCGTCTTGGTTCAACTCCTTCCTTGTGCATGCACT
>CY037951.1_Influenza_A_virus_(A/swine/England/WVL16/1998(H1N1))_segment_3_sequence
ATGGAAGACTTTGTGCGGCAATGCTTCAATCCAATGATCGTCGAGCTTGCGGAAAAAGCAATGAAAGAACATGGAGAAGACCCAAAAATTGAAACAAACAAATTTGCTGCAATATGTACACACCTGGAAGTCTGTTTCATGTATTCGGATTTCCACTTCATCGATGAACGAGGTGAATCAATAGTCGTAGAATCTGATGATCCAAATGCACTCCTAAAGCACAGATTTGAGATAATTGAGGGGAGGGATCGCACAATGGCCTGGACAGTGGTGAACAGCATCTGCAATACTACAGAGGTTGAGAAGCCCAAGTTTCTTCCGGATCTATATGACTATAAGGAGAACCGATTCATTGAAATTGGTGTAACAAGAAGAGAAGTTCACATATACTACCTAGAAAAAGCCAACAAGATAAAATCAGAGAAGACACACATCCACATTTTTTCGTTTACTGGGGAAGAAATGGCTACTAAGGCAGATTACACTCTTGACGAGGAGAGCAGAGCAAGAATCAAAACCAGACTGTTCACTATCAGGCAGGAAATGGCCATTAGGGGCCTATGGGACTCCTTTCGTCAGTCCGAAAGAGGCGAAGAGACAATTGAAGAAAGGTTTGAAATCAAGGGAACCATGCGTAGGCTTGCCAACCAAAGTCTCCCGCCGAACTTCTCCAGCCTTGAAAACTTTAGAGCCTATGTGGATGGATTCAAACCGAACGGCTGCATTGAGGGCAAGCTTTCTCAAATGTCCAAAGAAGTGAATGCCAGGATTGACCCATTCTTGAGGGAAACACCACGCTCTCTCAGATTACCTGATGGACCTCCCTGTTCTCAACGGTCAAAATTCCTGCTAATGGATGCCTTAAAATTAAGCATTGAGGATCCAAGTCATGAGGGGGAGGGTATACCGCTGTATGATGCAATCAAGTGCATGAAGACATTTTTCGGATGGAAAGAGCCCAACATTGTAAAACCACATGAAAAGGGCATAAATCCCAATTATCTCCTGGCTTGGAAACAGGTGCTAGCAGAGCTACAGGACATTGAAAATGAGGAGAAAATCCCAAAGACTAAAAACATGAAGAAAACAAGCCAGTTAAAATGGGCCCTTGGTGAAAACATGGCACCTGAGAAAGTGGATTTTGAAGATTGCAAAGATATTGGTGATTTAAAACAGTATGACAGTGATGAGCCAAAAATGAGATCACTGGCAAGCTGGATTCAGAATGAATTCAACAAAGCATGTGAGTTGACTGATTCTAGCTGGATAGAACTTGACGAAATAGGGGAGGATGTCGCCCCAATCGAGCACATTGCGAGCATGAGGAGGAACTACTTCACAGCAGAAGTGTCCCATTGCAGGGCCACTGAGTACATAATGAAGGGGGTGTACATAAACACAGCCTTACTCAATGCATCTTGTGCAGCCATGGACGACTTCCAGTTAATCCCAATGATAAGCAAGTGCAGGACGAAAGAAGGAAGGCGGAAGACAAATCTATATGGATTCATTGTAAAAGGGAGATCGCATTTGAGGAACGATACTGACGTGGTGAATTTTGTGAGTATGGAGTTTTCTCTTACTGATCCGAGGCTGGAGCCACACAAGTGGGAGAAGTATTGTGTCCTTGAGATAGGAGACATGCTCATACGAACTTCAATCGGCCAAGTGTCGAGGCCAATGTTTCTGTATGTGAGAACCAATGGAACTTCCAAGATCAAAATGAAGTGGGGTATGGAAATGAGACGTTGCCTTCTTCAATCTCTTCAACAGATTGAGAGCATGATCGAGGCAGAGTCCTCTGTCAAAGAAAAAGACATGACCAAAGAATTTTTTGAAAACAAATCTGAAACCTGGCCCATTGGGGAATCACCCAAAGGGGTGGAAGAAGGCTCCATTGGGAAAGTATGCAGGACCTTACTGGCAAAATCTGTATTCAATAGCCTGTACGCATCTCCACAACTCGAGGGATTTTCAGCTGAATCAAGAAAGTTACTCCTGATTGTTCAGGCACTTAGGGACAACCTGGAACCTGGGACCTTTGATCTTGAAGGGCTATATGGTGCAATTGAGGAGTGCCTGATTAATGACCCCTGGGTTTTGCTTAATGCGTCTTGGTTCAACTCCTTCCTTGTGCACGCACT
>AB434351.1_Influenza_A_virus_(A/swine/Udon_Thani/NIAH464/2004(H3N2))_PA_gene_for_polymerase_PA_complete_cds
ATGGAAGACTTTGTGCGACAATGCTTCAATCCAATGATCGTCGAGCTTGCGGAAAAAGCAATGAAAGAACATGGAGAGGACCCGAAAATTGAAACAAACAAGTTTGCTGCAATATGCACACACCTGGAAGTCTGTTTCATGTATTCGGATTTCCACTTCATCGATGAACGAGGTGAATCAGTAGTTGTAGAATCTGGCGATCCAAATGCACTCCTAAAGCACAGATTTGAAATAATCGAGGGAAGGGATCGCACAATGGCCTGGACAGTGGTGAACAGCATCTGCAATACTACAGAGGTTGAGAAGCCCAAGTTTCTTCCGGATCTATATGACTATAAGGAGAACCGATTCATTGAAATTGGTGTAACAAGAAGAGAAGTCCACATATACTACTTAGAAAAAGCCAACAAGATAAAATCAGAGAAAACACACATCCACATTTTCTCGTTCACAGGGGAAGAAATGGCCACTAAGGCAGATTACACTCTTGACGAGGAAAGCAGAGCAAGAATTAAGACCAGGCTATTCACCATCAGGCAGGAAATGGCCATTAGGGGCCTATGGGACTCCTTTCGTCAGTCCGAAAGAGGCGAAGAGACAATTGAAGAAAGATTTGAAATCAAGGGAACCATGCGTAGGCTTGCCAACCAAAGCCTCCCGCCGAACTTCTCCAGCTTTGAAAACTTTAGAGCCTATGTGGACGGATTCGAGCCGAACGGCTGCATTGAGGGCAAGCTTTCTCAAATGTCCAAAGAAGTAAATGCCAGGATTGACCCATTCTTGAGGGAAACACCACGCCCTCTCAGATTGCCCGATGGACCTCCCTGTTCTCAACGGTCAAAATTCCTTCTGATGGATGCCTTAAAACTAAGTATTGAGGACCCGAGTCATGAGGGGGAGGGGATACCACTATATGATGCAATCAAATGCATGAAGACATTTTTCGGATGGAAAGAGCCCAACATTATCAAACCACACGAGAAGGGCATAAATCCCAACTATCTCTTAGCTTGGAAACAAGTGCTAGCAGAGCTACAGGACATTGAAAATGAGGAGAAAATCCCAAAGACTAAAAACATGAAGAAAACAAGTCAGCTAAAGTGGGCACTTGGCGAAAACATGGCACCTGAGAAAGTAGATTTTGAAGACTGCAAAGATATTGGTGATTTAAAACAATATGACAGTGATGAGCCAACAATGAGATCACTGGCAAGCTGGATTCAGAGCGAATTCAACAAGGCATGTGAGCTGACTGATTCCAGTTGGATAGAACTTGACGAAATAGGGGAGGATATAGCCCCTATCGAGCATATTGCGAGTATGAGGAGGAATTACTTCACAGCAGAAGTGTCCCATTGCAGGGCCACTGAGTACATAATGAAGGGAGTATACATAAACACAGCCTTACTCAATGCATCTTGTGCAGCCATGGATGACTTCCAATTAATCCCAATGATAAGCAAGTGCAGGACGAAGGAAGGAAGGCGGAAAACAAATCTATATGGATTCATTATAAAAGGGAGATCTCATTTGAGGAACGACACTGACGTGGTAAATTTTGTGAGTATGGAGTTTTCTCTTACTGACCCGAGACTGGAGCCACACAAGTGGGAAAAGTATTGTGTTCTTGAAGTAGGAGACATGCTCCTACGAACCTCAATTGGTCAAGTATCGAGGCCAATGTTTCTGTACGTGAGGACCAATGGAACCTCAAAAATCAAAATGAAATGGGGTATGGAAATGAGGCGTTGTCTTCTTCAATCTCTTCAACAGATTGAGAGCATGATCGAGGCGGAATCCTCTGTCAAAGAAAAGGACATGACCAAAGAATTTTTTGAGAACAAATCTGAAACATGGCCCATTGGGGAATCACCCAAAGGGGTGGAAGAAGGCTCCATCGGGAAGGTATGCAGGACCTTATTGGCAAAGTCTGTATTCAATAGCCTGTACGCATCCCCACAACTCGAGGGATTTTCAGCTGAATCAAGAAAGTTACTTCTAATTGTTCAGGCACTTAGGGACAGCCTGGAACCTGGGACCTTTGATCTTGAAGGGCTATATGATGCAATTGAGGAGTGCCTGATTAATGATCCCTGGGTTTTGCTTAATGCGTCTTGGTTCAACTCCTTCCTTGTGCATGCACT
>CY009377.1_Influenza_A_virus_(A/swine/Spain/33601/2001(H3N2))_segment_3_complete_sequence
ATGGAGGATTTTGTGCGGCAATGCTTCAATCCAATGATCGTCGAGCTTGCGGAAAAAGCAATGAAAGAATATGGAGAAGACCCAAAAGTTGAAACAAACAAATTCGCTGCAATATGTACACACCTGGAAGTCTGTTTCATGTATTCGGACTTCCACTTCATCGATGAACGAGGTGAATCAATAGTTGTAGAATCTGGTGATCCAAATGCACTCCTAAAGCACAGATTTGAAATAATTGAGGGAAGAGATCGCACAATGGCCTGGACAGTGGTGAACAGCATCTGCAATACTACAGAGGTTGAAAAGCCCAAGTTTCTTCCGGATCTATATGACTATAAGGAGAACCGATTCATTGAAATTGGTGTTACAAGAAGAGAAGTCCATATATACTACCTAGAAAAAGCCAACAAGATAAAATCAGAGAAGACACACATCCACATTTTCTCGTTCACTGGGGAAGAAATGGCCACTAAGGCAGATTATACTCTTGACGAAGAGAGCAGAGCAAGAATCAAAACCAGACTATTCACCATCAGACAGGAAATGGCCATTAGAGGCATATGGGACTCCTTTCGTCAATCCGAAAGAGGCGAAGAAACAATTGAAGAAAGATTTGAAATCAAGGGGACCATGCGTAGGCTTGCCAACCAAAGTCTCCCTCCGAACTTCTCCAGCTTTGAGAATTTTAGAGCCTATGTGGATGGATTCGAACCGAACGGCTGCATTGAGGGCAAGCTTTCCCAACTGTCCAAAGAAGTGAATGCCAGGATTGACCCATTCTTGAGAAACACACCACGCCCTCTAAGATTACCTGATGGACCTCCCTGTTCTCAACGGTCAAAGTTCTTGCTGATGGATGCCTTAAAATTAAGCATTGAAGATCCGAATCATGAGGGGGAGGGGATACCTCTATATGATGCAATCAAGTGCATGAAGACATTTTTCGGATGGAAAGAGCCCAACATTGTCAAACCACATGAGAAAGGCATAAACCCCAATTATCTCCTAGCTTGGAAACAGGTGCTAGCAGAGATACAGGACATTGAAAATGAGGAGAAAATCCCAAAGACAAAAAACATGAAGAAAACAAGTCAGCTAAAGTGGGCACTTGGTGAAAACATGGCACCTGAGAAAGTGGATTTTGAAGATTGCAAAAATATTGGTGATTTAAAGCAGTATGACAGTGATGAGCCGAAAACGAGATCACTGGCGAGCTGGATTCAGAGTGAATTCAACAAGGCATGTGAGTTGACTGATTCTAGTTGGATAGAACTTGACGAAATAGGAGAGGATGTTGCCCCAATTGAACATATTGCGAGTATGAGAAGGAACTACTTCACAGCAGAAGTGTCCCATTGCAGGGCCACTGAGTACATAATGAAGGGGGTATACATAAATACAGCCTTACTCAATGCATCTTGTGCAGCCATGGATGATTTCCAATTAATCCCAATGATAAGCAAGTGTAGGACGAAAGAAGGGAGGCGGAAGACAAATCTATATGGGTTCATTGTAAAAGGGAGATCTCATTTGAGGAACGATACTGATGTGGTAAATTTTGTGAGTATGGAGTTTTCACTTACTGACCCGATGCTGGAGCCACACAAGTGGGAGAAGTATTGTGTTCTTGAAATAGGAGACATGCTTCTGCGAACTTCAATTGGCCAAGTGTCGAGACCAATGTTTCTGTATGTGAGAACCAATGGAACCTCCAAAATCAAAATGAAGTGGGGTATGGAAATGAGACGTTGCCTTCTCCAATCCCTTCAACAGGTTGAGAGCATGATCGAGGCGGAATCCTCTGTTAAAGAAAAGGACATGACCAAAGAATTTTTTGAAAACAAATCTGAAACATGGCCCATTGGGGAATCACCCAGAGGAGTGGAGGAAGGCTCCATTGGGAAAGTATGCAGGACCTTACTGGCAAGGTCTGTATTCAATAGCCTGTACGCATCCCCACAACTCGAGGGATTCTCAGCTGAATCAAGAAAGTTGCTTCTAATTGTTCAGGCACTTAGGGACAACCTGGAACCTGGAACCTTTGATCTTGAAGGGCTATATGATGCAATTGAGGAGTGCCTGATTAATGATCCCTGGGTTTTGCTTAACGCGTCTTGGTTCAACTCCTTCCTTGTGCATGCACT
>CY038508.1_Influenza_A_virus_(A/Siena/3/1995(H3N2))_segment_3_complete_sequence
ATGGAAGATTTTGTGCGACAATGCTTCAACCCGATGATTGTCGAACTTGCAGAAAAGGCAATGAAAGAGTATGGAGAGGATCTGAAAATTGAAACAAACAAATTTGCAGCAATATGCACTCACTTGGAGGTATGTTTCATGTATTCAGATTTTCATTTCATCAATGAACAAGGTGAATCAATAGTGGTAGAACTTGATGATCCAAATGCACTGTTAAAGCACAGATTTGAAATAATAGAGGGGAGAGACAGAACGATGGCCTGGACAGTAGTAAACAGTATCTGCAACACTACTGGAGCTGAGAAACCGAAGTTTCTGCCAGATTTGTATGATTACAAGGAGAACAGATTCATCGAAATTGGAGTAACAAGGAGAGAAGTCCACGTATATTACCTTGAAAAGGCCAATAAAATTAAATCTGAGAATACACACATCCACATTTTCTCATTCACTGGGGAGGAGATGGCCACAAAGGCAGACTACACTCTCGACGAGGAAAGCAGGGCTAGGATTAAGACCAGGCTATTTACCATAAGACAAGAAATGGCCAACAGAGGCCTCTGGGATTCCTTTCGTCAGTCCGAAAGAGGCGAAGAGACAATTGAAGAAAAATTTGAAATCTCAGGAACTATGCGCAGGCTTGCCGACCAAAGCCTCCCGCCGAACTTCTCCTGCCTTGAGAATTTTAGAGCCTATGTGGATGGATTCGAACCGAACGGCTGCATTGAGGGCAAGCTTTCTCAAATGTCCAAAGAAGTGAATGCCAAAATTGAACCTTTTCTGAAGACAACACCAAGACCAATCAAACTTCCGAATGGACCTCCTTGTTATCAGCGGTCCAAATTCCTTCTGATGGATGCTTTAAAATTAAGCATTGAAGACCCAAGTCACGAAGGAGAAGGAATACCACTATATGATGCGATCAAGTGCATAAGAACATTCTTTGGATGGAAAGAACCCTATATAGTCAAACCACACGAAAAGGGAATAAATTCAAATTACCTACTGTCATGGAAGCAAGTAATGGCAGAATTGCAGGACATTGAAACTGAGGAGAAGATTCCAAGAACTAAAAACATGAAGAAAACGAGTCAACTAAAGTGGGCTCTTGGTGAAAACATGGCACCAGAGAAAGTAGACTTTGACAACTGCAGAGACATAAGCGATTTGAAGCAATATGATAGTGACGAACCTGAATTGAGGTCACTTTCAAGCTGGATACAGAATGAGTTCAACAAGGCATGCGAGCTGACTGATTCAATCTGGATAGAGCTCGATGAAATTGGAGAAGACATAGCCCCAATTGAGTACATTGCAAGCATGAGGAGGAATTATTTCACAGCAGAGGTGTCCCATTGCAGAGCCACTGAGTACATAATGAAGGGGGTATACATTAATACTGCCTTGCTCAATGCATCCTGTGCAGCAATGGACGATTTTCAACTAATTCCCATGATAAGCAAGTGCAGAACTAAAGAGGGAAGGCGAAAAACCAATTTATATGGATTCATCATAAAAGGGAGATCTCACTTAAGGAATGACACAGATGTGGTAAACTTTGTGAGCATGGAGTTTTCTCTCACTGACCCGAGGCTTGAGCCACATAAATGGGAGAAATACTGTGTCCTTGAGATAGGAGATATGTTACTAAGAAGTGCCATAGGCCAAATGTCAAGGCCTATGTTCTTGTATGTGAGGACAAATGGAACATCAAAGATCAAAATGAAATGGGGAATGGAGATGAGACGTTGCCTCCTTCAGTCACTCCAGCAGATCGAGAGCATGATTGAAGCCGAGTCCTCGGTTAAAGAGAAAGACATGACCAAAGAGTTTTTTGAGAATAAATCAGAAGCATGGCCCATTGGGGAGTCCCCCAAGGGAGTGGAAGAAGGTTCCATTGGGAAAGTTTGTAGGACTTTGTTGGCTAAGTCGGTGTTCAATAGCCTGTATGCATCTCCACAATTAGAAGGATTTTCAGCGGAGTCAAGAAAACTGCTCCTTGTTGTTCAGGCTCTTAGGGACAACCTTGAACCTGGGACCTTTGATCTTGGGGGGCTATATGAAGCAATTGAGGAGTGCCTGATTAATGATCCCTGGGTTTTGCTCAATGCGTCTTGGTTCAACTCCTTCCTGAAACATGCATT
>CY011909.1_Influenza_A_virus_(A/New_York/720/1994(H3N2))_segment_3_complete_sequence
ATGGAAGATTTTGTGCGACAATGCTTCAACCCGATGATTGTCGAACTTGCAGAAAAGGCAATGAAAGAGTATGGAGAGGATCTGAAAATCGAAACAAACAAATTTGCAGCAATATGCACTCACTTGGAGGTATGTTTCATGTATTCAGATTTTCATTTCATCAATGAACAAGGCGAATCAATAGTGGTAGAACTTGATGATCCAAATGCACTGTTAAAACACAGATTTGAAATAATAGAGGGAAGAGACAGAACAATGGCCTGGACAGTAGTAAACAGTATTTGCAACACTACTGGAGCTGAGAAACCAAAGTTTCTGCCGGATTTGTATGATTACAAGGAGAACAGATTCATCGAAATTGGAGTAACAAGGAGAGAAGTCCACATATATTACCTTGAAAAGGCCAATAAAATTAAATCTGAGAATACACACATCCACATTTTCTCATTCACTGGGGAAGAAATGGCCACAAAGGCAGACTACACTCTCGACGAAGAAAGTAGGGCTAGGATTAAGACCAGGCTATTTACCATAAGACAAGAAATGGCCAACAGAGGCCTCTGGGATTCCTTTCGTCAGTCTGAAAGAGGCGAAGAAACAATCGAAGAAAAATTTGAAATCTCAGGAACTATGCTCAGGCTTGCCGACCAAAGTCTCCCGCCGAACTTCTCCTGCCTTGAGAATTTTAGAGCCTATGTGGATGGATTCGAACCGAACGGCTGCATTGAGGGCAAGCTTTCTCAAATGTCCAAAGAAGTGAATGCCAAAATTGAACCTTTTCTGAAGACAACACCAAGACCAATCAAACTTCCGAATGGACCTCCTTGTTATCAGCGGTCCAAATTCCTTCTGATGGATGCTTTAAAATTAAGCATTGAAGACCCAAGTCACGAAGGAGAGGGGATACCACTATATGATGCGATCAAGTGCATAAGAACATTCTTTGGATGGAAAGAGCCCTACATAGTCAAACCACATGAAAAGGGAATAAATTCAAATTATCTGCTGTCATGGAAGCAAGTACTGGCAGAATTGCAGGACATTGAAACTGAGGAGAAGATTCCAAGAACTAAAAACATGAAGAAAACGAGTCAACTAAAGTGGGCTCTTGGTGAGAACATGGCACCAGAGAAAGTAGACTTTGACAACTGCAGAGACATAAGCGATTTGAAGCAATATGATAGTGACGAACCTGAATTGAGGTCACTTTCAAGCTGGATACAGAATGAGTTCAACAAGGCATGCGAGCTGACTGATTCAATCTGGATAGAGCTCGATGAAATTGGAGAAGACGTGGCCCCAATTGAATACATTGCAAGCATGAGGAGGAATTATTTCACAGCAGAGGTGTCCCATTGCAGAGCCACTGAATACATAATGAAGGGGGTATACATTAATACTGCCTTGCTCAATGCATCCTGTGCAGCAATGGACGATTTTCAACTAATTCCCATGATAAGCAAGTGCAGAACTAAAGAGGGAAGGCGAAAAACCAATTTATATGGATTCATCATAAAAGGAAGATCTCACTTAAGAAATGACACAGATGTGGTAAACTTTGTGAGCATGGAGTTTTCTCTCACTGACCCGAGACTTGAGCCACATAAATGGGAGAAATACTGTGTCCTTGAGATAGGAGATATGTTACTAAGAAGTGCCATAGGCCAAATGTCAAGGCCTATGTTCTTGTATGTGAGGACAAATGGAACATCAAAGATCAAAATGAAATGGGGAATGGAGATGAGGCGTTGCCTCCTTCAGTCACTCCAGCAAATTGAGAGCATGATTGAAGCCGAGTCCTCTGTTAAAGAGAAAGACATGACTAAAGAGTTTTTTGAGAATAAATCAGAAGCATGGCCCATTGGGGAGTCCCCCAAGGGAGTGGAAGAAGGTTCCATTGGGAAAGTCTGTAGGACTTTATTGGCTAAGTCGGTGTTCAATAGCCTGTATGCATCTCCACAATTGGAAGGATTTTCAGCGGAATCAAGAAAACTGCTCCTTGTTGTTCAGGCTCTTAGGGACAACCTTGAACCTGGAACCTTTGATCTTGGGGGGCTATATGAAGCAATTGAGGAGTGCCTGATTAATGATCCCTGGGTTTTGCTCAATGCGTCTTGGTTCAACTCCTTCCTAACACATGCATT
>DQ150424.2_Influenza_A_virus_(A/swine/MI/PU243/04_(H3N1))_polymerase_(PA)_gene_complete_cds
ATGGAAGACTTTGTGCGACAATGCTTCAATCCAATGATCGTCGAGCTTGCGGAAAAAGCAATGAAAGAATATGGAGAAGATTCGAAAATCGAAACCAACAAATTCGCTGCAATATGCACACACTTGGAAGTCTGTTTCATGTATTCGGATTTCCATTTCATTGACGAACGGGGTGAATCAATCATTGTAGAATCTGGTGATCCAAATGCATTGCTGAAGCACCGATTTGAGATAATTGAAGGAAGAGACAGGACCATGGCCTGGACAGTAGTGAACAGTATCTGCAACACCACAGGGGTAGAGAAGCCTAAATTTCTTCCGGATTTATACGACTACAAAGAAAACCGATTCGTTGAAATTGGAGTGACACGAAGGGAGGTCCACATATACTACCTAGAGAAAGCCAACAAAATAAAATCCGAGAAAACACACATTCATATTTTTTCATTCACTGGAGAGGAGATGGCCACCAAAGCGGACTACACCCTTGATGAAGAGAGCAGGGCAAGAATCAAAACCAGGCTTTTCACCATAAGACAAGAGATGGCCAGTAGGGGTCTATGGGATTCCTTTCGTCAGTCCGAGAGAGGCGAAGAGACAATTGAAGAAAGATTTGAAATTACAGGAACCATGCGCAGGCTTGCCGACCAAAGTCTCCCACCGAACTTCTCCAGCCTTGAAAACTTTAGAGCCTATGTAGATGGGTTCGAACCAAACGGCTGCATTGAGGGCAAGCTTTCTCAAATGTCAAAAGGAGTGAGTGCCCAAATTGAACCATTCTTGAAGACAACACCACGCCCTCTCAGATTGCCTGATGGGCCTCCTTGCTCTCAGCGGTCAAAGTTCTTGCTGATGGATGCTCTGAAACTAAGTATTGAAGACCCGAGTCATGAGGGGGAAGGAATACCACTATATGATGCAATCAAGTGCATGAAGACATTTTTTGGCTGGAAAGAGCCTAACATAATCAAACCACATGAGAAAGGCATAAACCCCAATTATCTACTGGCTTGGAAGCAGGTGCTAGCAGAGCTCCAGGACATTGAAAATGAAGAGAAGATCCCAAAGACAAAGAACATGAAGAGAACAAGCCAATTGAAGTGGGCACTTGGTGAGAATATGGCACCAGAGAAAGTAGATTTTGATGACTGCAAAGATGCCGGTGATCTTAAACAGTATGACAGCGATGAGCCAGAGCCCAGATCTCTAGCAAGCTGGGTCCAAAATGAATTCAACAAGGCATGTGAATTGACCGATTCAAGCTGGATAGAACTTGATGAGATAGGAGAAGATGTTGCCCCGATTGAACACATCGCAAGCATGAGGAGGAACTATTTTACAGCAGAAGTGTCCCATTGCAGGGCTACTGAATACATAATGAAGGGAGTGTACATAAATACGGCTTTGCTTAATGCATCTTGTGCAGCCATGGATGACTTTCAGCTGATCCCAATGATAAGCAAATGTAGGACCAAAGAAGGAAGACGAAAAACAAATCTGTATGGTTTCATTATAAAAGGAAGGTCCCATCTGAGAAATGATACTGACGTGGTGAACTTTGTAAGCATGGAGTTCTCCCTAACTGACCCGAGACTGGAGCCACACAAATGGGAAAAGTACTGTGTTCTTGAAATAGGAGACATGCTCCTGAGGACTGCGATAGGCCAAGTGTTGAGGCCCATGTTCCTATATGTGAGAACCAATGGAACCTCCAAGATCAAGATGAAATGGGGCATGGAAATGAGGCGCTGCCTTCTTCAGTCTCTTCAGCAGATTGAGAGCATGATTGAGGCTGAGTCTTCTGTCAAAGAGAAAGACATGACCAAAGAATTCTTTGAAAACAAATCGAAAACATGGCCAATCGGAGAATCACCCAAAGGAGTGGAGGAAGGCTCTATTGGGAAAGTGTGCAGGACCTTACTGGCAAAATCTGTATTAAACAGTCTATACGCGTCTCCACAACTTGAGGGGTTTTCGGCTGAATCGAGAAAATTGCTTCTCATTGTTCAGGCACTTAGGGACAACTTGGAACCTGGAACCTTCGATCTTGGGGGGCTATATGAAGCAATCGAGGAGTGCCTGATTAATGATCCCTGGGTTTTGCTTAATGCATCTTGGTTCAACTCCTTCCTCACACATGCACT
>EU604693.1_Influenza_A_virus_(A/swine/OH/511445/2007(H1N1))_segment_3_polymerase_PA_(PA)_gene_complete_cds
ATGGAAGACTTTGTGCGACAATGCTTCAATCCAATGATCGTCGAGCTTGCGGAAAAGGCAATGAAAGAATATGGAGAAGATTCGAAAATCGAAACCAACAAGTTCGCTGCAATATGCACGCACTTGGAAGTCTGTTTCATGTATTCGGATTTCCATTTCATTGACGAACAGGGTGAATCAATCATTGTAGAATCTGGTGATCCAAATGCATTGCTGAAGCACCGATTTGAGATAATTGAAGGAAGAGACAGGACTATGGCCTGGACAGTAGTGAACAGTATCTGCAACACCACAGGGGTAGAGAAGCCTAAATTTCTTCCGGATTTATACGACTACAAAGAAAACCGATTCGTTGAAATTGGAGTGACACGAAGGGAGGTCCACATATACTACCTAGAGAAAGCCAACAAAATAAAATCCGAGAAGACACACATTCATATTTTTTCATTCACTGGAGAGGAGATGGCCACCAAAGCGGACTACACCCTTGATGAAGAGAGCAGGGCAAGAATCAAAACCAGGCTCTTCACCATAAGACAAGAGATGGCCAGTAGGGGTCTATGGGATTCCTTTCGTCAGTCCGAGAGAGGCGAAGAGACAATTGAAGAAAGATTTGAAATTACAGGAACCATGCGCAGGCTTGCCAACCAAAGTCTCCCACCGAACTTCTCCAGCCTTGAAAACTTTAGAGCCTATGTAGATGGGTTCGAACCAAACGGCTGCATTGAGGGCAAGCTTTCTCAAATGTCAAAAGAAGTGAGTGCCCAAATTGAACCATTCTTGAAGACAACACCACGCCCTCTCAGATTGCCTGATGGGCCTCCTTGCTCTCAGCGGTCAAAGTTCTTGCTGATGGATGCTCTGAAACTAAGTATTGAAGACCCGAGTCATGAGGGGGAAGGAATACCACTATATGATGCAATCAAGTGCATGAAGACATTTTTTGGCTGGAAAGAGCCTAACATAATCAAACCACATGAGAAAGGCATAAACCCCAATTATCTACTGGCTTGGAAGCAAGTGCTAGCAGAGCTCCAGGACATTGAAAATGAAGAGAAGATCCCAAGGACAAAGAACATGAAGAGAACAAGCCAATTGAAGTGGGCCCTTGGTGAGAATATGGCACCAGAGAAAGTAGATTTTGATGACTGCAAAGATGTCGGTGATCTCAAACAGTATGACAGCGATGAGCCAGAGCCCAGATCTCTAGCAAGCTGGGTCCAAAATGAGTTCAACAAGGCATGTGAATTGACCGATTCAAGCTGGATAGAACTTGATGAGATAGGAGAAGATGTTGCCCCGATTGAACACATCGCAAGCATGAGGAGGAACTATTTTACAGCAGAAGTGTCCCATTGCAGGGCTACTGAATACATAATGAAGGGAGTGTACATAAATACGGCTCTACTTAATGCATCTTGTGCAGCCATGGAAGACTTTCAGCTGATCCCAATGATAAGCAAATGTAGGACCAAAGAAGGAAGACGAAAAACAAATCTGTATGGTTTCATTATAAAAGGAAGGTCCCATCTGAGAAATGATACTGACGTGGTGAACTTTGTAAGCATGGAGTTCTCCCTCACTGACCCGAGACTGGAGCCACACAAATGGGAAAAGTACTGTGTTCTTGAAATAGGAGACATGCTCCTGAGGACTGCGATAGGCCAAGTGTCGAGGCCCATGTTCCTATATGTGAGAACCAATGGAACCTCCAAGATCAAGATGAAATGGGGCATGGAAATGAGGCGCTGCCTTCTCCAGTCTCTTCAGCAGATTGAGAGCATGATTGAGGCTGAGTCTTCTGTCAAAGAGAAAGACATGACCAAGGAATTCTTTGAAAACAAATCGGAAACATGGCCAATCGGAGAATCACCCAAAGGAGTGGAGGAAGGCACTATTGGGAAAGTGTGCAGGACCTTACTGGCAAAATCTGTATTCAACAGTCTATACGCGTCTCCACAACTTGAGGGGTTTTCTGCTGAATCGAGAAAATTGCTCCTCATTGTTCAGGCACTTAGGGACAACTTGGAACCTGGGACCTTTGATCTTGGAGGGCTATATGAAGCAATCGAGGAGTGCCTGATTAATGATCCCTGGGTTTTGCTTAATGCATCTTGGTTCAACTCCTTCCTCACACATGCACT
>FJ374517.1_Influenza_A_virus_(A/swine/Shanghai/1/2007(H1N2))_segment_3_polymerase_PA_(PA)_gene_complete_cds
ATGGAAGACTTTGTGCGACAATGCTTCAATCCAATGATCGTCGAGCTTGCGGAAAAGGCAATGAAAGAATATGGAGAAGATCCGAAAATCGAAACTAACAAGTTCGCTGCAATATGCACACACTTGGAAATCTGTTTCATGTATTCGGATTTTCACTTCATCGACGAGCGGGGTGAGTCAATAATTGTAGAATCTGGTGATCCAAATGCATTGCTGAAGCACCGATTTGAGATAATTGAAGGAAGAGACCGTACCATGGCCTGGACAATAGTGAACAGTGTCTGCAACACCACAGGAGTAGAGAAGCCTAAATTTCTTCCGGATTTGTATGATTACAAAGAGAACCGATTCATTGAAATTGGAGTGACACGGAGGGAGGTCCATATATACTACCTAGAGAAAGCCAACAAAATAAAATCCGAGAAGACACACATTCACATTTTTTCATTCACTGGAGAGGAGATGGCCACCAAAGCGGACTACACCCTTGATGAAGAGAGCAGGGCAAGAATCAAAACCAGGCTCTTCACCATAAGACAAGAAATGGCCAGTAGGGGTCTATGGGATTCCTTTCGTCAGTCCGAGAGAGGCGAAGAGACAATTGAAGAAAGATTTGAAATTACAGGAACCATGCACAGGCTTGCTGACCAAAGTCTCCCACCAAGCTTTTCAAGCCTTGAAAACTTTAGAGCCTATGTAGATGGATTCGAACCAAACGGCTGCATTGAGGGCAAGCTTTCTCAAATGTCAAAAAAAGTGAGCGCCAAAATTGAACCATTATTGAAGGCAACACCACGTCCCCTCAGATTACCTGATGGACCTCCTTGCTATCAGCGGTCAAAGTTCTTGCTGATGGATGCTCTGAAACTAAGTATTGAAGACCCGAGTCATGAGGGGGAAGGGATACCACTATATGATGCAATCAAATGCATGAAGACATTTTTTGGCTGGAAAGAGCCTAACATAATCAAACCACATGAGAAAGGCATAAACCCCAATTATCTCCTGGCTTGGAAGCAGGTGCTAGCAGAACTACAGGACATTGAAAATGAAGAGAAGATCCCAAAGATAAAGAACATGAAGAGAACAAGCCAACTGAAGTGGGCACTCGGTGAGAATATGGCACCAGAGAAAGTAGACTTTGATGACTGCAAAGATGTTGGTGATCTTAAACAGTATGACAGTGATGAACCAGAGCCCAGATCTCTATCAAGCTGGGTCCAAAATGAATTCAATAAGGCATGTGAATTGACCGATTCAAGCTGGATAGAACTTGATGAGATAGGAGAAGATGTTGCCCCGATTGAACACATCGCAAGCATGAGGAGGAACTATTTTACAGCAGAAGTGTCCCATTGCAGGGCTACTGAATACATAATGAAGGGAGTGTACATAAACACGGCTTTGCTCAATGCATCTTGTGCAGCCATGGATGATTTCCAGCTGATCCCAATGATAAGCAAATGTAGAACCAAAGAAGGAAGACGGAAAACAAACCTGTATGGGTTCATTATAAAAGGAAGATCTCATTTGAGAAATGATGCTGACGTGGTGAACTTTGTAAGTATGGAGTTCTCCCTCACTGACCCGAGATTGGAGCCACACAAATGGGAAAAGTACTGTGTTCTTGAAATAGGAGACATGCTCCTGAGGACTGCGATAGGTCAAGTGTCGAGGCCCATGTTCCTATATGTAAGAACCAATGGAACCTCCAAGATCAAAATGAAATGGGGCATGGAAATGAGGCGCTGCCTTCTTCAGTCTCTTCAGCAGATTGAGAGCATGATTGAGGCCGAGTCTTCTGTCAAAGAGAAAGACATGACCAAGGAATTCTTTGAAAACAAATCGGAAACATGGCCAATTGGAGAATCACCCAAGGGAGTGGAGGAAGGCTCTATTGGGAAAGTGTGCAGGACCTTACTGGCAAAATCTGTATTCAACAGTCTGTACGCGTCTCCACAACTTGAGGGGTTTTCGGCTGAATCGAGAAAATTGCTTCTCATTGTTCAGGCATTTAGGGACAACCTGGAACCTGGGACCTTCGATCTTGGGGGGCTATATGAAGCAATCGAGGAGTGCCTGATTAATGATCCCTGGGTTTTGCTTAATGCATCTTGGTTCAACTCCTTCCTCACACATGCACT
>AB434391.1_Influenza_A_virus_(A/swine/Hokkaido/2/1981(H1N1))_PA_gene_for_polymerase_PA_complete_cds
ATGGAGGACTTCGTGCGACAGTGCTTCAATCCGATGATTGTCGAACTTGCAGAAAAGACAATGAAAGAGTACGGGGAGAACCCAAAGATCGAAACAAACAAATTTGCAGCGATATGCACACACATGGAGGTATGCTTCATGTATTCAGATTTCCACTTCATCAATGAGCGGGGTGAATCAATAATCATAGAGCCTGGTGATTCTAATGCACTGCTGAAACATAGATTTGAAATAATTGAAGGAAGGGATCGGAATATGGCTTGGACAGTGGTAAACAGTATTTGTAACACTACAGGGGTTGGAAAACCAAGGTTTCTCCCAGATCTGTATGACTACAAGGAAGATAGATTCATTGAGATTGGTGTAACAAGGAGAGAAGTCCATGTATACTACCTGGAGAAGGCCAATAAGATAAAATCTGAAGAGACGCACATCCATATTTTCTCATTTACAGGAGAAGAAATGGCAACAAAGGCCGACTACACACTGGATGAAGAAAGTAGAGCTAGAATAAAGACCAGGCTATTCACCATAAGACAAGAGATGGCTAGCAGAGGTCTTTGGGATTCCTTTCGTCAGTCCGAGAGAGGCGAAGAGACAATTGAAGAAAGATTTGAAATCAAAGGGACGATGCGAAGGCTTGCTGACCAAAGTCTCCCACCAAACTTCTCAAGTTTTGATAACTTTAGAGCCTATGTGGATGGATTCGAGCCGAATGGCTACATTGAGGGCAAGCTTTCCCAAATGTCTAGAGAAGTAAATGCTAGAATAGAGCCTTTCTTGAGGACAACACCACGCCCGCTTAGGCTGCCATGTGGGCCTCCCTGTTTTCAAAGATCCAAATTTCTTTTGATGGATGCTCTGAAATTAAGCGTTGAAGATCCAAGCCATGAAGGAGAAGGAATACCGCTTTATGATGCTGTCAGATGCATGAAAACATTCTTTGGATGGAAGGAACCTAATATTGTTAAGCCACATGAAAAGGGAATAAATTCAAATTACCTTTTAGCATGGAAGCAAGTGCTGGCAGAAATACAGGACTTTGAGGATGATAAGAAAGTCCCGAGGGTTAAAAATATGAAAAAAACAAGCCCACTAAAATGGGCACTTGGTGAAAATATGGCCCCAGAAAAGGTGGACTTTGATGATTGTAAAGATGTGAGTGATCTGAAGCAATATGATAGTGATGAACCAGAATTTAGATCGCTTGCAAGTTGGATCCAAAATGAATTCAACAAAGCATGTGAACTGACTGATTCGAGCTGGTTAGAACTTGATGAGATTGGAGAGGATATAGCTCCAATTGAACATATTGCAAGCATGAGAAGGAACTACTTTACAGCAGAAGTGTCTCATTGCAGAGCTACAGAGTATATAATGAAGGGAGTATATATAAACACTGCTTTACTTAATGCATCCTGTGCAGCAATGGATGATTTTCAATTGATCCCAATGATAAGCAAATGTAGAACCAAAGAGGGAAGGCGGAAGACCAATTTATACGGATTCATCATAAAAGGAAGATCCCACTTAAGAAATGACACTGACGTGGTAAATTTTGTGAGTATGGAATTTTCCCTCACTGATCCAAGACTTGAACTACATAAATGGGAGAAGTACTGCATCCTTGAGATAGGAGACATGGTTCTAAGAACTGCCATAGGTCAAGTGGCAAGGCCTATGTTCCTGTACGTGAGAACAAACGGGACCTCAAAAATTAAAATGAAATGGGGAATGGAAATGAGACGTTGCCTCCTCCAGTCCCTCCAGCAGATTGAGAGTATGATTGAAGCAGAGTCATCTGTCAAAGAGAAAGATATGACCAAAGAATTCTTTGAAGACAAATCAGAAACTTGGCCCATTGGAGAGTCCCCCAAAGGGGTGGAAGAAGGTTCCATTGGAAAAGTCTGCAGGACGTTGTTGGCAAAGTCAGTTTTCAACTGCTTGTATGCGTCTCCACAATTAGAAGGATTCTCAGCTGAATCAAGGAAATTGCTTCTCATTGTTCAAGCTCTTAGGGACAACCTTGAACCTGGAACCTTTGATCTTGGGGGATTATATGAATCAATTGAGGAGTGCCTGATTAATGATCCCTGGGTTTTGCTTAATGCGTCTTGGTTCAACTCCTTCCTCACACATGCACT
>CY022338.1_Influenza_A_virus_(A/swine/Iowa/17672/1988(H1N1))_segment_3_complete_sequence
ATGGAAGACTTCGTACGACAGTGCTTCAACCCGATGATTGTTGAACTTGCAGAAAAGACAATGAAAGAATACGGGGAGAACCCAAAAATCGAAACAAACAAATTTGCAGCGATATGCACACATATGGAAGTATGCTTCATGTATTCAGATTTCCACTTCATCAATGAGCGGGGTGAATCAATAATCATAGAGCCTGGTGATTCTAATGCACTGCTGAAACACAGATTTGAAATAATTGAAGGAAGGGATCGGAATATGGCATGGACGGTGGTAAACAGTATTTGTAACACTACAGGGGTTGGGAAACCAAGGTATCTCCCAGATCTGTATGACTACAAAGAAGATAGATTCATTGAGATTGGTGTGACAAGAAGAGAAGTCCATATATACTACCTGGAGAAGGCCAATAAGATAAAGTCTGAAGAGACGCACATCCATATTTTCTCATTTACAGGAGAAGAAATGGCAACAAAAGCCGACTACACATTAGATGAAGAAAGTAGAGCCAGAATAAAGACCAGGCTATTCACCATAAGACAAGAGATGGCTAGCAGAGGTCTTTGGGATTCCTTTCGTCAGTCCGAGAGAGGCGAAGAGACAATTGAAGAAAGATTTGAAATCAAAGGGACGATGCGAAAGCTTGCTGACCAAAGTCTCCCACCAAACTTCTCAAGTTTCGACAACTTTAGAGCCTATGTAGATGGATTCGAGCCGAATGGCTACATTGAGGGCAAGCTTTCCCAAATGTCTAGAGAAGTAAATGCTAGAATCGAGCCTTTCTTGAAGACAACACCACGACCACTTAGGCTGCCAAATGGGCCTCCCTGTTTTCAAAGGTCCAAATTTCTTTTGATGGATGCTCTGAAATTAAGCATTGAGGATCCAAGCCATGAAGGAGAAGGAATACCGCTTTATGATGCGGTCAGATGCATGAAGACGTTCTTTGGGTGGAAGGAACCTACCATCATTAAGCCACATGAAAAGGGAATAAATTCAAATTACCTTTTAGCATGGAAGCAAGTGCTGGCAGAAATACAGGACTTTGAGGATGAGAAAAAAATTCCGAGGGTTAAAAATATGAAAAAAACAAGTCCACTAAAATGGGCACTTGGTGAAAATATGGCCCCAGAAAAGGTGGACTTTGATGATTGCAAAGATGTGAGTGATCTGAAGCAATATGATAGTGATGAACCAGAACTTAGATCGCTTGCAAGTTGGATCCAAAATGAATTCAACAAAGCATGTGAACTGACTGATTCGAGCTGGTTAGAGCTTGATGAGATTGGAGAGGATGTAGCTCCAATTGAACATATTGCAAGTATGAGAAGGAATTATTTTACAGCAGAAGTGTCTCATTGCAGAGCTACAGAGTACATAATGAAGGGAGTATATATAAATACTGCTTTGCTTAATGCATCCTGTGCAGCAATGGATGATTTTCAATTGATCCCAATGATAAGCAAATGTAGAACCAAAGAAGGAAGGCGAAAGACCAATTTATACGGATTCATCATAAAAGGAAGATCCCACTTAAGAAATGACACTGACGTGGTAAACTTTGTGAGCATGGAATTTTCCCTCACTGATCCAAGACTTGAACTGCATAAATGGGAGAAGTACTGCATCCTTGAGATAGGAGATATGGTTCTAAGAACTGCCATAGGTCAAGTGGCAAGGCCCATGTTTCTATACGTGAGGACAAACGGAACCTCAAAAATTAAAATGAAATGGGGGATGGAAATGAGACGTTGCCTCCTCCAGTCCCTCCAGCAGATCGAGAGTATGATTGAAGCAGAGTCATCTATCAAAGAGAAAGATATGACAAAAGAATTCTTTGAAGACAAATCAGAAGCTTGGCCCATTGGAGAGTCCCCCAAAGGGGTGGAAGAAGGTTCCATTGGAAAGGTCTGTCGGACGTTGTTGGCAAAGTCAGTTTTCAACTGCTTGTATGCGTCTCCACAATTAGAAGGATTCTCAGCTGAATCAAGGAAATTGCTTCTCATTGTTCAAGCTCTTAGGGACAACCTTGAACCTGGAACCTTTGATCTTGGGGGGTTATATGAATCAATTGAGGAGTGCCTGATTAATGATCCCTGGGTTTTGCTTAATGCGTCCTGGTTCAACTCCTTCCTCACACATGCACT
>CY037982.1_Influenza_A_virus_(A/swine/France/WVL4/1985(H1N1))_segment_3_sequence_tr
ATGGAAGACTTTGTGCGACAATGCTTCAATCCAATGATCGTCGAGCTTGCGGAAAAGGCAATGAAGGAACATGGAGAAGACCCGAAAATTGAAACAAACAAATTTGCTGCAATATGTACACACCTGGAAGTTTGTTTCATGTATTCGGATTTCCACTTCATCGATGAGCGAGGTGAATCAATAGTTGTAGAATCTGGTGATCCAAACGCGCTCCTGAAACACAGGTTTGAAATAATTGAAGGAAGAGATCGCACAATGGCCTGGACAGTGGTGAACAGCATCTGCAATACCACGGGGGTTGAGAAGCCCAAGTTTCTTCCGGATCTGTATGACTATAAGGAAAACCGATTCATTGAAATTGGTGTAACAAGAAGAGAAGTCCACATATACTACTTAGAAAAAGCCAACAAGATAAAATCAGAGAAGACACACATCCACATTTTCTCGTTCACTGGAGAAGAAATGGCCACTAAGGCGGATTACACTCTTGACGAGGAGAGCAGAGCAAGAATCAAGACCAGACTATTCACCATCAGGCAGGAAATGGCCATTAGGGGCCTATGGGACTCCTTTCGTCAGTCCGAAAGAGGCGAGGAGACAATTGAAGAAAGATTTGAAATCACGGGAACCATGCGTAGGCTTGCCAACCAAAGTCTCCCGCCGAACTTCTCCAGCTTTGAAAACTTTAGAGCCTATGTGGACGGATTCGAACCGAACGGCTGCATTGAGGGCAAGCTTTCTCAAATGTCCAAAGAAGTGAATGCCAGGATTGACCCATTCTTGAGGGAAACGCCACGCTCTCTCAGATTACCTGATGGACCTCCCTGTTCTCAACGGTCAAAATTCCTGCTGATGGATGCCTTAAAATTAAGCATTGAGGATCCGAGTCACGAGGGGGAGGGGATACCGCTATATGATGCAATCAAATGCATGAAGACATTTTTCGGATGGAAAGAGCCCAACATTGTCAAACCACATGAGAAGGGCATAAATCCCAACTACCTCCTAGCTTGGAAACAGGTGCTAGCAGAGCTACAGGACATTGAAAATGAGGAGAAAATCCCAAAGACTAAAAACATGAAGAAAACAAGTCAGCTAAAGTGGGCACTTGGTGAAAACATGGCACCTGAGAAAGTGGATTTTGAAGATTGCAAAGATATTAGTGATCTAAAACAGTATGACAGTGATGAGCCAAAAATGAGATCACTGGCAAGCTGGATTCAGAGTGAATTCAACAAGGCATGTGAGCTGACCGATTCTAGTTGGATAGAACTTGACGAAATAGGGGAGGATGTCGCCCCAATCGAGCATATTGCGAGTATGAGGAGGAACTACTTCACAGCAGAAGTGTCCCATTGCAGGGCCACTGAGTACATAATGAAGGGAGTGTACATAAACACAGCCTTACTCAATGCATCTTGCGCAGCCATGGATGACTTCCAGTTGATCCCAATGATAAGCAAGTGCAGGACCAAAGAAGGAAGGCGGAAGACAAATCTATATGGGTTCATTATAAAAGGGAGATCTCATTTGAGGAACGATACTGATGTGGTAAATTTTGTGAGCATGGAGTTTTCTCTTACCGATCCGAGGCTGGAGCCACACAAGTGGGAGAAGTACTGTGTTCTTGAAATAGGAGACATGCTCCTACGAACTGCAATTGGCCAAGTGTCGAGGCCTATGTTTCTGTATGTGAGAACCAATGGAACCTCTAAAATTAAAATGAAGTGGGGTATGGAAATGAGACGTTGCCTTCTTCAATCTCTTCAACAGATTGAGAGCATGATCGAGGCAGAATCCTCTGTTAAAGAAAAGGACATGACCAAAGAATTTTTTGAAAACAAATCTGAAACATGGCCCATTGGAGAATCACCCAAAGGGGTGGAAGAAGGCTCCATCGGGAAAGTATGCAGGACCTTACTGGCAAAGTCTGTATTCAACAGCCTGTACGCATCTCCACAACTCGAGGGATTTTCAGCTGAATCAAGAAAGTTACTTCTAATTGTTCAGGCACTTAGGGACAACCTGGAACCTGGGACCTTCGATCTTGAAGGGCTATATGAAGCAATTGAGGAGTGCCTGATTAATGATCCCTGGGTTTTGCTTAATGCGTCTTGGTTCAACTCCTTCCTTGTGCATGCACT
>FJ415616.1_Influenza_A_virus_(A/swine/Zhejiang/1/2007(H1N1))_segment_3_polymerase_PA_(PA)_gene_complete_cds
ATGGAAGACTTCGTGCGACAATGCTTCAATCCAATGATCATCGAGCTTGCGGAAAAAGCAATGAAAGAACATGGAGAAGACCCGAAAATTGAAACAAACAAATTTGCTGCAATATGTACACACCTGGAAGTCTGTTTCATGTATTCTGATTTCCACTTCATCGATGAACGAGGTGAATCGATAGTTGTAGAATCTGGTGATCCTAATGCACTCCTAAAACACAGATTTGAAATAATTGAGGGAAGGGATCGCACAATGGCCTGGACAATTGTAAACAGCATCTGCAATACTACAGAGGTTGAGAAGCCCAAGTTCCTTCCGGATCTATATGACTACAAAGAGAATCGATTCATTGAAGTAGGCGTAACAAGAAGAGAAGTCCACATATACTACCTGGAAAAGGCCAACAAAATAAAATCAGAGAAGACACACATCCACATCTTCTCGTTCACTGGAGAAGAAATGGCCACTAAGGCAGATTACACTCTTGACGAAGAAAGCAGAGCAAGGATTAAGACCAGACTATTCACCATTAGACAGGAAATGGCCATTAGGGGCCTATGGGACTCCTTTCGTCAGTCCGAAAGAGGCGAAGATACAATTGAAGAGAGGTTTGAGATCAAGGGGACCATGCATAGGCTCGCCAACCAAAGTCTCCCGCCGAACTTCTCCAGCCTTGAAAACTTTAGAGCCTATGTGGATGGATTCGAACCGAACGGCTGCATTGAGGGCAAGCTTTCTCAAATGTCCAAAGAAGTGAATGCCAGGATTGACCCATTCTTGAAGGAAACACCACGCTCTCTCAGATTACCTGATGGACCTCCCTGTTCTCAACGGTCAAAATTCCTGCTGATGGATGCCTTAAAATTGAGCATTGAGGATCCGAGTCATGAAGGGGAGGGAATACCGCTATATGATGCAATCAAGTGCATGAAAACATTTTTCGGATGGAAAGAGCCCCAAATTGTCAAGCCGCATGAGAAAGGCATAAATCCAAACTATCTCCTGACTTGGAAACAAGTGCTAGCTGAGCTACAAGACATTGAAAATGAGGATAAAATCCCCAAGACTAAAACCATGAAAAAAACAAGTCAGTTAAGGTGGGTGCTTGGTGAAAACATGGCACCTGAGAAGGTGGATTTTGAAGATTGCAAAGATATCGGTGATTTAAAACAGTATGACAGTGATGAGCCAAAAGTGAGATCACTAGCAAGCTGGATTCAGAATGAATTCAACAAGGCTTGTGAGCTGACGGATTCTAGCTGGATAGAGCTTGATGAAATAGGGGAGGATGTAGCTCCAATCGAGCACATTGCTAGTATGAGGAGGAACTATTTCACAGCAGAAGTGTCCCACTGCAGGGCAACGGAGTACATAATGAAGGGAGTGTATATAAACACAGCCCTACTCAATGCATCTTGTGCAGCAATGGATGATTTTCAGTTGATCCCAATGATAAGCAAGTGCAGAACAAAGGAAGGAAGGCGGAAGACAAATCTATATGGGTTCATTGTAAAAGGGAGATCTCATCTGAGGAACGATACCGACGTGGTAAATTTTGTGAGTATGGAGTTTTCTCTCACCGATCCGAGGCTGGAGCCCCACAAGTGGGAGAAGTATTGCGTTCTTGAAATAGGAGACATGATTATACGAACTTCAATTGGCCAAGTGTCGAGGCCAATGTTTCTGTATGTGAGAACCAATGGAACCTCAAAAATCAAAATGAAGTGGGGTATGGAAATGAGACGTTGCCTTCTTCAATCTCTTCAACAGATTGAGAGCATGATTGAAGCGGAATCTTCTGTTAAAGAAAAGGACATGACCAAAGAATTTTTTGAAAACAAATCTGAAGCTTGGCCCATCGGGGAATCACCCAAAGGAGTGGAGGAAGGCTCCATCGGAAAAGTATGCAGGACCTTATTGGCAAAATCTGTATTCAATAGCCTGTATGCATCCCCACAACTCGAGGGATTTTCAGCTGAATCAAGGAAGTTACTTCTAATTGTTCAGGCACTTAGGGATAACCTTGAACCTGGGACCTTTGATCTTGAAGGGCTGTATGATGCAATTGAGGAGTGCCTGATTAATGATCCTTGGGTTTTGCTTAATGCGTCTTGGTTCAACTCCTTCCTTGTGCATGCACT
>AB434295.1_Influenza_A_virus_(A/swine/Ratchaburi/NIAH550/2003(H1N1))_PA_gene_for_polymerase_PA_complete_cds
ATGGAAGACTTTGTGCGACAATGCTTCAATCCAATGATCGTCGAGCTTGCGGAAAAAACAATGAAAGAACATGGAGAGGACCCGAAAATTGAAACAAACAAGTTTGCTGCAATATGTACACACCTGGAAGTCTGTTTCATGTATTCAGATTTCCACTTCATCGATGAACGAGGTGAATCAGTAGTTGTAGAATCTGGTGATCCAAATGCACTTCTAAAGCACAGATTTGAAATAATCGAGGGAAGGGATCGCATAATGGCCTGGACAGTGGTGAACAGCATCTGCAATACTACAGAGGTTGAGAAGCCCAAATTCCTTCCGGATCTATATGACTATAAGGAGAACCGATTCATTGAAATTGGTGTAACAAGGAGAGAAGTCCACATATACTACTTAGAAAAAGCCAACAAGATAAAATCAGAGAAGACACACATCCACATTTTCTCGTTCACAGGGGAAGAAATGGCCACTAAGGCAGATTACACTCTTGACGAGGAAAGCAGAGCAAGAATCAAGACCAGACTATTCACCATCAGGCAGGAAATGGCCATTAGGGGCCTATGGGACTCCTTTCGTCAGTCCGAAAGAGGCGAAGAAACAATTGAAGAAAGATTTGAAATCAAGGGAACCATGCGCAGGCTTGCCAACCAAAGCCTCCCTCCGAATTTCTCCAGCCTTGAAAACTTTAGAGCCTATGTGGATGGATTCGAACCGAACGGCTGCATTGAGGGCAAGCTTTCTCAAATGTCAAAAGAAGTGAATGCTATGATTGAACCATTCTTGAAGGAAACACCACGTCCTCTCAGATTGCCCAATGGACCTCCCTGTGCTCAACGGTCAAAATTCCTGCTGATGGATGCCTTGAAATTAAGCATTGAGGATCCGAGTCATGAGGGGGAGGGGATACCGCTATATGATGCAATCAAATGCATGAAGACATTTTTTGGATGGAAAGAGCCCAACATTGTAAAACCACATGAGAAGGGCATAAATCCCAACTATCTCCTGGCTTGGAAACAGGTACTAGCAGAGCTACAGGACATTGAAAATGAGGAGAAAATCCCAAAGACTAAAAACATGAAGAAAACAATTCAGCTAAAGTGGGCACTTGGTGAAAACATGGCACCTGAGAAAGTAGATTTTGAAGATTGCAAGGATGTTGGTGACTTAAAACAGTATGACAGTGATGAGCCAAAAATGAGATCACTGGCAAGCTGGATTCAGAGCGAATTCAACAAGGCATGTGAGCTGACTGATTCCAGTTGGATAGAACTTGACGAAATAGGGGAAGATATCGCTCCAATCGAGCATATTGCGAGTATGAGGAGGAACTACTTCACAGCAGAAGTGTCCCATTGCAGGGCCACTGAGTACATAATGAAGGGAGTGTACATAAACACAGCCTTACTCAATGCATCTTGTGCAGCCATGGATGACTTCCAGTTAATCCCAATGATAAGCAAGTGCAGGACGAAAGAAGGAAGACGGAAGACAAATCTATATGGATTCATAGTAAAGGGGAGATCTCATTTGAGGAACGACACTGACGTGGTAAATTTTGTGAGTATGGAGTTTTCTCTTACCGACCCGAGGCTGGAGCCACACAAGTGGGAAAAGTATTGTGTTCTTGAAATAGGAGACATGCTCCTACGAACTTCAATTGGTCAAGTGTCGAGGCCAATGTTTCTGTACGTGAGAACCAATGGAACCTCAAAAATCAAAATGAAGTGGGGTATGGAAATGAGGCGTTGTCTTCTTCAATCTCTTCAGCAGATTGAGAGCTTGATCGAGGCGGAATCCTCTGTCAAAGAAAAGGACATGACCAAAGAATTTTTTGAAAACAAATCAGAAACATGGCCCATTGGGGAATCACCCAAAGGGGTGGAAGAAGGCTCCATCGGGAAAGTGTGCAGGACATTACTGGCAAAATCTGTATTCAATAGCCTGTACGCATCCCCACAACTCGAGGGATTTTCAGCTGAATCAAGAAAGTTACTTCTAATTGTTCAGGCACTTAGGGACAGCCTGGAACCTGGGACTTTTGACCTTGAAGGGCTATATGATGCAATTGAGGAGTGCCTGATTAATGATCCCTGGGTTTTGCTTAATGCGTCTTGGTTCAACTCCTTCCTTGTGCATGCACT
>CY037905.1_Influenza_A_virus_(A/swine/England/WVL10/1993(H1N1))_segment_3_sequence
ATGGAAGACTTTGTGCGGCAATGCTTCAATCCAATGATCGTCGAGCTTGCGGAAAAAGCAATGAAAGAACATGGAGAAGACCCGAAAATTGAAACAAACAAATTTGCTGCAATATGTACACACCTGGAAGTCTGTTTCATGTATTCGGATTTCCACTTCATCGATGAACGAGGTGAATCAATAGTTGTAGAATCTGATGATCCAAATGCACTCCTAAAACACAGATTTGAAATAATTGAGGGAAGGGATCGCACAATGGCCTGGACAGTGGTGAACAGCATCTGCAATACTACAGAGGTTGAGAAGCCCAAGTTTCTTCCGGATCTATATGACTATAAGGAGAACCGATTCATTGAAATTGGTGTAACAAGAAGAGAAGTCCACATATACTACCTAGAAAAAGCCAACAAGATAAAATCAGAGAAGACACACATCCACATTTTCTCGTTTACTGGGGAAGAAATGGCCACTAAGGCAGATTACACTCTTGACGAGGAGAGCAGAGCAAGAATCAAGACCAGACTATTCACTATCAGGCAGGAAATGGCCATTAGGGGCCTATGGGACTCCTTTCGTCAGTCCGAAAGAGGCGAAGAGACAATTGAAGAAAGATTTGAAATCAAGGGAACCATGCGTAGGCTTGCCAACCAAAGTCTCCCGCCGAACTTCTCCAGCCTTGAAAACTTTAGAGCCTATGTGGATGGATTCGAACCGAACGGCTGCATTGAGGGCAAGCTTTCTCAAATGTCCAAAGAAGTGAATGCCAGGATTGACCCATTCTTGAGGGAAACACCACGCTCTCTCAGATTACCTGATGGACCTCCCTGTTCTCAACGGTCAAAATTCCTGCTGATGGATGCCTTAAAATTAAGCATTGAGGATCCGAGTCATGAGGGGGAGGGGATACCGCTATATGATGCAATCAAGTGCATGAAGACATTTTTCGGATGGAAAGAGCCCAAGATTGTAAAACCACATGAGAAGGGCATAAATCCCAATTATCTCCTGGCTTGGAAACAGGTGCTAGCAGAACTACAGGACATTGAAAATGAGGAGAAAATCCCAAAGACTAAAAACATGAAGAAAACAAGTCAGTTAAAGTGGGCACTTGGTGAAAACATGGCACCTGAGAAAGTAGATTTTGAAGATTGCAAAGATATTGGTGATTTAAAACAGTATGACAGTGATGAGCCAAAAATGAGATCACTGGCAAGCTGGATTCAGAGTGAATTCAACAAGGCATGTGAACTGACTGATTCTAGCTGGATAGAACTTGACGAAATAGGGGAGGATGTCGCCCCGATCGAGCATATTGCGAGTATGAGGAGGAACTACTTCACAGCAGAAGTGTCCCATTGCAGGGCCACTGAGTACATAATGAAGGGGGTGTACATAAACACAGCCTTACTCAATGCATCTTGTGCAGCCATGGATGACTTCCAGTTAATCCCAATGATAAGCAAGTGCAGGACGAAAGAAGGAAGGCGGAAGACAAATCTATATGGGTTCATTGTAAAAGGGAGATCTCATTTGAGGAACGATACTGACGTGGTAAATTTTGTGAGCATGGAGTTTTCTCTTACCGATCCGAGGCTGGAGCCACACAAGTGGGAGAAGTATTGTGTTCTTGAAATAGGAGACATGCTCATACGAACTTCAATTGGCCAAATGTCGAGGCCAATGTTTCTGTATGTGAGAACCAATGGAACCTCCAAAATCAAAATGAAGTGGGGTATGGAAATGAGACGTTGCCTTCTTCAATCTCTTCAACAGATTGAGAGCATGATCGAGGCGGAGTCCTCTGTCAAAGAAAAGGACATGACCAGAGAATTTTTTGAAAACAAATCTGAAACATGGCCCATTGGGGAATCACCCAAAGGGGTGGAAGAAGGATCCATTGGGAAAGTATGCAGGACCTTACTGGCAAGGTCTGTATTCAATAGCCTGTACGCATCCCCACAACTCGAGGGATTTTCAGCTGAATCAAGAAAGTTACTTCTAATTGTTCAGGCACTTAGGGACAACCTGGAACCTGGGACCTTTGATCTTGAAGGGCTATATGATGCAATTGAGGAGTGCCTGATTAATGACCCCTGGGTTTTGCTTAATGCGTCTTGGTTCAACTCCTTCCTTGTGCATGCACT
>AB434319.1_Influenza_A_virus_(A/swine/Chonburi/NIAH589/2005(H1N1))_PA_gene_for_polymerase_PA_complete_cds
ATGGAGGACTTTGTGCGGCAATGCTTCAATCCAATGATTGTCGAGCTTGCGGAAAAAGCAATGAAAGAATACGGGGAAGACCCGAAAATTGAAACAAACAAATTTGCTGCAATATGTACACACCTAGAAGTATGTTTTATGTATTCGGATTTCCACTTCATTGATGAACGAGGTGAATCAATAATTGTGGAATCTAGTGATCCAAATGCACTCCTAAAACACAGATTTGAAATAATTGAGGGGAGGGATCGCACAATGGCCTGGACAGTAGTAAACAGCATCTGCAATACTACAGAGGTTGAGAAGCCCAAGTTTCTTCCGGATCTGTATGACTATAAGGAAAACCGCTTCATCGAAATTGGTGTAACAAGAAGAGAAGTCCACATATACTACCTAGAAAAAGCCAATAGGATAAAATCAGAGAAGACACACATTCACATCTTCTCGTTCACTGGAGAAGAAATGGCCACTAAGGCAGATTACACTCTTGACGAAGAGAGCAGAGCAAGAATCAAGACTAGACTATACACCATCAGGCAGGAAATGGCCACTAGGGGACTATGGGACTCCTTTCGTCAGTCCGAAAGAGGCGAAGAAACAATTGAAGAAAGGTTTGAAATCAGGGGAACCATGCGTAGGCTTGCAAATCAAAGCCTCCCGCCGAACTTCTCCAGTATTGAGAACTTTAGGGCATATGTGGATGGATTCGAACCGAACGGCTGCATTGAGGGCAAGCTTTCTCAAATGTCCAAAGAAGTGAATGCCAGAATTGATCCATTCTTGAGAGAAACACCACGCCCTCTCAAATTACCTGATGGACCTCCCTGTTCTCAACGGTCAAAGTTCCTGCTGATGGATGCCTTAAAATTAAGCATTGAGGATCCAAGTCATGAAGGGGAGGGAATACCGCTATATGATGCAATCAAGTGCATGAAGACATTTTTCGGATGGAAAGAGCCTAATATTGTCAAACCACATGAAAAGGGCATAAACCCTAACTATCTCCTAGCTTGGAAACAAGTGCTAGCAGAACTACAAGACATTGAAAGTGAAGAGAAAATCCCAAAGACCAAAAACATGAGAAAAACCAGTCAGCTGAAGTGGGCACTTGGTGAAAACATGGCACCTGAGAAAGTGGATTTTGAAGATTGCAAAGATATTAGTGATTTAAAACAATATGACAGTGATGAGCCAAAAATGAGATCACTGGCAAGCTGGATTCAGAGTGAATTCAACAAGGCATGTGAGTTGACTGATTCTAGTTGGATAGAACTTGATGAAATAGGGGAAGATGTCGCCCCAATCGAGCATATTGCGAGTGCGAGGAGGAACTATTTCACAGCCGAAGTGTCCCATTGCAGGGCTACTGAGTACATAATGAAGGGAGTGTACATAAACACAGCCTTACTCAATGCATCTTGTGCAGCCATGAATGACTTCCAGTTAATCCCAATGATAAGCAAGTGCAGAACCAAAGAGGGAAGGCGGAAGACAAACCTATATGGGTTCATTGTAAAAGGAAGATCTCATTTGAGGAACGATACTGACGTGGTGAACTTTGTGAGCATGGAGTTCTCTCTTACTGATCCGAGACTGGAGCCACACAAATGGGAGAAGTATTGTGTTCTTGAAATAGGGGAAATGCTCCTACGGACTTCAATTGGCCAAGTGTCGAGGCCAATGTTCTTGTATGTGAGAACCAACGGGACCTCCAAAATTAAAATGAAGTGGGGTATGGAAATGAGACGTTGCCTCCTTCAATCTCTTCAACAGATTGAGAGCATGATTGAAGCGGAATCTTCTGTCAAAGAAAAAGACATGACCAAAGAATTTTTCAAAAACAAATCTGAAACATGGCCCATTGGGGAATCACCCAAAGGAGTGGAGGAAGGCTCCATAGGGAAAGTATGCAGAACCTTATTGGCAAAGTCTGTATTCAATAGCCTGTATGCATCCCCACAACTCGAGGGATTTTCAGCTGAATCAAGAAAGTTACTTCTAATTGTTCAGGCACTTAGGGACAACCTGGAACCTGGGACCTTTGATCTTGAAGGGCTATATGATGCAATTGAGGAGTGCCTAATTAATGATCCCTGGGTTTTGCTTAATGCGTCTTGGTTCAACTCCTTCCTTGTGCATGCACT
>CY038022.1_Influenza_A_virus_(A/swine/Denmark/WVL9/1993(H1N1))_segment_3_sequence
ATGGAAGACTTTGTGCGGCAATGCTTCAATCCAATGATCGTCGAGCTTGCGGAAAAAACAATGAAAGAACATGGAGAAGACCCGAAAATTGAAACAAACAAATTTGCTGCAATATGTACACACCTGGAAGTCTGTTTCATGTATTCGGATTTCCACTTCATCGATGAACGAGGTGAATCAATAGTTGTAGAATCTGGTGATCCAAATGCACTCCTAAAACACAGATTTGAAATAATTGAGGGGAGGGATCGTACAATGGCCTGGACAGTGGTGAACAGCATCTGCAATACTACAGAGGTTGAGAAGCCCAAGTTTCTTCCGGATCTATATGACTATAAGGAGAATCGATTCATTGAAATTGGTGTAACAAGAAGAGAAGTCCACATATACTACCTAGAAAAAGCCAACAAAATAAAATCAGAGAAGACACACATCCACATTTTCTCGTTCACTGGAGAAGAAATGGCCACTAAGGCAGATTACACTCTTGACGAGGAGAGCAGAGCAAGAATCAAGACCAGACTATTCACCATCAGGCAGGAAATGGCCATTAGGGGCCTATGGGACTCCTTTCGTCAGTCCGAAAGAGGCGAAGAGACAATTGAAGAAAGATTTGAAATCAAGGGAACCATGCGTAGGCTTGCCAACCAAAGTCTCCCGCCGAACTTCTCCAGCCTTGAAAACTTTAGAGCCTATGTGGATGGATTCGAACCGAACGGCTGCATTGAGGGCAAGCTTTCTCAAATGTCCAAAGAAGTGAATGCCAGAATTGACCCATTCTTGAGGGAAACACCACGCTCTCTCAGATTACCTGATGGACCTCCCTGTTCTCAACGGTCAAAATTCCTGCTGATGGATGCTTTAAAACTAAGCATTGAGGATCCGAGCCATGAGGGGGAGGGGATACCGCTATATGATGCGATCAAGTGCATGAAGACATTTTTTGGATGGAAAGAGCCCAACATTGTCAAAACACATGAGAAGGGCATAAATTCCAACTATCTCCTGGCTTGGAAACAGGTGCTAGCAGAGCTACAGGACATTGAAAATGAGGAGAAAATCCCAAAGACTAAAAACATGAAGAAAACAAGTCAGCTAAAGTGGGCACTTGGTGAAAACATGGCACCTGAGAAAGTGGATTTTGAAGATTGCAAAGATATTGGTGATTTAAAACAGTATGACAGTGATGAGCCAAAAATGAGATCACTGGCAAGCTGGATTCAGAGTGAATTCAACAAGGCATGTGAGCTGACTGATTCTAGTTGGATAGAACTCGACGAAATAGGGGAGGATGTCGCCCCAATCGAGCATATTGCGAGTATGAGGAGGAACTACTTCACAGCAGAAGTGTCCCATTGCAGGGCCACTGAGTACATAATGAAGGGAGTGTACATAAACACAGCCTTACTCAATGCATCTTGTGCAGCCATGGACGACTTCCAGTTAATCCCAATGATAAGCAAGTGCAGGACGAAAGAAGGAAGGCGGAAGACAAATCTATATGGATTCATTGTAAAAGGGAGATCGCATTTGAGGAACGATACTGACGTGGTGAATTTTGTGAGTATGGAGTTTTCTCTTACTGATCCGAGGCTGGAGCCACACAAGTGGGAGAAGTATTGTGTCCTTGAGATAGGAGACATGCTCCTACGAACTTCAATCGGCCAAGTGTCGAGGCCAATGTTTCTGTATGTGAGAACCAATGGAACTTCCAAGATCAAAATGAAGTGGGGTATGGAAATGAGACGTTGCCTTCTTCAATCTCTTCAACAGATTGAGAGCATGATCGAGGCAGAGTCCTCTGTCAAAGAAAAGGACATGACCAAAGAATTTTTTGAAAACAAATCTGAAACCTGGCCCATTGGGGAATCACCCAAAGGGGTGGAAGAAGGCTCCATTGGGAAAGTATGCAGGACCTTACTGGCAAAATCTGTATTCAATAGCCTGTACGCATCTCCACAACTCGAGGGATTTTCAGCTGAATCAAGAAAGTTACTCCTGATTGTTCAGGCACTTAGGGACAACCTGGAACCTGGGACCTTTGATCTTGAAGGGCTATATGATGCAATTGAGGAGTGCCTGATTAATGACCCCTGGGTTTTGCTTAATGCGTCTTGGTTCAACTCCTTCCTTGTGCATGCACT
>GQ229264.1_Influenza_A_virus_(A/swine/Hong_Kong/NS837/2001(H1N1))_segment_3_polymerase_PA_(PA)_gene_complete_cds
ATGGAAGACTTCGTGCGACAATGCTTCAATCCAATGATCATCGAGCTTGCGGAAAAAGCAATGAAAGAACATGGAGAAGACCCGAAAATTGAAACAAACAAATTTGCTGCAATATGTACACACCTGGAAGTCTGTTTCATGTATTCTGATTTCCACTTCATCAATGAACGAGGTGAATCAATAGTCATAGAATCTGGTGATCCAAATGCACTCCTAAAACACAGATTTGAAATAATTGAGGGAAGGGATCGCACAATGGCCTGGACAGTGGTGAACAGCATCTGCAATACTACAGGGGTTGAGAAGCCCAAGTTTCTTCCGGATCTATATGACTATAAGGAGAACCGATTCATTGAAATTGGTGTAACAAGAAGAGAAGTCCACATATACTACCTAGAAAAAGCCAACAAAATAAAATCAGAGAAGACACACATCCACATTTTCTCGTTTACTGGAGAAGAAATGGCCACTAAGGCAGACTACACTCTTGACGAGGAAAGCAGGGCAAGAATCAAAACCAGACTATTCACCATCAGGCAGGAAATGGCCATTAGGGGTCTATGGGATTCCTTTCGTCAATCCGAAAGAGGCGAAGAGACAATTGAAGAAAGATTTGAAATCAAGGGAACCATGCGTAGGCTTGCCAACCAAAGTCTCCCGCCGAACTTCTCCAGCCTTGAAAACTTTAGAGCCTATGTGGATGGATTCGAACCGAACGGCTGCATTGAGGGCAAGCTTTCTCAAATGTCCAAAGAAGTGAATGCCAGGATTGACCCATTCTTGAGGGAAACACCACGCTCTCTCAGATTACCTAATGGACCTCCATGTTCTCAACGGTCAAAATTCCTGCTGATGGATGCCTTAAAATTAAGCATTGAGGATCCGAGCCATGAGGGGGAGGGGATACCGCTATATGATGCAATCAAGTGCATGAAGACATTTTTCGGATGGAAAGAGCCCCACATTGTCAAGCCACATGAGAAGGGCATAAATCCCAACTATCTCCTGGCTTGGAAACAGGTGCTAGCTGAGCTACAGGACATTGAAAATGAGGAGAAAATCCCAAAGACTAAAAACATGAAAAAAACAAGTCAGCTAAAGTGGGCACTTGGTGAAAACATGGCACCTGAGAAAGTGGATTTTGAAGATTGTAAAGATATTGGTGATTTAAAGCAGTATGACAGTGATGAACCCAAAATGAGATCACTGGCAAGCTGGGTTCAGAGTGAATTCAACAAGGCATGTGAGCTGACGGATTCTAGCTGGATAGAACTTGACGAAATAGGGGAGGATGTCGCCCCAATCGAGCATATTGCGAGTATGAGGAGGAACTACTTCACAGCAGAAGTGTCTCATTGCAGGGCCACTGAGTACATAATGAAGGGAGTGTACATAAACACAGCATTACTCAATGCATCCTGTGCAGCAATGGATGACTTTCAATTAATCCCAATGATAAGCAAGTGCAGGACGAAAGAAGGGAGGCGGAAGACAAATCTATATGGATTCATTGTAAAGGGAAGATCTCATTTGAGGAACGATACAAACGTGGTAAATTTTGTGAGTATGGAGTTTTCTCTTACTGATCCAAGGCTGGAGCCACACAAATGGAAAAAGTATTGTGTTCTTGAAATAGGAAACATGATCCTACAAACTTCAATTGGCCAAGTGTCAAGGCCAATGTTTCTGTATGTGAAAACCAATGGAACCTCCAAAATCAAAATGAAGTGGGGTATGGAAATGAGACGTTGCCTTCTTCAATCTCTTCAACAGATTGAGAGCATGATCGAGGCGGAATCTTCTGTTAAAGAAAAAGACATGACCAAAGAATTTTTTGGAAACAAATCTGAAACATGGCCCATTGGGGAATCCCCCAAAGGGGTGGAAGAAGGCTCCATCGGAAAAGTATGCAGGACCTTACTGGCAAAGTCTGTATTCAATAGCTTGTATGCATCTCCACAACTCGAGGGATTTTCAGCTGAATCAAGAAAGTTACTTCTAATTGTTCAGGCACTTAGGGACAACCTGGAACCTGGGACTTTTGATCTTGAAGGGCTATATGATGCAATTGAGGAGTGCCTGATTAATGATCCCTGGGTTTTGCTTAATGCGTCTTGGTTCAACTCCTTCCTTGTGCATGCACT
>CY022482.1_Influenza_A_virus_(A/swine/Maryland/23239/1991(H1N1))_segment_3_complete_sequence
ATGGAAGACTTCGTACGACAGTGCTTCAACCCGATGATTGTTGAACTTGCAGAAAAGACAATGAAAGAATACGGGGAGAACCCAAAGATCGAAACAAACAAATTTGCAGCGATATGCACACATATGGAAGTATGCTTCATGTATTCAGATTTCCACTTCATCAATGAGCGGGGTGAATCAATAATCATAGAACCTGGTGATTCTAATGCACTGCTGAAACACAGATTTGAAATAATTGAAGGAAGGGATCGGAATATGGCATGGACGGTGGTAAACAGTATTTGTAACACTACAGGGGTTGGGAAACCAAGGTATCTCCCAGATCTGTATGACTACAAAGAAGATAGATTCATTGAGATTGGTGTGACAAGAAGAGAAGTCCATATATACTACCTGGAGAAGGCCAATAAGATAAAGTCTGAAGATACGCACATCCATATTTTCTCATTTACAGGAGAAGAAATGGCAACAAAAGCCGACTACACACTAGATGAAGAAAGTAGAGCCAGAATAAAGACCAGGCTATTTACCATAAGACAAGAGATGGCTAGCAGAGGTCTTTGGGATTCCTTTCGTCAGTCCGAGAGAGGCGAAGAGACAATTGAAGAAAGATTTGAAATCAAAGGGACGATGCGAAAGCTTGCTGACCAAAGTCTCCCACCAAACTTCTCAAGTTTCGACAACTTTAGAGCCTATGTAGATGGATTCGAACCGAATGGCTACATTGAGGGCAAGCTTTCCCAAATGTCTAGAGAAGTAAATGCTAGAATCGAGCCTTTCTTGAAGACAACACCACGACCACTTAGACTGCCAAGTGGGCCTCCCTGCTTTCAAAGGTCCAAATTTCTTTTGATGGATGCTCTGAAATTAAGCATTGAGGATCCAAGCCATGAAGGAGAAGGAATACCGCTTTATGATGCGGTCAGATGCATGAAGACGTTCTTTGGGTGGAAGGAACCTACCATCATTAAACCACATAAAAAGGGAATAAATTCAAATTATCTTTTAGCATGGAAGCAAGTGCTGGCAGAAATACAGGACTTTGAGGATGAGAAAAAAATTCCAAGGGTTAAAAATATGAAAAAAACAAGTCCACTAAAATGGGCACTTGGTGAAAATATGGCCCCAGAAAAGGTGGACTTTGATGATTGCAAAGATGTGAGTGATCTGAAGCAATATGATAGTGATGAACCAGAACTTAGATCGCTTGCAAGTTGGATCCAAAATGAATTCAACAAAGCATGTGAACTGACTGATTCGAGCTGGTTAGAGCTTGATGAGATTGGAGAGGATGTAGCTCCAATTGAACATATTGCAAGTATGAGAAGGAATTATTTTACAGCAGAAGTGTCTCACTGCAGAGCTACAGAGTACATAATGAAGGGAGTATATATAAATACTGCTTTGCTTAATGCATCCTGTGCAGCAATGGATGATTTTCAATTGATCCCAATGATAAGTAAATGTAGAACCAAAGAAGGAAGGCGAAAGACCAATTTATACGGATTCATCATAAAAGGAAGATCCCACTTAAGAAATGACACCGACGTGGTAAACTTTGTGAGCATGGAGTTTTCTCTCACTGATCCAAGACTTGAACAGCATAAATGGGAGAAATACTGCATCCTTGAGATAGGAGATATGGTTCTAAGAACTGCCATAGGTCAAGTGGCAAGGCCCATGTTTCTATACGTGAGGACAAACGGAACCTCAAAAATTAAAATGAAATGGGGGATGGAAATGAGACGTTGCCTCCTCCAGTCCCTCCAGCAGATCGAGAGTATGATTGAAGCAGAGTCATCTATCAAAGAGAAAGATATGACAAAAGAATTCTTTGAAGACAAATCAGAAGCTTGGCCCATTGGAGAGTCCCCCAAAGGGGTGGAAGAAGGTTCCATTGGAAAGGTCTGTCGGACGTTGTTGGCAAAGTCAGTCTTCAATTGCTTGTATGCGTCTCCACAATTAGAAGGATTCTCAGCTGAATCAAGGAAATTGCTCCTCATTGTTCAAGCTCTTAGGGACAACCTTGAACCTGGAACCTTTGATCTTGGGGGGTTATATGAATCAATTGAGGAGTGCCTGATTAATGATCCCTGGGTTTTGCTTAATGCGTCCTGGTTCAACTCCTTCCTCACACATGCACT
>KU976622.1_Influenza_A_virus_(A/swine/Mexico/AVX3/2011(H1N1))_segment_3_polymerase_PA_(PA)_and_PA-X_protein_(PA-X)_genes_complete_cds
ATGGAAGACTTTGTAAGACAATGCTTCAATCCAATGATCGTCGAGCTTGCGGAAAAGGCAATGAAAGAATATGGAGAAGATCCGAAAACCGAAACTAACAAGTTCGCTGCAATATGCACACACTTGGAAGTCTGTTTCATGTATTCAGATTTCCATTTCATCGACGAACGGGGTGAATCAATAATTGTAGAATCTGGTGATCCAAATGCATTACTGAAGCACCGGTTTGAGATAATTGAAGGAAGAGACCGAACCATGGCCTGGACAGTGGTGAACAGTATATGCAACACAACAGGGGTTGAGAAGCCTAAATTTCTTCCGGATTTGTATGATTACAAAGAGAACCGATTCATTGAAATTGGAGTAACACGGAGGGAAGTCCACATATACTACCTAGAGAAAGCCAACAAAATAAAATCCGAGAAGACACACATTCACATCTTTTCATTCACTGGAGAGGAGATGGCCACCAAAGCGGACTACACCCTTGACGAAGAGAGCAGGGCAAGAATCAAAACCAGGCTTTTCACAATAAGACAAGAAATGGCCAGTAGGAGTCTATGGGATTCCTTTCGTCAGTCCGAAAGAGGCGAAGAGACAATTGAAGAAAGATTTGAGATTACAGGGACTATGCGCAAGCTTGCTGACCAAAGTCTCCCACCGAACTTCTCCAGTCTTGAAAACTTCAGAGCCTATGTGGATGGATTCGAGCCGAACGGCTGCATTGAGGGCAAGCTTTCTCAAATGTCAAAAGAAGTGAGCGCCAAAATTGAACCATTCTTGAAGACGACACCACGCCCCCTCAGACTACCTGATGGGCCTCTTTGCTATCAGCGGTCAAAGTTCCTGCTGATGGATGCTCTGAAATTAAGTATTGAGGACCCGAGTCATGAGGGGGAGGGGATACCACTATATGATGCAATCAAATGCATGAAGACATTTTTTGGCTGGAAAGAGCCTAACATAATCAAACCACATGAGAAAGGTATAAACCCCAATTACCTCCTGGCTTGGAAGCAGGTGCTAGCAGAGCTACAGGACATTGAGAATGAAGAGAAGATCCCAAAGACAAAAAACATGAAGAGAACAAGCCAATTGAAGTGGGCACTCGGTGAAAATATGGCACCAGAAAAAGTAGACTTTGATGACTGCAAAGATGTTGGAGATCTTAAACAGTATGACAGCGATGAGCCCGAGCCCAGATCTCTGGCAAGCTGGGTCCAAAATGAATTCAACAAGGCATGTGAATTAACTGATTCAAGCTGGATAGAACTTGATGAGATAGGAGAAGATGTTGCCCCGATTGAACATATCGCAAGTATGAGGAGGAACTATTTTACAGCAGAAGTGTCCCATTGCAGGGCTACTGAATACATAATGAAAGGAGTGTACATAAATACGGCCTTGCTCAATGCATCTTGTGCAGCCATGGACGACTTCCAGCTGATCCCAATGATAAGCAAGTGTAGGACCAAAGAAGGAAGACGAAAAACAAATCTGTATGGATTCATTATAAAAGGAAGGTCTCATTTAAGAAATGATACTGACGTGGTGAACTTTGTGAGTATGGAATTCTCCCTCACTGATCCGAGACTGGAGCCACACAAATGGGAAAAATACTGTGTTCTTGAAATAGGAGACATGCTCCTGAGGACTGCAATAGGCCACGTGTCAAGGCCCATGTTCCTATATGTAAGAACCAATGGGACCTCCAAGATCAAGATGAAATGGGGCATGGAAATGAGGCGCTGCCTTCTTCAGTCTCTTCAGCAGATCGAGAGCATGATTGAGGCCGAGTCTTCTGTCAAAGAGAAAGACATGACCAAAGAATTCTTTGAAAACAAATCGGAAACATGGCCAATCGGAGAATCACCCAAAGGAGTGGAGGAAGGCTCTATTGGGAAAGTGTGCAGGACCTTACTGGCAAAATCTGTATTCAACAGTCTATATGCGTCACCACAACTTGAAGGGTTTTCGGCTGAATCGAGAAAACTGCTTCTCATTGTTCAGGCACTTAGGGACAATCTGGAACCTGGAACCTTCGATCTTGGGGGGCTATATGAAGCAATCGAGGAGTGCCTGATTAATGATCCCTGGGTTTTGCTTAATGCATCTTGGTTCAACTCCTTCCTCACACATGCACT
>GQ132176.1_Influenza_A_virus_(A/Mexico/InDRE4114/2009(H1N1))_segment_3_polymerase_PA_(PA)_gene_complete_cds
ATGGAAGACTTTGTGCGACAATGCTTCAATCCAATGATCGTCGAGCTTGCGGAAAAGGCAATGAAAGAATATGGGGAAGATCCGAAAATCGAAACTAACAAGTTTGCTGCAATATGCACACATTTGGAAGTTTGTTTCATGTATTCGGATTTCCATTTCATCGACGAACGGGGTGAATCAATAATTGTAGAATCTGGTGACCCGAATGCACTATTGAAGCACCGATTTGAGATAATTGAAGGAAGAGACCGAATCATGGCCTGGACAGTGGTGAACAGTATATGTAACACAACAGGGGTAGAGAAGCCTAAATTTCTTCCTGATTTGTATGATTACAAAGAGAACCGGTTCATTGAAATTGGAGTAACACGGAGGGAAGTCCACATATATTACCTAGAGAAAGCCAACAAAATAAAATCTGAGAAGACACACATTCACATCTTTTCATTCACTGGAGAGGAGATGGCCACCAAAGCGGACTACACCCTTGACGAAGAGAGCAGGGCAAGAATCAAAACTAGGCTTTTCACTATAAGACAAGAAATGGCCAGTAGGAGTCTATGGGATTCCTTTCGTCAGTCCGAAAGAGGCGAAGAGACAATTGAAGAAAAATTTGAGATTACAGGAACTATGCGCAAGCTTGCCGACCAAAGTCTCCCACCGAACTTCTCCAGCCTTGAAAACTTTAGAGCCTATGTAGATGGATTCGAGCCGAACGGCTGCATTGAGGGCAAGCTTTCCCAAATGTCAAAAGAAGTGAACGCCAAAATTGAACCATTCTTGAGGACGACACCACGCCCCCTCAGATTGCCTGATGGGCCTCTTTGCCATCAGCGGTCAAAGTTCCTGCTGATGGATGCTCTGAAATTAAGTATTGAAGACCCGAGTCACGAGGGGGAGGGAATACCACTATATGATGCAATCAAATGCATGAAGACATTCTTTGGCTGGAAAGAGCCTAACATAGTCAAACCACATGAGAAAGGCATAAATCCCAATTACCTCATGGCTTGGAAGCAGGTGCTAGCAGAGCTACAGGACATTGAAAATGAAGAGAAGATCCCAAGGACAAAGAACATGAAGAGAACAAGCCAATTGAAGTGGGCACTCGGTGAAAATATGGCACCAGAAAAAGTAGACTTTGATGACTGCAAAGATGTTGGAGACCTTAAACAGTATGACAGTGATGAGCCAGAGCCCAGATCTCTAGCAAGCTGGGTCCAAAATGAATTCAATAAGGCATGTGAATTGACTGATTCAAGCTGGATAGAACTTGATGAAATAGGAGAAGATGTTGCCCCGATTGAACATATCGCAAGCATGAGGAGGAACTATTTTACAGCAGAAGTGTCCCACTGCAGGGCTACTGAATACATAATGAAGGGAGTGTACATAAATACGGCCTTGCTCAATGCATCCTGTGCAGCCATGGATGACTTTCAGCTGATCCCAATGATAAGCAAATGTAGGACCAAAGAAGGAAGACGGAAAACAAACCTGTATGGGTTCATTATAAAAGGAAGGTCTCATTTGAGAAATGATACTGATGTGGTGAACTTTGTAAGTATGGAGTTCTCACTCACTGACCCGAGACTGGAGCCACACAAATGGGAAAAATACTGTGTTCTTGAAATAGGAGACATGCTCTTGAGGACTGCGATAGGCCAAGTGTCGAGGCCCATGTTCCTATATGTGAGAACCAATGGAACCTCCAAGATCAAGATGAAATGGGGCATGGAAATGAGGCGCTGCCTTCTTCAGTCTCTTCAGCAGATTGAGAGCATGATTGAGGCCGAGTCTTCTGTCAAAGAGAAAGACATGACCAAGGAATTCTTTGAAAACAAATCGGAAACATGGCCAATCGGAGAGTCACCCAGGGGAGTGGAGGAAGGCTCTATTGGGAAAGTGTGCAGGACCTTACTGGCAAAATCTGTATTCAACAGTCTATATGCGTCTCCACAACTTGAGGGGTTTTCGGCTGAATCGAGAAAATTGCTTCTCATTGTTCAGGCACTTAGGGACAACCTGGAACCTGGAACCTTCGATCTTGGGGGGCTATATGAAGCAATCGAGGAGTGCCTGATTAATGATCCCTGGGTTTTGCTTAATGCATCTTGGTTCAACTCCTTCCTCACACATGCACT
>EU004445.1_Influenza_A_virus_(A/swine/Tianjin/01/04(H1N1))_segment_3_polymerase_PA_gene_complete_cds
ATGGAAGATTTTGTGCGACAATGCTTCAATCCGATGATTGTCGAGCTTGCGGAAAAGGCAATGAAAGAGTATGGAGAGGATCTGAAAATCGAAACAAACAAATTTGCAGCAATATGCACTCACTTGGAAGTATGCTTCATGTATTCAGATTTTCATTTCATCAATGAGCAAGGCGAGTCAATAATAGTAGAGCCTGAAGACCCAAACGCACTTTTGAAGCACAGATTTGAAATAATAGAGGGAAGAGATCGCACAATGGCATGGACAGTTGTAAATAGTATTTGCAACACCACAGGAGCTGAGAAACCAAGGTTTCTGCCAGATTTGTATGATTACAAGGAGAATAGATTCATCGAGATTGGAGTGACAAGGAGGGAAGTTCACATATACTATCTGGAAAAGGCCAATAAAATTAAATCTGAGAAGACACACATCCACATTTTCTCATTCACTGGGGAAGAAATGGCCACAAAGGCCGACTACACTCTCGATGAAGAAAGCAGGGCTAGGATCAAAACCAGACTATTCACCATAAGACAAGAAATGGCTAGCAGAGGCCTCTGGGATTCCTTTCGTCAGTCCGAGAGAGGCGAAGAAACAATTGAAGAAAGATTTGAAATCACAGGAACAATGCGCAGGCTCGCTGACCAAAGTCTCCCGCCGAACTTCTCCTGCCTTGAGAATTTTAGAGCCTATGTGGATGGATTCGAACCGAACGGCTACATTGAGGGCAAGCTTTCTCAAATGTCCAAAGAAGTAAATGCTAGAATTGAACCTTTTCTGAAAACAACACCACGACCAATTAGACTTCCGGATGGGCCTCCTTGTTCTCAGCGGTCCAAATTCCTGCTGATGGATGCTTTAAAATTAAGCATTGAGGACCCAAGTCATGAAGGAGAGGGAATACCACTATATGATGCGATCAAGTGTATGAGAACATTCTTTGGATGGAAAGAACCCTATGTTGTTAAACCACACGAAAAGGGAATAAATCCGAATTATCTGCTGTCATGGAAGCAAGTACTGGCAGAACTGCAGGACATTGAGAATGAGGAGAAGATTCCAAGAACTAAAAACATGAAGAAAACGAGTCAGCTAAAGTGGGCACTTGGTGAGAACATGGCACCAGAGAAGGTAGACTTTGACGACTGTAAAGATATAAGCGATTTAAAGCAATATGATAGTGACGAACCTGAATTAAGGTCACTTTCAAGTTGGATCCAGAATGAGTTCAACAAGGCATGCGAGCTGACCGATTCAATCTGGATAGAGCTTGATGAGATTGGAGAAGATGTGGCTCCAATTGAACACATTGCAAGCATGAGAAGGGACTACTTCACAGCAGAGGTGTCTCATTGCAGAGCCACAGAATATATAATGAAGGGGGTATACATTAATACTGCCTTGCTTAATGCATCCTGTGCAGCAATGGATGATTTCCAACTAATTCCCATGATAAGCAAATGTAGAACTAAAGAGGGAAGGCGAAAGACCAATTTGTACGGTTTCATCATAAAAGGAAGATCTCACTTAAGGAATGACACCGATGTGGTAAATTTTGTGAGCATGGAGTTTTCTCTCACTGACCCAAGACTTGAGCCACACAAATGGGAGAAGTACTGTGTTCTTGAGATAGGAGATATGCTTCTAAGAAGTGCCATAGGCCAGGTGTCAAGGCCCATGTTCTTGTATGTAAGGACAAATGGAACCTCAAAAATCAAAATGAAATGGGGAATGGAGATGAGGCGTTGCCTCCTCCAGTCACTTCAACAAATAGAGAGTATGATTGAAGCTGAGTCCTCTGTCAAGGAGAAAGACGTGACCAAAGAGTTTTTTGAGAATAGATCTGAAACATGGCCCATTGGAGAGTCCCCCAAAGGAGTGGAAGAAGGTTCCATTGGGAAGGTCTGCAGGACTTTATTAGCTAAGTCAGTATTCAATAGCCTGTATGCATCTCCACAATTAGAAGGATTTTCAGCTGAATCAAGAAAACTGCTCCTTATTGTTCAGGCTCTTAGGGACAATCTGGAACCTGGGACCTTTGATCTTGGGGGGCTATATGAAGCAATTGAGGAGTGCCTGATTAATGATCCCTGGGTTTTGCTTAATGCTTCTTGGTTTAACTCCTTCCTGACACATGCATT
>KU976644.1_Influenza_A_virus_(A/swine/Mexico/AVX40/2012(H1N1))_segment_3_polymerase_PA_(PA)_and_PA-X_protein_(PA-X)_genes_complete_cds
ATGGAAGACTTTGTGCGACAATGCTTCAATCCAATGATCGTCGAGCTTGCGGAAAAGGCAATGAAAGAATATGGAGAAGATCCGAAAACTGAAACTAACAAGTTCGCTGCAATATGCACACACTTGGAAGTCTGTTTCATGTATTCAGATTTCCATTTCATCGACGAACGGGGTGAATCAATAATTGTAGAGTCTGGTGATCCAAATGCATTACTGAAGCACCGGTTTGAGATAATTGAAGGAAGAGACCGAACCATGGCCTGGACAGTGGTGAACAGTATATGCAACACAACAGGGGTAGAGAAGCCTAAATTCCTTCCGGATTTGTATGATTACAAAGAGAACCGATTCATTGAAATTGGAGTAACACGGAGGGAAGTCCACATATACTACCTAGAGAAAGCCAACAAAATAAAATCCGAGAAGACACACATTCACATCTTTTCATTCAATGGAGAGGAGATGGCCACCAAAGCGGACTACACCCTTGACGAAGAGAGCAGGGCAAGAATCAAAACCAGGCTTTTCACAATAAGACAAGAAATGGCCAGTAGGAGTCTATGGGATTCCTTTCGTCAGTCCGAAAGAGGCGAAGAGACTATTGAAGAAAGATTTGAGATTACAGGAACTATGCGCAAGCTTGCTGACCAAAGTCTCCCACCGAACTTCTCCAGCCTTGAAAACTTCAGAGCCTATGTGGATGGATTCGAGCCGAACGGCTGCATTGAGGGCAAGCTTTCTCAAATGTCAAAAGAAGTGAGCGCCAAAATTGAACCATTCTTGAAGACGACACCACGCCCCCTCAGACTACCTGATGGACCTCTTTGCTGTCAGCGGTCAAAGTTCCTGCTGATGGATGCTCTGAAATTAAGTATTGAAGACCCGAGTCATGAGGGGGAGGGGATACCACTATATGATGCAATCAAATGCATGAAGACATTTTTTGGCTGGAAAGAGCCCAACATAATCAAACCACATGAGAAAGGTATAAACCCCAATTACCTTCTGGCTTGGAAGCAGGTGCTTGCAGAGCTACAGGACATTGAAAATGAAGAGAAGATCCCAAAGACAAAAAACATGAAGAAAACAAGCCAATTGAAGTGGGTACTCGGTGAAAATATGGCACCAGAAAAAGTAGACTTTGATGACTGCAAAGATGTTGGAGATCTTAAACAGTATGACAGCGATGAGCCCGAGCCCAGATCTCTGGCAAGCTGGATCCAAAATGAATTCAACAAGGCATGTGAATTAACTGATTCAAGCTGGATGGAGCTTGATGAGATAGGAGAAGATGTTGCCCCAATTGAACACATCGCAAGCATGAGGAGGAACTATTTTACAGCAGAAGTGTCCCATTGCAGGGCTACTGAATACATAATGAAAGGAGTGTACATAAATACGGCCTTGCTCAATGCATCTTGTGCAGCCATGGATGACTTCCAGCTGATCCCAATGATAAGCAAGTGTAGGACCAAAGAAGGAAGACGAAAAACAAATCTGTATGGATTCATTATAAAAGGAAGGTCTCATTTAAGAAATGATACTGACGTGGTGAATTTTGTGAGTATGGAATTCTCCCTCACTGACCCGAGACTGGAGCCACACAAATGGGAAAAATACTGTGTTCTTGAAATAGGAGACATGCTCCTGAGGACTGCAATAGGCCAAGTGTCAAGGCCCATGTTCCTATATGTAAGAACCAACGGGACCTCCAAGATCAAGATGAAATGGGGCATGGAAATGAGGCGCTGCCTTCTTCAGTCTCTTCAGCAGATCGAGAGCATGATTGAGGCCGAGTCTTCTGTCAAAGAGAAAGACATGACCAAGGAATTCTTTGAAAACAAATCGGAAACATGGCCAATCGGAGAATCCCCCAAAGGGGTGGAGGAAGGCTCTATTGGGAAAGTGTGCAGGACCTTACTGGCAAAATCTGTATTCAACAGTCTATATGCGTCACCACAACTTGAAGGGTTTTCGGCTGAGTCGAGAAAACTGCTTCTCATTGTCCAGGCACTTAGGGACAACCTGGAACCTGGAACCTTCGATCTTGGGGGGCTATATGAAGCAATCGAGGAGTGCCTGATTAATGATCCCTGGGTTTTGCTTAATGCATCTTGGTTCAACTCCTTCCTCACACATGCACT
>EU004453.1_Influenza_A_virus_(A/swine/Henan/01/06(H1N1))_polymerase_PA_(PA)_gene_complete_cds
ATGGAAGATTTTGTGCGACAATGCTTCAATCCGATGATTGTCGAGCTTGCGGAAAAGGCAATGAAAGAGTATGGAGAGGATCTGAAAATCGAAACAAACAAATTTGCAGCAATATGCACTCACTTGGAAGTATGCTCCATGTATTCAGATTTTCATTTCATCAATGAGCAAGGCGAGTCAATAATAGTAGAGCCTGAAGACCCAAACGCACTTTTGAAGCACAGATTTGAAATAATAGAGGGAAGAGATCGCACAATGGCATGGACAGTTGTAAACAGTATTTGCAACACCACAGGAGCCGAGAAACCAAAGTTTCTGCCAGATTTGTATGGTTACAAGGATAATAGATTCATCGAGATTGGAGTGACAAGGAGGGAAGTTCACATATACTATCTGGAAAAGGCCAACAAAATTAAATCTGAGAAGACACACATCCACATTTTCTCATTCACTGGTGAAGAAATGGCCACAAAGGCCGACTACACTCTCGATGAAGAAAGCAGGGCTAGGATTAAAACCAGACTATTCACCATAAGACAAGAAATGGCTAGCAGAGGCCTCTGGGATTCCTTTCGTCAGTCCGAGAGAGGCGAAGAAACAATTGAAGAAAGATTTGAAATCACAGGAACAATGCGCAGGCTCGCTGACCAAAGCCTCCCGCCGAACTTCTCCTGCCTTGAGAATTTTAGAGCCTATGTGGATGGATTCGAACCGAACGGCTACATTGAGGGCAAGCTTTCTCAAATGTCCAAAGAAGTAAATGCTAGAATTGAACCTTTTCTGGAAACAACACCACGACCAATTAGACTTCCGGATGGGCCTCCTTGTTTTCAGCGGTCAAAATTCCTGCTGATGGATGCTTTAAAATTAAGCATTGAGGATCCAAGTCATGAAGGAGAGGGAATACCACTATATGATGCGATCAAGTGTATGAGAACATTCTTTGGATGGAAAGAACCCTCTGTTGTCAAACCACACGGAAAGGGAATAAATCCGAATTATCTGCTGTCATGGAAGCAGGTACTGGCAGAACTGCAGGACATTGAGAGTGAGGAGAAGATTCCAAGAACTAAAAACATGAAGAAAACGAGTCAGCTAAAGTGGGCACTTGGTGAGAACATGGCACCAGAGAAGGTAGACTTTGACGACTGTAAAGATATAAGCGATTTGAAGCAATATGATAGTGACGAACCTGAATTAAGGTCACTTTCAAGTTGGATCCAGAATGAGTTCAACAAGGCATGCGAGCTGACCGATTCAATCTGGATAGAGCTCGATGAGATTGGAGAAGATGTAGCTCCAATTGAACACATTGCAAGCATGAGAAGGAATTACTTCACAGCAGAGGTGTCTCATTGCAGAGCCACAGAATATATAATGAAGGGGGTATACATTAATACTGCTTTGCTTAATGCATCCTGTGCAGCAATGGATGATTTCCAACTAATTCCCATGATAAGCAAATGTAGAACTAAAGAGGGAAGGCGAAAGACCAATTTGTACGGTTTCATCATAAAAGGAAGATCTCACTTAAGGAATGACACCGACGTGGTAAACTTTGTGAGCATGGAGTTTTCTCTCACTGACCCAAGACTTGAGCCACACAAATGGGAGAAGTACTGTGTTCTTGAGATAGGAGATATGCTTCTAAGAAGTGCAATAGGCCAGGTGTCAAGGCCCATGTTCTTGTATGTAAGGACAAATGGAACCTCAAAAATTAAAATGAAATGGGGAATGGAGATGAGGCGTTGCCTCCTCCAATCACTTCAACAAATAGAGAGTATGATTGAAGCTGAGTCCTCTGTCAAGGAGAAAGACATGACAAAAGAGTTTTTTGAGAATAGATCAGAAACATGGCCCATTGGAGAGTCACCCAAAGGAGTGGAAGAAGGTTCCATTGGGAAAGTATGCAGGACGTTATTAGCTAAGTCAGTATTCAATAGTCTGTATGCATCTCCACAATTAGAAGGATTTTCAGCTGAATCAAGAAAATTGCTCCTCATTGTTCAGGCTCTTAGGGACAATCTGGAACCTGGGACCTTTGATCTTGGGGGGCTATATGAAGCAATTGAGGAGTGCCTGATTAATGATCCCTGGGTTTTGCTTAATGCTTCTTGGTTCAACTCCTTCCTAACACATGCATT
>CY079543.2_Influenza_A_virus_(A/Switzerland/5165/2010(H1N1))_polymerase_PA_(PA)_gene_complete_cds
ATGGAAGACTTTGTGCGACAATGCTTCAATCCAATGATCGTCGAGCTTGCGGAAAAGACAATGAAAGAACATGGAGAAGACCCGAAAATTGAAATAAACAAATTTGCTGCAATATGCACACACATGGAAGTCTGTTTCATGTATTCCGATTTTCACTTCATCGACGAGCGAGGTGAATCGACAATAGTAGAATCCAGTGACCCAAATGCACTCCTAAAACACAGATTTGAAATAATTGAGGGAAGAGATCGCACAGTGGCTTGGACAGTGGTAAACAGCATCTGCAATACTACAGGAGTTGAGAAGCCCAAGTTCCTTCCGGATCTATATGACTATAAGGAGAACCGGTTCATTGAAATCGGTGTAACAAGAAGGGAAGTGCACATATACTACCTGGAAAAAGCCAATAAAATAAAATCGGAGAAGACACACATCCACATTTTCTCGTTCACTGGAGAAGAAATGGCCACTAAGGCAGATTACACTCTTGACGAGGAGAGCAGAGCAAGAATCAAAACTAGACTATTCACCATCAGGCAGGAAATGGCCATTAGGGCCCTATGGGACTCCTTTCGTCAGTCCGAAAGAGGCGAAGAGACAATTGAAGAAAGGTTTGAAATCAAGGGAACCATGCATAGGCTTGCCAACCAAAGTCTCCCGCCAAACTTCTCCAGCCTTGAAAACTTTAGAGCCTATGTGGATGGATTCGAACCGAACGGCTGCATTGAGGGCAAGCTTTCTCAAATGTCCAAAGAAGTGAATGCCAGAATTGAACCATTCTTGAGGGGAACACCACGCCCTCTCAGATTACCTGATGGACCTCCCTGTTCTCAACGGTCAAAATTCCTGCTGATGGACGCCTTGAAATTGAGCATTGAGGATCCTAGTCATGAGGGGGAGGGGATACCGCTATATGATGCACTCAAGTGCATGAAGACATTTTTCGGATGGAAAGAGCCCCACATTGTCAAGCCGCATGAGAAAGGCATAAATCCAAACTATCTCCTGGCTTGGAAACAAATACTAGCTGAACTACAGGACATTGAGAATGAGGAGAAAATCCCCAAAACTAAAAACATGAAAAAAACAAGTCAATTAAAGTGGGCACTTGGTGAAAATATGGCACCTGAGAAGGTGGATTTTGAAGATTGCAAAGATATCGGTGATTTAAGACAGTATGATAGTGATGAGCCAAACAATAGATCACTGGCAAGCTGGATTCAGAGTGAATTCAACAAGGCATGTGAGTTGACGGATTCCAGCTGGATAGAGCTTGACGAAATAGGAGAGGATGTCGCTCCAATCGAGCACATTGCGAGTATTAGGAGGAACTATTTCACAGCAGAAGTGTCTCATTGCAGGGCCACGGAATACATAATGAAAGGAGTATATATAAACACAGCCTTACTCAATGCATCTTGTGCAGCAATGGATGATTTTCAGTTAATCCCAATGATAAGCAAATGCAGAACGAAAGAAGGAAGGCGGAAAACAAATCTATATGGGTTCATTGTAAAAGGAAGATCTCATCTAAGGAACGATACTGACGTAGTAAATTTTGTAAGTATGGAGTTTTCTCTCACCGATCCTAGGCTGGAGCCACACAAGTGGGAGAAGTACTGTGTTCTTGAAATAGGAGACATGATTCTACGAACTTCAATTGGCCAAGTGTCAAGGCCAATGTTTCTATATGTGAGAACCAATGGAACCTCAAAAATCAAAATGAAATGGGGTATGGAAATGAGGCGTTGCCTCCTTCAGTCTCTTCAACAGATTGAGAGCATGATCGAAGCGGAATCTTCCGTTAAAGAAAAGGACATGACCAAAGAATTTTTTGAAAACAAATCTGAAGTATGGCCCATTGGGGAATCACCCAAAGGGGTGGAAGACGGCTCCATCGGAAAAGTATGCAGGGCCTTACTGGCAAAGTCTGTATTCAATAATCTGTATGCGTCTTCACAACTCGAGGGATTTTCAGCTGAATCAAGAAAGTTACTTCTAATTGTTCAGGCACTTAGGGACAACCTGGAACCTGGGACTTTTGATCTTGGGGGATTATATGATGCAATTGAGGAGTGCCTGATTAATGATCCCTGGGTTTTGCTTAACGCGTCTTGGTTCAACTCCTTCCTTATTCATGCACT
>CY095674.1_Influenza_A_virus_(A/swine/Texas/4199-2/1998(H3N2))_polymerase_PA_(PA)_gene_complete_cds
ATGGAAGACTTTGTGCGACAATGCTTCAATCCAATGATCGTCGAGCTTGCGGAAAAGGCAATGAAAGAATATGGAGAAGATCCGAAAATCGAAACTAACAAATTCGCTGCAATATGCACACACTTGGAAGTCTGTTTCATGTATTCGGATTTCCATTTCATCGACGAACGGGGTGAATCAATAATTGTAGAATCTGGTGATCCAAATGCATTACTGAAGCACCGATTTGAGATAATTGAAGGAAGAGACAGGACCATGGCCTGGACAGTGGTGAACAGTATCTGCAACACCACAGGGGTAGAGAAGCCTAAATTTCTTCCGGATTTGTATGATTACAAAGAGAACCGATTCATTGAAATTGGAGTGACACGGAGGGAGGTCCACATATACTACCTAGAGAAAGCCAACAAAATAAAATCCGAGAAGACACACATTCACATTTTTTCATTCACTGGAGAGGAGATGGCCACCAAAGCGGACTACACCCTTGATGAAGAGAGCAGGGCAAGAATCAAAACCAGGCTTTTCACCATAAGACAAGAAATGGCCAGTAGGGGTCTATGGGATTCCTTTCGTCAGTCCGAGAGAGGCGAAGAGACAATTGAAGAAAGATTTGAAATTACAGGAACCATGCGCAGGCTTGCCGACCAAAGTCTCCCACCGAACTTCTCCAGCCTTGAAAACTTTAGAGCCTATGTAGATGGATTCGAACCGAACGGCTGCATTGAGGGCAAGCTTTCTCAAATGTCAAAAGAAGTGAGCGCCAAAATTGAACCATTCTTGAAGACAACACCACGCCCCCTCAGATTGCCTGATGGGCCTCCTTGCTCTCAGCGGTCAAAGTTCTTGCTGATGGATGCTCTGAAACTAAGTATTGAAGACCCGAGTCATGAGGGGGAAGGGATACCACTATATGATGCAATCAAATGCATGAAGACATTTTTTGGCTGGAAAGAGCCTAACATAATCAAACCACATGAGAAAGGCATAAACCCCAATTACCTCCTGGCTTGGAAGCAGGTGCTAGCAGAGCTCCAGGACATTGAAAATGAAGAGAAGATCCCAAAGACAAAGAACATGAAGAGAACAAGCCAATTGAAGTGGGCACTCGGTGAGAATATGGCACCAGAGAAAGTAGACTTTGATGACTGCAAAGATGTTGGTGATCTTAAACAGTATGACAGCGATGAGCCAGAGCCCAGATCTCTAGCAAGCTGGGTCCAAAATGAATTCAATAAGGCATGTGAATTGACCGATTCAAGCTGGATAGAACTTGATGAGATAGGAGAAGATGTTGCCCCGATTGAACACATCGCAAGCATGAGGAGGAACTATTTTACAGCAGAAGTGTCCCATTGCAGGGCCACTGAATACATAATGAAGGGAGTGTACATAAATACGGCTTTGCTCAATGCATCTTGTGCAGCCATGGATGACTTCCAGCTGATCCCAATGATAAGCAAATGTAGGACCAAAGAAGGAAGACGGAAAACAAATCTGTATGGGTTCATTATAAAAGGAAGGTCTCATTTGAGAAATGATACTGACGTGGTGAACTTTGTAAGTATGGAGTTCTCCCTCACTGACCCGAGACTGGAGCCACACAAATGGGAAAAGTACTGTGTTCTTGAAATAGGAGACATGCTCCTGAGGACTGCGATAGGCCAAGTGTCGAGGCCCATGTTCCTATATGTGAGAACCAATGGAACCTCCAAGATCAAGATGAAATGGGGCATGGAAATGAGGCGCTGCCTTCTTCAGTCTCTTCAGCAGATTGAGAGCATGATTGAGGCCGAGTCTTCTGTCAAAGAGAAAGACATGACCAAGGAATTCTTTGAAAACAAATCGGAGACATGGCCAATCGGAGAATCACCCAAAGGAGTGGAGGAAGGCTCTATTGGGAAAGTGTGCAGGACCTTACTGGCAAAATCTGTATTCAACAGTCTATACGCGTCTCCACAACTTGAGGGGTTTTCGGCTGAATCGAGAAAATTGCTTCTCATTGTTCAGGCACTTAGGGACAACCTGGAACCTGGAACCTTCGATCTTGGGGGGCTATATGAAGCAATCGAGGAGTGCCTGATTAATGATCCCTGGGTTTTGCTTAATGCATCTTGGTTCAACTCCTTCCTCACACATGCACT
>CY005911.1_Influenza_A_virus_(A/turkey/Minnesota/833/1980(H4N2))_segment_3_complete_sequence
ATGGAAGACTTTGTGCGACAATGCTTCAATCCAATGATCGTCGAGCTTGCAGAAAAGGCAATGAAAGAATATGGGGAAGATCCGAAAATCGAAACTAACAAGTTCGCTGCAATATGCACACACTTGGAAGTCTGTTTCATGTATTCGGACTTCCACTTCATTGACGAACGGGGCGAATCAATAATTGTAGAATCTGGTGATCCAAACGCATTGCTGAAACACCGATTTGAGATAATTGAAGGAAGAGACCGAACAATGGCCTGGACAGTGGTGAATAGCATCTGCAACACCACAGGGGTCGAGAAGCCTAAATTTCTTCCGGATTTGTATGATTACAAGGAGAACCGATTCATTGAAATTGGAGTGACACGGAGGGAGGTCCACATATACTACCTAGAGAAAGCCAACAAGATAAAATCCGAGAAGACACACATTCACATTTTTTCATTTACTGGAGAGGAAATGGCCACCAAAGCGGACTACACCCTTGATGAAGAGAGCAGGGCAAGAATCAAAACCAGGCTGTTCACTATAAGACAAGAAATGGCCAGCAGGGGTCTATGGGATTCCTTTCGTCAGTCCGAAAGAGGCGAAGAGACAATTGAAGAAAGATTTGAAATCACAGGAACCATGCGCAGGCTTGCCGACCAAAGTCTCCCACCGAACTTCTCCAGCCTTGAAAACTTTAGAGCCTATGTGGATGGATTCGAACCGAACGGCTGCATTGAGGGCAAGCTTTCTCAAATGTCAAAAGAAGTGAACGCCAGAATTGAGCCATTTTTGAAGACAACACCACGCCCTCTCAGATTACCTGATGGGCCTCCTTGCTCTCAGCGGTCAAAATTCTTGCTGATGGATGCCCTGAAACTAAGCATTGAAGACCCGAGTCATGAGGGAGAGGGGATACCGCTATACGATGCAATCAAATGCATGAAGACATTTTTCGGCTGGAAAGAGCCCAACATAATCAAACCACATGAGAAAGGCATAAATCCCAATTACCTTCTGGCTTGGAAGCAGGTGCTAGCAGAACTCCAGGACATTGAAAATGAAGAGAAGATCCCAAAGACAAAGAACATGAAGAAAACAAGCCAATTGAAGTGGGCACTTGGTGAGAACATGGCACCAGAAAAAGTAGACTTTGAGGATTGCAAGGACATTAGCGATCTAAAACAGTATGATAGTGATGAGCCAGAGCCTAGATCGCTAGCAAGCTGGATCCAGAGTGAATTCAACAAGGCATGTGAATTGACCGATTCGAGCTGGATAGAACTTGATGAGATAGGGGAAGATATTGCCCCAATTGAGCACATTGCAAGTATGAGGAGGAACTATTTTACAGCAGAAGTGTCCCATTGCAGGGCTACTGAATACATAATGAAGGGAGTGTACATAAATACAGCTTTGCTCAATGCATCTTGTGCAGCCATGGATGACTTCCAGCTGATTCCAATGATAAGCAAATGCAGGACAAAAGAAGGAAGACGGAAAACAAACCTGTATGGGTTCATTATAAAAGGAAGGTCTCATTTGAGAAATGATACTGACGTGGTAAACTTTGTGAGTATGGAGTTTTCTCTCACTGACCCGAGGCTGGAACCACACAAATGGGAAAAGTACTGTGTTCTTGAGATAGGAGATATGCTCCTGAGGACTGCAATAGGCCAAGTGTCAAGGCCCATGTTCCTGTATGTTAGAACCAATGGGACCTCCAAGATCAAGATGAAATGGGGTATGGAAATGAGGCGCTGCCTTCTTCAGTCTCTTCAGCAGATTGAGAGCATGATTGAAGCCGAGTCTTCTGTCAAAGAGAAAGACATGACAAAAGAATTCTTTGAAAACAAATCGGAAACATGGCCAATTGGAGAGTCACCCAAGGGAGTGGAGGAAGGCTCTATCGGGAAAGTTTGCAGAACCTTACTGGCAAAATCTGTATTCAACAGTCTATATGCATCTCCACAACTCGAGGGATTTTCAGCTGAATCGAGGAAATTGCTTCTCATTGTTCAGGCACTTAGGGACAACCTGGAACCTGGAACCTTCGATCTTGGAGGGCTATATGAAGCAATCGAGGAGTGCCTGATTAATGATCCCTGGGTTTTGCTTAATGCTTCTTGGTTCAACTCCTTCCTCACACATGCACT
>CY032226.1_Influenza_A_virus_(A/equine/Kentucky/2/1986(H3N8))_segment_3_complete_sequence
ATGGAAGACTTTGTGCGACAATGCTTCAATCCAATGATCGTCGAGCTTGCGAAAAAGGCAATGAAAGAATATGGAGAGGACCCGAAAATTGAAACAAACAAATTTGCAGCAATATGCACTCACTTGGAAGTCTGCTTCATGTACTCGGATTTCCACTTTATTAATGAACTGGGTGAGTCAGTGATTATAGAGTCTGGTGATCCAAATGCTCTTTTGAAACACAGATTTGAAATCATTGAAGGGAGAGATCGAACAATGGCATGGACAGTAGTAAACAGTATCTGCAACACCACAAGAGCTGAAAAACCCAAGTTTCTCCCAGATTTATACGACTATAAGGAGAACAGATTTGTTGAAATTGGTGTGACAAGGAGAGAAGTTCACATATACTACCTGGAGAAGGCCAACAAAATAAAGTCTGAGAAAACACATATCCACATTTTCTCATTTACAGGAGAGGAAATGGCTACAAAAGCGGACTATACCCTTGATGAAGAGAGTAGAGCCAGGATCAAGACCAGGCTATTCACCATAAGACAAGAAATGGCCAGTAGAGGCCTCTGGGATTCCTTTCGTCAGTCCGAGAGAGGCGAAGAGACAATTGAAGAAAGATTTGAAATCACAGGGACAATGCGCAGGCTTGCCAATTACAGTCTCCCACCGAACTTCTCCAGCCTTGAAAATTTTAGAGCCTATGTGGATGGATTCGAACCGAACGGCTGCATTGAGAGCAAGCTTTCTCAAATATCCAAAGAAGTAAATGCCAGAATCGAGCCATTTTCAAAGACAACACCCCGACCACTCAGGATACCAGGTGGTCCACCCTGCCATCAGCGATCTAAATTCTTGCTAATGGATGCTCTGAAATTGAGTATTGAGGACCCAAGTCACGAGGGAGAGGGAATACCACTGTATGATGCCATCAAATGCATGAAAACTTTCTTTGGATGGAAAGAGCCCAGTATTGTTAAACCACATGAAAAGGGTATAAACCCAAACTATCTCCAAGCTTGGAAGCAAGTATTAGCAGAACTACAAGACCTTGAGAACGAAGAAAAGACCCCTAAGACCAAGAATATGAAAAAGACAAGTCAATTGAAATGGGCACTTGGTGAAAATATGGCGCCAGAGAAAGTGGATTTTGAGGATTGTAAAGACATCAGTGATTTGAAACAGTATGACAGTGATGAGCCAGAAACAAGGTCTCTTGCAAGTTGGATTCAAAGTGAGTTCAACAAAGCTTGTGAACTGACAGATTCAAGCTGGATAGAGCTCGATGAAATTGGGGAGGATATTGCCCCAATAGAATACATTGCGAGCATGAGGAGAAATTATTTTACTGCTGAGGTTTCCCATTGTAGAGCAACAGAATATATAATGAAGGGAGTATACATCAACACTGCTCTACTCAATGCATCCTGCGCTGCGATGGATGAATTCCAATTAATTCCGATGATAAGCAAATGCAGGACCAAAGAAGGGAGAAGGAAGACAAATTTATATGGATTCATAATAAAGGGAAGGTCCCATTTAAGGAATGATACCGACGTGGTAAACTTTGTAAGTATGGAATTTTCTCTCACTGATCCAAGACTTGAGCCACACAAATGGGAAAAATACTGTGTTCTAGAAATCGGAGACATGCTCCTAAGGACTGCTGTAGGCCAAGTGTCAAGACCCATGTTTTTATATGTAAGAACCAATGGAACCTCTAAAATTAAAATGAAATGGGGAATGGAAATGAGGCGCTGCCTCCTTCAGTCTCTGCAACAGATTGAAAGCATGATCGAAGCTGAGTCCTCAGTCAAAGAAAAGGACATGACCAAAGAATTCTTTGAGAACAAATCAGAGACATGGCCTATAGGAGAGTCCCCCAAAGGAGTGGAAGAGGGCTCAATCGGGAAGGTTTGCAGGACCTTATTAGCAAAATCTGTGTTTAACAGTTTGTATGCATCTCCACAACTGGAAGGGTTTTCAGCTGAATCTAGGAAATTACTTCTCATTGTTCAGGCCCTTAGGGATAACCTGGAACCTGGAACCTTTGATATTGGGGGGTTATATGAATCAATTGAGGAGTGCCTGATTAATGATCCCTGGGTTTTGCTCAATGCATCTTGGTTCAACTCCTTCCTTACACATGCACT
>DQ889684.1_Influenza_A_virus_(A/Iowa/CEID23/2005(H1N1))_polymerase_PA_(PA)_gene_complete_cds
ATGGAAGACTTTGTGCGACAATGCTTCAATCCAATGATCGTCGAGCTTGCGGAAAAGGCAATGAAAGAATATGGAGAAGATCCGAAAATCGAAACTAACAAATTCGCTGCAATATGCACACATTTGGAAGTCTGTTTCATGTATTCGGATTTCCATTTCATCGACGAACGGGGTGAATCAATCATTGTAGAATCTGGTGATCCAAATGCATTACTGAAGCACCGGTTTGAGATAATTGAAGGAAGAGACCGGACCATGGCCTGGACAGTGGTGAACAGTATCTGCAACACCACAGGGGTAGAGAAGCCTAAATTTCTTCCGGATTTATACGATTACAAAGAAAATCGATTCATTGAAATTGGGGTGACACGAAGGGAGGTCCACATATACTACCTAGAGAAAGCCAACAAAATAAAATCCGAGAAGACACACATTCACATTTTTTCATTCACTGGAGAGGAGATGGCCACCAAAGCAGACTACACCCTTGATGAAGAGAGCAGGGCAAGAATCAAAACCAGGCTTTTCACCATAAGACAAGAGATGGCCAGTAGAGGTCTATGGGATTCCTTTCGTCAGTCCGAGAGAGGCGAAGAGACAATTGAAGAAAGATTTGAAATTACAGGAACCATGCGCAGGCTTGCAGACCAAAGTCTCCCACCGAACTTCTCCAGCCTTGAAAACTTTAGAGCCTATGTAGATGGGTTCGAACCAAACGGCTGCATTGAGGGCAAGCTTTCTCAAATGTCAAAAGAAGTGAGCGCCCAAATTGAACCATTCTTGAAGACAACACCACGCCCTCTCAGATTGCCTGATGGGCCTCCTTGCTCTCAGCGGTCAAAGTTCTTGCTGATGGATGCTCTGAAACTAAGTATTGAAGACCCGAGTCATGAGGGGGAAGGAATACCACTATATGATGCAATCAAGTGCATGAAGACATTTTTTGGCTGGAAAGAGCCTAACATAATCAAACCACATGAGAAAGGCATAAACCCCAATTACCTACTGGCTTGGAAGCAGGTGCTAGCAGAGCTCCAGGACATTGAAAATGAAGAGAAGATCCCAAAGACAAAGAACATGAAGAGAACAAGCCAATTGAAGTGGGCACTTGGTGAGAATATGGCACCAGAAAAAGTAGACTTTGATGACTGCAAAGATGTTGGTGACCTTAAACAGTATGACAGCGATGAGCCAGAGCCCAAATCTCTAGCAAGCTGGGTCCAAAATGAATTCAATAAGGCATGTGAATTGACCGATTCAAGCTGGATAGAACTTGATGAGATAGGAGAAGATGTTGCCCCGATTGAACACATAGCAAGCATTAGGAGGAACTATTTTACAGCAGAAGTGTCCCATTGCAGGGCTACTGAATACATAATGAAGGGGGTGTACATAAATACGGCTTTGCTCAATGCATCTTGTGCAGCCATGGATGACTTTCAGCTGATCCCAATGATAAGCAAATGTAGGACCAAAGAAGGAAGACGAAAAACAAATCTGTATGGGTTCATTATAAAAGGAAGGTCCCATCTGAGAAATGATACTGACGTGGTTAACTTTGTAAGTATGGAGTTCTCCCTCACTGACCCGAGACTGGAGCCACACAAATGGGAAAAATACTGTGTTCTTGAAATAGGAGACATGCTCCTGAGGACTGCGATAGGCCAAGTGTCGAGGCCCCTGTTCCTATATGTGAGAACCAATGGAACCTCCAAGATCAAGATGAAATGGGGCATGGAAATGAGGCGCTGCCTTCTTCAGTCTCTTCAGCAGATTGAGAGCATGATTGAGGCTGAGTCTTCTGTCAAAGAGAAAGACATGACCAAAGAATTCTTTGAAAACAAATCGGAAACATGGCCAATCGGAGAATCACCCAAAGGAGTGGAGGAAGGCTCGATTGGGAAAGTATGCAGGACCTTACTGGCAAAATCTGTATTCAACAGTCTATACGCGTCTCCACAACTTGAGGGGTTTTCGGCTGAATCGAGAAAATTGCTTCTCATTGTTCAGGCACTTAGGGACAACCTGGAACCTGGAACCTTCGATCTTGGAGGGCTATATGAAGCAATCGAGGAGTGCCTGATTAATGATCCCTGGGTTTTGCTTAATGCATCTTGGTTCAACTCCTTCCTCACACATGCACT
>DQ208311.1_Influenza_A_virus_(A/Brevig_Mission/1/1918(H1N1))_polymerase_PA_(PA)_mRNA_complete_cds
ATGGAAGACTTTGTGCGACAATGCTTCAATCCGATGATTGTCGAGCTTGCGGAAAAAGCAATGAAAGAGTATGGAGAGGACCTGAAAATCGAAACAAACAAATTTGCAGCAATATGCACTCACTTGGAAGTATGCTTCATGTATTCAGATTTTCACTTCATCAATGAGCGAGGCGAATCAATAATCGTAGAATCTGGCGATCCAAATGCACTCTTGAAGCACAGATTTGAAATAATCGAGGGAAGAGATCGCACAATGGCCTGGACGGTGGTAAACAGTATTTGCAACACTACAGGGGCTGAGAAACCAAAGTTTCTCCCAGATCTGTATGATTACAAGGAGAATAGATTCATTGAGATTGGAGTAACAAGGAGAGAAGTCCACATATACTATCTGGAAAAGGCCAATAAAATAAAATCTGAGAAGACACACATCCACATTTTCTCGTTCACTGGGGAAGAAATGGCCACAAAGGCCGACTACACTCTCGATGAGGAGAGCAGGGCTAGGATCAAAACCAGACTATTCACCATAAGACAAGAGATGGCCAGCAGAGGCCTCTGGGATTCCTTTCGTCAGTCCGAGAGAGGCGAAGAGACAATTGAAGAAAGATTTGAAATCACAGGAACAATGCGCAGGCTTGCCGACCAAAGTCTCCCACCGAACTTCTCCAGCCTTGAAAACTTTAGAGCCTATGTGGATGGATTCGAACCGAACGGCTACATTGAGGGCAAGCTTTCTCAAATGTCCAAAGAAGTAAATGCTAGAATTGAACCTTTTTTGAAGACAACACCACGCCCACTTAGGCTGCCAGATGGGCCTCCCTGTTCTCAGCGGTCCAAATTCCTGCTGATGGATGCCTTGAAATTAAGCATTGAGGACCCAAGCCATGAAGGAGAGGGGATACCGCTATATGATGCGATCAAGTGCATGAGAACATTCTTTGGGTGGAAGGAACCCAATGTTGTTAAGCCACACGAAAAGGGAATAAATCCAAATTATCTCTTGGCATGGAAGCAAGTACTGGCAGAACTGCAGGATATTGAGAATGAGGAGAAAATTCCAAAGACTAAAAATATGAAGAAAACGAGCCAGTTAAAGTGGGCACTTGGTGAGAATATGGCACCAGAAAAAGTGGATTTTGACGACTGTAAAGATGTAAGCGATCTGAAGCAATATGATAGTGATGAACCGGAATTGAGGTCGCTTGCAAGTTGGATTCAGAGTGAGTTCAACAAGGCATGCGAACTGACCGATTCAAGCTGGATAGAGCTCGATGAGATTGGAGAAGATGTGGCTCCAATTGAACACATTGCAAGCATGAGAAGGAATTATTTCACAGCAGAGGTGTCTCATTGCAGAGCCACAGAATACATAATGAAGGGGGTATACATCAATACTGCCTTGCTTAATGCATCCTGTGCAGCAATGGATGATTTCCAATTAATTCCAATGATAAGCAAGTGTAGAACTAAGGAGGGAAGACGAAAGACCAATTTGTACGGGTTCATCATAAAAGGAAGATCCCACTTAAGGAATGACACCGACGTGGTAAATTTTGTGAGCATGGAGTTTTCCCTCACTGATCCAAGACTTGAACCGCACAAATGGGAGAAGTACTGTGTCCTTGAGATAGGGGATATGCTTCTAAGAAGTGCCATAGGCCAAGTGTCAAGGCCCATGTTCTTGTATGTGAGGACAAATGGGACATCAAAAATTAAAATGAAATGGGGAATGGAAATGAGACGTTGCCTCCTTCAGTCACTTCAACAAATCGAGAGTATGATTGAAGCTGAGTCCTCTGTCAAGGAGAAAGACATGACCAAAGAATTCTTTGAGAACAAATCAGAAACATGGCCCATTGGAGAGTCCCCCAAAGGAGTGGAGGAAGGTTCCATTGGGAAGGTCTGCAGGACTTTGTTGGCAAAATCGGTATTCAACAGCTTGTATGCATCTCCACAACTAGAAGGATTCTCAGCTGAATCAAGAAAACTGCTTCTTATCGTTCAGGCTCTTAGGGACAACCTGGAACCTGGAACCTTTGATCTTGGGGGGCTATATGAAGCAATTGAGGAGTGCCTGATTAATGATCCCTGGGTTTTGCTTAATGCGTCTTGGTTCAACTCCTTCCTCACACATGCACT
>CY009457.1_Influenza_A_virus_(A/Weiss/43(H1N1))_segment_3_complete_sequence
ATGGAAGATTTTGTGCGACAATGCTTCAATCCGATGATTGTCGAGCTTGCGGAAAAGGCAATGAAAGAGTATGGAGAGGACCTGAAAGTCGAAACAAACAAATTTGCAGCAATATGCACTCACTTGGAAGTATGCTTCATGTATTCAGATTTTCACTTCATCAATGAACAAGGCGAGTCAATAATAGTAGAACTTGGTGATCCAAACGCACTTTTGAAGCATAGATTTGAAATAATTGAGGGAAGAGATCGCACAATGGCCTGGACAATAGTAAACAGTATTTGCAACACTACAGGGGCTGAGAAACCGAAGTTTCTACCAGATTTGTATGATTACAAGGAGAATAGATTCATCGAGATTGGAGTGACAAGGAGAGAAGTTCACATATACTATCTGGAAAAGGCCAATAAAATTAAATCTGAGAAGACACACATCCACATTTTCTCGTTCACTGGGGAAGAAATGGCCACAAAGGCCGACTACACTCTCGATGAGGAGAGCAGGGCTAGGATCAAAACCAGACTATTCACCATAAGACAAGAATTGGCTAGCAGAGGCCTCTGGGATTCCTTTCGTCAGTCCGAGAGAGGCGAAGAGACAATTGAAGAAAGATTTGAAATCACAGGAACAATGCGCAAGCTCGCCGACCAAAGTCTCCCGCCGAACTTCTCCTGCTTTGAAAATTTTAGAGCCTATGTGGATGGATTCGAACCGAACGGCTACATTGAGGGCAAGCTTTCTCAAATGTCCAAAGAAGTAAATGCTAAAATTGAACCTTTTTTGAAGACAACACCACGACCACTTAAACTTCCGGATGGGCCTCCTTGTTCTCAGCGGTCCAAATTCCTTCTGATGGATGCTTTAAAATTAAGCATTGAGGACCCAAGTCATGAAGGAGAGGGGATACCACTATATGATGCAATCAAGTGCATGAGAACATTCTTTGGATGGAAAGAACCCAAAGTTGTTAAGCCACACGAAAAGGGAATAAATCCGAATTATCTGCTGTCATGGAAGCAAGTACTGGCAGAACTGCAGGACATTGAGAATGAGGAGAAGATTCCAAAGACTAAAAACATGAAGAAAACGAGTCAGCTAAAGTGGGCACTTGGTGAGAACATGGCACCAGAAAAGGTAGACTTTGACGACTGTAAAGATGTAAGCGATTTGAAGCAATATGATAGTGATGAACCGGAATTGAGGTCACTTTCAAGTTGGATCCAGAATGAGTTCAACAAGGCATGCGAGCTGACCGATTCAATCTGGATAGAGCTCGATGAGATTGGAGAAGATGTGGCTCCAATTGAACACATTGCAAGCATGAGAAGGGATTACTTCACAGCAGAAGTATCTCATTGCAGAGCCACAGAATACATAATGAAGGGAGTATACATTAATACTGCCTTGCTTAATGCATCCTGTGCAGCAATGGATGATTTCCAATTAATTCCAATGATAAGCAAATGTAGAACTAAAGAGGGAAGGCGAAAGACCAACTTGTATGGTTTCATCATAAAAGGAAGATCCCACTTAAGGAATGACACCGACGTGGTAAACTTTGTGAGCATGGAGTTTTCTCTCACTGACCCAAGACTTGAACCACACAAATGGGAGAAGTACTGTGTTCTTGAGATAGGAGATATGCTTCTAAGAAGTGCCATAGGCCAGGTGTCAAGGCCCATGTTCTTGTATGTGAGGACAAATGGAACCTCAAAAATTAAAATGAAATGGGGAATGGAGATGAGGCGTTGCCTCCTTCAGTCACTTCAACAAATCGAGAGTATGATTGAAGCCGAGTCCTCTGTCAAGGAGAAAGACATGACCAAAGAGTTTTTTGAGAATAAATCAGAAACATGGCCCATTGGAGAGTCTCCCAAAGGAGTGGAAGAAGGTTCCATTGGGAAGGTCTGCAGGACTTTATTAGCAAAATCGGTATTCAATAGCTTGTATGCATCCCCACAACTAGAAGGATTTTCAGCTGAATCAAGAAAACTGCTCCTTATCGTTCAGGCTCTTAGGGACAACCTGGAACCTGGGACCTTTGATCTTGGGGGGCTATATGAAGCAGTTGAGGAATGCCTGATTAATGATCCCTGGGTTTTGCTTAATGCTTCTTGGTTCAACTCCTTCCTCACACATGCATT
>M26076.1_Influenza_A_virus_(A/swine/Iowa/15/1930(H1N1))_segment_3_polymerase_PA_(PA)_gene_complete_cds
ATGGAAGACTTTGTGCGACAATGCTTCAATCCGATGATTGTCGAGCTTGCGGAAAAGGCAATGAAAGAGTATGGAGAGGACCCGAGAATCGAAACAAACAAATTTGCAGCAATATGCACCCACATGGAAGTATCCTTCATGTATTCAGATTTTCACTTCATCAATGAACGGGGCGAATCAATAATCGTAGAATCTGGCGATCCAAATGCACTCTTGAAGCACAGATTTGAAATAATCGAAGGAAGAGATCGAGCAATGGCCTGGACGGTGGTGAACAGCATTTGTAACACTACAGGGGTTGGGAAACCAAAGTTTCTCCCAGATCTGTATGACTACAAGGAAGATAGATTCATTGAGATTGGTGTTACAAGGAGAGAAGTCCACATATACTACCTGGAAAAGGCCAATAAAATAAAATCTGAAGAGACACACATTCACATTTTCTCATTCACGGGAGAAGAAATGGCCACAAAGGCCGACTACACTCTCGATGAAGAAAGTAGGGCTAGAATCAAAACCAGGCTATTCACCATAAGACAAGAGATGGCTAGCAGAGGCCTTTGGGATTCCTTTCGCCAGTCCGAGAGAGGCGAAGAGACAATTGAAGAAAGATTTGAAATCACAGGGACAATGCGCAGGCTTGCCGACCAAAGTCTCCCACCGAATTTCTCCAGTCTTGAAAACTTTAGGGCATATGTGGATGGATTCGAGCCGAACGGCTACATTGAGGGCAAGCTTTCTCAAATGTCCAAAGAAGTAAATGCTAGAATTGAACCTTTTCTGAAGACAACACCACGCCCACTTAGGCTGCCAGGTGGGCCCCCCTGTTTTCAGCGATCCAAATTCCTGTTGATGGATGCCCTGAAATTAAGCATTGAAGACCCAAGCCATGAAGGAGAGGGGATACCGCTATATGATGCGATCAAGTGCATGAAAACGTTCTTTGGGTGGAAGGAACCCATTATTGTTAAGCCACACGAAAAAGGAATAAATTCAAATTACCTTTTGGCATGGAAGCAAGTACTGGCAGAAATACAGGATATTGAGAGTGAGAAAAAAGTTCCAAGGACTAAGAATATCAAGAAAACAAGCCAGTTAAAGTGGGCACTTGGGGAGAATATGGCACCAGAAAAAGTAGATTTTGACGACTGTAAGGATGTAAGCGATCTGAAGCAATATGACAGTGATGAACCAGAATTTAGGTCGCTTGCAAGTTGGATTCAAAGTGAGTTCAACAAAGCATGTGAACTGACTGATTCAAGCTGGATAGAACTCGATGAGATTGGAGAAGATGTGGCTCCGATTGAGCACATTGCAAGCATGAGAAGGAATTATTTCACAGCAGAGGTGTCTCATTGCAGAGCCACAGAATACATAATGAAGGGAGTGTACATCAATACTGCTTTGCTTAATGCATCTTGTGCAGCAATGGACGATTTCCAATTGATTCCAATGATAAGCAAGTGTAGAACTAAAGAGGGAAGGCGAAAGACCAATTTGTACGGGTTCATCATAAAAGGAAGATCCCACTTAAGGAATGACACCGACGTGGTAAATTTTGTGAGCATGGAGTTTTCCCTCACTGACCCAAGACTTGAACCGCACAAATGGGAAAAGTACTGTGTTCTTGAGATAGGAGACATGCTTCTAAGAACTTCCATAGGCCAAGTGTCAAGGCCTATGTTCCTGTATGTGAGGACAAATGGGACCTCAAAAATTAAAATGAAATGGGGAATGGAAATGAGACGTTGCCTCCTTCAGTCCCTTCAGCAGATTGAGAGTATGATTGAAGCTGAGTCCTCTGTCAAGGAGAAAGACATGACCAAAGAATTCTTTGAGAACAAATCAGAAACATGGCCCATTGGAGAGTCCCCCAAAGGAGTGGAAGAAGGTTCCATTGGGAAGGTCTGTAGGACTTTGTTGGCAAAGTCGGTTTTCAACAGCTTGTATGCATCTCCACAACTAGAAGGATTCTCAGCTGAATCAAGAAAATTGCTTCTTATCGTTCAGGCTCTTAGGGACAATCTGGAACCTGGAACTTTTGATCTTGGGGGGCTATATGAATCAATTGAGGAGTGCCTGATTAATGATCCCTGGGTTTTGCTTAATGCTTCTTGGTTCAACTCCTTCCTCACACATGCACT
>DQ469981.1_Influenza_A_virus_(A/swine/Manitoba/12707/2005(H3N2))_polymerase_acidic_protein_2_(PA)_gene_complete_cds
ATGGAAGACTTTGTGCGACAATGCTTCAATCCAATGATCGTCGAGCTTGCGGAAAAGGCAATGAAAGAATATGGAGAAGATTCGAAAATCGAAACCAACAAATTCGCTGCAATATGCACACACTTGGAAGTCTGTTTCATGTATTCGGATTTCCATTTCATTGACGAACGGGGTGAATCAATCATTGTAGAATCTGGTGATCCAAATGCATTGCTGAAGCACCGATTTGAGATAATTGAAGGAAGAGACAGGACCATGGCCTGGACAGTAGTGAACAGTATCTGCAACACCACAGGGGTAGAGAAGCCTAAATTTCTTCCGGATTTATACGACTACAAAGAAAACCGATTCGTTGAAATTGGAGTGACACGAAGGGAGGTCCACATATACTACCTAGAGAAAGCCAACAAAATAAAATCCGAGAAGACACACATTCATATTTTTTCATTCACTGGAGAGGAGATGGCCACCAAAGCGGACTACACCCTTGATGAAGAGAGCAGGGCAAGAATCAAAACCAGGCTTTTCACCATAAGACAAGAGATGGCCAGTAGGGGTCTATGGGATTCCTTTCGTCAGTCCGAGAGAGGCGAAGAGACAATTGAAGAAAGATTTGAAATTACAGGAACCATGCGCAGGCTTGCCGACCAAAGTCTCCCACCGAACTTCTCCAGCCTTGAAAACTTTAGAGCCTATGTAGATGGGTTCGAACCAAACGGCTGCATTGAGGGCAAGCTTTCTCAAATGTCAAAAGAAGTGAGTGCCCAAATTGAACCATTCTTGAAGACAACACCACGCCCTCTCAGATTGCCTGATGGGCCTCCTTGCTCTCAGCGATCAAAGTTCTTGCTGATGGATGCTCTGAAACTAAGTATTGAAGACCCGAGTCATGAGGGGGAAGGAATACCACTATATGATGCAATCAAGTGCATGAAGACATTTTTTGGCTGGAAAGAGCCTAACATAATCAAACCACATGAGAAAGGCATAAACCCCAATTACCTCCTGGCTTGGAAGCAGGTGCTAGCAGAGCTGCAGGACATTGAAAATGAAGAGAAGATCCCAAAAACAAAGAACATGAAGAGAACGAGCCAATTGAAGTGGGCACTCGGTGAGAATATGGCACCAGAGAAAGTAGACTTTGATGAGTGCAAAGATGTTGGTGATCTTAAACAGTATGACAGCGATGAGCCAGAGCCCAGATCTCTAGCAAGCTGGGTCCAAAATGAATTCAACAAGGCATGTGAATTGACCGATTCAAGCTGGATAGAACTTGATGAGATAGGAGAAGATGTTGCCCCAATTGAACACATCGCAAGCATGAGGAGGAACTATTTTACAGCAGAAGTGTCCCATTGCAGGGCTACTGAATACATAATGAAGGGAGTGTACATAAATACGGCTTTGCTTAATGCATCTTGTGCAGCCATGGATGACTTTCAGCTGATCCCAATGATAAGCAAATGTAGGACAAAAGAAGGAAGACGAAAAACAAATCTGTATGGTTTCATTATAAAAGGAAGGTCCCATCTGAGAAATGATACTGACGTGGTGAACTTTGTAAGCATGGAGTTCTCCCTCACTGATCCGAGACTGGAGCCACACAAATGGGAAAGGTACTGTGTTCTTGAAATAGGAGACATGCTCCTGAGGACTGCGATAGGCCAAGTGTCGAGGCCCATGTTCCTATATGTGAGAACCAATGGAACCTCCAAGATCAAGATGAAATGGGGCATGGAAATGAGGCGCTGCCTTCTTCAGTCTCTTCAGCAGATTGAGAGCATGATTGAGGCTGAGTCTTCTGTCAAAGAGAAAGACATGACCAAGGAATTCTTTGAAAACAAATCGGAAACATGGCCAATCGGAGAATCACCCAAAGGAGTGGAGGAAGGCTCTATTGGGAAAGTGTGCAGGACCTTACTGGCAAAATCTGTATTCAACAGTCTATACGCGTCTCCACAACTTGAGGGGTTTTCGGCTGAATCGAGAAAATTGCTTCTCATTGTTCAGGCACTTAGGGACAACTTGGAACCTGGGACCTTCGATCTTGGGGGGCTATATGAAGCAATCGAGGAGTGCCTGATTAATGATCCCTGGGTTTTGCTTAATGCATCTTGGTTCAACTCCTTCCTCACACATGCACT
>FJ374517.1_Influenza_A_virus_(A/swine/Shanghai/1/2007(H1N2))_segment_3_polymerase_PA_(PA)_gene_complete_cds(2)
ATGGAAGACTTTGTGCGACAATGCTTCAATCCAATGATCGTCGAGCTTGCGGAAAAGGCAATGAAAGAATATGGAGAAGATCCGAAAATCGAAACTAACAAGTTCGCTGCAATATGCACACACTTGGAAATCTGTTTCATGTATTCGGATTTTCACTTCATCGACGAGCGGGGTGAGTCAATAATTGTAGAATCTGGTGATCCAAATGCATTGCTGAAGCACCGATTTGAGATAATTGAAGGAAGAGACCGTACCATGGCCTGGACAATAGTGAACAGTGTCTGCAACACCACAGGAGTAGAGAAGCCTAAATTTCTTCCGGATTTGTATGATTACAAAGAGAACCGATTCATTGAAATTGGAGTGACACGGAGGGAGGTCCATATATACTACCTAGAGAAAGCCAACAAAATAAAATCCGAGAAGACACACATTCACATTTTTTCATTCACTGGAGAGGAGATGGCCACCAAAGCGGACTACACCCTTGATGAAGAGAGCAGGGCAAGAATCAAAACCAGGCTCTTCACCATAAGACAAGAAATGGCCAGTAGGGGTCTATGGGATTCCTTTCGTCAGTCCGAGAGAGGCGAAGAGACAATTGAAGAAAGATTTGAAATTACAGGAACCATGCACAGGCTTGCTGACCAAAGTCTCCCACCAAGCTTTTCAAGCCTTGAAAACTTTAGAGCCTATGTAGATGGATTCGAACCAAACGGCTGCATTGAGGGCAAGCTTTCTCAAATGTCAAAAAAAGTGAGCGCCAAAATTGAACCATTATTGAAGGCAACACCACGTCCCCTCAGATTACCTGATGGACCTCCTTGCTATCAGCGGTCAAAGTTCTTGCTGATGGATGCTCTGAAACTAAGTATTGAAGACCCGAGTCATGAGGGGGAAGGGATACCACTATATGATGCAATCAAATGCATGAAGACATTTTTTGGCTGGAAAGAGCCTAACATAATCAAACCACATGAGAAAGGCATAAACCCCAATTATCTCCTGGCTTGGAAGCAGGTGCTAGCAGAACTACAGGACATTGAAAATGAAGAGAAGATCCCAAAGATAAAGAACATGAAGAGAACAAGCCAACTGAAGTGGGCACTCGGTGAGAATATGGCACCAGAGAAAGTAGACTTTGATGACTGCAAAGATGTTGGTGATCTTAAACAGTATGACAGTGATGAACCAGAGCCCAGATCTCTATCAAGCTGGGTCCAAAATGAATTCAATAAGGCATGTGAATTGACCGATTCAAGCTGGATAGAACTTGATGAGATAGGAGAAGATGTTGCCCCGATTGAACACATCGCAAGCATGAGGAGGAACTATTTTACAGCAGAAGTGTCCCATTGCAGGGCTACTGAATACATAATGAAGGGAGTGTACATAAACACGGCTTTGCTCAATGCATCTTGTGCAGCCATGGATGATTTCCAGCTGATCCCAATGATAAGCAAATGTAGAACCAAAGAAGGAAGACGGAAAACAAACCTGTATGGGTTCATTATAAAAGGAAGATCTCATTTGAGAAATGATGCTGACGTGGTGAACTTTGTAAGTATGGAGTTCTCCCTCACTGACCCGAGATTGGAGCCACACAAATGGGAAAAGTACTGTGTTCTTGAAATAGGAGACATGCTCCTGAGGACTGCGATAGGTCAAGTGTCGAGGCCCATGTTCCTATATGTAAGAACCAATGGAACCTCCAAGATCAAAATGAAATGGGGCATGGAAATGAGGCGCTGCCTTCTTCAGTCTCTTCAGCAGATTGAGAGCATGATTGAGGCCGAGTCTTCTGTCAAAGAGAAAGACATGACCAAGGAATTCTTTGAAAACAAATCGGAAACATGGCCAATTGGAGAATCACCCAAGGGAGTGGAGGAAGGCTCTATTGGGAAAGTGTGCAGGACCTTACTGGCAAAATCTGTATTCAACAGTCTGTACGCGTCTCCACAACTTGAGGGGTTTTCGGCTGAATCGAGAAAATTGCTTCTCATTGTTCAGGCATTTAGGGACAACCTGGAACCTGGGACCTTCGATCTTGGGGGGCTATATGAAGCAATCGAGGAGTGCCTGATTAATGATCCCTGGGTTTTGCTTAATGCATCTTGGTTCAACTCCTTCCTCACACATGCACT
