# Supplementary material for: Re-evaluation of the evolution of influenza H1 viruses using direct PCA
Source: Sci Rep. 2019 Dec 17;9:19287. doi: 10.1038/s41598-019-55254-z (PMC6917806; doi:10.1038/s41598-019-55254-z)
Supplement: Supplementary file 1 — data set 1 [file 41598_2019_55254_MOESM1_ESM.zip › information/supplement/S2/seg4trim.fas]

>CY066959.1_Influenza_A_virus_(A/Aarhus/INS240/2009(H1N1))_segment_4_complete_sequence
ATGAAGGCAATAC---TAGTAGTTCTGCTATATACATTTGCAACCGCAAATGCAGACACATTATGTATAGGTTATCATGCGAACAATTCAACAGACACTGTAGACACAGTACTAGAAAAGAATGTAACAGTAACACACTCTGTTAACCTTCTAGAAGACAAGCATAACGGGAAACTATGCAAACTAAGAGGGGTAGCCCCATTGCATTTGGGTAAATGTAACATTGCTGGCTGGATCCTGGGAAATCCAGAGTGTGAATCACTCTCCACAGCAAGCTCATGGTCCTACATTGTGGAAACATCTAGTTCAGACAATGGAACGTGTTACCCAGGAGATTTCATCGATTATGAGGAGCTAAGAGAGCAATTGAGCTCAGTGTCATCATTTGAAAGGTTTGAGATATTCCCCAAGACAAGTTCATGGCCCAATCATGACTCGAACAAAGGTGTAACGGCAGCATGTCCTCATGCTGGAGCAAAAAGCTTCTACAAAAATTTAATATGGCTAGTTAAAAAAGGAAATTCATACCCAAAGCTCAGCAAATCCTACATTAATGATAAAGGGAAAGAAGTCCTCGTGCTATGGGGCATTCACCATCCATCTACTAGTGCTGACCAACAAAGTCTCTATCAGAATGCAGATGCATATGTTTTTGTGGGGACATCAAGATACAGCAAGAAGTTCAAGCCGGAAATAGCAATAAGACCCAAAGTGAGGGATCAAGAAGGGAGAATGAACTATTACTGGACACTAGTAGAGCCGGGAGACAAAATAACATTCGAAGCAACTGGAAATCTAGTGGTACCGAGATATGCATTCGCAATGGAAAGAAATGCTGGATCTGGTATTATCATTTCAGATACACCAGTCCACGATTGCAATACAACTTGTCAGACACCCAAGGGTGCTATAAACACCAGCCTCCCATTTCAGAATATACATCCGATCACAATTGGAAAATGTCCAAAATATGTAAAAAGCACAAAATTGAGACTGGCCACAGGATTGAGGAATGTCCCGTCTATTCAATCTAGAGGCCTATTTGGGGCCATTGCCGGTTTCATTGAAGGGGGGTGGACAGGGATGGTAGATGGATGGTACGGTTATCACCATCAAAATGAGCAGGGGTCAGGATATGCAGCCGACCTGAAGAGCACACAGAATGCCATTGACAAGATTACTAACAAAGTAAATTCTGTTATTGAAAAGATGAATACACAGTTCACAGCAGTAGGTAAAGAGTTCAACCACCTGGAAAAAAGAATAGAGAATTTAAATAAAAAAGTTGATGATGGTTTCCTGGACATTTGGACTTACAATGCAGAACTGTTGGTTCTATTGGAAAATGAAAGAACTTTGGACTACCACGATTCAAATGTGAAGAACTTATATGAAAAGGTAAGAAGCCAGTTAAAAAACAATGCCAAGGAAATTGGAAACGGCTGCTTTGAATTTTACCACAAATGCGATAACACGTGCATGGAAAGTGTCAAAAATGGGACTTATGACTACCCAAAATACTCAGAGGAAGCAAAATTAAACAGAGAAGAAATAGATGGGGTAAAGCTGGAATCAACAAGGGTTTACCAGATTTTGGCGATCTATTCAACTGTCGCCAGTTCATTGGT
>CY050198.1_Influenza_A_virus_(A/Mexico_City/001/2009(H1N1))_segment_4_complete_sequence
ATGAAGGCAATAC---TAGTAGTTCTGCTATATACATTTGCAACCGCAAATGCAGACACATTATGTATAGGTTATCATGCGAACAATTCAACAGACACTGTAGACACAGTACTAGAAAAGAATGTAACAGTAACACACTCTGTTAACCTTCTAGAAGACAAGCATAACGGGAAACTATGCAAACTAAGAGGGGTAGCCCCATTGCATTTGGGTAAATGTAACATTGCTGGCTGGATCCTGGGAAATCCAGAGTGTGAATCACTCTCCACAGCAAGCTCATGGTCCTACATTGTGGAAACATCTAGTTCAGACAATGGAACGTGTTACCCAGGAGATTTCATCGATTATGAGGAGCTAAGAGAGCAATTGAGCTCAGTGTCATCATTTGAAAGGTTTGAGATATTCCCCAAGACAAGTTCATGGCCCAATCATGACTCGAACAAAGGTGTAACGGCAGCATGTCCTCATGCTGGAGCAAAAAGCTTCTACAAAAATTTAATATGGCTAGTTAAAAAAGGAAATTCATACCCAAAGCTCAGCAAATCCTACATTAATGATAAAGGGAAAGAAGTCCTCGTGCTATGGGGCATTCACCATCCATCTACTAGTGCTGACCAACAAAGTCTCTATCAGAATGCAGATGCATATGTTTTTGTGGGGTCATCAAGATACAGCAAGAAGTTCAAGCCGGAAATAGCAATAAGACCCAAAGTGAGGGATCAAGAAGGGAGAATGAACTATTACTGGACACTAGTAGAGCCGGGAGACAAAATAACATTCGAAGCAACTGGAAATCTAGTGGTACCGAGATATGCATTCGCAATGGAAAGAAATGCTGAATCTGGTATTATCATTTCAGATACACCAGTCCACGATTGCAATACAACTTGTCAGACACCCAAGGGTGCTATAAACACCAGCCTCCCATTTCAGAATATACATCCGATCACAATTGGAAAATGTCCAAAATATGTAAAAAGCACAAAATTGAGACTGGCCACAGGATTGAGGAATGTCCCGTCTATTCAATCTAGAGGCCTATTTGGGGCCATTGCCGGTTTCATTGAAGGGGGGTGGACAGGGATGGTAGATGGATGGTACGGTTATCACCATCAAAATGAGCAGGGGTCAGGATATGCAGCCGACCTGAAGAGCACACAGAATGCCATTGACGAGATTACTAACAAAGTAAATTCTGTTATTGAAAAGATGAATACACAGTTCACAGCAGTAGGCAAAGAGTTCAACCACCTGGAAAAAAGAATAGAGAATTTAAATAAAAAAGTTGATGATGGTTTCCTGGACATTTGGACTTACAATGCCGAACTGTTGGTTCTATTGGAAAATGAAAGAACTTTGGACTACCACGATTCAAATGTGAAGAACTTATATGAAAAGGTAAGAAGCCAGTTAAAAAACAATGCCAAGGAAATTGGAAACGGCTGCTTTGAATTTTACCACAAATGCGATAACACGTGCATGGAAAGTGTCAAAAATGGGACTTATGACTACCCAAAATACTCAGAGGAAGCAAAATTAAACAGAGAAGAAATAGATGGGGTAAAGCTGGAATCAACAAGGATTTACCAGATTTTGGCGATCTATTCAACTGTCGCCAGTTCATTGGT
>CY206733.1_Influenza_A_virus_(A/mallard/Southcentral_Alaska/12ML00995/2014(H1N1))_hemagglutinin_(HA)_gene_complete_cds
ATGGAAGCAAAAC---TGTTTGTGCTATTCTGTACATTCACTGTACTGAAAGCTGACACCATCTGTGTGGGCTACCATGCAAACAACTCTACAGACACTGTTGACACAGTACTGGAAAAGAATGTAACTGTGACTCACTCAGTGAATTTGCTCGAAGACAGCCATAATGGGAAGCTCTGCAGTCTGAATGGGATAGCTCCTTTACAATTGGGGAAGTGTAATGTAGCGGGGTGGCTCCTGGGCAATCCAGAATGTGATCTTCTACTCACTGCAAACTCATGGTCCTATATAATAGAGACGTCCAATTCAGAGAACGGGACATGCTATCCCGGTGAATTTATAGATTATGAGGAATTAAGGGAGCAGCTGAGTTCAGTTTCTTCTTTTGAAAAGTTTGAAATTTTCCCCAAGGCAAACTCATGGCCAAACCATGAGACAACCAAAGGTGTTACAGCTGCTTGCTCTTACTCTGGGGCTAGCAGTTTTTATCGAAATTTGCTGTGGATAACAAAGAAGGGGACTTCATATCCAAAACTCAGCAAATCATACACGAACAATAAGGGGAAAGAGGTGCTCGTGCTCTGGGGAGTGCACCATCCTCCGACCACCAGTGAACAACAAAGTCTATACCAGAATACTGATGCATATGTCTCAGTTGGGTCATCAAAGTACAACCGGAGATTCACCCCAGAGATAGCAGCTAGACCCAAAGTTAGAGGGCAGGCAGGCAGAATGAACTATTATTGGACACTATTAGATCAAGGGGACACCATAACATTTGAGGCCACTGGGAATCTGATAGCACCATGGTATGCCTTCGCACTAAATAAAGGATCTGATTCAGGAATTATAACATCAGATGCTCCAGTTCACAATTGCGACACAAGATGCCAAACCCCCCATGGAGCGTTGAACAGTAGCCTTCCTTTCCAGAATGTGCATCCTATCACCATTGGAGAATGTCCCAAATATGTCAAGAGCACCAAGCTAAGAATGGCAACAGGACTAAGAAATGTCCCATCCATTCAATCCAGAGGGCTGTTTGGAGCAATTGCCGGATTCATTGAAGGAGGATGGACAGGCATGATAGATGGCTGGTATGGGTACCATCATCAGAATGAACAAGGATCAGGATATGCCGCTGATCAGAAAAGCACACAGAATGCAATTGATGGAATAACAAATAAGGTGAATTCGGTAATTGAAAAAATGAACACTCAATTCACTGCAGTGGGTAAAGAATTCAACAACCTAGAGAGGAGGATTGAGAATCTGAATAAGAAGGTCGATGATGGGTTCCTGGATGTTTGGACATACAATGCTGAATTGCTCGTCCTATTGGAAAATGAAAGAACTCTTGATTTTCATGATTCCAATGTGAGGAATTTGTATGAGAGAGTCAAATCACAACTGAGGAATAACGCCAAAGAAACTGGAAATGGTTGCTTTGAGTTCTATCACAAGTGTGATGATGAATGTATGGAAAGTGTGAAGAACGGCACATATGATTATCCCAAATATTCAGAAGAGTCTAAATTGAATCGAGAAGAAATAGACGGAGTAAAACTAGAGTCGATGGGAGTTTACCAAATTTTGGCGATCTATTCCACAGTCGCCAGTTCCCTGGT
>KR701153.1_Influenza_A_virus_(A/swine/Netherlands/Mill-CVI2617A/2012(H1N1))_segment_4_hemagglutinin_(HA)_gene_complete_cds
ATGAAAGCAAAAC---TGTTTGTACTATTCTGTGTATTCACTGCATTGAAAGCCGACACCATTTGCGTAGGCTACCATGCCAACAATTCCACAGACACTGTCGACACAATACTGGAGAAGAATGTGACTGTTACCCATTCAGTTAATTTACTAGAAAACAGCCATAATGGAAAACTCTGCAGCCTGAATGGAAAGGCCCCCTTACAACTGGGGAACTGCAATGTAGCAGGATGGATCCTGGGCAACCCAGAATGTGACTTGCTGCTCACAGCAAATTCGTGGTCTTACATAATAGAGACTTCAAATTCAAGAAATGGAGCATGCTACCCTGGGAAAATCGCTGATTATGAGGAATTAAGGGAGCAGCTGAGTACAGTTTCTTCATTTGAAAGATTTGAAATTTTTCCAAAAGCAAACTCATGGCCAAATCATGAGACAACCAAAGGTACCACAATTGCATGTTCCCACTCTGGAGCCAAAAGTTTCTATCGGAACCTATTATGGATAGTGAAGAAGGGAAATTCCTATCCTAAGATCAGCACATCATACACAAACAACAAAGGGAAAGAAGTGCTCGTAATTTGGGGAGTGCATCACCCTCCGACTGACAGTGATCAACAAACCCTTTACCATAATAATAACACATATGTTTCAGTTGGATCATCAAAATACTACCAAAGGTTCACACCGGAAATAGTAGCCAGATCTAAGGTCAGAGAACAAGCAGGCAGAATGAATTATTATTGGACACTGTTAGACCAAGGAGACACCATAACCTTTGAAGCCACTGGGAACTTAATAGCACCATGGTATGCATTTGCATTGAATAAGGGCTCTAATTCTGGAATTATGATGTCAGATGCTCCTGTTTACAATTGCACTACAAAGTGCCAAACTCCTCATGGAGCCTTGAAAAGCAACCTTCCCTTTCAGAATGTACATCCCATCACTATTGGAGAATGCCCCAAGTATGTTAAAAGCACCCAACTAAGAATGGCAACAGGATTAAGGAATATCCCATCTATCCAATCCAGGGGACTTTTTGGGGCAATTGCCGGATTCATTGAAGGAGGATGGACAGGAATGATAGATGGATGGTATGGGTATCATCATCAAAATGAGCAGGGATCTGGTTACGCAGCAGATCAGAAAAGCACACAAATCGCAATTGATGGGATCAGTAACAAAGTAAACTCAGTAATTGAGAAAATGAATATTCAATTCACTTCAGTGGGTAAGGAGTTCAACGATCTAGAGAAAAGAATTGAGAATTTGAATAAAAAGGTTGATGATGGGTTTTTGGATGTATGGACATATAACGCTGAGTTACTCATTTTGCTGGAAAACGAAAGGACCCTAGATTTACATGACTTTAACGTAAAAAATTTATATGAAAAGGTCAAATTACAACTGAGGAACAATGCCAAAGAAATAGGTAATGGCTGTTTTGAGTTCTATCACAAGTGTGATAATGAATGCATGGAGAGCGTAAAGAATGGCACATATAATTATCCCAAGTATTCAGAAGAATCCAAATTGAATAGGGAGGAAATAGACGGCGTGAAGCTAGAAACAATGGGAGTCCATCAGATTTTGGCGATCTACTCCACAGTCGCCAGTTCCCTAGT
>JQ809730.1_Influenza_A_virus_(A/swine/Illinois/A01134201/2011(H1N1))_segment_4_hemagglutinin_(HA)_gene_complete_cds
ATGAAGGCAATAC---TAGTAGTTCTGCTATATACATTTGCAACCGCAAATGCAGACACATTATGTATAGGTTATCATGCGAACAACTCAACAGACACTGTAGACACAGTACTAGAAAAGAATGTAACAGTAACACACTCTGTTAACCTTCTAGAAGACAAGCATAACGGGAAACTATGCAAACTAAGAGGGGTAGCCCCATTGCATTTGGGTAAATGTAACATTGCTGGCTGGATCCTGGGAAATCCAGAGTGTGAATCACTCTCCACAGCAAGCTCATGGTCCTACATTGTGGAAACATCTAGTTCAGACAATGGAACGTGTTACCCAGGAGATTTCATCGATTATGAGGAGCTAAGAGAGCAATTGAGCTCAGTGTCATCATTTGAAAGGTTTGAGATATTCCCCAAGACAAGTTCATGGCCCAATCATGACTCGAACAAAGGTGTAACGGCAGCATGTCCTCATGCTGGAGCAAAAAGCTTCTACAAAAATTTAATATGGCTAGTTAAAAAAGGAAATTCATACCCAAAGCTCAACAAATCCTACATTAATGATAAAGGGAAAGAAGTCCTCGTGCTATGGGGCATTCACCATCCATCTACTACTGCTGACCAACAAAGTCTCTATCAGAATGCAGATGCATATGTTTTTGTGGGGACATCAAGATACAGCAAGAAGTTCGAGCCGGAAATAGCAATAAGACCCAAAGTGAGGGATCAAGAAGGGAGAATGAACTATTACTGGACACTAGTAGAGCCTGGAGACAAAATAACATTCGAAGCAACTGGAAATATAGTGGTACCGAGATATGCATTCGCAATGGAAAGAAATGCTGGATCTGGTATTATCATTTCAGATACACCAGTCCACGATTGCAATACAACTTGTCAGACACCCAAGGGTGCTGTAAACACCAGCCTCCCATTTCAGAATATACATCCGATCACAATTGGAAAATGTCCAAAATATGTAAAAAGCACAAAATTGAGACTGGCCACAGGATTGAGGAATGTCCCATCTATTCAATCTAGAGGCCTATTTGGGGCCATTGCCGGCTTCATTGAAGGGGGGTGGACAGGGATGGTAGATGGATGGTACGGTTATCACCATCAAAATGAGCAGGGGTCAGGATATGCAGCCGACCTGAAGAGCACACAGAATGCCATTGACAAGATTACTAACAAAGTAAATTCTGTTATTGAAAAGATGAACACACAGTTCACAGCAGTAGGTAAAGAGTTCAACCACCTGGAAAAAAGAATAGAGAATTTAAATAAAAAAGTTGATGATGGTTTCCTGGACATTTGGACTTACAATGCCGAACTGTTGGTTCTATTGGAAAATGAAAGAACTTTGGACTACCACGATTCAAATGTGAAGAACTTATATGAAAAGGTAAGAAACCAGTTAAAAAACAATGCCAAGGAAATTGGAAACGGCTGCTTTGAATTTTACCACAAATGCGATAACACGTGCATGGAAAGTGTCAAAAATGGGACTTATGACTACCCAAAATACTCAGAGGAAGCAAAATTAAACAGAGAAGAAATAGATGGGGTAAAGCTGGAATCAACAAGGATTTACCAGATTTTGGCGATCTATTCAACTGTCGCCAGTTCATTGGT
>KM029887.1_Influenza_A_virus_(A/swine/Guangxi/NS2196/2012(H1N1))_segment_4_hemagglutinin_(HA)_gene_complete_cds
ATGGAAGCAAAAT---TATTTGTATTATTCTGTACATTCACTGCACTAAAAGCTGACACCATTTGTGTAGGCTACCATGCCAACAATTCCACAGACACTGTCGACACACTACTGGAGAAAAATGTGACTGTTACCCATTCAGTTAATTTACTGGAAAACAGCCATAATGGGAAACTCTGCAGCCTGAATGGAAAGATCCCCTTACAACTGGGGAACTGCAACGTAGCAGGATGGATCCTTGGCAACCCAAAATGTGACTTGCTGCTCACAGCGAATTCATGGTCTTACATAATAGAGACTTCAAATTCAAAAAATGGAGCATGCTACCCCGGAGAATTCGCTGATTATGAAGAGTTAAAGGAGCAACTGAGTACAGTTTCTTCATTTGAAAGATTTGAAATTTTCCCAAAGGCAACCTCATGGCCAAACCATGATACCACCAGAGGTACCACAGTTGCATGCTCCCACTCTGGAGCCAACAGCTTTTATCGGAATTTACTATGGATAGTGAAGAAAGGAAACTCCTATCCTAAGCTCAGCAAGTCATACACAAACGATAAGGGAAAGGAAGTGCTTGTAATTTGGGGAGTGCACCACCCTCCGACCGACAGTGACCAACAAACCCTCTACCAGAATAATCATACATATGTTTCAGTTGGATCATCAAAATACTACAAAAGGTTCACACCAGAAATAGTAGCAAGACCTAAAGTCAGAGAACAAGCAGGCAGAATGAATTATTACTGGACACTGTTAGATCAAGGGGACACCATAACTTTTGAAGCCACTGGGAATTTAATAGCACCATGGCACGCATTTGCATTGAAAAAAGGCTCTAGTTCTGGAATTATGAGGTCGGATGCTCAGGTTCACAATTGCACTACAAAGTGCCAAACTCCCCATGGGGCATTGAAAGGCAATCTTCCTTTTCAGAATGTACATCCCGTCACTATTGGAGAATGCCCCAAATATGTTAAAAGCACCCAACTGAGAATGGCAACAGGACTAAGGAATATCCCCTCTATTCAATCCAGAGGACTTTTCGGGGCAATTGCCGGATTCATTGAAGGAGGATGGACAGGAATGGTAGATGGATGGTATGGATATCACCATCGAAATGAGCAGGGATCTGGTTACGCAGCAGATCAGAAAAGCACACAAATTGCAATTGATGGGATAAGTAACAAAGTGAACTCAGTGATTGAAAAAATGAACATTCAATTTGCTTCAGTGGGCAAGGAGTTCAATAGTCTAGAGAAAAGGATGGAAAATTTGAATAATAAGGTTGATGATGGGTTTTTGGATGTATGGACATATAACGCTGAGTTGCTCATTTTACTCGAGAATGAAAGGACCCTAGATTTCCATGACCTTAACGTAAAAAATTTATATGAAAAGGTCAAATCACAACTAAGGAACAATGCCAAGGAAATCGGAAATGGCTGCTTTGAGTTCTATCACAAATGTGATAATGAGTGCATGGAAAGCATAAAGAATGGCACATACAATTATCCCAAATATTCAGAAGAATCCAAGTTAAATAGGGAGGAAATAGATGGTGTGAAACTAGAGTCAATGGGAATTCACCAGATTTTGGCGATCTACTCCACAGTCGCCAGTTCCCTGGT
>KX232485.1_Influenza_A_virus_(A/turkey/Ontario/FAV-006-4/2016(H1N1))_segment_4_hemagglutinin_(HA)_gene_complete_cds
ATGAAGGCAATAC---TAGTAGTTCTGCTATATACATTTACAACCGCAAATGCAGACACATTATGTATAGGTTATCATGCGAACAATTCAACAGACACTATAGACACAGTACTAGAAAAGAATGTAACAGTAACACACTCTGTTAATCTTCTGGAAGACAAGCATAACGGAAAACTATGCAAACTAAGAGGGGTAGCCCCATTGCATTTGGGTAAATGTAACATTGCTGGCTGGATCCTGGGAAATCCAGAGTGTGAATCACTCTCCACAGCAAGTTCATGGTCCTACATTGTGGAAACATCTAATTCAGACAATGGAACGTGTTACCCAGGAGATTTCATCAATTATGAGGAGCTAAGAGAGCAATTGAGCTCAGTGTCATCATTTGAAAGGTTTGAAATATTCCCCAAGACAAGTTCATGGCCCAATCATGACTCGAACAAAGGTGTAACGGCAGCATGTCCTCACGCTGGAGCAAAAAGCTTCTACAAAAACTTGATATGGCTAGTTAAAAAAGGAAATTCATACCCAAAGCTCAACCAATCCTACATTAATGATAAAGGGAAAGAAGTCCTCGTGCTGTGGGGCATTCACCATCCATCTACTACTGCTGACCAACAAAGGCTCTATCAGAATGCAGATGCATATGTTTTTGTGGGGACATCAAGATACAGCAAGAAGTTCAAGCCGGAAATAGCAACAAGACCCAAAGTGAGGGATCAAGAAGGGAGAATGAACTATTACTGGACACTAGTAGAGCCGGGAGACAAAATAACATTCGAAGCAACTGGAAATCTAGTGGTACCGAGATATGCATTCACAATGGAAAGAAATGCTGGATCTGGTATTATCATTTCAGATACACCAGTCCACGATTGCAATACAACTTGTCAGACACCCGAGGGTGCTATAAACACCAGCCTCCCATTTCAGAATATACATCCAATCACAATTGGGAAATGTCCAAAGTATGTAAAAAGCACAAAATTGAGACTGGCCACAGGATTGAGGAATGTCCCGTCTATTCAATCTAGAGGCCTATTCGGGGCCATTGCCGGCTTCATTGAAGGGGGGTGGACAGGGATGGTAGATGGATGGTACGGTTATCACCATCAAAATGAGCAGGGGTCAGGATATGCAGCCGACCTGAAGAGCACACAAAATGCCATTGACAAGATTACTAACAAAGTAAATTCTGTTATTGAAAAGATGAATACACAGTTCACAGCAGTGGGTAAAGAGTTCAACCACCTGGAAAAAAGAATAGAGAATCTAAATAAAAAAGTTGATGATGGTTTCCTGGACATTTGGACTTACAATGCCGAACTGTTGGTTCTATTGGAAAATGAAAGAACTTTGGACTATCACGATTCAAATGTGAAGAACTTGTATGAAAAAGTAAGAAACCAGTTAAAAAACAATGCCAAGGAAATTGGAAACGGCTGCTTTGAATTTTACCACAAATGCGATAACACGTGCATGGAAAGTGTCAAAAATGGGACTTATGACTACCCAAAATACTCAGAGGAAGCAAAATTAAACAGAGAAAAAATAGATGGGGTAAAGCTGGAATCAACAAGGATCTACCAGATTTTGGCGATCTATTCAACTGTCGCCAGTTCATTGGT
>KT836742.1_Influenza_A_virus_(A/Hawaii/17/2015(H1N1))_segment_4_hemagglutinin_(HA)_gene_complete_cds
ATGAAGGCAATAC---TAGTAGTTCTGCTATACACATTTGCAACCGCAAATGCAGACACATTATGTATAGGTTATCATGCGAACAATTCAACAGACACTGTAGACACAGTACTAGAAAAGAATGTAACAGTAACACACTCTGTTAACCTTCTAGAAGACAAGCATAACGGGAAACTATGCAAACTAAGAGGGGTAGCCCCATTGCATTTGGGTAAATGTAACATTGCTGGCTGGATCCTGGGAAATCCAGAGTGTGAATCACTCTCCACAGCAAGTTCATGGTCCTACATTGTGGAAACATCTAGTTCAGACAATGGAACGTGTTACCCAGGAGATTTCATCAATTATGAGGAGCTAAGGGAGCAATTGAGCTCAGTGTCATCATTTAAGAGATTTGAGATATTCCCCAAGACAAGTTCATGGCCCAATCATGACTCGAACAAAGGTGTAACGGCAGCATGTCCTCACGCTGGGGCAAAAAGCTTCTACAAAAATTTAATATGGCTAGTTAAAAAAGGAAATTCATACCCAAAGCTCAGCCAATCCTACATTAATGATAAAGGGAAAGAAGTCCTCGTGCTGTGGGGCATTCACCATCCATCTACTACTGCTGACCAACAAAGTCTCTATCAGAATGCAGATGCATATGTTTTTGTGGGGACATCAAGATACAGCAAGAAGTTCAAGCCGGAAATAGCAATAAGACCCAAAGTGAGGGATCAAGAAGGGAGAATGAACTATTACTGGACACTAGTAGAGCCGGGAGACAAAATAACATTCGAAGCAACTGGAAATCTAGTGGTACCGAGATATGCATTCACAATGGAAAGAAATGCTGGATCTGGTATTATCATTTCAGATACACCAGTCCACGATTGCAATACAACTTGTCAGACACCCGAGGGTGCTATAAACACCAGCCTCCCATTTCAGAGTATACATCCGATCACAATTGGGAAATGTCCAAAGTATGTAAAAAGCACAAAATTGAGACTGGCCACAGGATTGAGGAATGTCCCATCTATTCAATCTAGAGGCCTATTCGGGGCGATTGCCGGCTTCATTGAAGGGGGGTGGACAGGGATGGTAGATGGATGGTACGGTTATCACCATCAAAATGAGCAGGGGTCAGGATATGCAGCCGACCTGAAGAGCACACAAAATGCCATTGACAAAATTACTAACAAAGTAAATTCTGTTATTGAAAAGATGAATACACAGTTCACAGCAGTGGGTAAAGAGTTCAACCACTTGGAGAAAAGAATAGAGAATTTAAATAAAAAAGTTGATGATGGTTTCCTGGACATTTGGACTTACAATGCCGAACTGCTGGTTCTATTAGAAAATGAAAGAACTTTGGACTACCACGATTCAAATGTGAAGAACTTGTATGAAAAGGTAAGAAACCAGTTAAAAAACAATGCCAAGGAAATTGGAAACGGCTGCTTTGAATTTTACCACAAATGCGATAACACGTGCATGGAAAGTGTCAAAAATGGGACTTATGACTACCCAAAATACTCAGAGGAAGCAAAATTAAACAGAGAAAAAATAGATGGGGTAAAGCTGGAATCAACAAGGATTTACCAGATTTTGGCGATCTATTCAACTGTCGCCAGTTCATTGGT
>KU976943.1_Influenza_A_virus_(A/swine/Mexico/AVX62/2014(H1N1))_segment_4_hemagglutinin_(HA)_gene_complete_cds
ATGAAGGCAATGT---TAGTCGTATTGCTATACACATTCACAACCGCAAATGCAGACACATTATGTATAGGTTACCATGCAAATAATTCAACTGACACTGTTGACACAGTACTAGAAAGGAATGTAACAGTAACACACTCTGTCAACCTTCTAGAAGACAGACACAATGGGAAACTATGTAAACTAAAAGGAGTAGCCCCATTGCACTTGGGTAAATGCAACATTGCTGGGTGGCTCCTGGGAAATCCGGAGTGTGAGTCCCTACTCACAACAAGCTCATGGTCTTACATTGTGGAAACATCTAATTCAGACAACGGAACATGTTACCCAGGGGAATTTATCAATTATGAAGAGCTCAGAGAGCAAGTGAGCTCTGTGTCATCATTTGAAAGATTTGAGATATTCCCCAAGGCAAGTTCATGGCCTAGTCATGAAACGGACAAAGGTGTGACAGCAGCATGTTCCCATGCTGGAGCAAACAGCTTCTACAGAAATTTAATATGGCTGGTAAAAAAGGGAAATTCATACCCAAAGCTCAGAAAATCGTACATTAACAATAAAGGAAAGGAAGTTCTCGTACTATGGGGCATTCACCATCCATCTACCAGTGCTGACCAGCAAAGTCTTTACCAACATGCAGATGCATATGTTTTTGTGGGGTCATCAAAATACAGCAAGACATTCAAGCCAGAAATAGCTACAAGACCCAAAGTGAGAGATCAAGCAGGGAGAATGGACTATTACTGGACACTGGTTGAACCCGGAGACACGATAACATTCGAAGCAACTGGAAATCTAGTGGTACCAAGATATGCCTTTGCAATGAAAAGAGGTTCTGGATCTGGTATTATCATATCAGATACATCAATTCACGATTGTAATACAACTTGCCAAACACCCAAGGGTGCTATAAACACCAGCCTTCCATTTCAGAATATACATCCAGTCACAATTGGAGAGTGTCCCAAATATGTCAAAAGCACAAAATTGAGAATGGCTACAGGATTAAGGAATATCCCGTCCATCCAATCTAGAGGCCTCTTTGGAGCCATTGCTGGCTTTATTGAGGGAGGATGGACAGGAATGGTAGATGGATGGTATGGTTATCATCATCAGAATGAGCAAGGATCAGGATATGCAGCTGACCGGAAAAGCACACAGAATGCCATTGATGGGATCACTAACAAGGTAAATTCTGTCATTGAAAAGATGAACACACAATTCACAGCAGTTGGCAAAGAATTCAACCACTTGGAAATAAGAATGGAGAATTTAAACAAAAAAGTTGATGACGGCTTTCTGGATGTTTGGACTTACAATGCCGAACTGTTGGTTTTGTTAGAAAATGAAAGAACTTTGGATTATCACGATTCAAATGTGAAGAACTTATATGAAAAAATAAGGAGCCAGCTTAGAAACAATGCCAAGGAAATCGGAAATGGCTGCTTCGAATTTTACCACAAATGTGACGACATATGCATGGAGAGCGTCAAAAATGGGACTTATGATTATCCAAAATACTCAGAAGAAGCAAAACTGAACAGAGAGGAGATAGATGGAGTAAAGTTGGAATCAACAAGGATTTACCAGATTTTGGCGATATATTCAACTGCCGCCAGTTCATTGGT
>1977_CY009292.1_1977_H_H1N1_Hong_Kong
ATGAAAGCAAAAC---TACTGGTCCTGTTATGTGCACTTTCAGCTACAGATGCAGACACAATATGTATAGGCTACCATGCGAACAACTCAACCGACACTGTTGACACAGTACTCGAAAAGAACGTGACAGTGACACACTCTGTCAACCTACTTGAGGACAGTCACAACGGAAAACTATGCAGACTAAAAGGAATAGCCCCACTACAATTGGGGAAATGCAGCATTGCCGGATGGATCTTAGGAAACCCAGAATGCGAATCACTGTTTTCTAAGAAATCATGGTCCTACATTGCAGAAACACCAAACTCCGAGAATGGAACATGTTACCCAGGATATTTCGCCGACTATGAGGAACTGAGGGAGCAATTGAGTTCAGTATCATCATTCGAGAGATTCGAAATATTCCCCAAGGAAAGATCATGGCCCAAACACAACGTAACCAGAGGAGTAACGGCATCATGCTCCCATAAGGGGAAAAGCAGTTTTTACAGAAATTTGCTATGGCTGACGGAGAAAAATGGCTCGTACCCAAATCTGAGCAAGTCCTATGTGAACAACAAAGAGAAAGAAGTCCTTGTACTATGGGGTGTTCATCACCCGTCTAACATAGAGGACCAAAAGACCATCTATCGGAAAGAAAATGCTTATGTCTCTGTAGTGTCTTCAAATTATAACAGGAGATTCACCCCAGAAATAGCAGAAAGACCCAAAGTAAGAGGTCAAGCAGGGAGAATTAACTACTACTGGACTCTGCTGGAACCCGGGGACACAATAATATTTGAGGCAAATGGAAATCTAATAGCGCCATGGTATGCTTTCGCACTGAGTAGAGGCTTTGGGTCAGGAATCATCACCTCAAACGCATCGATGGATGAATGTGACACGAAGTGTCAAACACCCCAGGGAGCTATAAACAGTAGTCTTCCTTTCCAGAATGTACACCCAGTCACAATAGGAGAGTGCCCAAAATACGTCAGGAGTACAAAATTAAGGATGGTTACAGGACTAAGGAACATCCCATCCATTCAATCCAGAGGTCTGTTTGGAGCCATTGCCGGTTTCATTGAAGGGGGATGGACTGGAATGATAGATGGATGGTATGGTTATCATCATCAGAATGAACAGGGATCTGGCTATGCTGCGGATCAAAAAAGCACACAAAATGCCATTAACGGGATTACAAACAAGGTGAACTCTGTTATCGAGAAAATGAACACTCAATTCACAGCTGTGGGTAAAGAATTCAACAAATTAGAAAAAAGGATGGAAAACTTAAATAAAAAAGTTGATGATGGATTTCTGGACATTTGGACATATAATGCAGAATTGTTGGTTCTACTGGAAAATGAAAGGACTTTGGATTTTCATGACTCAAATGTGAAGAATCTGTATGAGAAAGTAAAAAGCCAATTAAAGAATAATGCCAAAGAAATAGGAAACGGGTGTTTTGAATTCTACCACAAGTGTAACAATGAATGCATGGAAAGTGTAAAAAATGGAACTTATGACTATCCAAAATATTCAGAGGAATCAAAGTTAAACAGGGAAAAAATTGATGGAGTGAAATTGGAATCAATGGGAGTCTATCAGATTCTGGCGATCTACTCAACTGTCGCCAGTTCACTGGT
>1995_CY010484.1_1995_H_H1N1_New_York
ATGAAAGCAAAAC---TACTAGTCCTGTTGTGTGCATTTACAGCTACATATGCAGACACAATATGTATAGGCTACCATGCGAACAACTCAACCGACACTGTTGACACAGTACTTGAGAAGAACGTGACAGTGACACACTCTGTCAACCTACTTGAGGACAGTCACAACGGAAAACTATGCCGACTAAAAGGAACAGCCCCACTACAATTGGGTAATTGCAGCGTTGCCGGATGGATCTTAGGAAACCCAGAATGCGAATCACTGTTTTCTAAGGAATCATGGTCCTACATTGCAGAAACACCAAACCCTGAGAATGGAACATGTTACCCAGGGTATTTCGCCGACTATGAGGAACTGAGGGAGCAATTGAGCTCAGTATCATCATTCGAGAGATTCGAAATATTCCCCAAGGAAAGCTCATGGCCCAACCACACAGTAACCAAAGGAGTGACGGCATCATGCTCCCATAATGGGAAAAGCAGTTTTTACAAAAATTTGCTATGGCTGACGGAAAAGAATGGCTTGTACCCAAATCTGAGCAAGTCCTATGTAAACAACAAGGAGAAAGAAGTCCTTGTACTATGGGGTGTTCATCACCCGTCTAACATAGGGGACCAAAGGGCCATCTATCATACAGAAAATGCTTATGTCTCTGTGGTGTCTTCACATTATAGCAGAAGATTCACCCCAGAAATAGCAAAAAGACCCAAAGTAAGAGATCAAGAAGGGAGAATTAACTACTACTGGACTCTGCTGGAACCCGGGGACACAATAATATTTGAGGCAAGTGGAAATTTAATAGCGCCATGGTACGCTTTCGCATTGAGTAGAGGCTTTGGGTCAGGAATCATCACCTCAAACGCATCAATGGGTGAATGTGACGCTAAGTGTCAAACACCCCAAGGAGCTATAAACAGTAGTCTTCCTTTCCAGAATGTACACCCAGTCACAATAGGAGAGTGTCCCAAGTATGTCAGGAGTACAAAATTAAGGATGGTTACAGGACTAAGAAACATCCCATCCATTCAATCTAGAGGTTTGTTTGGAGCCATTGCCGGTTTCATTGAAGGGGGGTGGACTGGAATGATAGATGGATGGTATGGTTATCATCATCAGAATGAACAAGGATCTGGCTATGCTGCAGACAAAAAAAGCACACAAAATGCCATTGATGGGATTACAAACAAGGTGAATTCTGTAATCGAGAAAATGAACACTCAATTCACAGCTGTAGGCAAAGAATTCAACAAATTAGAGAGAAGGATAGAAAACTTAAATAAGAAAGTTGATGATGGATTTCTGGACATTTGGACATATAATGCAGAGTTGTTGGTTCTCCTGGAAAATGAAAGGACTTTGGATTTTCATGACTCAAATGTGAAGAATCTGTATGAGAAAGTAAAAAACCAATTGAAGAATAATGCCAAAGAAATCGGGAACGGGTGTTTTGAATTCTATCACAAGTGTAACAATGAATGCATGGAAAGTGTGAAAAATGGAACTTATGACTATCCAAAATATTCCGAAGAATCAAAGTTAAAAAGGGAAAAAATTGATGGAGTGAAATTGGAATCAATGGGAGTCTATCAGATTCTGGCGATCTACTCAACTGTCGCCAGTTCACTGGT
>1987_CY019771.1_1987_H_H1N1_Memphis
ATGAAAGCAAAAC---TACTAATCCTGTTATGTGCATTTACAGCTACAGATGCAGACACAATATGTATAGGCTACCATGCGAACAACTCAACCGACACTGTTGACACAGTACTTGAAAAGAACGTGACAGTGACACACTCTGTCAACCTACTTGAGGACAGTCACAACGGAAAACTATGTCGACTAAAAGGAATAGCCCCACTACAATTGGGTAATTGCAGCATTGCCGGATGGATTTTAGGAAACCCAGAATGCGAATCACTGTTTTCTAAGAAATCATGGTCCTACATTGCAGAAACACCAAACTCCGAGAATGGAACATGTTACCCAGGGTATTTCGCCGACTATGAGGAACTGAGAGAGCAATTGAGTTCAGTATCATCATTCGAGAGATTCGAAATATTCCCCAAAGAAAGCTCATGGCCCAACCACACCGTAACCAAAGGAGTAACGGCATCATGCTCCCATAAGGGGAAAAGCAGTTTTTACAGAAATTTGCTATGGCTGACGGAGAAGAATGGCTCGTACCCAAATCTGAGCAAGTCCTATGTGAACAACAAAGAGAAAGAAGTCCTTGTACTATGGGGTGTTCATCACCCGTCTAACATAGGGGACCAAAGGGCCATCTATCATACAGAAAATGCTTATGTCTCTGTAGTGTCTTCACATTATAACAGGAGATTCACCCCAGAAATAGCAAAAAGACCCAAAGTAAGAGGTCAAGAAGGAAGAATTAACTACTACTGGACTCTGCTGGAACCCGGGGACACAATAATATTTGAGGCAAATGGAAATCTAATAGCGCCATGGTATGCTTTCGCACTGAGTAGAGGCTTTGGGTCAGGAATCATCACCTCAAACGCATCAATGGATGAATGTGACGCGAAGTGTCAAACACCCCAGGGAGCTATAAACAGTAGTCTTCCTTTCCAGAATGTACACCCAGTCACAATAGGAGAGTGCCCAAAGTATGTCAGGAGTACAAAATTAAGAATGGTTACAGGACTAAGGAACATCCCATCCATTCAATCCAGAGGTTTGTTTGGAGCCATTGCCGGTTTCATTGAAGGGGGGTGGACTGGAATGATAGATGGATGGTATGGTTATCATCATCAGAATGAACAAGGATCTGGCTATGCTGCGGATCAAAAAAGCACACAAAATGCCATTAACGGGATTACAAACAAGGTGAATTCTGTAATCGAGAAAATGAACACTCAATTCACAGCTGTGGGCAAAGAATTCAACAAATTAGAAAGAAGGATGGAAAACTTAAATAAAAAAGTTGATGATGGATTTCTGGACATTTGGACATATAATGCAGAATTGTTGGTTCTACTGGAAAATGAAAGGACTTTGGATTTTCATGACTCAAATGTGAAGAATCTGTATGAGAAAGTAAAAAGCCAATTAAAGAACAATGCCAAAGAAATAGGAAACGGGTGTTTTGAATTCTACCACAAGTGTAACAATGAATGCATGGAAAGTGTGAAAAATGGAACTTATGACTATCCAAAATATTCCGAGGAATCAAAGTTAAACAGGGAAAAAATTGATGGAGTGAAATTGGAATCAATGGGAGTCTATCAGATTCTGGCGATCTACTCAACTGTCGCCAGTTCACTGGT
>2005_HQ291871.1_2005_H_H1N1_Taiwan
ATGAAAGTAAAAC---TACTGGTTCTGTTATGTACATTTACAGCTACATATGCAGACACAATATGTATAGGCTACCATGCCAACAACTCAACCGACACTGTTGACACAGTACTTGAGAAGAATGTGACAGTGACACACTCTGTCAACCTACTTGAGGACAGTCACAATGGAAAACTATGTCTACTAAAAGGAATAGCCCCACTACAATTGGGTAATTGCAGCGTTGCCGGATGGATCTTAGGAAACCCAGAATGCGAATTACTGATTTCCAAGGAATCATGGTCCTACATTGTAGAAACACCAAATCCTGAGAATGGAACATGTTACCCAGGGTATTTCGCCGACTATGAGGAACTGAGGGAGCAATTGAGTTCAGTATCTTCATTTGAGAGGTTCGAAATATTCCCCAAAGAGAGCTCATGGCCCAACCACACCGTAACC---GGAGTATCAGCATCATGCTCCCATAACGGGAAAAGCAGTTTTTACAGAAATTTGCTATGGCTGACGGGGAAGAATGGTTTGTACCCAAACCTGAGCAAGTCCTATGCAAACAACAAAGAGAAAGAAGTCCTTGTACTATGGGGTGTTCATCACCCGCCTAACATAGGGGACCAAAGGGCCCTCTATCATACAGAAAATGCTTATGTCTCTGTAGTGTCTTCACATTATAGCAGAAGATTCACCCCAGAAATAGCCAAAAGACCCAAGGTGAGAGATCAGGAAGGAAGAATCAACTACTACTGGACTCTGCTGGAACCCGGAGATACAATAATATTTGAGGCAAATGGAAATCTAATAGCGCCAAGGTTTGCTTTCGCACTGAGTAGAGGCTTTGGATCAGGAATCATCACCTCAAATGCACCAATGGATGAATGTGATGCGAAGTGTCAAACACCTCAAGGAGCTATAAACAGCAGTCTTCCTTTCCAGAATGTACACCCAGTCACAATAGGAGAGTGTCCAAAGTATGTCAGGAGTGCAAAATTAAGGATGGCTACAGGACTAAGGAACATCCCATCCATTCAATCCAGAGGTTTGTTTGGAGCCATTGCCGGTTTCATTGAAGGGGGGTGGACTGGAATGGTAGATGGTTGGTATGGTTATCATCACCAGAATGAGCAAGGATCTGGGTATGCTGCAGATCAAAAAAGCACACAAAATGCCATTAACGGGATTACAAACAAGGTGAATTCTGTAATTGAGAAAATGAACACTCAATTCACAGCTGTGGGCAAAGAATTCAGCAAATTGGAGAGAAGGATGGAAAACTTAAATAAAAAAGTTGATGATGGGTTTCTAGACATTTGGACATATAATGCAGAATTGTTGGTTCTACTGGAAAATGAACGGACTTTGGATTTCCATGACTCCAACTTGAAGAATCTGTATGAGAAAGTGAAAAGCCAATTAAAGAATAATGCCAAAGAAATAGGAAACGGGTGTTTTGAATTCTATCACAAGTGTAACGATGAATGCATGGAGAGTGTGAAAAATGGAACTTATGACTATCCAAAATATTCCGAAGAATCAAAGTTAAACAGGGAGAAAATTGATGGAGTGAAATTGGAATCAATGGGAGTCTATCAGATTCTGGCGATCTACTCAACAGTCGCCAGTTCCCTGGT
>CY115951.1_Influenza_A_virus_(A/swine/England/1093/2005(H1N1))_hemagglutinin_(HA)_gene_complete_cds
ATGGAAGCAAAAC---TGTTTGTATTATTCTGTACATTTACTGCGTTGAAAGCTGATACAATCTGTGTAGGCTATCATGCTAACAACTCCACAGACACTGTTGACACAATACTGGAGAAAAATGTAACTGTCACCCATTCCATTAATTTACTAGAAAGCAGCCATAATGGAAAACTCTGCAGCCTGAATGGAGTGGCCCCCTTACAACTGGGGAATTGCGACATAGCAGGATGGATCCTTGGCAACCCAGAATGTGACTTGTTGCTCACAGCGAATTCATGGTCTTACATAATAGAAACTTCAAATTCAGAAAATGGAACATGCTATCCCGGAGAATTTGCTGATTATGAAGAATTGAGAGAGCAGTTGAGTTCAATTTCTTCATTTGAAAGGTTTGAAATTTTCCCAAAAGCAACTTCATGGCCAAATCATGAGACAACCAAAGGTTTCACAGCTGCATGCTCCCACTCTGGAGTCCGCAGTTTTTATCGAAACTTACTATGGATAGTAAAGAAGGGAAACTCCTATCCTAAACTCATCAAGTCTTACACAAACAACAAGGGAAAAGAAGTGCTTGTAATTTGGGGAGTGCATCATCCTCCTACTGACAGCGACCAACAAAGCCTCTATCAGAATGATCATACATATGTTTCAGTTGGATCATCAAAATATTACCGAAGGTTCACACCAGAAATAGCAGCTAGACCTAAAGTCAGAGGGCAAGCAGGCAGAATGAATTACTATTGGACAATTTTAGGTCAAGGAGACACCATAACATTTGAAGCCAATGGGAATTTAATAGCACCATGGTACGCATTCGCATTGAACAAGGGCCCTGGTTCTGGAATTATGATGTCGGATGCTCAGGTTCACAATTGCACTACAAAGTGCCAGACCCCTCATGGGGCATTGAAGAGCAATCTTCCTTTTCAGAACGTACATCCCATCACTATTGGAGAATGTCCTAAATATGTTAAAAGCACCCAGCTAAGAATGGCGACAGGATTAAGGAACATCCCCTCTATACAATCCAGAGGACTTTTCGGTGCAATTGCTGGATTCATTGAAGGGGGGTGGACTGGAATGATAGATGGATGGTATGGGTATCACCATCAAAATGAACAGGGATCTGGTTATGCAGCTGATCGGAAAAGCACACAGATTGCAATTGATGGGATCAGTAACAAAGTAAACTCAGTAATTAAAAAAATGAACATTCAATTCACTTCAGTGGGCAAGGAATTCAATGATCTAGAGAAAAGGATTGAGAATTTGAATAAGAAGGTAGATGATGGGTTTTTGGATGTTTGGACATATAATGCTGAGTTGCTCATTTTGCTCGAGAACGAAAGGACTCTAGATTTTCATGACTTTAACGTAAAAAATTTATATGAAAGGGTCAAATCGCAATTGAGGAACAATGCTAAGGAAATCGGGAATGGTTGTTTTGAGTTTTATCACAAATGTGATAATGAATGCATGGAGAGTGTAAAGAACGGCACATACAATTATCCCAAATACTCAGAAGAATCCAAATTGAATAGGGAAGAAATAGACGGTGTGAAACTAGAATCAGTGGGAGTTCACCAGATTCTGGCGATCTACTCTACAGTCGCCAGTTCCTTGGT
>GQ229325.1_Influenza_A_virus_(A/swine/Hong_Kong/NS1179/2007(H1N1))_segment_4_hemagglutinin_(HA)_gene_complete_cds
ATGGAAGCAAAAC---TGTTTGTATTATTCTGTGCATTCACTGCACTGAAAGCTGACACCATTTGTGTAGGCTACCATGCTAACAATTCCACAGACACTGTCGACACAATACTGGAGAAAAATGTGACTGTTACCCATTCAGTTAATTTACTGGAAAACAGCCATAATGGAAAACTCTGCAGCCTGAATGGAAAGATCCCCTTACAACTGGGGAACTGCAACGTAGCAGGATGGATCCTTGGCAACCCAAAATGTGACTTGCTGCTCACAGCGAATTCATGGTCTTACATAATAGAGACTTCAAATTCAAAAAATGGAGCATGCTACCCCGGAGAATTCGCTGATTATGAAGAGTTAAAGGAGCAGCTGAGTACAGTTTCTTCATTTGAAAGATTTGAAATTTTCCCAAAGGCAACCTCATGGCCAAACCATGATACAACCAGAGGTACCACAGTTGCATGCTCCCACTCTGGAGCCAACAGTTTTTATCGGAATTTACTATGGATAGTAAAGAAAGGAAACTCCTATCCTAAGCTCAGCAAGTCATACACAAACAATAAGGGAAAGGAAGTGCTTGTAATTTGGGGAGTGCACCACCCTCCGACCGACAGTGACCAACAAACCCTCTACCAGAATAATCATACATATGTTTCAGTTGGATCATCAAAATACTACAAAAGGTTCACACCAGAAATAGTAGCAAGACCTAAAGTCAGAGAACAAGCAGGCAGAATGAATTATTACTGGACACTGTTAGATCAAGGGGACACCATAACTTTTGAAGCCACTGGGAATTTAATAGCACCATGGCACGCATTTGCATTGAAAAAAGGCTCTAGTTCTGGAATTATGATGTCGGATGCTCAGGTTCACAATTGCACTACAAAGTGCCAAACCCCCCATGGGGCCTTGAAAAGCAATCTTCCTTTTCAGAATGTACATCCCGTCACTATTGGAGAATGCCCCAAATATGTTAAAAGCACCCAACTGAGAATGGCAACAGGATTAAGGAATATCCCCTCTGTTCAATCCAGAGGACTTTTCGGGGCAATTGCCGGATTCATTGAAGGAGGATGGACAGGAATGATAGATGGATGGTATGGATATCACCATCAAAATGAGCAGGGATCTGGTTACGCAGCAGATCAGAAAAGCACACAAATCGCAATTGATGGGATCAGCAACAAAGTGAACTCAGTAATTGAAAAAATGAACATTCAATTTACTTCAGTGGGCAAGGAGTTCAATAGTCTAGAGAAAAGAATGGAAAATTTGAATAAGAAGGTTGATGATGGGTTTTTGGATGTATGGACATATAACGCTGAGTTGCTCATTTTACTCGAGAATGAAAGGACTCTAGATTTCCATGACCTTAACGTAAAAAATTTATATGAAAAGGTCAAATCACAACTGAGGAACAATGCCAAGGAAATCGGAAATGGCTGCTTTGAGTTCTATCACAAATGTGATAATGAGTGCATGGAAAGCGTAAAGAATGGCACATACAATTATCCCAAATATTCAGAAGAATCCAAGTTGAATAGGGAGAAAATAGATGGTGTGAAACTAGAATCAATGGGAATTCACCAGATTTTGGCGATCTACTCCACAGTCGCCAGTTCCCTGGT
>KY063952.1_Influenza_A_virus_(A/blue-winged_teal/Lousiana/UGAI14-0690/2014(H1N1))_segment_4_hemagglutinin_(HA)_gene_complete_cds
ATGGAAGCAAAAC---TGTTTGTACTATTCTGTACATTCACTGTACTGAAAGCTGACACCATCTGTGTGGGCTACCATGCAAACAACTCTACAGACACTGTTGACACAGTACTGGAAAAGAATGTAACTGTGACTCACTCAGTGAATTTGCTCGAAGACAGCCATAATGGGAAGCTCTGCAGCCTGAATGGGATAGCTCCTTTACAACTGGGGAAGTGTAATGTAGCGGGGTGGCTCCTGGGCAATCCGGAATGTGATCTTCTACTCACTGCAAACTCATGGTCCTACATAATAGAGACGTCCAATTCAGAGAACGGGACATGCTATCCCGGTGAATTCATAGATTATGAGGAATTAAGGGAGCAGCTGAKTTCAGTTTCTTCTTTTGAAAAGTTTGAGATTTTCCCCAAGGCAAACTCATGGCCGAACCATGAGACAACCAAAGGTGTTACAGCTGCTTGCTCCTACTCTGGGGCTAGCAGTTTTTATCGAAATTTGCTGTGGATAACAAAGAAGGGGACTTCATATCCAAAACTCAGCAAATCATACACGAACAATAAGGGGAAAGAAGTGCTCGTGCTCTGGGGGGTGCATCATCCCCCGACCACCAGTGAACAACAAAGCCTATACCAGAATACTGATGCATACGTCTCAGTTGGGTCATCAAAGTACAACCGGAGATTCACCCCAGAGATAGCAGCTAGACCCAGAGTCAGAGGGCAGGCAGGCAGGATGAACTATTATTGGACACTATTAGGCCAAGGGGACACCATAACATTTGAGGCCACTGGGAATCTGATAGCACCATGGTATGCCTTCGCATTAAATAAGGGGTCTGACTCAGGAATTATAACATCAGATGCTCCAGTTCACAATTGCGACACAAGATGCCAAACCCCCCACGGGGCGTTGAACAGTAGCCTTCCTTTTCAGAATGTGCATCCTATCACCATTGGAGAATGTCCCAAATATGTCAAGAGCACCAAGCTAAGAATGGCAACAGGACTAAGAAATGTCCCATCCATTCAATCCAGAGGGCTATTTGGAGCAATTGCCGGATTCATTGAAGGAGGATGGACAGGCATGATAGATGGCTGGTATGGGTACCATCATCAGAATGAGCAAGGATCAGGATATGCCGCTGATCAGAAAAGCACACAGAATGCAATTGATGGAATAACAAATAAGGTGAATTCGGTAATTGAGARAATGAACACTCAATTCACTGCAGTGRGTAAAGAATTCAACAACCTAGAGAGGAGAATTGAGAATCTGAATAAGAAGGTCGATGATGGGTTCCTGGATGTTTGGACATACAATGCTGAACTGCTCGTTCTACTGGAAAATGAAAGAACTCTTGACTTTCATGATTCCAATGTGAGGAATTTGTATGAGAGGGTCAAATCACAACTGAGAAATAACGCCAAAGAACTTGGGAATGGTTGCTTTGAGTTCTATCACAAATGTGATGATGAATGTATGGAAAGTGTGAAGAACGGCACATATGATTATCCCAAATATTCAGAAGAATCTAAGTTGAATCGAGAAGAAATAGACGGAGTGAAACTAGAGTCGATGGGAGTTTACCAAATTTTGGCGATCTATTCCACAGTCGCCAGTTCCCTGGT
>KU143251.1_Influenza_A_virus_(A/wild_bird/Wuhan/WHHN16/2014(H1N1))_segment_4_hemagglutinin_(HA)_gene_complete_cds
ATGGAAGCAAAAC---TACTCGCATTATTCTGCATGTTCACTGTACTAAAAGCCGACACCATTTGTATAGGCTACCATGCAAACAATTCTACAGACACTGTCGACACAGTGCTAGAGAAGAATGTGACCGTGACTCACTCAGTTAATTTGCTCGAAGACAACCATAATGGAAAACTCTGCAATCTGAACGGGGTAGCCCCATTACAATTAGGGAAATGCAACGTGGCAGGGTGGCTCCTCGGCAACCCAGAATGTGACCTGCTGCTCGCTGCGAATTCATGGTCCTATATAATAGAAACTTCAAAATCAGAAAATGGAACATGCTACCCCGGGGAATTCATTGATTATGAAGAATTGCGAGAACAACTAAGTTCAGTGTCTTCATTTGAGAAATTTGAGATTTTCCCGAAGGCAAGCTCGTGGCCAAACCATGAGACAACCAAAGGTGTCACAGCTGCATGCTCTTACTCTGGAGCTAGCAGTTTTTATCGGAACTTGCTGTGGATAATAAAGAAAGGAACTTCCTATCCTAAACTCAGTAAATCATACACGAACAACAAGGGGAAAGAAGTACTTGTACTCTGGGGAGTGCACCACCCTCCAACCACAAGTGAACAGCAGACCCTCTATCAGAATACTGACGCATATGTTTCAGTTGGGTCATCGAAGTACAACCGGAGATTCACACCTGAGATAGCAGCCAGACCTAATGTCAGAGGGCAAGCTGGTAGAATGAATTACTATTGGACACTATTGGATCAGGGAGACACAATAACGTTTGAAGCAACTGGAAACTTAATAGCACCATGGTATGCTTTCGCACTAAATAAGGGCTCTGATTCTGGTATTATAACATCAGATGCTCCGGTTCATAATTGTGACACAAAGTGCCAAACCCCTCACGGTGCTATTAACAGTAGTCTTCCTTTCCAGAACGTGCATCCTATCACTATTGGAGAATGCCCTAAATATGTTAAAAGCACCAAGCTAAGGATGGCAACAGGCCTGAGAAACATTCCTTCTATTCAATCTAGAGGACTCTTCGGAGCAATTGCCGGATTCATTGAAGGGGGATGGACAGGAATGATAGATGGGTGGTATGGATATCATCATCAGAATGAGCAAGGTTCCGGTTACGCGGCTGATCAGAAGAGCACACAGAATGCGATCGACGGGATAACCAACAAGGTGAACTCAGTGATTGAGAAAATGAACACTCAATTCACTGCAGTGGGTAAGGAGTTCAACAATCTGGAAAGGAGAATTGAGAATCTGAATAAGAAGGTTGACGATGGATTTCTGGATGTTTGGACATACAACGCAGAATTGCTCGTTCTGCTCGAGAATGAAAGGACCTTGGATTTCCATGACTCCAATGTGAGGAATCTGTATGAGAGAGTCAAATCACAATTGAGGAATAATGCCAAAGAAGTTGGGAATGGGTGCTTCGAGTTCTACCACAAATGCGATGATGAGTGCATGGAGAGCGTGAAGAACGGCACATATGACTATCCTAAGTACTCAGAGGAGTCCAAATTAAACAGAGAAGAGATAGACGGGGTAAAATTGGAATCAATGGGGGTTTACCAGATTTTGGCGATCTACTCTACAGTCGCTAGTTCCCTGGT
>KC167159.1_Influenza_A_virus_(A/swine/SouthDakota/A01267922/2012(H1N1))_segment_4_hemagglutinin_(HA)_gene_complete_cds
ATGAAGGCAATAATAGTAGTAGTCCTGCTATATACATTTACAACCGCAAATGCCGACACATTATGTATAGGTTATCATGCAAACAATTCAACTGACACCGTAGACACAGTACTAGAAAAGAATGTAACAGTAACACACTCTGTCAACCTTCTAAAAAACAGGCATAATGGGAAACTATGTAAACTAAGAGGGGTAGCTCCATTGCATTTGGGTAAATGTAACATTGCTGGCTGGCTTCTGGGAAATCCAGAGTGTGAATCACTCTCCACAGCAAGCTCATGGTCCTACATTGTGGAAACATCTAATTCAGACAATGGGACGTGTTACCCAGGAGATTTCATCAATTATGAGGAGCTAAGAGAGCAGTTGAGCTCAGTGTCATCATTTGAAAGATTTGAGATATTCCCCAAGACAAGTTCATGGCCCAATCATGACACGAACAGAGGTGTGACGGCAGCATGTCCTCATGCTGGGACAAACAGCTTCTACAGAAATTTAATATGGCTAGTAAAAAAGGGAAATTCATACCCAAAGATCAACAAATCCTACATTAACAATAAAGAGAAGGAAGTTCTCGTGCTATGGGCCATTCACCATCCATCTACCAGTGCCGACCAACAAAGTCTCTACCAAAATGCAGATGCCTATGTGTTTGTGGGGTCATCAAGATACAGCAGGAAGTTCGAGCCAGAAATAGCAACAAGACCTAAGGTGAGAGACCAAGCAGGGAGAATGAACTATTACTGGACACTAGTAGAGCCTGGAGACAAGATAACATTCGAAGCAACTGGAAATCTAGTGGCACCGAGATATGCCTTCGCATTGAAAAGAAATTCTGGATCTGGTATTATCATTTCAGATACATCAGTCCACGATTGTGATACGACTTGTCAGACACCCAATGGTGCTATAAACACCAGCCTCCCATTTCAAAATATACATCCAGTCACAATTGGAGAATGTCCAAAATATGTAAAAAGTACTAAACTGAGAATGGCCACAGGTTTAAGGAATATCCCGTCTATTCAATCTAGAGGCCTGTTTGGTGCCATTGCTGGCTTTATCGAAGGGGGTTGGACAGGAATGATAGATGGATGGTACGGTTATCACCATCAAAATGAGCAGGGATCAGGATATGCAGCCGACCTGAAGAGCACACAAAATGCCATTGACGGGATCACTAACAAGGTGAACTCTGTTATTGAAAAGATGAACACACAATTCACGGCAGTAGGTAAAGAGTTCAGCCACTTGGAAAGAAGAATAGAGAATTTAAATAAAAAGGTTGATGATGGTTTTCTAGATATTTGGACTTACAATGCCGAACTGTTGGTTCTATTGGAAAATGAAAGAACTTTGGATTACCACGACTCAAATGTGAAAAACTTATATGAAAAAGTAAGAAGCCAACTAAAAAACAATGCCAAGGAAATTGGGAATGGCTGCTTTGAATTTTACCACAAATGTGATGACATGTGCATGGAAAGCGTCAAAAATGGAACTTATGATTACCCTAAATACTCAGAGGAGGCAAAACTAAACAGAGAGGAAATAGATGGGGTAAAGTTGGAATCAACAAGGATTTACCAAATTTTGGCGATCTATTCAACGGTCGCCAGTTCATTGGT
>KR699742.1_Influenza_A_virus_(A/swine/France/Finistere-0011/2011(H1N1))_segment_4_hemagglutinin_(HA)_gene_complete_cds
ATGGAAGCAAAAT---TGTTTGTATTATTCTGTGTATTCACTGCACTGAAAGCTGACACCATTTGTGTAGGCTACCATGCTAACAATTCCACAGACACTGTCGACACAATACTGGAGAAGAATGTGACTGTTACCCATTCAGTTAATTTACTAGAAAACAGCCACAATGGAAAACTCTGCAGCCTGAATGGAAAGGCCCCCTTACAACTTGGGAACTGCAACGTAGCAGGATGGATCCTGGGCAACCCAGAATGTGACTTGCTGCTCACAGCGAATTCGTGGTCGTATATAGTAGAGACTTCAAATTCAAAAAATGGAGCATGCTATCCTGGAGAATTCGCTGATTATGAGGAATTAAGGGAGCAGCTGAGTACAGTTTCCTCATTTGAAAGATTTGAAATTTTCCCAAAAGCAACCTCATGGCCAAATCATGAGACAACTAAAGGTACCACAGTTGCATGCTCTCACTCTGGAGCCAACAGTTTTTATCGGAACTTGCTATGGATAGTAAAAAAGGGAAACTCCTATCCTAAGCTCAGCAAATCATACACAAACAACAAAGAAAAAGAAGTGCTTGTAATCTGGGGAGTGCATCACCCTCCGACTGACAGTGTTCAACAAACCCTCTATCAGAATAATCACACATACGTTTCAGTTGGATCATCAAAATACTACCAAAGGTTCATCCCAGAAATAGTAGCTAGACCTAAAGTCAGAGAGCAAGCAGGCAGAATGAATTATTATTGGACACTATTAGATCAAGGGGACACCATAACCTTTGAAGCCACCGGGAATTTAATAGCACCATGGCATGCATTTGCATTGAATAAGGGCTCTAATTCTGGAATTATGATGTCGGATGCTCATGTTCACAATTGTACTACAAAGTGCCAAACTCCTCATGGGGCTTTGAAAAGCAATTTTCCTTTTCAGAATGTACATCCCATCACTATTGGGGAATGCCCTAAATATGTCAAAAGCACCCAACTAAGAATGGCAACAGGACTAAGGAATGTCCCCTCTATTCAATCCAGAGGACTTTTTGGGGCAATTGCAGGATTCATTGAAGGAGGATGGACAGGAATGATAGATGGATGGTATGGATACCATCATCAAAATGAGCAGGGATCTGGTTACGCAGCAGATCAGAAAAGTACACAAATCGCAATTGATGGGATCAACAACAAAGTAAACTCAGTAATTGAAAAAATGAACATTCAATTTACTTCAGTGGGCAAAGAGTTCAATAATCTAGAGAAAAGGATTGAGAATTTGAATAAAAAGGTCGATGATGGATTTTTGGATGTATGGACTTATAACGCTGAATTACTCATCCTGCTCGAGAATGAAAGAACCCTAGATTTCCATGATTTTAATGTGAAAAATTTATATGAAAGGGTCAAATCACAACTGAGAAACAATGCCAAGGAAATCGGTAATGGCTGTTTTGAGTTCTATCACAAATGTGATGATGAATGCATGGAAAGCGTAAAGAATGGCACATATAATTATCCCAGATATTCAGAAGAATCCAAATTGAATAGAGAGAAAATAGACGGTGTAAAATTAGAATCAGTGGGAGTTCATCAGATTTTGGCGATCTACTCCACAGTCGCCAGTTCCCTGGT
>FJ638306.1_Influenza_A_virus_(A/swine/NC/00573/2005(H1N1))_segment_4_hemagglutinin_(HA)_gene_complete_cds
ATGAAAGTAAAAC---TACTGGTTCTGTTATGTACATTTACAGCTACATATGCAGACACAATATGTATAGGCTACCATGCCAACAACTCAACCGACACTGTTGACACAGTACTTGAGAAGAATGTGACAGTGACACACTCCGTCAACCTACTTGAGGACAGTCACAATGGAAAACTATGTCTACTAAAAGGAATAGCTCCACTACAATTGGGTAATTGCAGCGTTGCCGGATGGATCTTAGGAAACCCAGAGTGCGAATTGCTGATTTCCAAGGAATCATGGTCCTACATTGTAGAAACACCAAATCCTGAGAATGGAACATGTTACCCAGGGTATTTCACCGACTATGAGGAACTGAGGGAGCAATTGAGTTCAGTATCTTCATTTGAGAGGTTCGAAATATTCCCCAAAGAGAGCTCATGGCCCAACCACACCGTAACC---GGAGTATCAGCATCATGCTCCCATAACGGGAAAAGCAGCTTTTACAGAAATTTGCTATGGCTGACGGGGAAGAACGGTTTGTACCCAAACCTGAGCAAGTCCTATACAAACAACAAAGAGAAAGAAGTCCTTGTACTATGGGGTGTTCATCACCCGCCTAACATAGGGAACCAAAGGGCCCTCTATCATACAGAAAATGCTTATGTCTCTGTAGTGTCTTCACATTATAGCAGAAGATTCACCCCAGAAATAGCCAAAAGACCCAAGGTGAGAGATCAGGAAGGAAGAATCAACTACTACTGGACTCTGCTGGAACCCGGGGATACAATAATATTTGAGGCAAATGGAAATCTAATAGCGCCAAGGTATGCTTTCGCACTGAGTAGAGGCTTTGGATCAGGAATCATCACCTCAAATGCACCAATGGATGAATGTAATGCGAAGTGTCAAACACCTCAGGGAGCTATAAACAGCAGTCTTCCTTTCCAGAATGTACACCCAGTCACAATAGGAGAGTGTCCAAAGTATGTCAGGAGTGCAAAATTAAGGATGGTTACAGGACTAAGGAACACCCCATCCATTCAATCCAGAGGTTTGTTTGGAGCCATTGCCGGTTTCATTGAAGGAGGGTGGACTGGAATGGTAGATGGTTGGTATGGTTATCATCATCAGAATGAGCAAGGATCTGGGTATGCTGCAGATCAAAAAAGCACACAAAATGCCATTAACGGGATTACAAACAAGGTGAATTCTGTAATTGAGAAAATGAACACTCAATTCACAGCTGTGGGCAAAGAATTCAACAAATTGGAAAGAAGGATGGAAAACTTAAATAAAAAAGTTGATGATGGGTTTCTAGACATTTGGACATATAATGCAGAATTGTTAGTTCTACTGGAAAATGAAAGGACTTTGGATTTCCATGACTCCAACGTGAAGAATCTGTATGAGAAAGTAAAAAGCCAATTAAAGAATAATGCCAAAGAAATAGGAAACGGGTGTTTTGAATTCTATCACAAGTGTAACGATGAATGCATGGAGAGTGTGAAAAATGGAACTTATGACTATCCAAAATATTCCGAAGAATCAAAGTTAAACAGGGAGAAAATTGATGGAGTGAAATTGGAATCAATGGGAGTCTATCAGATCCTGGCGATCTACTCAACAGTCGCCAGTTCTCTAGT
>CY116036.1_Influenza_A_virus_(A/swine/England/195852/1992(H1N1))_hemagglutinin_(HA)_gene_complete_cds
ATGGAAGCAAAAC---TGTTTGTATTATTCTGTACATTCACTGCGCTGAAAGCTGATACCATCTGTGTAGGCTATCATGCTAACAACTCCACAGACACTGTTGACACAATACTGGAGAAAAATGTAACTGTTACCCATTCAGTTAATTTACTAGAAAACAGCCATAATGGAAAACTCTGCAGCCTGAATGGAATAGCCCCCTTACAACTGGGGAATTGCAACGTAGCAGGATGGATCCTTGGCAACCCAGAATGTGACTTGTTGCTCACAGCGAATTCGTGGTCTTACATAATAGAGACTTCAAATTCAGGAAATGGAACATGCTATCCCGGAGAATTTGCTGATTATGAGGAATTAAGGGAGCAGCTGAGTTCAGTTTCTTCATTTGAAAGGTTTGAAATTTTCCCAAAAGCAACCTCATGGCCAAATCATGAGACAACCAAAGGTGCCACAGCTGCATGCTCCCACTCTGGAGCCCTCAGTTTTTATCGAAACTTGCTATGGATAGTAAAGAAGGGAAACTCCTATCCTAAGCTCAGCAAGTCATACACAAACAACAAAGGGAAAGAAGTGCTTGTAATCTGGGGAGTGCACCACCCTCCGACTAACAATGACCAACAAAGCCTCTATCAGAATGCTTATACATATGTTTCAGTTGGATCATCAAAATACTACCGAAGGTTCACACCAGAAATAGCAGCTAGACCTAAAGTCAGAGGACAAGCAGGCAGAATGAATTATTATTGGACACTGTTAGATCAAGGAGACACCATAACTTTTGAAGCCACTGGGAACTTAATAGCACCATGGTACGCATTCGCATTGAACAAGGGCTCTGGTTCTGGAATTATGATGTCGGATGCTCAGGTTCACAATTGTACTACAAAGTGCCAAACTCCTCATGGGGCCTTGAACAGTAATCTTCCTTTTCAGAACGTACATCCCATCACTATTGGAGAATGCCCCAAATATGTTAAAAGCACCCAACTAAGAATGGCAACAGGATTAAGGAACGTCCCCTCTATTCAATCCAGAGGACTTTTCGGAGCAATTGCTGGATTCATTGAAGGGGGATGGACAGGAATGATAGATGGATGGTATGGGTATCACCATCAAAATGAGCAGGGATCTGGTTACGCAGCTGATCAGAAAAGCACACAAATTGCAATTGACGGGATCAGTAACAAAGTGAACTCAGTAATTGAAAAAATGAACATTCAATTTACTTCAGTGGGCAAGGAATTCAATGATCTAGAGAAAAGGATTGAGAATTTGAATAAGAAGGTCGATGATGGATTTTTGGATGTTTGGACATATAATGCTGAATTGCTCATTTTGCTCGAGAACGAAAGGACTCTAGATTTTCATGACTTTAACGTAAAAAATTTATATGAAAGGGTCAAATCGCAATTGAGGAACAATGCCAAAGAAGTCGGGAATGGTTGTTTTGAGTTCTATCACAAATGTGATAACGAATGCATGGAGAGCGTAAAGAATGGCACATATAATTATCCCAAATATTCAGAAGAATCCAAATTGAATAGAGAGGAAATAGACGGTGTGAAACTAGAATCAATGGGAGTTCACCAGATTTTGGCGATCTACTCCACAGTCGCCAGTTCCCTGGT
>KR700632.1_Influenza_A_virus_(A/swine/England/00034/2005(H1N2))_segment_4_hemagglutinin_(HA)_gene_partial_cds
ATGAAAGCAAAAC---TAATAGTCCTGTTATGTGCACTTTCAGCTACAGATGCGGACACAATATGTATAGGCTACCATGCAAACAATTCAACCGACACTGTTGACACAGTACTCGAAAAGAATGTGACAGTGACACACTCTGTCAACCTACTTGAGGACAGTCACAATGGAAAACTGTGCAGACTGAGGGGGATAGCCCCACTGCAATTGGGGAAATGCAGCATTGCCGGATGGATCTTAGGGAACCCAGAATGCGAATCACTGTTGTCTAGGAAATCATGGTCCTACATTGCTGAAACACCAAATTCTGAGAATGGAGTATGTTACCCAGGGTATTTCTCCGACTATGAGGAGCTGAGGGAGCAATTGAGTTCAGTATCATCTTTCGAGAGATTTGAAATATTCCCTAAGGAAAGCTCATGGCCTAAACACAATGTAACCAAAGGAGTTACGGCATCATGCACCCATAATGGAAAAAGCAGTTTTTACAGAAATTTACTGTGGCTGACGGAGAAAGATGGCTCATACCCAAATCTGAGCAAGACCTATGTTAACGACAAAGAGAAAGAAGTCCTTGTACTATGGGGTGTACACCACCCGTCTAACATAGAGAATCAAAGAGCCATATACCGCAAAGAAAATGCTTATGTTTCTGTAGTGTCCTCACATTATAACAGGAGGTTCATCCCAGAAATTGCAAAAAGACCCAAGATAAGAAATCAAGAAGGAAGAATTAACTACTACTGGACTCTGCTGGAACCCGGTGACACAATAATATTCGAGGCAAATGGAAATCTCATAGCGCCATGGTATGCTTTCGCACTGAGTAGGGGCTTTGAGTCAGGAATCATCGTCTCAAATGCATCGATGGATGAATGCGACACAAAATGTCAAACACCCCAGGGAGCTATAAACAGTAGCCTTCCTTTCCAGAATGTACATCCAGTGACTATCGGAGAATGCCCTAAGTACGTTAGGAGCACTAGATTAAGGATGGTTACAGGACTAAGGAACATTCCATCCATTCAATCAAGAGGTCTATTTGGGGCCATTGCTGGTTTCATCGAAGGAGGGTGGACCGGAATGATAGATGGATGGTATGGTTATCATCATCAAAATGAACAGGGATCTGGCTATGCTGCCGATCAAGAAAGCACACAGAATGCCATAAATGGGATTACAAACAAAGTGAACGCTATAATCGAGAAAATGAACACTCAATTCACAGCTGTAGGTAAAGAATTCAACAAATTGGAAAAAAGAATGGCAAACTTGAATAAAAAGGTCGACGATGGATTTCTGGACATTTGGACATATAATGCAGAACTATTGGTTCTACTGGAAAATGAAAGGACTTTGGATTTTCATGACTCAAATGTGAAGACCTTATATGAAAAAGTGAAAAGCCAATTAAAAAACAATGCCAAAGAAATAGGAAACGGATGCTTTGAATTCTACCATAAGTGTAACAATGAATGCATGGAAAGTGTGAAAAATGGGACTTATGACTATCCAAAATACTCAGAGGAATCAAGTTTAAACAGGGGAAAAATTGATGGTGTGAAATTGGAGTCAATGGGAATCTATCAGATTCTGGCGATCTACTCAACTGTCGCCAGTTCACTTGT
>EU053133.1_Influenza_A_virus_(A/swine/Doetlingen/IDT4735/2005(H1N2))_segment_4_hemagglutinin_gene_complete_cds
ATGAGAGCTAAAT---TACTAATCCTGTTGTGTGCGCTTTCAGCTACAGATGCAGACACAATATGTATAGGCTACCATGCGAACAATTCAACCGACACTGTTGACACAGTCCTCGAGAAGAATGTGACAGTAACACACTCTGTCAACCTACTTGAGGACAGTCACAATGGAAAACTATGTAGACTGAAAGGAATAGCCCCACTACAATTGGGGAAATGCAGCATCGCTGGATGGATCTTGGGGAACCCAGAATGTGAATCACTATTTTCCAAAAAATCATGGTCCTATATTGCAGAAACAACAAATTCTGAAAATGGAATATGTTACCCAGGATATTTCTCCGACTATGAGGAGCTGAGGGAACAATTGAGTTCAGAATCATCATTCGAGAGATTCGAAATATTCCCTAAAGAAACTTCATGGCCCAAACACAGCGTAAAC---GGAGTAACTGCATCATGCTCCCATAAAGGAAACAGCAGTTTTTATAGAAATTTGCTATGGCTGACGGAAAAAAATGGCATTTACCCAAATCTGAGCAAGTCTTATGTAAACAACAGAGAGGAAGAAGTCCTTGTATTATGGGGTGTCCATCACCCGTCAAACATAGAGGATCAAAGGGCCATCTACCGTAAAGAAACTACTTATGTTTCTGTAGTGTCTTCACACTACAACAGGAGGTTCACCCCAGAAATTGCAAAAAGACCCAAAGTAAGGAATCAAGAAGGGAGAATTAACTATTACTGGACTCTACTGGAACCCAGGGATACAATAATATTTGAGGCAAATGGAAATTTAATAGCGCCATGGTATGCTTTTGCATTGAGTAGAGGCTTTGAGTCAGGAATCATCGTCTCAAATGCATCGGTGGATGAGTGTGACACGAAGTGTCAAACACCCCGGGGGGCAATAAACAGCAGCCTTCCTTTCCAGAATGTACATCCAGTAACAATAGGAGAATGCCCAAAGTACGTCAGGAGTACAAAATTAAGGATGGTTACAGGACTAAGGAACATTCCTTCCATTCAGTCCAGAGGTCTATTTGGAGCCATTGCTGGTTTCATTGAAGGGGGATGGACCGGAATGATAGATGGATGGTATGGTTATCATCATCAGAATGAACAGGGATCTGGCTATGCTGCGGATCTAAAAAGCACACAAAACGCCATTAATGGGATTACAAACAAGGTGAACTCTGTGATCGATAAAATGAACACTCAATTCACAGCTGTAGGTAAAGAATTCAACAAATTGGAAAAAAGGATGGAAAATTTGAATAAAAAGGTTGATGATGGTTTTCTGGACATTTGGACGTATAATGCAGAATTGTTAGTTCTACTGGAAAATGAAAGGACTTTGGATTTCCATGATTCAAATGTGAAGAGCTTATATGAAAAAGTAAAAGGCCAGTTAAAGAACAATGCCAAAGAAATAGGAAACGGGTGTTTTGAATTCTACCACAAGTGTAACGATGAATGCATGGAAAGTGTAAAAAATGGAACTTATGACTATCCAAGATATTCAGAGGAATCAAAATTAAACAGGGAGAAAATTGATGGAGTGGAATTGAAATCAATGGGAGTCTATCAGATTCTGGCGATCTATTCAACTGTTGCCAGTTCACTAGT
>CY009892.1_Influenza_A_virus_(A/Swine/Spain/50047/2003(H1N1))_segment_4_complete_sequence_tr
ATGGAAGTAAAAC---TGTTTGTATTATTCTGTGCATTCACTGCACTGAAAGCTGACACCATTTGTGTAGGCTATCATGCTAACAATTCCACAGACACTGTCGACACAATACTGGAGAAGAATGTGACTGTTACCCATTCAGTTAACTTACTAGAAAACAACCATAATGGAAAACTTTGTAGCCTGAATGGAAAGGCCCCCTTACAACTGGGGAACTGCAACGTAGCAGGATGGATCCTTGGCAACCCAGAATGTGACTTGTTGCTCACAGCGAATTCGTGGTCTTACATAATAGAGACTTCAAATTCAAAAAATGGAGCATGCTACCCAGGAGAATTCGCTGATTATGAAGAATTAAGGGAGCAGCTGAGTACAGTCTCTTCATTTGAAAGATTTGAAATTTTCCCAAAAGCAACCTCATGGCCAAACCATGATACAACCAGAGGTACCACAGTTGCATGCTCCCATTCTGGAGCCAACAGTTTTTATCGGAACTTGCTATGGATAGTAAAGAAAGGAAACTCCTATCCTAAGCTCAGCAAGTCATACACAAACAACAAAGGGAAAGAAGTGCTTGTAATCTGGGGAGTGCACCACCCTCCGACTGACAGGGACCAACAGACCCTCTACCAGAATAATCACACATATATTTCAGTTGGATCATCAAAATACTACCAAAGGTTCACACCAGAAATAGTAGCCAGACCTAAAGTCAGAGAACAAGCAGGCAGAATGAATTATTATTGGACACTGTTAGATCAGGGAGACACCATAACTTTTGAAGCCACTGGGAATTTAATAGCACCATGGCACGCATTTGCATTGAATAAGGGCTCTAGTTCTGGAATTATGATGTCGGATGCTCATGTTCACAATTGCACCACAAAGTGCCAAACTCCTCATGGGGCCTTGAAAAGCAATCTTCCTTTTCAGAACGTACATCCCATCACTATTGGAGAATGCCCCAAATATGTTAAAAGCACCCAACTAAGAATGGCAACAGGATTAAGGAACATCCCCTCTGTTCAATCCAGAGGACTTTTTGGGGCAATTGCCGGATTCATTGAAGGAGGATGGACAGGAATGATAGATGGATGGTATGGATATCACCATCAAAATGAGCAGGGATCTGGTTACGCAGCAGATCAGAAGAGCACACAGATCGCAATTGATGGGATCAGCAACAAAGTGAACTCAGTAATTGAAAAAATGAACACTCAATTTACTTCAGTGGGCAAGGAGTTCAATGATCTAGAGAAACGGATTGAGAATTTGAACAAGAAGGTCGATGATGGATTTTTGGATGTATGGACATATAATGCTGAGTTGCTCATTCTACTCGAGAACGAAAGGACTCTAGATTTCCATGACTTTAACGTAAAAAATTTATATGAAAAGGTCAAATCTCAACTGAGAAACAATGCCAAGGAAATCGGAAATGGCTGTTTTGAGTTCTACCACAAATGTGATAATGAATGCATGGAAAGCGTAAAGAATGGCACATATAATTATCCCAAGTATTCAGAAGAATCCAAATTGAATAGAGAGGAAATAGACGGTGTGAAACTAGAATCAATGGGAGTTCACCAGATTTTGGCGATCTACTCCACAGTCGCCAGTTCCCTGGT
>CY037952.1_Influenza_A_virus_(A/swine/England/WVL16/1998(H1N1))_segment_4_sequence
ATGAAAGCAAAAC---TGTTTGTATTATTCTGTACATTCACTGCGCTGAAAGCTGATACCATCTGTGTAGGCTATCATGCTAACAACTCCACAGACACTGTTGACACAATACTGGAGAAAAATGTAACTGTTACCCATTCAGTTAATTTACTAGAGAACAGCCATAATGGAAAGCTCTGCAGCCTGAATGGAATAGCCCCCTTACAACTGGGGAATTGCAACGTAGCAGGATGGATCCTGGGCAATCCAGAATGTGACTTGTTGCTCACAGCGAACTCGTGGTCTTACATAATAGAGACTTCAAATTCAGAAAATGGAACATGCTATCCCGGAGAATTTGCTGATTATGAGGAATTAAGGGAGCAGCTAAGTTCAGTTTCTTCATTTGAAAGATTTGAAATCTTCCCAAAAGCAACCTCATGGCCAAATCATGAGACAACCAAAGGTGCCACAGCTGCATGCTCCCACTCTGGAGCCCGCAGTTTTTATCGAAACTTGCTATGGATAGTAAAGAAGGGAAACTCCTATCCTAAGCTCAGCAAGTCATACACAAACAGCAAAGGGAAAGAAGTGCTTGTAATCTGGGGAGTGCACCATCCTCCTACTAACAATGACCAACAAAGCCTCTATCAGAATGCTTATACATATGTTTCAGTTGGATCATCAAAATACTACCGAAGGTTCACACCAGAAATAGTAGCTAGACCTAAAGTCAGAGGACAAGCAGGCAGAATGAATTATTACTGGACACTGTTAGATCAAGGAGACACCATAACTTTTGAAGCCACTGGGAACTTAATTGCACCATGGTATGCATTCGCATTGAACAAGGGCTATGGTTCTGGAATTGTGAAGTCGGATGCTCAGGTTTACAATTGTACTACAAAGTGCCAAACTCCTCATGGGGCCTTGAACAGTAATCTTCCTTTTCAGAACGTACATCCCATCACTATTGGGGAATGCCCCAAATATATTAAAAGCACCCAACTAAGAATGGCAACAGGATTAAGGAACGTCCCCTCTATTCAATCCAGAGGACTTTTCGGGGCAATTGCTGGGTTCATTGAAGGGGGATGGACAGGAATGATAGATGGATGGTATGGGTATCACCATCAAAATGAGCAGGGATCTGGTTACGCAGCTGATCAGAAAAGCACACAAAATGCAATTGACGGGATCAGTAACAAAGTGAACTCAGTAATTGAAAAAATGAACATTCAATTTACTTCAGTGGGCAAGGAATTCAATGATCTAGAGAAAAGGATTGAGAATTTGAATAAGAAGGTCGATGATGGATTTTTGGATGTTTGGACATATAATGCTGAATTACTCATTTTGCTCGAGAACGAAAGGACTCTAGATTTTCATGACTTTAACGTAAAGAATTTATACGAAAGGGTCAAATCGCAATTGAGGAACAATGCCAAAGAAATCGGGAATGGTTGTTTTGAGTTCTATCACAAATGTGATAACGAATGCATGGAGAGCGTAAAGAATGGCACATATAATTATCCCAAATATTCAGAAGAATCCAAATTGAATAGAGAGGAAATAGACGGTGTGAAATTAGAATCAATGGGAGTTCACCAGATTTTGGCGATCTATTCCACAGTCGCCAGTTCCCTGGT
>EU604689.1_Influenza_A_virus_(A/swine/OH/511445/2007(H1N1))_segment_4_hemagglutinin_(HA)_gene_complete_cds
ATGAAGGCAATAC---TAGTAGTCCTGCTATATACATTTACAACCGCAAATGCCGACACATTATGTATAGGTTATCATGCGAACAATTCAACTGACACCGTAGACACAGTACTAGAAAAGAATGTAACAGTAACACACTCTGTCAACCTTCTAGAAAACAGGCATAATGGGAAACTATGTAAACTAAGAGGGGTAGCTCCATTGCATTTGGGTAAATGTAACATTGCTGGCTGGCTCCTGGGAAATCCAGAGTGTGAATCACTCTCCACAGCAAGCTCATGGTCCTACATTGTGGAAACATCTAATTCAGACAATGGGACGTGTTACCCAGGAGATTTCATCAATTATGAGGAGCTAAGAGAGCAGTTGAGCTCAGTGTCATCATTTGAAAGATTTGAGATATTCCCCAAGACAAGTTCATGGCCCAATCATGACACGAACAGAGGTGTGACGGCAGCATGTCCTCATGCTGGGACAAACAGCTTCTACAGAAATTTAATATGGCTGGTCAAAAAAGGAAATTCATACCCAAAGATCAACAAATCCTACATTAACAATAAAGAGAAGGAAGTTCTCGTGCTATGGGCCATTCACCATCCATCTACCAGTGCCGACCAACAAAGTCTCTACCAAAATGCAGATGCCTATGTTTTTGTGGGGTCATCAAGATACAGCAGGAAGTTCGAGCCAGAAATAGCAACAAGACCCAAGGTGAGGGACCAAGCAGGGAGAATGAACTATTACTGGACACTAGTAGAGCCTGGAGACAAGATAACATTCGAAGCAACTGGAAATCTAGTGGTACCGAGATATGCCTTCGCATTGAAAAGAAATTCTGGATCTGGTATTATCATTTCAGATACATCAGTCCACGATTGTGATACGACTTGTCAGACACCCAATGGTGCTATAAACACCAGCCTCCCATTTCAAAATATACATCCAGTCACAATTGGAGAATGTCCAAAATATGTAAAAAGTACTAAACTGAGAATGGCCACAGGATTAAGGAATATCCCGTCTATTCAATCTAGAGGCCTGTTTGGGGCCATTGCTGGCTTTATTGAAGGGGGCTGGACAGGAATGATAGATGGATGGTACGGTTATCACCATCAAAATGAGCAGGGATCAGGATATGCAGCCGACCTGAAGAGCACACAGAATGCCATTGACGGGATCACTAACAAGGTAAATTCTGTTATTGAAAAGATGAACACACAATTCACAGCAGTAGGTAAAGAGTTCAGCCACTTGGAAAGAAGAATAGAGAATTTAAATAAAAAGGTTGATGATGGTTTTCTAGATATTTGGACTTACAATGCCGAACTGTTGGTTCTATTGGAAAATGAAAGAACTTTGGATTACCACGACTCAAATGTGAAAAACTTATATGAAAAAGTAAGAAGCCAACTAAAAAACAATGCCAAGGAAATTGGAAATGGCTGCTTTGAATTTTACCACAAATGTGATGACACGTGCATGGAAAGCGTCAAAAATGGGACTTATGATTACCCAAAATACTCAGAGGAAGCAAAACTAAACAGAGAGGAAATAGATGGGGTAAAGTTGGAATCAACAAGGATTTACCAAATTTTGGCGATCTATTCAACGGTCGCCAGTTCATTGGT
>FJ374511.1_Influenza_A_virus_(A/swine/Shanghai/1/2007(H1N2))_segment_4_hemagglutinin_(HA)_gene_complete_cds
ATGAAGGCAATAC---TGGTAGTTTTGCTATATGCATTCACAAGGGGAAATGCAGACACATTATGTATAGGCTACCATGCAAACAATTCAACTGACACTGTTGACACAGTACTAGAAAAGAATGTAACAGTAACACACTCTGTTAACCTTCTAGAGGACAGACATAACGGGAAACTATGTAAACTAAGAGGGGTAGCCCCATTGCATTTGGGTAAATGTAACATTGCTGGATGGCTCCTGGGAAACCCAGAATGTGAATTACTATTCACAGCAAGCTCATGGTCTTACATTGTGGAAACATCTAATTCAGACAATGGGACATGTTACCCAGGAGATTTCACCAATTATGAAGAGCTAAGAGAGCAGTTGAGCTCAGTGTCATCATTTGAAAGATTCGAGATATTCCCCAAGGCAAGTTCATGGCCCAATCATGAAACGAACAGAGGTGTTACGGCAGCATGTCCTTACGCTGGAGCAAACAGCTTCTACAGAAATTTAATATGGCTGGTGAAAAAAGGAAATTCATACCCAAAGCTCAGCAAATCCTATATCAACAATAAGAAGAAGGAAGTCCTCGTGCTATGGGGCATTCATCATCCATCTACCAATACTGACCAACAAAGTCTCTACCAGAATGCAGATACTTATGTTTTTGTGGCGACATCAAAATACAGTATGAAATTCAAGCCAAAAATAGCAGCAAGACCCAAGGTGAGAGGTCAAGCAGGGAGAATGGACTATTACTGGACACTAGTAGAGCCTGGGGATACAATAACATTCGAAGCAACTGGAAATCTAGTGGTACCAAGATATGCCTTCGCAATGAAAAGGGGTTCTGGATCTGGTATTATCATTTCAGATACACCAGTACACAATTGTAGTACGACTTGTCAGACACCCAAAGGTGCTATAAACACCAGTCTTCCATTTCAGAATATCCATCCAGTCACAATTGGAGAATGTCCAAAATATGTCAAAAGCACAAAATTGAGAATGGCTACAGGATTGAGGAACATCCCGTCCATTCAATCTAGAGGCCTGTTTGGAGCCATTGCTGGCTTTATTGAGGGAGGATGGACAGGAATGATAGATGGATGGTACGGTTATCATCATCAAAATGAACAGGGATCAGGATATGCAGCCGATCGGAAAAGCACACAGAATGCCATTGACGGGATCACTAATAAAGTAAACTCTGTTATTGAAAAGATGAACACACAATTTACAGCAGTGGGTAAAGAATTCAACCATCTGGAAAAAAGAATAGAAAATTTGAACAAAAAAGTTGATGATGGTCTTCTGGATGTTTGGACTTATAATGCCGAACTGTTGGTTCTATTGGAAAATGAGAGAACTCTGGATTATCATGATTCAAATGTGAGGAACCTATATGAGAAAGTAAGAAACCAACTAAAAAACAATGCCAAGGAAATTGGGAATGGCTGCTTTGAATTTTACCACAAATGTGATGATACGTGCATGGAGAGCGTCAAAAATGGGACATATGATTATCCAAAATACTCAGAAGAAGCAAAACTAAACAGAAAGGAGATAGATGGGGTGAAATTGGAATCAACAAGGATTTACCAGATTTTGGCGATCTATTCAACTGTCGCCAGTTCATTAGT
>AF091306.1_Influenza_A_virus_(A/swine/Hokkaido/2/81_(H1N1))_segment_4_hemagglutinin_precursor_(HA)_mRNA_complete_cds
ATGAAGGCAATAC---TATTAGTCTTGCTATGTACATTTGCAGCCACAAATGCAGATACACTATGTATAGGTTACCATGCAAATAATTCAACTGACACTGTTGATACAATACTAGAAAAGAATGTAACAGTAACACACTCTGTTAACCTTCTTGAAGACAAACATAACGGAAAACTATGTAAACTAGGGGGGATAGCACCATTACACCTGGGTAAATGTAACATTGCCGGATGGCTTTTGGGAAATCCAGAATGTGAATTACTATTCACAGTAAGCTCATGGTCTTACATTGTGGAAACATCGAATTCAGACAATGGGACATGTTACCCAGGGGATTTCATCAATTATGAAGAACTGAGAGAGCAGTTGAGCTCAGTGTCATCATTTGAAAGATTCGAGATATTCCCCAAGACAAGTTCGTGGCCCGATCATGAAACAAACAGAGGTGTGACGGCAGCATGCCCTTATGCTGGAGCAAACAGCTTCTACAGAAATTTAATATGGCTGGTGAAAAAAGGAAACTCATATCCAAAGCTCAGCAAATCCTATGTTAACAATAAGGGGAAGGAAGTCCTTGTGCTATGGGGCATTCACCATCCACCCACCAGTACTGATCAACAAAGTCTCTACCAGAATGCAGATGCCTATATTTTTGTAGGGTCATCAAAATATAACAGGAAGTTCAAGCCAGAAATAGCAGAAAGACCCAAGGTGAGAGGTCAAGCAGGGAGGATGAACTATTATTGGACACTAATAGAACCTGGAGACACAATAAAATTCGAAGCAACTGGAAATCTAGTGGTACCAAGATATGCTTTCGCAATGAATAGAGATCCTGGATCAGGTATTATAACTTCGGATGCACCAGTTCATGATTGTAACACGACATGTCAAACACCCAAAGGTGCCATAAATACCAGTCTCCCATTTCAGAATATACATCCAGTCACAATTGGGGAATGTCCAAAATATGTCAAAAGCACAAAATTGAGAATGGCTACAGGGCTAAGGAATATCCCATCTATTCAATCTAGAGGTCTGTTTGGGGCCATTGCTGGTTTTATTGAGGGGGGATGGACAGGAATGATAGATGGATGGTATGGTTATCATCATCAGAATGAACAGGGATCAGGATATGCAGCGGACCAAAAAAGCACACAGAATGCCGTTGACGGGATCACCAACAAAGTAAATTCTGTTATTAAAAAGATGAACACACAATTCGCAGCAGTGGGCAAAGAATTCAACCACTTGGAAAAAAGAATAGAGAATTTAAACAAAAAGGTTGATGATGGTTTTCTGGATGTTTGGACATACAATGCCGAACTGTTGGTTCTATTGGAAAATGAAAGAACCCTGGATTTTCATGACTCGAATGTAAAGAACCTGTATGAGAAAGTAAGAAGTCAACTAAGGAACAATGCCAAGGAAATTGGGAATGGCTGCTTTGAATTCTATCACAAATGTGATGATACATGTATGGAGAGCGTTAAAAATGGAACTTATGATTATCCAAGGTACTCAGAAGAATCAAAACTAAACAGAGAGGAAATAGATGGAGTAAAGTTGGAGTCAACAAGGATTTACCAGATTTTGGCGATCTATTCAACTGCCGCCAGTTCTTTGGT
>CY022477.1_Influenza_A_virus_(A/swine/Maryland/23239/1991(H1N1))_segment_4_complete_sequence
ATGAAGGCAATAC---TAGTAGTCTTGCTATATACATTTACAACCGCAAATGCAGACACATTATGTATAGGTTACCATGCAAATAATTCAACTGACACTGTTGACACAGTACTAGAAAAGAATGTAACAGTAACACACTCTGTTAACCTTCTAGAAGACAGACATAACGGGAAACTATGTAAACTAAGAGGGGTAGCCCCATTGCATTTGGGTAAATGTAACATTGCTGGATGGCTCCTGGGAAACCCAGAGTGTGAATTACTATTCACAGCAAGCTCATGGTCTTACATTGTGGAAACATCTAATTCAGACAATGGGACATGTTACCCAGGAGATTTCATCAATTATGAAGAGCTAAGAGAGCAGTTGAGCTCAGTGTCATCATTTGAAAGATTTGAGATATTCCCCAAGGCAAGTTCATGGCCCAATCATGAAACGAACAGAGGTGTGACGGCAGCATGTCCTTATGCTGGAGCAAACAGCTTCTACAGAAACTTAATATGGCTGGTAAAAAAAGGAAATTCATACCCAAAGCTCAGCAAATCCTATATTAACAATAAGGAGAAGGAAGTCCTCGTGCTATGGGGCATTCACCATCCACCTACCAGTACTGACCAACAAAGTCTCTACCAGAATGCAGATGCCTATGTTTTTGTGGGGTCATCAAAATACAACAAGAAATTCAAGCCAGAAATAGCAACAAGACCCAAGGTGAGAGGTCAAGCAGGGAGAATGAACTATTACTGGACGCTAGTAGAGCCTGGAGACACAATAACATTCGAAGCAACTGGAAATCTAGTGGTACCAAGATATGCCTTCGCAATGAAAAGAGGTTCTGGATCTGGTATTATCATTTCAGATACACCAGTCCACGATTGTAATACGACTTGTCAAACACCCAAAGGTGCTATAAACACCAGCCTTCCATTTCAGAATATACATCCAGTCACAATTGGAGAATGTCCAAAATATGTCAAAAGCACAAAATTGAGAATGGCTACAGGATTAAGGAATATCCCGTCTATTCAATCTAGAGGCCTGTTTGGAGCCATTGCTGGCTTTATTGAGGGGGGATGGACAGGAATGATAGATGGATGGTACGGTTATCACCATCAAAATGAGCAGGGATCAGGATATGCAGCCGACCGAAAGAGCACACAGAATGCCATTGACGGGATCACTAACAAAGTAAACTCTGTTATTGAAAAGATGAACACACAATTCACAGCAGTGGGTAAAGAATTCAACCACCTGGAAAAAAGAATAGAGAATTTAAACAAAAAGGTTGATGATGGTTTTCTGGATGTTTGGACTTACAATGCCGAACTGTTGGTTCTATTGGAAAATGAAAGAACTTTGGATTATCACGATTCAAATGTGAAGAACCTATATGAGAAAGTAAGAAGCCAGCTAAAAAACAATGCCAAGGAAATTGGAAATGGCTGCTTTGAATTTTACCACAAATGTGATGACACGTGCATGGAGAGCGTCAAAAATGGGACTTATGATTACCCAAAATACTCAGAGGAAGCAAAACTAAACAGAGAGGAGATAGATGGGGTAAAGCTGGAATCAACAAGGATTTACCAGATTTTGGCGATCTATTCAACTGTCGCCAGTTCATTGGT
>EU502884.1_Influenza_A_virus_(A/swine/Shanghai/1/2005(H1N1))_hemagglutinin_(HA)_gene_complete_cds
ATGAAGGCAATAC---TAGTAGTCTTGCTATATACATTTGCAGCCGCAAAAGCAGACACACTATGTATAGGTTACCATGCAAATAATTCAACTGACACTGTTGACACAGTATTAGAAAAGAATGTAACAGTAACACACTCTGTTAACCTTCTAGAAGACAGACATAACGGAAAACTATGTAAACTAAGAGGGGTAGCTCCATTGCATTTGGGTAAATGTAACATTGCTGGATGGCTCCTGGGAAATCCAGAGTGTGAATTACTATTCACAGCAAGCTCATGGTCTTACATTGTGGAGACATCTAACTCAGATAATGGGACATGTTACCCAGGAGATTTCATCAATTATGAAGAGCTAAGAGAGCAATTGAGCTCAGTGTCATCATTTGAAAGATTTGAGATGTTCCCCAAGTCAAGTTCATGGCCCAATCATGAAACGAACAGAGGTGTGACAGCAGCATGTCCTTATGCTGGAGCAAACAGCTTCTACAGAAATTTAATATGGCTTGTAAAAAAAGAAAATTCATACCCAAAGCTAAGCAAATCCTATATTAACAATAAGGAGAAGGAGGTCCTCGTGCTATGGGGAATTCACCATCCACCTACCAGTGCTGACCAACAAAGTCTCTACCAGAATGCAGATGCCTATGTTTTTGTGGGGTCATCAAAATACAACAAGAAATTCAGGCCAGAAATAGCAGCAAGACCCAAGGTGAGAGGTCAAACAGGGAGAATGAACTACTACTGGACACTAGTAGAACCTGGAGATACAATAACATTCGAAGCAACTGGAAATCTAGTGGTACCAAGATATGCCTTCGCAATGAAAAGAGGTTCTGGATCTGGTATTATCATTTCAGATACACCAGTCCACGATTGCAACACGACTTGTCAAACACCCAAAGGTGCTATAAACACCAGCCTTCCATTCCAGAATATACATCCAGTTACAATTGGAGAATGTCCAAAATATGTCAAAAGCACAAATTTGAGAATGGCTACAGGATTAAGAAATATCCCGTCTATTCAATCTAGAGGCCTGTTTGGAGCTATTGCTGGCTTTATTGAAGGGGGATGGACAGGAATGATAGATGGATGGTACGGCTATCACCATCAAAATGAGCAAGGATCAGGATATGCAGCCGACCGAAAGAGCACACAGAATGCCATTGACGGGATCACTAACAAAGTAAATTCTGTTATTGAAAAGATGAACACACAATTCACAGCAGTGGGTAAAGAATTCAACCATCTGGAAAAAAGAATAGAGAATTTAAACAAAAAAGTTGATGATGGTCTTCTGGATGTTTGGACTTATAATGCCGAACTGTTGGTTCTATTAGAAAATGAAAGAACTTTGGATTACCATGATTCAAATGTGAAGAACCTATATGAGAAAGTAAGAAGCCAGCTAAAAAACAATGCCAAGGAAATTGGAAATGGCTGCTTTGAATTTTACCACAAATGTGATGACACGTGTATGGAGAGCGTCAGAAATGGAACTTATGATTATCCAAAATACTCAGAAGAAGCAAAACTAAACAGAGAGGAGATAGATGGGGTAAAGCTGGAATCAACAAGGATTTACCAAATTTTGGCGATCTACTCAACTGTCGCCAGTTCATTGGT
>CY037983.1_Influenza_A_virus_(A/swine/France/WVL4/1985(H1N1))_segment_4_sequence_tr
ATGGAAGCAAAAC---TGTTTGTATTATTCTGTACATTCACTGCGCTGAAAGCTGATACCATCTGTGTAGGCTATCATGCTAACAACTCCACAGACACTGTTGACACAATACTGGAGAAAAATGTAACTGTTACCCATTCAGTTAATTTACTAGAAAACAGCCATAATGGAAAACTCTGCAGCCTGAATGGAATAGCCCCCTTACAACTGGGGAATTGCAACGTAGCAGGATGGATCCTTGGCAACCCAGAATGTGACTTGTTGCTCACAGCGAATTCGTGGTCTTACATAATAGAGACTTCAAATTCAGGAAATGGAACATGCTATCCCGGAGAATTTGCTGATTATGAGGAATTAAGGGAGCAGCTGAGTTCAGTTTCTTCATTTGAAAGGTTTGAAATTTTCCCAAAAGCAACCTCATGGCCAAATCATGAGACAACCAAAGGTGTCACAGCTGCATGCTCCCACTCTGGAGCCCGCAGTTTTTATCGAAACTTGCTATGGATAGTAAAGAAGGGAAACTTCTATCCTAAGCTCAGCAAGTCATACACAACCACCAAAGGGAAAGAAGTGCTTGTAATCTGGGGAGTGCACCACCCTCCGACTAACAATGACCAACAAAGCCTCTATCAGAATGCTTATACATATGTTTCAGTTGGATCATCAAAATACTACCGAAGGTTCACACCAGAAATAGCAGCTAGACCTAAAGTCAGAGGACAAGCAGGCAGAATGAATTATTATTGGACACTGTTAGATCAAGGAGACACCATAACTTTTGAAGCCACTGGGAACTTAATAGCACCATGGTACGCATTCGCATTGAACAAGGGCTCTGGTTCTGGAATTATGATGTCGGATGCTCAGGTTCACAATTGTACTACAAAGTGCCAAACTCCTCATGGGGCCTTGAACAGTAATCTTCCTTTTCAGAACGTACATCCCATCACTATTGGAGAATGCCCCAAATATGTTAAAAGCACCCAACTAAGAATGGCAACAGGATTAAGGAACGTCCCCTCTATTCAATCCAGAGGACTTTTCGGAGCAATTGCTGGATTCATTGAAGGAGGATGGACAGGAATGATAGATGGGTGGTATGGGTATCACCATCAGAATGAGCAGGGATCTGGTTACGCAGCTGATCAGAAAAGCACACAAATTGCAATTGACGGAATCAGCAACAAAGTGAACTCAGTAATTGAGAAAATGAACACTCAATTCACTGCAGTGGGCAAGGAGTTCAATGATCTAGAAAAAAGGATTGAGAATTTGAATAAGAAAGTCGATGATGGGTTTTTGGATGTTTGGACATATAATGCTGAGTTGCTCGTTTTGCTCGAGAACGAAAGGACTCTAGATTTCCATGACTTTAACGTAAGAAATTTATATGAAAAGGTCAAGTCACAATTGAGAAACAATGCCAAAGAAATCGGGAATGGTTGTTTTGAGTTCTATCACAAATGTGATGACGAATGCATGGAGAGCGTGAAGAATGGCACATATAACTACCCCAAATATTCAGAAGAATCCAAATTGAATAGAGAGGAAATAGACGGTGTGAAACTAGAATCAATGGGAGTTTACCAGATTTTGGCGATCTACTCCACAGTCGCCAGTTCCCTGGT
>FJ415610.1_Influenza_A_virus_(A/swine/Zhejiang/1/2007(H1N1))_segment_4_hemagglutinin_(HA)_gene_complete_cds_tr
ATGAAAGCAAAAC---TGTTTGTATTATTCTGTGCATTCACTGCACTGAAAGCTGACACCATTTGTGTAGGCTACCATGCTAACAATTCCACAGACACTGTCGACACAATACTGGAGAAAAATGTGACTGTTACCCATTCAGTTAATTTACTGGAAAACAGCCATAATGGAAAACTCTGCAGCCTGAATGGAAAGATCCCCTTACAACTGGGGAACTGCAACGTAGCAGGATGGATCCTTGGCAACCCAAAATGTGACTTGCTGCTCACAGCGAATTCGTGGTCTTACATAATAGAGACTTCAAATTCAAAAAATGGAGCATGCTACCCCGGAGAATTCGCTGATTATGAAGAGTTAAAGGAGCAGCTGAGTACAGTTTCTTCATTTGAAAGATTTGAAATTTTCCCAAAGGCAACCTCATGGCCAAACCATGATACAACCAGAGGTACCACAGTTGCATGCCCCCACTCTGGAGCCAACAGTTTTTATCGGAATTTACTATGGATAGTAAAGAAAGGAAACTCCTATCCTAAGCTCAGCAAGTCATACACAAACAATAAGGGAAAGGAAGTGCTTGTAATTTGGGGAGTGCACCACCCTCCGACCGACAGTGACCAACAAACCCTCTACCAGAATAATCATACATATGTTTCAGTTGGATCATCAAAATACTACAAAAGGTTCACACCAGAAATAGTAGCAAGACCTAAAGTCAGAGAACAAGCAGGCAGAATGAATTATTACTGGACATTGTTAGATCAAGGGGACACCATAACATTTGAAGCCACTGGGAATTTAATAGTACCATGGCACGCATTTGCATTGAAAAAAGGCTCTAATTCTGGAATTATGATGTCGGATGCTCAGGTTCACAATTGCACTACAAAGTGCCAAACTCCCCATGGGGCCTTGAAAAGCAATCTTCCTTTTCAGAATGTGCATCCCGTCACTATTGGAGAATGCCCCAAATATGTTAAAAGCACCCAACTGAGAATGGCAACAGGATTGAGGAATATTCCCTCTATTCAATCCAGAGGACTTTTCGGGGCAATTGCCGGATTCATTGAAGGAGGATGGACAGGAATGATAGATGGATGGTATGGATATCACCATCAAAATGAGCAGGGCTCTGGTTACGCAGCAGATCAGAAAAGCACACAAATCGCAATTGATGGGATCAGCAACAAAGTGAACTCAGTAATTGAAAAAATGAACATTCAATTTACTTCAATGGGCAAGGAGTTCAATAATCTAGAGAAAAGGATGGAAAATTTGAATAAGAAGGTTGATGATGGGTTTTTGGATGTATGGACATATAACGCTGAGTTGCTCATTTTACTCGAGAATGAAAGGACTCTAGATTTTCATGACCTTAACGTAAAAAATTTATATGAAAAGGTCAAATCACAACTGAGGAACAATGCCAAGGAAATCGGAAATGGCTGCTTTGAGTTCTATCACAAATGTGATAATGAGTGCATGGAAAGCGTAAAGAATGGCACATACAATTATCCCAAATATTCAGAAGAATCCAAGTTGAATAGGGAGGAAATAGATGGTGTGAAACTAGAATCAATGGGAATTCACCAGATTTTGGCGATCTACTCCACAGTCGCCAGTTCCCTGGT
>AB434296.1_Influenza_A_virus_(A/swine/Ratchaburi/NIAH550/2003(H1N1))_HA_gene_for_hemagglutinin_complete_cds_tr
ATGAAGGCAACAA---TATTAGTCGTGCTATGTATATTTACAGCCTCAAATGCAGACACAATATGTATAGGTTACCATGCAAATAATTCAACTGACACTGTTGATACAATACTCGAAAAGAATGTGACAGTAACACATTCTGTTAACCTTCTAGAAGACAGACATAACGGAAAACTATGTAAACTAAGGGGACTGGCCCCATTGCATCTGGGTAAATGTAACATTGCTGGATGGCTCCTGGGAAACCCAGAATGTGAATTACTATTCACAGCAAGCTCATGGTCTTACATTGTGGAAACATCTAACTCAGACAATGGGACATGTTATCCAGGGGATTTCACCAATTATGAAGAACTAAAAGAGCAATTGAGCTCAGTGTCATCATTTGAAAGATTTGAAATATTCCCCAAGGCAAGTTCATGGCCCAATCATGAAACAAACAAAGGTGTAACAGCAGCATGTCCTTATGCTGGAGCAAACAGCTTTTACAGAAATTTATTATGGCTGGTAAAAAAGGGAAATTCATACCCAAAGCTCAGCAAATCTTATGTTAACAATAAGGGGAAGGAAGTCCTCGTACTATGGGGCATTCACCATCCACCTACCAATAATGACCAACAAACTATTTACCAGAATAACGATGCCTATGTTTTTGTGGGGTCATCAAAATACAGCCAAAAATTCAAGCCAGAAATAGGAACAAGACCCAAGATAAGGGATCAAGCAGGAAGAATGAACTATTACTGGACACTAGTGGAGCCTGGGGACACAATAACATTTGAAGCAACTGGAAATCTAGTGGTGCCAAGGTATGCCTTCGCACTAAAAAGAGGATCTAGGTCTGGCATTATCATTTCAGATACACCAGTTCATGATTGTAATACGACTTGTCAAACACCCAAAGGTGCTATAAACACCAGCCTACCATTTCAGAATATACATCCAGTCTCAATTGGAGAATGTCCAAAATATGTCAAAAGCACAAAATTAAGGATGGCTACAGGACTAAGGAATATCCCGTCTATTCAATCCAGAGGTCTGTTTGGAGCTATTGCTGGCTTTATTGAAGGGGGATGGACAGGAATGATAGATGGATGGTACGGTTATCACCATCAAAATGAACAGGGATCAGGATATGCAGCAGACCGAAAGAGCACGCAGAATGCCATTGATGGAATCACTAACAAGGTGAACTCTGTTATTGAAAAGATGAATACACAATTCACATCAGTGGGCAAAGAATTCAACCACCTGGAGAAAAGAATAGAGAATCTAAACAGAAAGGTTGATGATGGGTTTCTGGATGTTTGGACTTATAACGCCGAACTGTTGGTTCTATTGGAAAATGAAAGAACCTTGGATTACCATGACTCAAATGTGAAGAACCTATATGAGAAAGTAAGAAGCCAGTTAAAAAACAATGCCAAGGAAATTGGAAATGGATGCTTTGAGTTTTACCACAAATGTGATGACTCGTGCATGGAGAGCGTCAAAAATGGGACTTATGATTACCCAAAGTATTCAGAAGAATCAAAACTAAACAGAGAGGAAATAGATGGAGTGAAACTGGAATCAACAAGGATTTACCAGATTTTGGCGATCTATTCAACTGTCGCCAGTTCATTGGT
>CY037906.1_Influenza_A_virus_(A/swine/England/WVL10/1993(H1N1))_segment_4_sequence_tr
ATGGAAGCAAAAA---TGTTTGTATTATTCTGTACATTCACTGCGCTGAAAGCTGATACCATCTGTGTAGGCTATCATGCTAACAACTCCACAGACACTGTTGACACAATACTGGAGAAAAATGTAACTGTTACCCATTCAGTTAATTTACTAGAAAACAGCCATAATGGAAAACTCTGCAGCTTGAATGGAATAGCCCCCTTACAACTGGGGAATTGCAACGTAGCAGGATGGATCCTTGGCAACCCAGAATGTGACTTGTTGCTCACAGCGAATTCGTGGTCTTACATAATAGAGACTTCAAATTCAGGAAATGGAACATGCTATCCCGGAGAATTTGCTGATTATGAGGAATTAAGGGAGCAGCTGAGTTCAGTTTCTTCATTTGAAAGGTTTGAAATTTTCCCAAAAGCAACCTCATGGCCAAATCATGAGACAACCAAAGGTGCCACAGCTGCATGCTCCCACTCTGGAGCCCGCAGTTTTTATCGAAACTTGCTATGGATAGTAAAGAAGGAAAACTCTTATCCTAAGCTCAGCAAGTCATACACAAACAACAAAGGGAAAGAAGTGCTCGTAATCTGGGGAGTGCACCACCCTCCGACTAACAATGACCAACAAAGCCTCTATCAGAATGCTTATACATATGTTTCAGTTGGATCATCAAAATACTACCGAAGGTTCACACCAGAAATAGCAGCTAGACCCAAAGTCAGAGGACAAGCAGGCAGAATGAATTATTATTGGACACTGTTAGATCAAGGAGACACCATAACTTTTGAAGCCACTGGGAACTTAATAGCACCTTGGTACGCATTCGCATTGAACAAGGGCTCTGGTTCTGGAATTATGATGTCGGATGCTCAGGTTCACAATTGTACTACAAAGTGCCAAACTCCTCATGGGGCCTTGAACAGTAATCTTCCTTTTCAGAACGTACATCCCATCACTATTGGAGAATGCCCCAAATATGTTAAAAGCACCCAACTAAGAATGGCGACAGGATTAAGGAACGTCCCCTCTATTCAATCCAGAGGACTTTTCGGAGCAATTGCTGGATTCATTGAAGGGGGATGGACAGGAATGATAGATGGATGGTATGGGTATCACCATCAAAATGAGCAGGGATCTGGTTACGCAGCTGATCAGAAAAGCACACAAATTGCAATTGACGGGATCAGTAACAAAGTGAACTCAGTAATTGAAAAAATGAACATTCAATTTACTTCAGTGGGCAAGGAATTCAATGATCTAGAGAAAAGGATTGAGAATTTGAATAAGAAGGTCGATGATGGATTTTTGGATGTTTGGACATATAATGCTGAATTGCTCATTTTGCTCGAGAACGAAAGGACTCTAGATTTTCATGACTTTAACGTAAGGAATTTATATGAAAGGGTCAAATCGCAATTGAGGAACAATGCCAAAGAAGTCGGGAATGGTTGTTTTGAGTTCTACCACAAATGTGATAACGAATGCATGGAGAGCGTAAAGAATGGCACATATAATTATCCCAAATATTCAGAAGAATCCAAATTGAATAGAGAGGAAATAGACGGTGTGAAACTAGAATCAATGGGAGTTCACCAGATTTTGGCGATCTACTCCACAGTCGCCAGTTCCCTGGT
>AB434320.1_Influenza_A_virus_(A/swine/Chonburi/NIAH589/2005(H1N1))_HA_gene_for_hemagglutinin_complete_cds_tr
ATGGAAGCAATAC---TATTAGTCTTGCTATGCACACTTGCAGCAGCAAATGCAGACACACTATGCATAGGTTATCATGCAAATAACTCAACTGACACTGTTGATACCATATTAGAAAAGAATGTTACAGTAACACACTCTGTTAACCTTTTAGAAGACAGACACAATGGGAAGCTATGTAACCTAAGGGGGATAGCCCCACTGCATTTGGGTAAATGTAACATTGCCGGATGGCTCCTGGGAAACCCAGAGTGCGAATTACTATTTGCAATAAACTCATGGTCTTACATTGTGGAAACATCAAACTCAGACAATGGGACATGTTACCCAGGAGATTTCACCAATTATGAAGAACTAAGAGAACAATTGAGCTCAGTGTCATCATTTGAAAGATTCGAGATATTCCCCAAAGCAAACTCTTGGCCCAACCATGAAACAAACAGAGGTGTAACGGCAGCATGCCCTTATGCTGGAGCAAACAGCTTCTACAGGAATTTGATATGGCTAGTAAAGAAGGGAAACTCATATCCAAAACTCAGCAAATCCTATGTTAATAATAAGAAGAAAGAAGTCCTTGTGCTATGGGGCATCCACCATCCACCCACCAATACTGATCAACAAAGTCTCTACCAGAATGCAGATGCCTATGTTTTTGTGGGATCATCAAAGTATAACAGGAAATTCAAACCAGAAATAGCAGAGAGACCCAAGGTGAGGGGTCAAGCAGGAAGAATGAACTATTACTGGACATTAATAGAGCCTGGAGACACAATAACATTTGAAGCAACTGGAAATCTAGTGGCACCAAGATATGCTTTTGCAATGAATAGAGGTCCTGGATCTGGTATCATGACATCGGATGTACCAGTCCATGATTGTAATGCAACCTGTCAAACACCCAAGGGTGCCATAAACACCAGCCTCCCATTTCAGAATATACATCCAATCTCTATTGGAGAATGTCCAAAATATGTCAAAAGCACAAGACTAAGAATGGCTACAGGATTAAGAAATATACCTTCTATTCAATCTAGAGGTCTATTTGGAGCCATTGCTGGTTTTATTGAGGGAGGATGGACAGGGATGATAGATGGGTGGTACGGCTATCATCACCAGAATGAACAAGGATCAGGATATGCAGCGGACCAAAAGAGCACACAGAATGCCATCGATAGGATAACTAACAAGGTAAACTCTGTTATTGAAAAAATGAACATACAATTCACAGCAGTGGGTAAAGAATTCAACCACTTGGAAAAAAGAATAGAGAACTTGAACAAAAAGGTTGATGATGGCTTTTTGGATGTTTGGACATACAATGCCGAACTGTTAGTTCTATTAGAAAATGAAAGAACTTTGGACTTCCATGACTCAAATGTAAAAACCCTATATGAACAAGTAAAGACTCAGCTAAGGAACAATGCCAAAGAGATTGGGAATGGCTGCTTTGAATTCTATCACAAATGTGATGACACATGCATGGAGAGCATCAAAAATGGGACTTACGATTATCCTAAATACTCAGAAGAGTCAAAACTAAACAGAGAGGAAATAGATGGAGTAAAACTGGAGTCAACAAGGCTTTACCAGATTTTGGCGATCTATTCAACTGCCGCCAGTTCACTGGT
>CY038023.1_Influenza_A_virus_(A/swine/Denmark/WVL9/1993(H1N1))_segment_4_sequence_tr
ATGGAAGCAAAAC---TGTTTGTATTATTCTGTACATTCACTGCGCTGAAAGCTGACACCATCTGTGTAGGCTACCATGCTAACAACTCCACAGACACTGTCGACACAATACTGGAGAAAAATGTGACTGTTACCCATTCAGTTAATTTACTAGAAAACAGCCATAATGGAAAACTCTGCAGCCTAAATGGAATAGCCCCCTTACAACTGGGGAACTGCAATGTAGCAGGATGGATCCTTGGCAACCCAGAATGTGATTTCTTGCTCACAACGAATTCGTGGTCTTACATAATAGAGACCTCAAATTCAGAAAATGGGACATGCTACCCCGGGGAATTCACCGATTATGAGGAATTAAGGGAGCAGCTGAGTTCAGTTTCTTCATTTGAAAGATTTGAAATTTTCCCAAAAGCAACCTCATGGCCAAATCATGAGACGACCAAAGGTGCCACAGCTGCATGCTCCCACTCTGGAGCCAGCAGTTTTTATCGGAACTTGCTATGGATAGTAAAGAAGGGAAACTCCTATCCTAAGCTCAGCAAGTCATACACAAACAACAAAGGAAAAGAAGTGCTTGTAATCTGGGGAGTGCACCACCCTCCGACTAACAGTGACCACCAACCCCTCTCTCAGAATGCCCTTACATATGTTTCAGTTGGATCATCAAAATACTACCGAAGGTTCACACCAGAAATAGCAGCTAGATCTAAAGTCAGAGGACAAGCAGGCAGAATGAATTATTATTGGACACTGTTAGATCAAGGAGACACCATAATTTTTGAAGCCACTGGGAACTTAATAGCACCATGGTACGCATTCGCATTGAATAAGGGCTCTGGTTCTGGAATTATAATGTCGGATGCTCATGTTCACAATTGCACTACAAAGTGCCAAACCCCTCATGGGGCCTTGAAAAGTAATCTTCCTTTTCAGAACGTACATCCCATGACTATTGGAGAATGCCCTAAATATGTTAAAAGCACTCAACTAAGAATGGCAACAGGATTAAGGAACATCCCCTCTATTCAATCCAGAGGACTTTTCGGAGCAATTGCTGGATTCATTGAAGGGGGATGGACAGGAATGATAGATGGATGGTATGGGTATCACCATCAAAATGAGCAGGGATCTGGTTACGCAGCAGATCAGAAAAGCACACAAAATGCCATTGACAAGGGCGAATTCAAAGTGAACTCAGTAATTGAAAAAATGAACATTCAATTTACTTCAGTGGGCAAGGAGTTCAATGATCTAGAGAAAAGGATTGAGAATTTGAATAAGAAGGTCGATGATGGGTTTTTGGATGTATGGACATATAACGCTGAGTTGCTCGTTTTGCTCGAGAACGAAAGGACTCTAGATTTCCATGACTTTAACGTAAAAAATTTATATGAAAAGGTCAAATCGCAATTGAGGAACAATGCCAAGGAAGTCGGGAATGGTTGTTTTGAGTTTTATCACAAATGTGATAACGAATGCATGGAGAGCGTAAAGAATGGTACATATAATTATCCCAAATATTCAGAAGAATCCAAATTGAATAGAGAAGAAATAGACGGTGTGAAACTAGAATCAATGGGAGTTCACCAGATTTTGGCGATCTACTCCACAGTCGCCAGTTCCCTGGT
>GQ229261.1_Influenza_A_virus_(A/swine/Hong_Kong/NS837/2001(H1N1))_segment_4_hemagglutinin_(HA)_gene_complete_cds_tr
ATGAAGGCAATAC---TAATAGTCTTGCTGTATACATTTGCAACAGCAAATGCAGACACATTATGTATTGGTTACCATGCAAATAATTCAACTGACACTGTTGACACAGTGTTAGAAAAGAATGTAACAGTAACACACTCTGTTAACCTTCTAGAAGACAGGCATAACGGGAAACTATGTAAACTGAAAGGGATAGCCCCATTGCATTTGGGCAAATGTAACATTGCTGGATGGCTCCTGGGAAACCCAGAGTGTGAATTACTACTAACAGCAAGCTCATGGTCTTACATTGTGGAAACTTCTAATTCAGACAATGGGACATGTTACCCAGGAGATTTTGTCAATTATGAAGAGCTAAGAGAGCAGTTGAGCTCAGTGTCATCATTTGAAAGATTTGAGATATTCCCCAAGGCAAGTTCATGGCCCAATCATGAAACGAACAGAGGTGTGACATCAGCGTGCCCTTATGCTGGAGCAAACAGCTTCTACAGAAACTTAATATGGCTGGTAAAAAAAGGAAATTCATACCCAAAACTCAGCAAATCCTATATTAACAACAAGGGGAAGAAAGTCCTCGTGCTATGGGGCATCCACCACCCACCTACCAGTTCTGACCAACTAAGTCTCTACCAGAATTCAGATGCCTATGTTTTTGTGGGGTCATCAAAATACAACAAGAAATTCATGCCAGAAATAGCAACAAGACCCAAAGTGAGGGGTCAAGCAGGGAGAATGAACTATCACTGGACACTAATAGAGCCTGGAGACACAATAACATTCGAAGCAACTGGAAATTTAGTGGTACCAAGATATGCCTTCGCAATGGAAGGAGGCTCTGGATCTGGCATCATCATTTCGGATACACCAGTCCACGATTGTAATACGACTTGTCAAACACCCAAAGGTGCTATAAACACCAGCCTCCCATTTCAAAATATACATCCAGTCACAATTGGAGAATGTCCAAAATATGTCAAAAGCACAAAATTGAGAATGGCCACAGGATTAAGGAATATCCCGTCTATACAATCTAGAGGYCTGTTTGGAGCCATTGCTGGCTTTATTGAGGGGGGATGGACAGGAATGATAGATGGATGGTACGGTTATCATCACCAAAATGAGCAGGGATCAGGGTATGCAGCAGACCGAAAGAGCACACAGAATGCCATAGACGGGATCACTAACAAAGTAAACTCTGTTATTGAAAAGATGAACACACAATTCACAGCAGTGGGAAAAGAATTCAATCACCTGGAGAAAAGAATAGAGAATCTAAACAAAAAGGTTGATGATGGTTTTCTGGATGTTTGGACTTACAATGCCGAACTGTTGGTTCTGTTGGAAAATGAAAGAACTTTGGATTATCACGATTCGAATGTGAAGAACCTATATGAGAAAGTAAGAAGCCAACTAAAAAACAATGCCAAGGAAATTGGAAATGGCTGTTTTGAATTTTACCACAAATGTGATGACACGTGCATGGAGAGCGTCAAAAATGGGACTTATGATTATCCAAAATACTCAGAAGAAGCAAAACTAAACAGAGAAGAAATAGATGGGATAAAGCTGGAATCAACAAGGATTTACCAGATTTTGGCGATCTATTCAACTATCGCCAGTTCATTGGT
>CY022333.1_Influenza_A_virus_(A/swine/Iowa/17672/1988(H1N1))_segment_4_complete_sequence
ATGAAGGCAATAC---TATTAGTCTTGCTATATACATTTACAGCCGCAAATGCAGACACATTATGTATAGGTTACCATGCAAATAATTCAACTGACACTGTTGATACAGTACTAGAAAAGAATGTAACAGTAACACACTCTGTTAACCTTCTAGAAGACAGACATAACGGAAAACTATGTAAACTAAGGGGAGTAGCCCCATTGCATTTGGGTAAATGTAACATTGCTGGATGGCTCCTGGGAAACCCAGAATGTGAATTACTATTCACAGCAAGCTCATGGTCTTACATTGTGGAAACATCTAACTCAGACAATGGGACATGTTACCCAGGAGATTTCATCAATTATGAAGAGCTAAGAGAGCAGTTGAGCTCAGTGTCATCATTTGAAAGATTTGAGATATTCCCCAAGGCAAGTTCATGGCCCAATCATGAAACGAACAGAGGTGTGACGGCAGCATGCCCTTATGCTGGAGCAAACAGCTTCTACAGAAATTTAATATGGCTGGTAAAAAAAGGAAATTCATACCCAAAGCTCAGCAAATCCTATGTTAACAATAAGGAGAAGGAAGTCCTCGTGCTATGGGGCATTCACCATCCACCTACCAGTACTGACCAACAAAGTCTCTACCAGAATGCAGATGCCTATGTTTTTGTGGGGTCATCAAAATACAACAAGAAATTCAAGCCAGAAATAGCAACAAGACCCAAGGTGAGAGGTCAAGCAGGGAGAATGAACTATTACTGGACACTAGTAGAGCCTGGAGACACAATAACATTCGAAGCAACTGGAAATCTAGTGGTACCAAGATATGCCTTCGCAATGAAAAGAGGTTCTGGATCTGGTATTATCATTTCAGATACACCAGTCCACGATTGTAATACGACTTGTCAAACACCCAAAGGTGCTATAAACACCAGCCTCCCATTTCAGAATATACATCCAGTCACAATTGGAGAATGTCCAAAATATGTCAAAAGCACAAAATTGAGAATGGCTACAGGACTAAGGAATATCCCGTCTATTCAATCTAGAGGTCTGTTTGGAGCCATTGCTGGCTTTATTGAGGGGGGATGGACAGGAATGATAGATGGATGGTACGGTTATCACCATCAAAATGAGCAGGGATCAGGATATGCAGCTGACCGAAAGAGCACACAGAATGCCATTGACGGGATCACTAACAAAGTAAACTCTGTTATTGAAAAGATGAACACACAATTCACAGCAGTGGGTAAAGAATTCAACCACCTGGAAAAAAGAATAGAGAATTTAAACAAAAAGGTTGATGATGGTTTTCTGGATGTTTGGACTTACAATGCCGAACTGTTGGTTCTATTGGAAAATGAAAGAACTTTGGATTACCATGACTCAAATGTGAAGAACCTATATGAGAAAGTAAGAAGCCAGCTAAAAAACAATGCCAAGGAAATTGGAAATGGCTGCTTTGAATTTTACCACAAATGTGATGACACGTGCATGGAGAGCGTCAAAAATGGGACTTATGATTACCCAAAATACTCAGAAGAATCAAAACTAAACAGAGAGGAAATAGATGGGGTAAAGCTGGAATCAACAAGGATTTACCAGATTTTGGCGATCTATTCAACTGTCGCCAGTTCATTGGT
>KU976666.1_Influenza_A_virus_(A/swine/Mexico/AVX3/2011(H1N1))_segment_4_hemagglutinin_(HA)_gene_complete_cds
ATGAAGGCAATGT---TAGTCGTCTTGCTATACACATTCACAACCGCAAATGCAGACACATTATGTATAGGTTACCATGCAAATAATTCAACTGACACTGTTGACACAGTACTAGAAAGGAATGTAACAGTAACACACTCTGTCAACCTTCTAGAAGACAGACACAATGGGAAACTATGTAAACTAAAAGGGGTAGCCCCATTGCACTTGGGTAAATGTAACATTGCTGGGTGGCTCCTGGGAAATCCGGAGTGTGAGTCGCTACTCACAACAAGCTCATGGTCTTACATTGTGGAAACATCTAATTCGGACAACGGAACATGTTACCCAGGAGAATTCATCAATTATGAAGAGCTAAGAGAGCAAGTGAGCTCAGTGTCATCATTTGAAAGATTTGAGATATTCCCCAAGGCAAGTTCATGGCCTAGTCATGAAACGGACAGAGGTGTGACAGCAGCATGTCCCCATGATGGAGCAAGCAGCTTCTACAGAAATTTAATATGGCTGGTAAAAAAGGGAAATTCATACCCAAAGCTCAGAAAATCATACATTAACAATAAAGGAAAGGAAGTTCTCGTGCTATGGGGCATTCACCATCCATCTACCAGTACTGACCAGCAAAGTCTTTACCAACATGCAGATGCATATGTTTTTGTGGGGTCATCAAAATACAGCAAGACATTCAAGCCAGAAATAGCTACAAGACCCAAAGTGAGAGATCAAGCAGGGAGAATGGACTATTACTGGACACTAGTTGAACCCGGAGACACAATAACATTCGAAGCAACTGGAAATCTAGTGGCACCAAGATATGCCTTTGCAATGAAAAGAGGTTCTGGATCTGGTATTATCATATCAGATACACCAATTCACGATTGTAATACAACTTGCCAAACACCCAAGGGTGCTATAAACACCAGCCTTCCATTTCAGAATATACATCCAGTCACAATTGGGGAGTGTCCCAAATATGTCAAAAGCACAAAATTGAGAATGGCTACAGGATTAAGGAATATCCCGTCCATCCAATCTAGAGGCCTTTTTGGAGCCATTGCTGGCTTTATTGAGGGAGGATGGACAGGAATGGTAGATGGATGGTATGGTTATCACCATCAGAATGAGCAAGGATCAGGGTATGCAGCTGACCGAAAAAGCACACAGAATGCCATTGACGGGATCACTAACAAGGTAAATTCTGTCATTGAAAAGATGAACACACAATTCACAGCAGTTGGCAAAGAATTCAACCACCTGGAAATAAGAATGGAGAATTTAAACAAAAAGGTTGATGACGGTTTTCTGGATGTTTGGACTTACAATGCCGAACTGTTGGTTTTGTTAGAAAATGAAAGAACTTTGGATTATCACGATTCAAATGTGAAGAATCTATATGAAAAAGTAAGGAGCCAGCTTAAAAACAATGCCAAGGAAATCGGAAATGGCTGCTTTGAATTTTACCACAAATGTGATAACATATGCATGGAGAGCGTCAAAAATGGGACTTATGATTATCCAAAATACTCAGAAGAAGCAAAACTGAACAGAAAGGAGATAGATGGAGTAAAGTTGGAATCAACAAGGATTTACCAGGTTTTGGCGATATATTCAACTGCCGCCAGTTCATTGGT
>GQ132145.1_Influenza_A_virus_(A/Mexico/InDRE4114/2009(H1N1))_segment_4_hemagglutinin_(HA)_gene_complete_cds
ATGAAGGCAATAC---TAGTAGTTCTGCTATATACATTTGCAACCGCAAATGCAGACACATTATGTATAGGTTATCATGCGAACAATTCAACAGACACTGTAGACACAGTACTAGAAAAGAATGTAACAGTAACACACTCTGTTAACCTTCTAGAAGACAAGCATAACGGGAAACTATGCAAACTAAGAGGGGTAGCCCCATTGCATTTGGGTAAATGTAACATTGCTGGCTGGATCCTGGGAAATCCAGAGTGTGAATCACTCTCCACAGCAAGCTCATGGTCCTACATTGTGGAAACATCTAGTTCAGACAATGGAACGTGTTACCCAGGAGATTTCATCGATTATGAGGAGCTAAGAGAGCAATTGAGCTCAGTGTCATCATTTGAAAGGTTTGAGATATTCCCCAAGACAAGTTCATGGCCCAATCATGACTCGAACAAAGGTGTAACGGCAGCATGTCCTCATGCTGGAGCAAAAAGCTTCTACAAAAATTTAATATGGCTAGTTAAAAAAGGAAATTCATACCCAAAGCTCAGCAAATCCTACATTAATGATAAAGGGAAAGAAGTCCTCGTGCTATGGGGCATTCACCATCCATCTACTAGTGCTGACCAACAAAGTCTCTATCAGAATGCAGATGCATATGTTTTTGTGGGGTCATCAAGATACAGCAAGAAGTTCAAGCCGGAAATAGCAATAAGACCCAAAGTGAGGGGTCAAGAAGGGAGAATGAACTATTACTGGACACTAGTAGAGCCGGGAGACAAAATAACATTCGAAGCAACTGGAAATCTAGTGGTACCGAGATATGCATTCGCAATGGAAAGAAATGCTGGATCTGGTATTATCATTTCAGATACACCAGTCCACGATTGCAATACAACTTGTCAGACACCCAAGGGTGCTATAAACACCAGCCTCCCATTTCAGAATATACATCCGATCACAATTGGAAAATGTCCAAAATATGTAAAAAGCACAAAATTGAGACTGGCCACAGGATTGAGGAATGTCCCGTCTATTCAATCTAGAGGCCTATTTGGGGCCATTGCCGGTTTCATTGAAGGGGGGTGGACAGGGATGGTAGATGGATGGTACGGTTATCACCATCAAAATGAGCAGGGGTCAGGATATGCAGCCGACCTGAAGAGCACACAGAATGCCATTGACGAGATTACTAACAAAGTAAATTCTGTTATTGAAAAGATGAATACACAGTTCACAGCAGTAGGTAAAGAGTTCAACCACCTGGAAAAAAGAATAGAGAATTTAAATAAAAAAGTTGATGATGGTTTCCTGGACATTTGGACTTACAATGCCGAACTGTTGGTTCTATTGGAAAATGAAAGAACTTTGGACTACCACGATTCAAATGTGAAGAACTTATATGAAAAGGTAAGAAGCCAGCTAAAAAACAATGCCAAGGAAATTGGAAACGGCTGCTTTGAATTTTACCACAAATGCGATAACACGTGCATGGAAAGTGTCAAAAATGGGACTTATGACTACCCAAAATACTCAGAGGAAGCAAAATTAAACAGAGAAGAAATAGATGGGGTAAAGCTGGAATCAACAAGGTTTTACCAGATTTTGGCGATCTATTCAACTGTCGCCAGTTCATTGGT
>EU004444.1_Influenza_A_virus_(A/swine/Tianjin/01/04(H1N1))_segment_4_hemagglutinin_gene_complete_cds
ATGAAAGCAAAAC---TACTAGTCCTGTTATGTGCATTTACAGCTACAGATGCAGACACAATATGTATAGGCTACCATGCGAACAACTCAACCGACACTGTTGACACAGTACTTGAAAAGAACGTGACAGTGACACACTCTGTCAACCTACTTGAGGACAGTCACAACGGAAAACTATGTCGACTAAAAGGAATAGCCCCACTACAATTGGGTAATTGCAGCGTTGCCGGATGGATCTTAGGAAACCCAGAATGCGAATCACTGTTTTCTAAGAAATCATGGTCCTACATTGCAGAAACACCAAACTCCGAGAATGGAACATGTTACCCAGGGTATTTCGCCGACTATGAGGAACTGAGGGAGCAATTGAGTTCAGTATCATCATTCGAGAGATTCGAAATATTCCCCAAAGAAAGCTCATGGCCCAACCACACCGTAACCAAAGGAGTATCGGCATCATGCTCCCATAAGGGGAGAAGCAGTTTTTACAGAAATTTGCTATGGCTGACGGAGAAGAATGGCTCGTACCCAAATCTGAGCAAGTCCTATGTGAACAACAAAGAGAAAGAAGTCCTTGTACTATGGGGTGTTCATCACCCGTCTAACATAGGGGAGCAAAGGGCCATCTATCATACAGAAAATGCTTATGTCTCAGTAGTGTCTTCACATTATAACAGGAGATTCACCCCAGAAATAGCAAAAAGACCCAAAGTAAGAGGTCAAGAAGGAAGAATTAACTACTACTGGACTCTGCTGGAACCCGGGGACACAATAATATTTGAGGCAAATGGAAATCTAATAGCGCCATGGTATGCTTTCGCACTGAGTAGAGGCTTTGGGTCAGGAATCATCACCTCAAACGCATCAATGGATGAATGTGACGCGAAGTGTCAAACACCCCAGGGAGCTATAAACAGTAGTCTTCCTTTCCAGAATGTACACCCAGTCACAATAGGAGAGTGCCCAAAGTATGTCAGGAGTACAAAATTAAGGATGGTTACAGGACTAAGGAACATCCCATCCATTCAATCCAGAGGTTTGTTTGGAGCCATTGCCGGTTTCATTGAAGGGGGGTGGACTGGAATGATAGATGGATGGTATGGTTATCATCATCAGAATGAACAAGGATCTGGCTATGCTGCGGATCAAAAAAGCACACAAAATGCCATTAACGGGATTACAAACAAGGTGAATTCTGTAATCGAGAAAATGAACACTCAATTCACAGCTGTGGGCAAAGAATTCAACAAATTAGAAAGAAGGATGGAAAACTTAAATAAAAAAGTTGATGATGGATTTCTGGACATTTGGACATATAATGCAGAATTGTTGGTTCTACTGGAAAATGAAAGGACTTTGGATTTTCATGACTCAAATGTGAAGAATCTGTATGAGAAAGTAAAAAGCCAATTAAAGAATAATGCCAAAGAAATAGGAAACGGGTGTTTTGAATTCTACCACAAGTGTAACAATGAATGCATGGAAAGTGTGAAAAATGGAACTTATGACTATCCAAAATATTCCGAGGAATCAAAGTTAAACAGGGAAAAAATTGATGGAGTGAAATTGGAATCAATGGGAGTCTATCAGATTCTGGCGATCTACTCAACTGTCGCCAGTTCACTGGT
>KU976560.1_Influenza_A_virus_(A/swine/Mexico/AVX40/2012(H1N1))_segment_4_hemagglutinin_(HA)_gene_complete_cds
ATGAAGGCAATAT---TAGTCGTCTTGCTATACACATTCACAACCGCAAATGCAGACACATTATGTATAGGTTACCATGCAAATAATTCAACTGACACTGTTGACACAGTACTAGAAAGGAATGTAACAGTAACACACTCTGTCAACCTTCTAGAAAACAGACACAATGGGAAACTATGTAAACTAAAAGGAGTAGCCCCATTGCACTTGGGTAAATGCAACATTGCTGGGTGGCTCCTGGGAAATCCGGAGTGTGAGTCCCTACTCACAACAAGCTCATGGTCTTACATTGTGGAAACATCTAATTCAGACAACGGAACATGTTACCCAGGAGAATTTATCAATTATGAAGAGCTAAGAGAGCAAGTGAGTTCAGTGTCATCATTTGAAAGATTTGAGATATTCCCCAAGGCAAGTTCATGGCCTAGTCATGAAACGGACAGAGGTGTGACAGCAGCATGTTCCCATGCTGGAGCAAACAGCTTCTACAGAAATTTAATATGGCTGGTAAAAAAGGGAAATTCATACCCAAAGCTCAGAAAATCGTACATTAACAATAAAGGAAAGGAAGTTCTCGTGCTATGGGGCATTCACCATCCATCCACCAGTACTGACCAGCAAAGTCTTTACCAACATGCAGATGCATATGTTTTTGTGGGGTCATCAAAATACAGCAAGACATTCAAGCCAGAAATAGCTACAAGACCCAAAGTGAGAGATCAAGCAGGGAGAATGGACTATTACTGGACACTGGTTGAACCTGGAGACACGATAACATTCGAAGCAACTGGAAATCTAGTGGTACCAAGGTATGCCTTTGCAATGAAAAGAGGTTCTGGATCTGGTATTATCATATCAGATACATCAGTTCACGATTGTAATACAACTTGCCAAACACCCAAGGGTGCTATAAACACCAGCCTTCCATTTCAGAATATACATCCAGTCACAATTGGAGAGTGTCCAAAATATGTCAAAAGCACAAAATTGAGAATGGCTACAGGATTAAGGAATATCCCGTCCATCCAATCTAGAGGCCTCTTTGGAGCCATTGCTGGCTTTATTGAGGGAGGATGGACAGGAATGGTAGATGGATGGTATGGTTATCATCATCAGAATGAGCAAGGATCAGGATATGCAGCTGACCGAAAAAGCACACAGAATGCCATTGATGGGATCACTAACAAGGTAAATTCTGTCATTGAAAAGATGAACACACAATTCACAGCAGTTGGCAAAGAATTCAACCACTTGGAAATAAGAATGGAGAATTTAAACAAAAAGGTTGATGACGGCTTTCTGGATGTTTGGACTTACAACGCCGAACTGTTGGTTTTGTTAGAAAATGAAAGAACTTTGGATTATCACGATTCAAATGTGAAGAACCTATATGAAAAAGTAAGGAGCCAGCTTAAAAACAATGCCAAGGAAATCGGAAATGGCTGCTTCGAATTTTACCACAAATGTGACGACATATGCATGGAGAGCGTCAAAAATGGGACTTATGATTATCCAAAATACTCAGAAGAAGCAAAACTGAACAGAGAGGAGATAGATGGAGTAAAGTTGGAATCAACAAGGATTTACCAGATTTTGGCGATATATTCAACTGCCGCCAGTTCATTGGT
>EU004452.1_Influenza_A_virus_(A/swine/Henan/01/06(H1N1))_hemagglutinin_(HA)_gene_complete_cds
ATGAAAGCAAAAC---TACTAGTCCTGTTATGTGCATTTACAGCTACAGATGCAGACACAATATGTATAGGCTACCATGCGAACAACTCAACCGACACTGTTGACACAGTACTTGAAAAGAACGTGACAGTGACACACTCTGTCAACCTACTTGAGGACAGTCACAACGGAAAACTATGTCGACTAAAAGGAATAGCCCCACTACAATTGGGTAATTGCAGCGTTGCCGGATGGATCTTAGGAAACCCAGAATGCGAATCACTGTTTTCTAAGAAATCATGGTCCTACATTGCAGAAACACCAAACTCCGAGAATGGAACATGTTACCCAGGGTATTTCGCCGACTATGAGGAACTGAGGGAGCAATTGAGTTCAGTATCATCATTCGAGAGATTCGAAATATTCCCCAAAGAAAGCTCATGGCCCAACCACACCGTAACCAAAGGAGTATCGGCATCATGCTCCCATAAGGGGAGAAGCAGTTTTTACAGAAATTTGCTATGGCTGACGGAGAAGAATGGCTCGTACCCAAATCTGAGCAAGTCCTATGTGAACAACAAAGAGAGAGAAGTCCTTGTACTATGGGGTGTTCATCACCCGTCTAACATAGGGGAGCAAAGGGCCATCTATCATACAGAAAATGCTTATGTCTCCGTAGTGTCTTCACATTATAACAGGAGATTCACCCCAGAAATAGCAAAAAGACCCAAAGTAAGAGGTCAAGAAGGAAGAATTAACTACTACTGGACTCTGCTGGAACCCGGGGACACAATAATATTTGAGGCAAATGGAAATCTAATAGCGCCATGGTATGCTTTCGCACTGAGTAGAGGCTTTGGGTCAGGAATCATCACCTCAAACGCATCAATGGATGAATGTGACGCGAAGTGTCAAACACCCCAGGGAGCTATAAACAGTAGTCTTCCTTTCCAGAATGTACACCCAGTCACAATAGGAGAGTGCCCAAAGTATGTCAGGAGTACAAAATTAAGGATGGTTACAGGACTAAGGAACATCCCATCCATTCAATCCAGAGGTTTGTTTGGAGCCATTGCCGGTTTCATTGAAGGGGGGTGGACTGGAATGATAGATGGATGGTATGGTTATCATCATCAGAATGAACAAGGATCTGGCTATGCTGCGGATCAAAAAAGCACACAAAATGCCATTAACGGGATTACAAACAAGGTGAATTCTGTAATCGAGAAAATGAACACTCAATTCACAGCTGTGGGCAAAGAATTCAACAAATTAGAAAGAAGGATGGAAAACTTAAATAAAAAAGTTGATGATGGATTTCTGGACATTTGGACATATAATGCAGAATTGTTGGTTCTACTGGAAAATGAAAGGACTTTGGATTTTCATGACTCAAATGTGAAGAATCTGTATGAGAAAGTAAAAAGCCAATTAAAGAATAATGCCAAAGAAATAGGAAACGGGTGTTTTGAATTCTACCACAAGTGTAACAATGAATGCATGGAAAGTGTGAAAAATGGAACTTATGACTACCCAAAATATTCCGAGGAATCAAAGTTAAACAGGGAAAAAATTGATGGAGTGAAATTGGAATCAATGGGAGTCTATCAGATTCTGGCGATCTACTCAACTGTCGCCAGTTCACTGGT
>CY079544.2_Influenza_A_virus_(A/Switzerland/5165/2010(H1N1))_hemagglutinin_(HA)_gene_complete_cds
ATGGAAGCAAAAT---TGTTTGTACTATTCTGTGCATTCACTGCGCTGAAAGCTGACACTATTTGTGTAGGCTATCATGCTAACAATTCCACAGACACTGTCGACACAATACTGGAGAGGAATGTGACTGTTACCCATTCAGTTAATTTGCTAGAAAGCAGCCACAATGGAAAACTCTGCAGCCTAAATGGAAAGGCCCCATTACAACTGGGAAACTGCAACGTAGCAGGATGGATCCTTGGCAACCCAGAATGCGACTTGCTGCTCACAGTGAATTCGTGGTCTTACATAATAGAGACTTCAACTTCAAAAAATGGGGCATGCTATCCTGGAGAATTCGCTGATTATGAGGAATTAAGGGAGCAGCTGAGTACGGTTTCTTCATTTGAAAGATTTGAAATTTTCCCAAAAGCAACCTCATGGCCAAATCATGAGACAACCAAAGGTACTACAGTTGCATGCTCCCACTCTGGAGCAAACAGTTTTTATCGGAACTTGCTATGGATAGTAAAAAAGGGAAACTCCTATCCTAAGCTCAGCAAGTCATACACAAACAACAAAGGAAAAGAAGTGCTTGTAATCTGGGGAGTTCATCACCCTCCGACTGACAGTGATCAACAAACCCTTTACCAGAATAATCACACATATGTTTCAGTTGGATCATCAAAATACTACCAAAGGTTCACACCAGAAATAGTGACCAGACCTAAAGTCAGAGAGCAAGCGGGCAGAATGAATTATTACTGGACACTATTAGATCAAGGAGACACCATAACTTTTGAAGCCACGGGGAATTTAATAGCACCATGGCATGCATTTGCATTGAATAAGGGTTCTAGTTCTGGAATTATGATGTCGGATGCTCATGTTCACAATTGCACTACAAAGTGCCAAACTCCTCATGGGGCTTTGAAAAGCAATCTTCCTTTTCAGAATGTACATCCCATCACTATTGGAGAATGCCCCAAATATGTTAAAAGCACCCAACTAAGAATGGCAACAGGATTAAGGAATATCCCCTCTATTCAATCCAGAGGACTTTTTGGGGCAATTGCCGGATTCATTGAAGGAGGATGGACAGGAATGATAGATGGGTGGTATGGATATCACCATCAAAATGAGCAGGGGTCTGGTTACGCAGCAGATCAGAAAAGTACACAAATTGCAATTGATGGGATCAGCAACAAAGTAAACTCAGTAATTGAAAAAATGAATGTTCAATTTACTTCAGTGGGCAAAGAGTTCAATAATCTAGAAAAAAGGATTGAGAATTTGAATAAAAAGGTCGATGATGGATTTTTGGATATATGGACTTATAACGCTGAATTACTCATCCTGCTCGAGAACGAAAGAACCCTAGATTTCCATGACTTTAACGTGAAAAATCTGTATGAAAGGGTCAAGTCACAACTAAGAAACAATGCCAAGGAGATCGGTAATGGCTGTTTTGAGTTCTATCACAAATGTAATAATGAATGCATGGAAAGCGTAAAGAATGGCACATATAATTATCCTAGATATTCAGAAGAATCCAAATTGAATAGAGAGGAAATAGACGGTGTAAAACTAGAATCAGTGGGAGTTCATCAGATTTTGGCGATCTACTCCACAGTCGCCAGTTCCCTGGT
>DQ889689.1_Influenza_A_virus_(A/Iowa/CEID23/2005(H1N1))_hemagglutinin_(HA)_gene_complete_cds
ATGAAGGCAATAA---TAGTAGTTTTGCTATATACATTTGCAACTGCAGATGCTGACACATTATGTATAGGCTATCATGCAAATAATTCAACTGACACTGTTGACACAGTACTAGAAAAGAATGTAACAGTAACACACTCTGTTAACCTTCTAGAAAACAAGCATGACGGGAAACTATGTAAACTAAGAGGGATAGCCCCATTGCATTTGGGTAAATGTAACATTGCTGGATGGATCTTGGGAAACCCAGAGTGTGAATCACTATTCACAACAAGCTCATGGTCATACATAGTGGAAACGCCTAATTCAGACAATGGGACATGTTACCCAGGAGATTTCATCAATTATGAGGAGCTAAGAGAGCATTTGAGCTCTGTGTCATCATTTGAAAGGTTTGAGATATTCCCCAAGGCAAATTCATGGCCCTATCATGATACGAATAAAGGGGTGACGGCAGCATGTCCTTATGCTGGAGCAAACAGCTTTTACAGAAATTTAATATGGCTAGTAAAAAAAGGAAATTCATACCCAAAGCTCAGTAAATCCTACATTAACAATAAGAAGAAAGAAGTCCTCGTGATATGGGGCATCCACCATCCACCTACCAGTACTGACCAACAAACTCTCTACCAGAATGCAGATGCTTATGTTTTTGTGGGATCATCAAAATACAGCAAGAGATTCAAGCCAGAAATAGCAGCAAGACCCAAGGTGAGGGATCAAGCAGGAAGGATGGACTATTACTGGACACTAATAGAACCTGGAGACACAATAACATTCGAAGCAACTGGAAATCTAGTGGTACCAAGATATGCCTTCACAATGAAAAGAGGCTCTGGATCTGGTATTATCGTTTCAGACGCACCAGTCCACGATTGTAATACGACTTGTCAAACACCCAAAGGTGCTATAAACACCAGCCTTCCATTTCAGAATATACATCCAGTCACAATTGGAGAATGTCCAAAATATGTCAAAAGCACAAAATTGAGGATGGCTACAGGATTAAGAAATATCCCGTCTATTCAATCAAGAGGCCTATTTGGGGCCATTGCTGGCTTCATTGAAGGGGGGTGGACAGGAATGATAGATGGATGGTACGGTTATCACCATCAAAATGAGCAGGGATCAGGATATGCAGCCGACCAAAAGAGCACACAGAATGCCATTGACGGGATCACTAACAAAGTAAATTCTATTATTGAAAAGATGAACACACAATTCACAGCAGTGGGTAAAGAATTCAGCCAATTGGAAAAAAGAATAGAGAGTTTAAACAATAAGGTTGACGATGGTTTTCTAGATATTTGGACTTACAATGCCGAACTGCTGGTTCTATTGGAAAATGAAAGAACTCTGGATTATCACGATTCAAATGTGAAGAACCTATATGAAAAAGTAAGAAGCCAGCTAAAAAACAATGCCAAAGAAATTGGAAATGGCTGCTTTGAATTTTACCACAAATGTGATGACACGTGCATGGAGAGTGTCAAAAATGGGACTTATGATTACCCAAAATACTCAGAAGAAGCAAAGCTAAATAGACAGGAGATAGATGGGGTAAAGCTGGAATCAGCAAGGATTTACCAGATTTTGGCGATCTATTCAACTGTCGCCAGCTCATTGGT
>AF117241.1_Influenza_A_virus_(A/South_Carolina/1/18_(H1N1))_hemagglutinin_gene_complete_cds
ATGGAGGCAAGAC---TACTGGTCTTGTTATGTGCATTTGCAGCTACAAATGCAGACACAATATGTATAGGCTACCATGCGAATAACTCAACCGACACTGTTGACACAGTACTCGAAAAGAATGTGACCGTGACACACTCTGTTAACCTGCTCGAAGACAGCCACAACGGAAAACTATGTAAATTAAAAGGAATAGCCCCATTACAATTGGGGAAATGTAATATCGCCGGATGGCTCTTGGGAAACCCGGAATGCGATTTACTGCTCACAGCGAGCTCATGGTCCTATATTGTAGAAACATCGAACTCAGAGAATGGAACATGTTACCCAGGAGATTTCATCGACTATGAAGAACTGAGGGAGCAATTGAGCTCAGTGTCATCGTTTGAAAAATTCGAAATATTTCCCAAGACAAGCTCGTGGCCCAATCATGAAACAACCAAAGGTGTAACGGCAGCATGCTCCTATGCGGGAGCAAGCAGTTTTTACAGAAATTTGCTGTGGCTGACAAAGAAGGGAAGCTCATACCCAAAGCTTAGCAAGTCCTATGTGAACAATAAAGGGAAAGAAGTCCTTGTACTATGGGGTGTTCATCATCCGCCTACCGGTACTGATCAACAGAGTCTCTATCAGAATGCAGATGCTTATGTCTCTGTAGGGTCATCAAAATATAACAGGAGATTCACCCCGGAAATAGCAGCGAGACCCAAAGTAAGAGATCAAGCTGGGAGGATGAACTATTACTGGACATTACTAGAACCCGGAGACACAATAACATTTGAGGCAACTGGAAATCTAATAGCACCATGGTATGCTTTCGCACTGAATAGAGGTTCTGGATCCGGTATCATCACTTCAGACGCACCAGTGCATGATTGTAACACGAAGTGTCAAACACCCCATGGTGCTATAAACAGCAGTCTCCCTTTCCAGAATATACATCCAGTCACAATAGGAGAGTGCCCAAAATACGTCAGGAGTACCAAATTGAGGATGGCTACAGGACTAAGAAACATTCCATCTATTCAATCCAGGGGTCTATTTGGAGCCATTGCCGGTTTTATTGAGGGGGGATGGACTGGAATGATAGATGGATGGTATGGTTATCATCATCAGAATGAACAGGGATCAGGCTATGCAGCGGATCAAAAAAGCACACAAAATGCCATTGACGGGATTACAAACAAGGTGAATTCTGTTATCGAGAAAATGAACACCCAATTCACAGCAGTGGGTAAAGAATTCAACAACTTAGAAAGAAGGATAGAAAATTTAAATAAAAAAGTCGATGATGGATTTCTGGATATTTGGACATATAATGCAGAATTGTTAGTTCTACTGGAAAATGAAAGAACCCTGGATTTCCATGACTCAAATGTAAGGAATCTGTATGAGAAAGTAAAAAGCCAATTAAAGAATAATGCCAAGGAAATCGGAAATGGATGTTTTGAGTTCTACCACAAGTGTGACGATGCATGCATGGAAAGTGTAAGAAATGGGACTTATGATTACCCAAAATATTCAGAAGAATCAAAGTTGAACAGAGAAGAAATAGATGGAGTGAAATTAGAATCAATGGGGGTCTATCAGATTCTGGCGATCTACTCAACTGTCGCCAGTTCACTAGT
>CY009452.1_Influenza_A_virus_(A/Weiss/43(H1N1))_segment_4_complete_sequence
ATGAAGGCAAGAC---TACTGGTCCTGTTATGTGCACTTGCAGCTACAGATGCAGACACAATATGTATAGGCTATCATGCGAACAACTCAACCGATACTGTTGACACAATACTCGAAAAGAATGTGACAGTGACACACTCTGTCAACCTACTCGAAGACAGCCACAACGGGAAATTATGTAGATTAAAAGGAATAGCCCCACTACAATTGGGGAAATGTAACATTGCTGGATGGATCCTGGGAAACCCAGAATGCGAATCACTGCTTTCAGAGAGATCATGGTCCTACATTGTTGAAATACCAAACTCTGAGAATGGAACATGTTACCCAGGAGATTTTACCGACTATGAGGAACTGAGGGAGCAATTGAGCTCTGTATCATCATTCGAAAGATTCGAAATATTCCCCAAGGAAAGCTCATGGCCCAAACACAACACAGCCAGAGGAGTAACGGCAGCATGCTCCCATGCGGGAAAAAGCAGTTTTTACAGAAATTTGCTATGGCTGACGGAGAAGGATGGCTCATATCCGAATCTGAAAAATTCCTATGTGAACAAGAAAGGGAAAGAAGTCCTTGTACTATGGGGTGTTCATCACCCGTCCAGCATAAAGGAACAACAGACCCTCTATCAGAAAGAAAATGCTTATGTCTCTGTAGTATCTTCAAATTACAACAGGAGATTCACCCCGGAAATAGCAGAAAGACCCAAAGTAAGAGATCAAGCAGGGAGGATGAACTATTACTGGACCTTGCTAGAACCCGGAGACACAATAATATTTGAGGCAAATGGAAATCTAATAGCGCCATGGTATGCTTTCGCACTGAGTAGAGGCTTTGGGTCAGGCATCATCACCTCAAACGCATCGATGCATGAGTGTGACACGAAGTGTCAAACACCCCAGGGAGCTATAAACAGCAGTCTCCCTTTCCAGAATATACACCCAGTCACAATAGGAGAGTGCCCAAAATACGTCAGGAGTACCAAATTGAGGATGGTTACAGGACTACGGAACATCCCATCAATTCAATCCAGAGGTCTATTTGGAGCCATTGCCGGTTTCATTGAAGGGGGATGGACTGGAATGATAGATGGATGGTATGGTTATCATCATCAGAATGAACAGGGATCAGGCTATGCTGCGGATCAAAAAAGCACACAAAATGCCATTAACGGGATTACAAACAAGGTGAACTCTGTTATCGAGAAGATGAACACTCAATTCACAGCTGTGGGTAAAGAATTCAACAACTTAGAAAAAAGGATGGAAAACTTAAACAAAAAAGTTGATGATGGATTTCTGGACATTTGGACATATAATGCAGAATTGTTGATTCTACTGGAAAATGAAAGGACTCTGGATTTCCATGACTCAAATGTGAAGAATCTGTATGAAAAAGTTAAAAGCCAATTAAGGAATAATGCCAAAGAAATAGGAAACGGGTGTTTTGAGTTCTACCACAAGTGTAACAATGAATGCATGGAAAGTGTAAAAAATGGAACTTATGATTATCCAAAATATTCAGAAGAATCAAAGTTGAACAGGGAAAAAATAGATGGAGTGAAATTGGAATCAATGGGGGTCTATCAGATTCTGGCGATCTACTCAACTGTCGCCAGTTCACTGGT
>AF091308.1_Influenza_A_virus_(A/swine/Iowa/15/30_(H1N1))_segment_4_hemagglutinin_precursor_(HA)_mRNA_complete_cds
ATGAAGGCAATAC---TATTAGTCTTGTTATGTGCATTTGCAGCTACAAATGCAGACACACTATGTATAGGTTACCATGCAAATAACTCAACCGACACTGTTGACACAGTACTCGAGAAGAACGTAACCGTGACACACTCTGTTAACCTGCTTGAAGACAGCCACAACGGAAAACTATGTAGACTAGGGGGAATAGCCCCATTACAACTGGGGAAATGTAATATTGCCGGATNNNTCTTGGGAAACCCAGAATGCGATTTGCTGCTCACAGTGAGCTCATGGTCCTATATTGTAGAAACATCGAACTCAGATAATGGGACATGTTACCCAGGAGATTTCATCGACTATGAAGAACTGAGAGAGCAACTAAGCTCAGTGTCATCATTCGAAAAATTCGAGATATTTCCCAAGACAAGCTCGTGGCCCAATCATGAAACAACCAGAGGTGTAACGGCAGCATGCCCCTATGCTGGAGCAAGCAGCTTTTACAGAAATTTACTATGGCTGGTAAAGAAGGAAAATTCATACCCAAAGCTTAGCAAATCCTATGTTAACAATAAAGGGAAAGAAGTCCTTGTGCTATGGGGTGTTCATCATCCGCCTACCAGTACTGATCAACAAAGTCTCTATCAAAATGCAGATGCTTATGTTTCTGTAGGGTCATCAAAATATGACAGGAGGTTCACTCCAGAAATAGCAGCGAGACCCAAAGTGAGAGGTCAGGCAGGGAGGATGAACTATTACTGGACATTACTAGAACCCGGAGACACAATAACATTTGAGGCAACTGGAAATTTAGTGGCACCAAGATATGCTTTCGCACTGAATAGAGGTTCTGAATCCGGTATCATCACTTCAGACGCACCAGTGCATGATTGTGACACGAAGTGTCAAACACCTCATGGTGCCATAAACAGCAGTCTCCCTTTCCAGAATATACATCCAGTCACAATAGGAGAGTGCCCAAAATACGTCAAGAGTACCAAATTAAGGATGGTTACAGGACTAAGAAACATCCCATCTATCCAGTCTAGAGGTCTGTTTGGAGCCATTGCCGGTTTTATTGAGGGGGGATGGACTGGATTGATAGATGGATGGTATGGTTACCATCATCAGAATGGACAGGGATCAGGCTATGCAGCGGACCAAAAGAGCACACAAAATGCCATTGACGGGATTACTAACAAGGTGAATTCTGTTATCGAGAAGATGAACACGCAATTCACAGTAGTGGGTAAAGAATTCAACAACCTAGAAAGAAGGATAAAAAATTTAAATAAAAAAGTCGATGATGGATTTCTGGATGTTTGGACATATAATGCAGAAATGTTAGTTCTATTGGAAAATGAAAGGACTCTGGATTTCCATGACTCAAATGTAAAGAACCTGTATGAGAAAGCAAGAAGCCAACTAAGGAATAATGCCAAGGAAATCGGGAATGGATGCTTTGAATTCTACCACAAATGTGATGATGCATGCATGGAAAGCGTCAGAAATGGGACTTATGATTACCCAAAGTATTCAGAAGAATCAAAATTGAACAGAGAGGAAATAGATGGAGTGAAATTGGAATCAATGATGGTCTATCAGATTCTGGCGATCTATTCAACCGTCGCCAGTTCACTAGT
>FJ374511.1_Influenza_A_virus_(A/swine/Shanghai/1/2007(H1N2))_segment_4_hemagglutinin_(HA)_gene_complete_cds(2)
ATGAAGGCAATAC---TGGTAGTTTTGCTATATGCATTCACAAGGGGAAATGCAGACACATTATGTATAGGCTACCATGCAAACAATTCAACTGACACTGTTGACACAGTACTAGAAAAGAATGTAACAGTAACACACTCTGTTAACCTTCTAGAGGACAGACATAACGGGAAACTATGTAAACTAAGAGGGGTAGCCCCATTGCATTTGGGTAAATGTAACATTGCTGGATGGCTCCTGGGAAACCCAGAATGTGAATTACTATTCACAGCAAGCTCATGGTCTTACATTGTGGAAACATCTAATTCAGACAATGGGACATGTTACCCAGGAGATTTCACCAATTATGAAGAGCTAAGAGAGCAGTTGAGCTCAGTGTCATCATTTGAAAGATTCGAGATATTCCCCAAGGCAAGTTCATGGCCCAATCATGAAACGAACAGAGGTGTTACGGCAGCATGTCCTTACGCTGGAGCAAACAGCTTCTACAGAAATTTAATATGGCTGGTGAAAAAAGGAAATTCATACCCAAAGCTCAGCAAATCCTATATCAACAATAAGAAGAAGGAAGTCCTCGTGCTATGGGGCATTCATCATCCATCTACCAATACTGACCAACAAAGTCTCTACCAGAATGCAGATACTTATGTTTTTGTGGCGACATCAAAATACAGTATGAAATTCAAGCCAAAAATAGCAGCAAGACCCAAGGTGAGAGGTCAAGCAGGGAGAATGGACTATTACTGGACACTAGTAGAGCCTGGGGATACAATAACATTCGAAGCAACTGGAAATCTAGTGGTACCAAGATATGCCTTCGCAATGAAAAGGGGTTCTGGATCTGGTATTATCATTTCAGATACACCAGTACACAATTGTAGTACGACTTGTCAGACACCCAAAGGTGCTATAAACACCAGTCTTCCATTTCAGAATATCCATCCAGTCACAATTGGAGAATGTCCAAAATATGTCAAAAGCACAAAATTGAGAATGGCTACAGGATTGAGGAACATCCCGTCCATTCAATCTAGAGGCCTGTTTGGAGCCATTGCTGGCTTTATTGAGGGAGGATGGACAGGAATGATAGATGGATGGTACGGTTATCATCATCAAAATGAACAGGGATCAGGATATGCAGCCGATCGGAAAAGCACACAGAATGCCATTGACGGGATCACTAATAAAGTAAACTCTGTTATTGAAAAGATGAACACACAATTTACAGCAGTGGGTAAAGAATTCAACCATCTGGAAAAAAGAATAGAAAATTTGAACAAAAAAGTTGATGATGGTCTTCTGGATGTTTGGACTTATAATGCCGAACTGTTGGTTCTATTGGAAAATGAGAGAACTCTGGATTATCATGATTCAAATGTGAGGAACCTATATGAGAAAGTAAGAAACCAACTAAAAAACAATGCCAAGGAAATTGGGAATGGCTGCTTTGAATTTTACCACAAATGTGATGATACGTGCATGGAGAGCGTCAAAAATGGGACATATGATTATCCAAAATACTCAGAAGAAGCAAAACTAAACAGAAAGGAGATAGATGGGGTGAAATTGGAATCAACAAGGATTTACCAGATTTTGGCGATCTATTCAACTGTCGCCAGTTCATTAGT
