# Supplementary material for: Re-evaluation of the evolution of influenza H1 viruses using direct PCA
Source: Sci Rep. 2019 Dec 17;9:19287. doi: 10.1038/s41598-019-55254-z (PMC6917806; doi:10.1038/s41598-019-55254-z)
Supplement: Supplementary file 1 — data set 1 [file 41598_2019_55254_MOESM1_ESM.zip › information/supplement/S2/seg6trim.fas]

>CY066961.1_Influenza_A_virus_(A/Aarhus/INS240/2009(H1N1))_segment_6_complete_sequence
AATCCAAACCAAAAGATAATAACCATTGGTTCGGTCTGTATGACAATTGGAATGGCTAACTTAATATTACAAATTGGAAACATAATCTCAATATGGATTAGCCACTCAATTCAACTTGGGAATCAAAATCAGATTGAAACATGCAATCAAAGCGTCATTACTTATGAAAACAACACTTGGGTAAATCAGACATATGTTAACATCAGCAACACCAACTTTGCTGCTGGACAGTCAGTGGTTTCCGTGAAATTAGCGGGCAATTCCTCTCTCTGCCCTGTTAGTGGATGGGCTATATACAGTAAAGACAACAGTATAAGAATCGGTTCCAAGGGGGATGTGTTTGTCATAAGGGAACCATTCATATCATGCTCCCCCTTGGAATGCAGAACCTTCTTCTTGACTCAAGGGGCCTTGCTAAATGACAAACATTCCAATGGAACCATTAAAGACAGGAGCCCATATCGAACCCTAATGAGCTGTCCTATTGGTGAAGTTCCCTCTCCATACAACTCAAGATTTGAGTCAGTCGCTTGGTCAGCAAGTGCTTGTCATGATGGCATCAATTGGCTAACAATTGGAATTTCTGGCCCAGACAATGGGGCAGTGGCTGTGTTAAAGTACAACGGCATAATAACAGACACTATCAAGAGTTGGAGAAACAATATATTGAGAACACAAGAGTCTGAATGTGCATGTGTAAATGGTTCTTGCTTTACTGTAATGACCGATGGACCAAGTGATGGACAGGCCTCATACAAGATCTTCAGAATAGAAAAGGGAAAGATAGTCAAATCAGTCGAAATGAATGCCCCTAATTATCACTATGAGGAATGCTCCTGTTATCCTGATTCTAGTGAAATCACATGTGTGTGCAGGGATAACTGGCATGGCTCGAATCGACCGTGGGTGTCTTTCAACCAGAATCTGGAATATCAGATAGGATACATATGCAGTGGGATTTTCGGAGACAATCCACGCCCTAATGATAAGACAGGCAGTTGTGGTCCAGTATCGTCTAATGGAGCAAATGGAGTAAAAGGATTTTCATTCAAATACGGCAATGGTGTTTGGATAGGGAGAACTAAAAGCATTAGTTCAAGAAACGGTTTTGAGATGATTTGGGATCCGAACGGATGGACTGGGACAGACAATAACTTCTCAATAAAGCAAGATATCGTAGGAATAAATGAATGGTCAGGATATAGCGGGAGTTTTGTTCAGCATCCAGAACTAACAGGGCTGGATTGTATAAGACCTTGCTTCTGGGTTGAACTAATCAGAGGGCGACCCAAAGAGAAC---ACAATCTGGACTAGCGGGAGCAGCATATCCTTTTGTGGTGTAAACAGTGACACTGTGGGTTGGTCTTGGCCAGACGGTGCTGAGTTGCCATTTACCATTGACAAG
>CY050200.1_Influenza_A_virus_(A/Mexico_City/001/2009(H1N1))_segment_6_complete_sequence
AATCCAAACCAAAAGATAATAACCATTGGTTCGGTCTGTATGACAATTGGAATGGCTAACTTAATATTACAAATTGGAAACATAATCTCAATATGGATTAGCCACTCAATTCAACTTGGGAATCAAAATCAGATTGAAACATGCAATCAAAGCGTCATTACTTATGAAAACAACACTTGGGTAAATCAGACATATGTTAACATCAGCAACACCAACTTTGCTGCTGGACAGTCAGTGGTTTCCGTGAAATTAGCGGGCAATTCCTCTCTCTGCCCTGTTAGTGGATGGGCTATATACAGTAAAGACAACAGTATAAGAATCGGTTCCAAGGGGGATGTGTTTGTCATAAGGGAACCATTCATATCATGCTCCCCCTTGGAATGCAGAACCTTCTTCTTGACTCAAGGGGCCTTGCTAAATGACAAACATTCCAATGGAACCATTAAAGACAGGAGCCCATATCGAACCCTAATGAGCTGTCCTATTGGTGAAGTTCCCTCTCCATACAACTCAAGATTTGAGTCAGTCGCTTGGTCAGCAAGTGCTTGTCATGATGGCATCAATTGGCTAACAATTGGAATTTCTGGCCCAGACAATGGGGCAGTGGCTGTGTTAAAGTACAACGGCATAATAACAGACACTATCAAGAGTTGGAGAAACAATATATTGAGAACACAAGAGTCTGAATGTGCATGTGTAAATGGTTCTTGCTTTACTGTAATGACCGATGGACCAAGTGATGGACAGGCCTCATACAAGATCTTCAGAATAGAAAAGGGAAAGATAGTCAAATCAGTCGAAATGAATGCCCCTAATTATCACTATGAGGAATGCTCCTGTTATCCTGATTCTAGTGAAATCACATGTGTGTGCAGGGATAACTGGCATGGCTCGAATCGACCGTGGGTGTCTTTCAACCAGAATCTGGAATATCAGATAGGATACATATGTAGTGGGATTTTCGGAGACAATCCACGCCCTAATGATAAGACAGGCAGTTGTGGTCCAGTATCGTCTAATGGAGCAAATGGAGTAAAAGGATTTTCATTCAAATACGGCAATGGTGTTTGGATAGGGAGAACTAAAAGCATTAGTTCAAGAAACGGTTTTGAGATGATTTGGGATCCGAACGGATGGACTGGGACAGACAATAACTTCTCAATAAAGCAAGATATCGTAGGAATAAATGAGTGGTCAGGATATAGCGGGAGTTTTGTTCAGCATCCAGAACTAACAGGGCTGGATTGTATAAGACCTTGCTTCTGGGTTGAACTAATCAGAGGGCGACCCAAAGAGAAC---ACAATCTGGACTAGCGGGAGCAGCATATCCTTTTGTGGTGTAAACAGTGACACTGTGGGTTGGTCTTGGCCAGACGGTGCTGAGTTGCCATTTACCATTGACAAG
>CY206735.1_Influenza_A_virus_(A/mallard/Southcentral_Alaska/12ML00995/2014(H1N1))_neuraminidase_(NA)_gene_complete_cds
AATCCAAATCAAAAGATAATAACTATTGGGTCAATCTGCATAGTAATTGGAATAATAAGTCTGGTGCTACAAATTGGAAACATAATCTCAATATGGGTTAGCCATTCAATCCAAACTGGAAGCCAGAGCCACCCAGAAACATGCAATCAAAGTGTCATTACCTACGAAAACAATACTTGGGTGAATCAGACATACATCAACATAAGTAATACCAATTTAATTGCAGAGCAGGCTGTAGATCCAGTAGCACTAGCAGGTAACTCCTCTCTCTGTCCAATCAGTGGATGGGCTATATACAGCAAGGACAATGGTATAAGAATAGGTTCCAAAGGAGATGTATTTGTCATCAGAGAGCCTTTTATTTCATGCTCTCACTTGGAATGCAGGACTTTCTTTCTAACTCAAGGGGCCTTGTTGAATGACAAGCATTCTAATGGAACCGTTAAAGACAGAAGCCCTTATAGGACCCTAATGAGCTGCCCTGTTGGTGAAGCTCCTTCCCCATACAATTCAAGGTTTGAGTCTGTTGCTTGGTCAGCAAGTGCTTGTCATGATGGCATTAGTTGGTTGACAATTGGTATTTCCGGCCCAGACAATGGGGCGGTGGCTGTATTGAAATACAATGGCATAATAACAGATACTATCAAGAGTTGGAGAGGCAATATATTAAGAACACAAGAGTCTGAATGTGCCTGCATTAATGGTTCTTGCTTTACCATAATGACTGATGGGCCGAGTAATGGCCAGGCCTCATACAAAATTTTCAAGGTAGAAAAAGGAAAGGTAGTCAAATCAGTTGAGTTGAATGCTCCTAATTACCACTATGAGGAGTGCTCCTGTTATCCTGATGCTAGCGAGGTAATGTGTGTGTGCAGAGACAATTGGCATGGTTCAAATCGACCATGGGTGTCCTTCAATCAAAATCTAGAATATCAAATAGGATACATATGCAGCGGAGTTTTTGGAGACAACCCGCGCCCTAGTGATGGGACAGGCAGTTGTGGTCCAGTTTCTTCTAATGGGGCATATGGAGTGAAGGGGTTTTCATTTAAATACGGTAATGGTGTTTGGATAGGAAGAACTAAAAGTACTAGCTCAAGGAGTGGGTTTGAGATGATCTGGGATCCTAATGGGTGGACTGAGACAGATAGCAGTTTTTCTGTGAAGCAAGATATTGTAGCAATAACTGATTGGTCAGGATATAGCGGAAGTTTTGTCCAGCATCCAGAACTGACTGGGTTGGATTGCATGAGGCCTTGCTTCTGGGTTGAGCTGATCAGAGGAAGACCCAAGGAGAAC---ACAATCTGGACCAGTGGAAGCAGCATTTCTTTTTGTGGAGTGAATAGCGACACTGTGGGTTGGTCTTGGCCAGACGGTGCTGAGTTGCCATTCACCATTGACAAG
>KR701155.1_Influenza_A_virus_(A/swine/Netherlands/Mill-CVI2617A/2012(H1N1))_segment_6_neuraminidase_(NA)_gene_complete_cds
AATCCAAATCAGAAGATAATAATCATTAGCTCGATCTGTATGACAAATGGAATTGCTAGCTTGATATTACAAATTGGAAACATAATCTCAATATGGATTAGCCATTCAATTCAAATTGGGAACCAAAGCCAGACTGAAACATGCACTCAAAGCACCATTACTTACGAAAACAACACATGGGTAAATCAGACATATATTAACATCAGCAACAACAACTTTATTGCTGAACAGGCAGTAGTCTCAGTGAAATTAGCGGGCAATTCTCCTCTCTGTCCTGTTAGTGGGTGGGCTATATACAGTAAAGATAACAGTATAAGAATTGGTTCCAAGGGGGATGTGTTTGTCATAAGAGAACCATTCATCTCATGTTCCCATTTGGAATGCAGGACCTTCTTCTTGACTCAAGGGGCCCTGCTGAATGACAAGCACTCTAATGGAACAATTAAAGACAGAAGCCCTTATAGAACCCTGATGAGCTGTCCTATTGGTGAAGTCCCTTCTCCGTACAACTCAAGATTTGAGTCAGTTGCCTGGTCAGCAAGCGCTTGCCATGATGGCATCAGTTGGTTGACAATTGGAATTTCTGGCCCAGACAATGGGGCAGTGGCTGTATTGAAATACAATGACATAATAACAGACACTATCAAAAGTTGGAGAAACAACATATTGAGAACACAAGAATCAGAATGTGCATGCGTGAATGGCTCTTGCTTTACTGTAATGACTGATGGGCCAAGTAATGGGCAGGCCTCATACAAAATCTTCAAAATAGAAAAGGGGAAAGTAGTTAAATCAGTCGAGTTGAATGCCCCTAATTATCACTATGAGGAATGTTCATGTTACCCTGATTCTGGTAAAATCATATGTGTGTGCAGGGACAATTGGCATGGCTCGAATCGACCATGGGTGTCTTTCAATCAGAACCTGGAGTATCAAATAGGATACATATGCAGTGGGGTTCTCGGAGACAATCCGCGCCCTAATGATAGAACAGGCAGTTGTGGTCCAGTATCGTCTAATGGGGCAAATGGGGTGAAAGGGTTCTCTTTTAAATACGGAAATGGTGTTTGGATAGGGAGAACTAAAAGTACTAGTTCAAGAAGTGGTTTTGAGATGATCTGGGATCCAAACGGATGGACTAGAACAGACAATAACTTCTCAGTTAAGCAAGATATTGTAGGAATAACTGACTGGTCAGGATACAGCGGGAGTTTTGTTCAGCATCCAGAACTAACCGGACTGAATTGCATAAGACCTTGCTTCTGGGTTGAACTAATCAGAGGGCGACCCAAAGAAAAC---ACGATCTGGACTAGCGGGAGCAGCATATCCTTTTGTGGTGTAAACAGTGACACTGTGGGTTGGTCTTGGCCAGACGGTGCTGAGTTGCCATTTACCGTTGACAAG
>JQ809767.1_Influenza_A_virus_(A/swine/Illinois/A01134201/2011(H1N1))_segment_6_neuraminidase_(NA)_gene_complete_cds
AATCCAAACCAAAAGATAATAACCATTGGTTCGGTCTGTATGACAATTGGAATGGCTAACTTAATATTACAAATTGGAAACATAATCTCAATATGGATTAGCCACTCAATTCAACTTGGGAATCAAAATCAGATTGAAACATGCAATCAAAGCGTCATTACTTATGAAAACAACACTTGGGTAAATCAGACATATGTTAACATCAGCAACACCAACTTTGCTGCTGGACAGTCAGTGGTTTCCGTGAAATTAGCGGGCAATTCCTCTCTCTGCCCTGTTAGTGGATGGGCTATATACAGTAAAGACAACAGTATAAGAATCGGTTCCAAGGGGGATGTGTTTGTCATAAGGGAACCATTCATATCATGCTCCCCCTTGGAATGCAGAACCTTCTTCTTGACTCAAGGGGCCTTGCTAAATGACAAACATTCCAATGGAACCATTAAAGACAGGAGCCCATATCGGACCCTAATGAGCTGTCCTATTGGTGAAGTTCCCTCTCCATACAACTCAAGATTTGAGTCAGTCGCTTGGTCAGCAAGTGCTTGTCATGATGGCATCAATTGGCTAACAATTGGAATTTCTGGCCCAGACAATGGGGCAGTGGCTGTGTTAAAGTACAACGGCATAATAACAGACACTATCAAGAGTTGGAGAAACAATATATTGAGAACACAAGAGTCTGAATGTGCATGTGTAAATGGTTCTTGCTTTACCATAATGACCGATGGACCAAGTGATGGACAGGCCTCGTACAAGATCTTCAGAATAGAAAAGGGAAAGATAGTCAAATCAGTCGAAATGAATGCCCCTAATTATCACTATGAGGAATGCTCCTGTTATCCTGATTCTAGTGAAATCACATGTGTGTGCAGGGATAACTGGCATGGCTCGAATCGACCGTGGGTGTCTTTCAACCAGAATCTGGAATATCAGATAGGATACATATGCAGTGGGATTTTCGGAGACAATCCACGCCCCAATGATAAGACAGGCAGTTGTGGTCCAGTATCGTCTAATGGAGCAAATGGAGTAAAAGGATTTTCATTCAAATACGGCAATGGTGTTTGGATAGGGAGAACTAAAAGCATTAGTTCAAGAAAAGGTTTTGAGATGATTTGGGATCCAAACGGATGGACTAGGACAGACAATAACTTCTCAATAAAACAAGATATCGTAGGAATAAATGAGTGGTCAGGATATAGCGGGAGTTTTGTTCAGCATCCAGAACTAACAGGGCTGGATTGTATAAGACCTTGCTTCTGGGTTGAACTAATCAGAGGGCGACCCAAAGAGAAC---ACAATCTGGACTAGCGGGAGCAGCATATCCTTTTGTGGTGTAAACAGTGACACTGTGGGTTGGTCTTGGCCAGACGGTGCTGAGTTGCCATTTACCATTGACAAG
>KM029889.1_Influenza_A_virus_(A/swine/Guangxi/NS2196/2012(H1N1))_segment_6_neuraminidase_(NA)_gene_complete_cds
AATCCAAATCAGAAGATAATAACCATTGGTTCGATCTGTATGACAATTGGAATAGCCAGCTTGATATTACAAATTGGAAACATAATATCAATATGGATTAGCCACTCAATTCAAACTGAGAGTCAAAATAAGCCTGAAATATGCAATCAAAACGTCATTACTTACGAAAACAACACTTGGGTCAACCAGACGTATGTTACCGTCAGCAACACTAATTTTGTTGCTGAACAGGCAGTAGCTTCAGTGAAATTAGTGGGCAATTCCTCTCTCTGTCCTGTTAGTGGATGGGCTATATACAGTAAAGATAATAGTGTACGAATCGGTTCCAAGGGGGATGTGTTTGTCATAAGGGAGCCATTCATTTCATGCTCCCACTTGGAATGCAGAACTTTCTTCTTAACTCAAGGGGCCCTTCTGAATGACAAACATTCTAATGGAACAATTAAGGACAGAAGCCCATATCGAACATTGATGAGCTGTCCTATTGGTGAGGTTCCTTCTCCATACAACTCAAGGTTTGAGTCAGTCGCTTGGTCAGCAAGTGCCTGCCATGATGGCACAAGTTGGCTAACAATTGGAATTTCTGGCCCAGATAATGGGGCAGTGGCTGTGCTGAAATACAATGGCATAATAACAGACACTATCAAGAGTTGGAGAAAGAACATATTAAGAACACAAGAATCTGAATGTGCATGCGTTAATGGTTCTTGCTTTACAATAATGACTGATGGACCAAGTAATGGGCAGGCCTCGTACAAGGTCTTTAAGATAGAAAGGGGGAAAGTAGTCAAATCAGTTGAGTTGAATGCCCCTAATTATCACTATGAGGAATGCTCCTGTTATCCTGAATCTAGTGAAATCACATGTGTGTGTAGAGATAATTGGCATGGCTCAAATCGGCCGTGGGTGTCTTTTAATCAGAATCTGGAATATCAAATGGGATACATATGCAGTGGGATTTTCGGAGATAATCCACGCCCTAATGACAAAACAGGCAGTTGTGGTCCAGTATTTTCTAATGGGGCAAATGGGGTAAAAGGATTTTCATTTAGATACGGCAATGGTGTTTGGATAGGGAGAACTAAAAGCACTAGTTCAAGGATGGGTTTTGAGATGATTTGGGATCCGGATGGATGGATCAGAACAGATGATAAATTCTCAGTAAAGCAAGATATCATAGGAATAACTGATTGGTCAGGATACAGTGGGAGTTTTGTTCAACACCCGGAATTGACCGGACTGGACTGTATGAGGCCTTGCTTTTGGGTTGAACTAATCAGAGGGCGACCCAAAGAGAAC---ACAATCTGGACTAGCGGGAGTAGCATATCCTTTTGTGGTGTAAATAGTGACACAGTGGGTTGGTCTTGGCCAGACGGTGCTGAGTTGCCATTCACCATTGACAAG
>KX232487.1_Influenza_A_virus_(A/turkey/Ontario/FAV-006-4/2016(H1N1))_segment_6_neuraminidase_(NA)_gene_complete_cds
AATCCAAACCAAAAGATAATAACCATTGGTTCGATCTGTATGACAATTGGAATGGCTAACTTAATATTACAAATTGGAAACATAATCTCAATATGGGTTAGCCACTCAATTCAAATTGGAAATCAAAGCCAGATTGAAACATGCAATCAAAGCGTCATTACTTATGAAAACAACACTTGGGTAAATCAGACATATGTTAACATCAGCAACACCAACTTTGCTGCTGGACAGTCAGTGGTTTCCGTGAAATTAGCGGGCAATTCCTCTCTCTGCCCTGTTAGTGGATGGGCTATATACAGTAAAGACAACAGTGTAAGAATCGGTTCCAAGGGGGATGTGTTTGTCATAAGGGAACCATTCATATCATGCTCTCCCTTGGAATGCAGAACCTTCTTCTTGACTCAAGGGGCCTTGCTAAATGACAAACATTCCAATGGAACCATTAAAGACAGGAGCCCATATCGAACCCTAATGAGCTGTCCTATTGGTGAAGTTCCCTCTCCATACAACTCAAGATTTGAGTCAGTCGCTTGGTCAGCAAGTGCTTGTCATGATGGCATCAATTGGCTAACAATTGGAATTTCTGGCCCAGACAGTGGGGCAGTGGCTGTGTTAAAGTACAATGGCATAATAACAGACACTATCAAGAGTTGGAGGAACAATATATTGAGGACACAAGAGTCTGAATGTGCATGTGTAAATGGTTCTTGCTTTACCATAATGACCGATGGACCAAGTGATGGACAGGCCTCATACAAAATCTTCAGAATAGAAAAGGGAAAGATAATCAAATCAGTCGAAATGAAAGCCCCTAATTATCACTATGAGGAATGCTCCTGTTACCCTGATTCTAGTGAAATCACATGTGTGTGCAGGGATAACTGGCATGGCTCGAATCGACCGTGGGTGTCTTTCAACCAGAATCTGGAATATCAGATGGGATACATATGCAGTGGGGTTTTCGGAGACAATCCACGCCCTAATGATAGGACAGGCAGTTGTGGTCCAGTATCGTCTAATGGAGCAAATGGAGTAAAGGGATTTTCATTCAAATACGGCAATGGTGTTTGGATAGGGAGAACTAAAAGCATTAGTTCAAGAAAAGGTTTTGAGATGATTTGGGATCCGAATGGATGGACTGGGACTGACAATAAATTCTCAATAAAGCAAGATATCGTAGGAATAAATGAGTGGTCAGGGTATAGCGGGAGTTTTGTTCAGCATCCAGAACTAACAGGGCTGGATTGTATAAGACCTTGCTTCTGGGTTGAACTAATAAGAGGGCGACCCGAAGAGAAC---ACAATCTGGACTAGCGGGAGCAGCATATCCTTTTGTGGTGTAAACAGTGACACTGTGGGTTGGTCTTGGCCAGACGGTGCTGAGTTGCCATTTACCATTGACAAG
>KT836485.1_Influenza_A_virus_(A/Hawaii/17/2015(H1N1))_segment_6_neuraminidase_(NA)_gene_complete_cds
AATCCAAACCAAAAGATAATAACCATTGGTTCGGTCTGTATGACGATTGGAATGGCTAACTTAATATTACAAATTGGAAACATAATCTCAATATGGGTTAGCCACTCAATTCAAATTGGAAATCAAAGCCAGATTGAAACATGCAATCAAAGCGTCATTACTTATGAAAACAACACTTGGGTAAATCAGACATATGTTAACATCAGCAACACCAACTTTGCTGCTGGACAGTCGGTGGTTTCCGTGAAATTAGCGGGCAATTCCTCTCTCTGCCCTGTTAGTGGATGGGCTATATACAGTAAAGACAACAGTGTAAGAATCGGTTCCAAGGGGGATGTGTTTGTCATGAGGGAACCATTCATATCATGCTCTCCCTTGGAATGCAGAACCTTCTTCTTGACTCAAGGGGCCTTACTAAATGACAAACATTCCAATGGAACCATTAAAGACAGGAGCCCATATCGAACCCTAATGAGCTGTCCTATTGGTGAAGTTCCCTCTCCATACAACTCAAGATTTGAGTCAGTCGCTTGGTCAGCAAGTGCTTGTCATGATGGCATCAATTGGCTAACAATTGGAATTTCTGGCCCAGACAGTGGGGCAGTGGCTGTGTTAAAGTACAATGGCATAATAACAGACACTATCAAGAGTTGGAGGAACAACATATTGAGAACACAAGAATCTGAATGTGCATGTGTAAATGGTTCTTGCTTTACCATAATGACCGATGGACCAAGTGATGGACAGGCTTCATACAAGATCTTCAGAGTAGAAAAGGGAAAGATAGTCAAATCAGTCGAAATGAATGCCCCTAATTATCACTATGAGGAATGCTCCTGTTATCCTGATTCTAGTGAAATCACATGTGTGTGCAGGGATAACTGGCATGGCTCGAATCGACCGTGGGTGTCTTTCAACCAGAATCTGGAATATCAGATAGGATACATATGCAGTGGGGTTTTCGGAGACAATCCACGCCCTAATGATAAGACAGGCAGTTGTGGTCCAGTATCGTCTAATGGAGCAAATGGAGTAAAAGGATTTTCATTCAAATACGGCAATGGTGTTTGGATAGGGAGAACTAAAAGCACTAGTTCAAGAAAAGGTTTTGAGATGATTTGGGATCCGAATGGATGGACTGGGACTGACAATAAATTCTCAATAAAGCAAGATATCGTAGGAATAAATGAGTGGTCAGGATATAGCGGGAGTTTTGTTCAGCATCCAGAACTAACAGGGCTGGATTGTATAAGACCTTGCTTCTGGGTTGAACTAATCAGAGGGCGACCCGAAGAGAAC---ACAATCTGGACTAGCGGGAGCAGCATATCCTTTTGTGGTGTAAACAGTGACACTGTGGGTTGGTCTTGGCCAGACGGTGCTGAGTTGCCATTTACCATTGACAAG
>KU976753.1_Influenza_A_virus_(A/swine/Mexico/AVX62/2014(H1N1))_segment_6_neuraminidase_(NA)_gene_complete_cds
AATCCAAATCAAAAGATAATAACCATTGGTTCAATCTGTATGACAATTGGAATAGCCAGCTTGGCATTACAAATTGGAAACATAGTGTCGATATGGATTAGCCATTCAATTCAAATTGAGGATAAAACTCAGCATGAAACATGCAATCAAAGTGTCATTACATATGAAAACAACACTTGGGTAAATCAAACATATGTTAACATCAGCAACAACAATTTTGTTGCTGAACAGGCAACAATCTCAGTGAAATTAGCGGGGAATTCCTCTCTCTGTCCTGTTAGTGGATGGGCTATATACAGTAAAGATAACAGTGTGAGAATTGGTTCCAGGGGGGATGTGTTTGTCATAAGAGAGCCATTCATCTCATGCTCTCACTTGGAATGTAGAACCTTCTTTTTAACTCAAGGGGCCCTGCTGAATGACAAACATTCTAATGGAACCATCAAAGACAGAAGCCCATATAGAACTCTAATGAGCTGTCCTGTTGGTGAAGTTCCCTCCCCATACAACTCAAAATTTGAGTCAGTTGCTTGGTCAGCAAGTGCTTGCCATGATGGAACCAGTTGGCTGACAATTGGGATATCTGGCCCAGACAATGGGGCAGTGGCTGTGCTAAAATACAATGACATAATTACAGACACTATCAAGAGTTGGAAAAACAATATATTGAGAACACAAGAGTCTGAATGTGCATGCTTAAATGGTTCTTGCTTTACTGTAATGACCGATGGACCGAGCAATGGGCAGGCCTCATACAAGATCTTCAAAATAGAAAGGGGGAAAGTGGTCAAATCAGTAGAGCTGAATGCCCCTAATTATCACTACGAGGAATGCTCCTGTTATCCTGATTCTGGTGAAATCACATGTGTTTGCAGGGATAATTGGCATGGCTCGAATCGACCTTGGGTGTCCTTCAATCAGAATCTGGGATACCAAATAGGATACATATGCAGTGGGGTTTTAGGAGACAACCCGCGCCCTAATGATAGGACAGGCAGTTGTGGCCCAGTATCTTCTAATGGATCAAACGGGGTAAAAGGATTCTCTTTTAGATACGGCAATGGTGTTTGGATAGGGAGAACTAAAAGCACTAGTTCAAGAAGCGGTTTTGAGATGATTTGGGATCCAAACGGATGGACCGGAACAGATACCAACTTTTCAGTAAAGCAAGATATCGTAGGGATAACTGATTGGTCAGGATATAGTGGAAGTTTTGTTCAGCATCCAGAACTGACCGGATTGGATTGTATAAGACCTTGCTTCTGGGTCGAACTAATCAGAGGGCGACCCAAAGAAAAC---ACAATCTGGACTAGCGGGAGCAGCATCTCCTTTTGCGGTGTAAGTAGTGACACTGTGAGCTGGTCTTGGCCAGACGGTGCTGAGTTGCCATTTACCATTGACAAG
>1978_CY020295.1
AATCCAAATCAGAAAATAATAACCATTGGATCAATCTGTATGGCAATCGGAATAATTAGTCTAATATTGCAAATAGGGAATATTATCTCAATATGGGTTAGCCACTCAATTCAAACTGGAAGTCAAAACCATACTGGAATATGCAACCAAAGAATCATTACCTATGAAAATAGCACCTGGGTAAATCAAACATATGTTAATATTAGCAACACTAACGTTGTTGCTGGAAAGGACACAACTTCAATGACATTAGCCGGCAATTCATCTCTCTGTCCTATCCGTGGGTGGGCTATATACAGCAAAGACAACAGCATAAGAATTGGTTCCAAAGGAGATGTTTTTGTCATAAGAGAACCTTTTATATCATGTTCTCACTTGGAATGCAGAACCTTTTTTCTGACCCAAGGCGCTCTATTAAATGACAAGCATTCAAATGGGACCGTTAAGGACAGAAGCCCTTATAGGGCCTTAATGAGCTGTCCTATAGGTGAAGCTCCGTCTCCATACAATTCAAGGTTTGAATCGGTTGCTTGGTCAGCAAGTGCATGTCATGATGGCATGGGCTGGCTAACAATCGGAATTTCTGGTCCAGATGATGGAGCAGTGGCTGTACTAAAATACAACGGCATAATAACTGAAACCATAAAAAGTTGGAGGAAGCAAATATTAAGAACACAAGAGTCTGAATGTGTCTGTGTAAACGGTTCATGTTTTACCATAATGACCGATGGCCCGAGTGATGGGCCGGCCTCGTACAGAATCTTCAAAATCGAGAAGGGGAAGATTACTAAATCAATAGAGTTGGATGCACCCAATTCTCATTACGAGGAATGTTCCTGTTACCCAGACACCGGCACAGTGATGTGTGTGTGCAGAGACAATTGGCATGGTTCGAATCGACCTTGGGTGTCTTTTAATCAAAACCTGGATTATCAAATAGGATACATCTGCAGTGGGGTTTTCGGTGACAATCCGCGTCCCAAAGATGGAAAAGGCAGCTGTGATCCAGTAAATGTTGATGGAGCAGACGGAGTAAAGGGGTTTTCATACAGGTATGGTAATGGTGTTTGGATAGGAAGGACTAAAAGTAACAGCTCCAGAAAGGGATTTGAGATGATTTGGGATCCTAATGGATGGACAGATACCGATAGTAATTTCTTAGTGAAACAGGATGTAGTGGCAATGACTGATTGGTCAGGGTACAGCGGAAGTTTCGTTCAACATCCTGAGCTAACAGGATTGGACTGTATGAGGCCTTGCTTCTGGGTTGAATTAATCAGAGGACGACCCAGAGAAAAAACAACAATCTGGACTAGTGGGAGCAGCATTTCTTTTTGTGGCGTGAATAGTGATACTGTAAATTGGTCTTGGCCAGACGGTGCCGAGTTGCCATTCACCATTGACAAG
>1986_D31947.1
AATCCAAATCAGAAAATAATAACCATAGGATCAATCTGTATGGCAATAGGAATAATTAGTCTAATATTGCAAATAGGAAATATTGTTTCAATATGGATTAGCCACTCAATCCAAACTGGAAGTCAAAACTACACTGGAATATGCAACCAAAGAATCATTACCTATGAAAATAGCACCTGGGTAAATCAAACATATGTTAATATTAACAACACTAATGTTGTTGCTGGACAGGACACAACTTCAGTGGCATTAGCCGGCAATTCATCTCTTTGTCCTATCAGTGGGTGGGCTATATACAGCAAAGACAACAGCATAAGAATTGGTTCCAAAGGAGATGTTTTTGTCATAAGAGAACCTTTTATATCATGTTCTCACTTGGAATGCAGAACCTTTTTTCTGACCCAAGGTGCTCTATTAAATGACAAGCATTCAAATGGAACCGTTAAGGACAGAAGCCCTTATAGGCGCTTAATGAGCTGTCCTATAGGTGAAGCTCCGTCTCCCTACAATTCAAGGTTTGAATCGGTTGCTTGGTCAGCAAGCGCATGTCATGATGGCATGGGCTGGCTAACAATCGGAATTTCTGGTCCAGATGATGGAGCAGTGGCTGTACTAAAATACAACGGTATAATAACTGAAACCATAAAAAGTTGGAGGAAGCGAATATTAAGAACACAAGAGTCTGAATGTGTCTGTGTAAACGGTTCATGTTTTACCATAATGACCGATGGCCCGAATAATGGGCCGGCCTCGTACAGAATCTTCAAAATCGAGAAGGGGAAGATTACTAAATCAATAGAGTTGGATGCACCCAATTCTCATTACGAGGAATGTTCCTGTTACCCAGACGCCGGCACAGTGATGTGTGTGTGCAGAGACAATTGGCATGGTTCGAATCGACCTTGGGTGTCTTTTAATCAAAACCTGGATTATCAAATAGGATACATCTGCAGTGGTGTTTTTGGTGACAATCCGCGTCCCAAAGATGGAAAAGGCAGCTGTGATCCAGTAACTGTTGATGGAGCAGACGGAGTAAAGGGGTTTTCATACAGGTATGGTAATGGTGTTTGGATAGGAAGGACTAAAAGTAACAGCTCCAGAAGAGGATTTGAGATGATTTGGGATCCTAATGGATGGACAGATACCGATAGTAAATTCTTAGTGAAACAGGATGTAGTGGCAATGACTGATTGGTCAGGGTACAGCGGAAGCTTCGTTCAACATCCTGAACTAACAGGATTGGATTGTATGAGGCCTTGCTTCTGGGTTGAATTAGTCAGAGGACGACCTAGAGAAAATACAACAATCTGGACTAGTGGGAGCAGCATTTCTTTTTGTGGCGTGAATGGTGATACTGCAAATTGGTCTTGGCCAGACGGTGCCGAGTTGCCATTCACCATTGACAAG
>1995_CY125054.1
AATCCAAATCAAAAAATAATAACCATTGGATCAATCAGTATTGCAATTGGAATAATTAGTCTGATATTGCAAATAGGAAATATTATTTCAATATGGGCTAGCCACTCAATCCAAACTGGAAGTCAAAACCACACTGGAATATGCAACCAAAGAATCATTACATATGAAAATAGCACCTGGGTAAATCAAACATATGTTAATATTAACAACACTAATGTTGTTGCTGGAAAGGACAAAACCTCAATGACATTGGCCGGCAATTCATCTCTTTGCCCTATCCGTGGATGGGCTATATACACAAAAGACAACAGCATAAGAATTGGTTCCAAAGGAGATGTTTTTGTCATAAGAGAGCCTTTTATATCATGTTCTCACTTGGAATGCAGAACCTTTTTTCTGACCCAAGGTGCTCTATTAAATGACAAGCATTCAAATGGGACCGTTAAGGACAGAAGCCCTTATAGGGCCTTAATGAGCTGTCCTCTAGGTGAAGCTCCGTCTCCATACAATTCAAGATTTGAATCAGTTGCTTGGTCAGCAAGCGCATGCCATGATGGCTTGGGCTGGCTAACAATCGGAATTTCTGGTCCAGATAATGGGGCAGTGGCTGTACTAAAATACAACGGCATAATAACTGAAACCATTAAAAGTTGGAAGAAGCGAATATTAAGAACACAAGAGTCTGAATGTGTCTGTATGAACGGTTCATGTTTTACCATAATGACCGATGGCCCGAGTAATGGGGCCGCATCGTACAGAATCTTCAAAATCGAGAAGGGGAGAGTTACTAAATCAATAGAGTTGGATGCACCCAATTATCATTACGAGGAATGTTCATGTTACCCAGACACCGGCACAGTGATGTGTGTGTGCAGGGACAATTGGCACGGTTCAAATCGACCTTGGGTGTCTTTTAATCAAAACCTGGATTATCAAATAGGATACATCTGCAGTGGGGTGTTCGGTGACAATCCGCGTCCCAAAGATGGAGAAGGCAGCTGTAATCCAGTGACTGTTGATGGAGCAGACGGAGTAAAGGGGTTTTCATACAGATATGGTAATGGTGTTTGGATAGGAAGGACTAAAAGTAACAGACTCAGAAAGGGATTTGAGATGATTTGGGATCCTAATGGATGGACAGATACCGACAGTGATTTCTCAATGAAACAGGATATCGTGGCAATGACTGATTGGTCAGGGTACAGCGGAAGTTTTGTTCAACATCCTGAGCTAACAGGATTGGACTGTATGAGACCTTGCTTTTGGGTTGAATTAGTCAGAGGGCTACCTAGAGAAAATACAACAATCTGGACTAGTGGGAGCAGCATTTCTTTTTGTGGCGTAAATAGCGATACTGCAAACTGGTCTTGGCCAGACGGTGCCGAGTTGCCATTCACCATTGACAAG
>2005_FJ231814.1
AATCCAAATCAAAAAATAATAACCATTGGATCAATCAGTATAGCAATCGGAATAATTAGTCTAATGTTGCAAATAGGAAATATTATTTCAATATGGGCTAGTCACTCAATCCAAACTGGAAGTCAAAACCACACTGGAATATGCAACCAAAGAATCATCACATATGAAAACAGCACCTGGGTGAATCACACATATGTTAATATTAACAACACTAATGTTGTTGCTGGAAAGGACAAAACTTCAGTGACATTGGCCGGCAATTCATCTCTTTGTTCTATCAGTGGATGGGCTATATACACAAAAGACAACAGCATAAGAATTGGCTCCAAAGGAGATGTTTTTGTCATAAGAGAACCTTTCATATCATGTTCTCACTTGGAATGCAGAACCTTTTTTCTGACCCAAGGTGCTCTATTAAATGACAAGCATTCAAATGGAACCGTTAAGGACAGAAGTCCTTATAGGGCCTTAATGAGCTGTCCTCTAGGTGAAGCTCCGTCCCCATACAATTCAAAGTTTGAATCAGTTGCATGGTCAGCAAGCGCATGCCATGATGGCATGGGCTGGTTAACAATCGGAATTTCTGGTCCAGACAATGGAGCTGTGGCTGTACTAAAATACAACGGAATAATAACTGAAACCATAAAAAGTTGGAAAAAGCGAATATTGAGAACACAAGAGTCTGAATGTGTCTGTGTGAACGGGTCATGTTTCACCATAATGACCGATGGCCCGAGTAATGGGGCCGCCTCGTACAAAATCTTCAAGATCGAAAAGGGAAAGGTTACTAAATCAATAGAGTTAAATGCACCCAATTTTCATTATGAGGAATGTTCCTGCTACCCAGACACTGGCACAGTGATGTGTGTATGCAGGGACAACTGGCATGGTTCAAATCGACCTTGGGTGTCTTTTAATCAAAACTTGGATTATCAAATAGGATACATCTGCAGTGGAGTGTTCGGTGACAATCCGCGTCCCAAAGATGGAAAGGGCAGCTGTAATCCAGTGACTGTTGATGGAGCAGACGGAGTTAAGGGGTTTTCATACAAATATGGTAATGGTGTTTGGATAGGAAGGACTAAAAGTAACAGACTTAGAAAGGGTTTTGAGATGATTTGGGATCCTAATGGATGGACAGATACCGACAGTGATTTCTCAGTGAAACAGGATGTTGTGGCAATAACTGATTGGTCAGGGTACAGCGGAAGTTTCGTTCAACATCCTGAGTTAACAGGATTGGACTGTATAAGACCTTGCTTCTGGGTTGAGTTAGTCAGAGGACTGCCTAGAGAAAATACAACAATCTGGACTAGTGGGAGCAGCATTTCTTTTTGTGGCGTTGATAGTGATACTGCAAACTGGTCTTGGCCAGACGGTGCTGAGTTGCCGTTCACCATTGACAAG
>CY115953.1_Influenza_A_virus_(A/swine/England/1093/2005(H1N1))_neuraminidase_(NA)_gene_complete_cds
AATCCAAATCAGAAGATAATAACCATTGGTTCGATCTGTATGACAATTGGGATGGCCAGCTTAATATTGCAAATTGGAAACATAATYTCAATATGGATTAGCCATTCAATTCAAATTGGGAATAAAAGTCAATCTGAAACATGCAGTCAAAGCGTAATCACTTATGAAAACAACACTTGGGTAAATCAGACATATGTTAACATCAACAATACCAAATTTGTTGCTGAACAGACAGTAGTTTCAGTGAAATTGGCGGGTAATTCCTCTCTTTGCCCTGTTAATGGGTGGGCCATATACAGTAAAGATAATAGTGTGAGGATTGGATCCAAAGGGGATGTGTTTGTCATAAGAGAGCCTTTTATCTCATGCTCCCACTTGGAATGCAGAACCTTCTTCTTGACTCAAGGGGCCTTGCTGAATGACAAACATTCTAATGGAACCATTAAAGACAGGAGYCCACATCGAACACTGATGAGCTGTCCTGTTGGTGAAGTTCCCTCTCCATATAATTCGAGGTTCGAGTCAGTTGCTTGGTCAGCAAGTGCTTGCCACGACGGCACCAGTTGGTTGACAATTGGTATTTCTGGCCCAGACAATGGGGCAGTAGCTGTGCTGAAGTACAACGGCATAATAACAGACACCATCAAGAGTTGGAGGAATAACATATTGAGAACACAAGAATCTGAATGTGCTTGCGTGAATGGTTCTTGTTTTACTGTAATGACCGATGGACCGAGTAATGGACAGGCCTCATACAAGATCTTCAAAATAGAAAGAGGGAAAGTAGTCAAATCAATCGAGTTGAATGCCCCTAATTATCACTACGAGGAATGCTCCTGTTATCCTGATTCTGGGGAGATTACATGTGTGTGCAGAGATAATTGGCATGGCTCAAATCGACCGTGGATATCTTTCAACAAGRATCTGGRATATCAAATAGGATACATATGCAGTGGGGTTTACGGAGACAATCCGCGCCCTAATGATGGGACAGGCAGTTGTGGTCCAGTATCTTCTAATGGAGCAAATGGGGTGAAAGGGTTTTCATTTAAATACGGTAATGGTGTTTGGATAGGGAGGACTAAAAGCACTATTTCAAGGAGTGGTTTTGAGATGATTTGGGATCCAAACGGTTGGACTGAAACAGACAATAACTTCTCAGTTAAGCAAGATATCGTTGGAATAACTGATTGGTCAGGATATAGCGGGAGTTTTGTTCAGCATCCAGAAATGACTGGACTAGATTGTATAAGACCTTGCTTCTGGGTTGAATTAATCAGAGGGCGACCTAAAGAGAAC---ACAATCTGGACTAGTGGGAGCAGCATATCCTTTTGTGGTGTAAATAGTGACACTGTAGGTTGGTCTTGGCCAGACGGTGCTGAGTTGCCATTTACCATTGACAAA
>GQ229330.1_Influenza_A_virus_(A/swine/Hong_Kong/NS1179/2007(H1N1))_segment_6_neuraminidase_(NA)_gene_complete_cds
AATCCAAATCAGAAGATAATAACCATTGGTTCGATCTGTATGACAATTGGAATAGCCAGCTTGATATTACAAATTGGAAACATAATATCAATATGGATTAGCCACTCAATTCAAACTGGGAATCAGAATCAGCCTGAAATATGCAATCAAAACGTCATTACTTACGAAAACAACACTTGGGTCAACCAGACATATGTTAACATCAGCAACACTAATTTTGTTGCTGAACAGGCAGTAGCTTCAGTGAAATTAGCGGGCAATTCCTCTCTCTGTCCTGTTAGTGGATGGGCTATATACAGTAAAGATAATAGTGTAAGAATCGGTTCCAAGGGGGATGTGTTTGTCATAAGGGAGCCATTCATTTCATGCTCCCACTTGGAATGCAGAACTTTCTTCTTAACTCAAGGGGCCCTTCTGAATGACAAACATTCTAACGGAACCATTAAGGACAGAAGCCCATATCGAACCTTGATGAGCTGTCCTATTGGTGAAGTTCCTTCTCCATACAACTCAAGGTTTGAGTCAGTCGCTTGGTCAGCAAGTGCCTGCCATGATGGCACAAGCTGGCTAACAATTGGAATTTCTGGCCCAGATAATGGGGCAGTGGCTGTGCTGAAATACAATGGCATAATAACAGACACTATCAAGAGTTGGAGAAAAAACATATTAAGAACACAAGAGTCTGAATGTGCATGCGTTAATGGTTCTTGCTTTACAGTAATGACTGATGGACCAAGTAATGGGCAGGCCTCATACAAGGTCTTTAAGATAGAAAGGGGGAAAGTAGTCAAATCAGTCGAGTTGAATGCCCCTAATTATCACTATGAGGAATGCTCCTGTTATCCTGAATCTAGTGAAATCACATGTGTGTGTAGGGATAATTGGCATGGCTCAAATCGGCCGTGGGTGTCATTTAATCAGAATCTTGAATATCAAATGGGATACATATGCAGTGGGGTTTTCGGAGATAATCCACGCCCTAATGATAAAACAGGCAGTTGTGGTCCAGTATTTTCTAATGGAGCAAATGGGGTAAAAGGATTTTCGTTTAAATACGGCAATGGTGTTTGGATAGGGAGAACTAAAAGCACTAGTTCAAGGAGGGGTTTTGAGATGATTTGGGATCCRRACGGATGGACCAGAACAGACGATAAATTCTCAGTAAAGCAAGATATCATAGGAATAACTGATTGGTCAGGATACAGTGGGAGTTTTGTTCAACATCCAGAATTGACCGGACTGGACTGTATGAGGCCTTGCTTTTGGGTTGAACTAATCAGAGGGCGACCCAAAGAGAAC---ACAATCTGGACTAGCGGGAGTAGCATATCCTTTTGTGGTGTAAATAGTGACACAGTGGGTTGGTCTTGGCCAGACGGTGCTGAGTTGCCATTCACCATTGACAAG
>KY063954.1_Influenza_A_virus_(A/blue-winged_teal/Lousiana/UGAI14-0690/2014(H1N1))_segment_6_neuraminidase_(NA)_gene_complete_cds
AATCCAAATCAAAAGATAATAACCATTGGGTCAATCTGCATGGCAATTGGAATAATAAGTCTGGTGTTACAAATCGGAAACATAATCTCAATATGGATTAGTCATTCAATCCAAACTGAAAGCAAGAGCCACCCTGAAACATGCAATCAAAGTGTCATTACCTACGAAAACAATACTTGGGTGAATCAAACATACCTTAACATAAGTAATACCAATTTAATTGCAGAACAGACTGTAGCTCCAGTAACACTAGCAGGCAATTCCTCTCTCTGTCCCATCAGTGGATGGGCTATATACAGCAAGGATAATGGTATAAGGATAGGTTCCAAAGGAGATGTATTTGTCATCAGAGAGCCCTTTATTTCATGCTCGCACTTGGAATGCAGAACTTTCTTTCTAACTCAAGGGGCCTTGTTGAATGACAAGCATTCTAATGGAACCGTTAAAGACAGAAGCCCTTATAGAACACTAATGAGCTGTCCTGTTGGTGAAGCCCCCTCTCCATACAATTCAAGGTTTGAGTCTGTTGCCTGGTCAGCAAGTGCTTGCCACGATGGCATTAGCTGGTTGACAATTGGTATTTCCGGCCCAGACAATGGGGCAGTGGCTGTATTGAAGTACAACGGCATAATAACAGATACTATCAAGAGTTGGAGAAACAACATATTGAGGACACAAGAATCTGAATGTGCCTGCATTAATGGTTCTTGCTTTACCATAATGACTGATGGACCAAGTAATGGTCAGGCTTCATACAAGATTTTCAAAATAGAAAAAGGGAAGGTAGTAAAATCAGTTGAGTTGAATGCCCCTAATTACCACTATGAAGAGTGTTCCTGTTATCCCGATGCTAGTGAGGTGATGTGTGTATGCAGGGACAATTGGCATGGTTCAAATCGGCCATGGGTGTCCTTCAACCAGAATCTAGAGTATCAAATAGGATATATATGCAGCGGAGTTTTTGGAGACAATCCACGCCCCAATGACGGAACAGGCAGTTGTGGTCCAGTATCTTCTAATGGGGCATATGGGGTGAAAGGGTTTTCGTTTAGATACGGTAATGGTGTTTGGATAGGAAGAACTAAAAGTACTAGCTCAAGGAGTGGGTTTGAGATGATTTGGGACCCCAATGGATGGACAGAGACGGATAACAGTTTCTCTATGAAGCAAGACATTGTTGCAATAACTGATTGGTCAGGATATAGCGGAAGTTTTGTTCAGCACCCAGAGCTGACAGGACTAGACTGCATGCGACCTTGCTTTTGGGTTGAGCTAATCAGAGGAAGACCCAAGGAGAAT---ACAATCTGGACCAGTGGAAGCAGCATTTCCTTTTGTGGGGTAAATAGTGACACTGTGGGTTGGTCTTGGCCAGACGGTGCTGAGTTGCCATTCACCATTGACAAG
>KU143337.1_Influenza_A_virus_(A/wild_bird/Wuhan/WHHN16/2014(H1N1))_segment_6_neuraminidase_(NA)_gene_complete_cds
AATCCAAATCAAAAGATAATAACCATTGGATCAATCTGTATGGTAATTGGAATAGCCAGCCTGATGCTACAAATTGGGAACATAATCTCAATATGGGTTAGCCATTCAATTCAGACAGGGAATCAATACCAGCCTGAACCATGCAATCAAAGCATCATCACTTATGAAAACAACACCTGGGTAAATCAGACGTATATTAACATTAGCAATACCAATTTTCTTGCTGAACAGGCTGTTACTTCAGTGACATTAGCGGGCAATTCATCTCTTTGCCCTATTAGTGGGTGGGCAATATACAGTAAGGACAACGGTATAAGAATTGGGTCCAAGGGGGATGTGTTTGTTATAAGAGAGCCGTTCATCTCATGCTCCCATTTGGAATGTAGAACCTTTTTCCTGACCCAGGGGGCTCTACTGAATGACAAACATTCTAATGGGACCGTCAAAGATAGAAGCCCCTACAGAACTTTAATGAGTTGTCCCGTGGGTGAGGCTCCTTCCCCGTACAATTCAAGATTTGAGTCTGTTGCTTGGTCGGCAAGTGCTTGTCATGATGGCATCAGTTGGTTGACAATCGGGATTTCTGGTCCAGACAATGGGGCTGTGGCTGTATTGAAGTACAATGGCATAATAACGGACACTATCAAGAGTTGGGGAAATAACATTTTGAGAACTCAAGAATCTGAGTGTGCGTGTGTAAATGGCTCTTGCTTTACTGTAATGACTGATGGACCAAGTAATGGGCAGGCCTCATACAAAATCTTCAAGATAGAAAAAGGGAAAGTAGTCAAATCAGTTGAATTGAATGCCCCTAATTACCACTACGAGGAATGCTCCTGTTATCCTGATGCGGGCGAAATCATGTGTGTGTGCAGGGACAACTGGCATGGCTCAAACCGGCCGTGGGTATCTTTCAATCAAAATCTGGAGTATCAAATAGGATATATATGCAGTGGGGTTTTCGGAGACAATCCCCGCCCCAATGATGGAACAGGCAGTTGCGGTCCAATGTCCTCTAACGGGGCATATGGGGTAAAAGGGTTTTCATTTAAATACGGTAATGGTGTTTGGATCGGAAGAACAAAAAGCACTAGTTCCAGAAGCGGCTTTGAGATGATTTGGGATCCGAATGGATGGACTGAGACGGACAGTAGTTTCTCAGTGAAGCAAGACATCGTAGCAATAACTGACTGGTCAGGATATAGCGGGAGTTTTGTCCAGCATCCAGAACTGACAGGATTAGATTGCATGAGGCCTTGTTTCTGGGTTGAGCTAATCAGAGGGAGGCCCAAAGAGAAC---ACAATTTGGACTAGTGGGAGCAGCATATCCTTTTGTGGTGTAAATAGTGACACTGTGGGTTGGTCTTGGCCAGACGGTGCTGAGTTGCCATTCACCATTGACAAG
>KC167161.1_Influenza_A_virus_(A/swine/SouthDakota/A01267922/2012(H1N1))_segment_6_neuraminidase_(NA)_gene_complete_cds
AATACAAATCAAAGAATAATAACCATTGGGACAGTTTGCATGATAGTTGGAATAATCAGTCTATTGTTACAGATAGGAAACATAGTCTCGTTATGGATTAGCCATTCAATTCAGACCGGATGGGAAAATCACACTGAGATGTGCAACCAAAGTGTCATTACATATGTAAATAACACATGGGTGAACCGAACTTATGTGAACATTAGCAATATTAAAATTGCTACTATACAGGATGTGACTTCGATTATACTAGCCGGCAATTCATCACTTTGCCCAGTAAGTGGGTGGGCTGTATACAGCAAAGACAATAGCATAAGGATTGGTTCTAAAGGGGACATTTTTGTCATAAGAGAACCATTCATTTCATGCTCTCAATTGGAATGCAGAACCTTCTTTCTGACCCAAGGCGCTTTGCTGAATGACAAACATTCTAATGGAACCGTCAAGGACAGGAGTCCCTATAGAACCCTGATGAGCTGCCCCATCGGTGAAGCCCCATCTCCGTACAACTCAAGGTTCGAATCAGTTGCTTGGTCAGCAAGTGCATGCCATGATGGGATGGGATGGCTAACAATCGGGATCTCTGGTCCAGATAATGGAGCAGTAGCTGTTTTAAAATACAACGGTATAATAACAGATACAATAAAAAGTTGGAGAAACAAAATATTAAGAACACAAGAGTCGGAATGTGTTTGTATGAACGGTTCTTGTTTTACTGTATTAACTGATGGCCCAAGCAATGGGCAAGCCTCGTACAAAATATTTAAAGTGGAAAAAGGAAAAATAATTAAGTCAATTGAGCTGGATGCCCCCAATTACCACTATGAAGAATGCTCATGTTATCCTGATACAGGCAAAGTAATGTGTGTTTGCAGAGACAATTGGCATGCCTCGAACCGGCCATGGGTCTCTTTCAATCAGAATCTTGACTATCAAATAGGATACATATGCAGTGGAGTTTTCGGTGATAACCCGCGTTCCACTGATGGGAAGGGCAATTGTGGCCCAGTACTTTCTAATGGAGCAAATGGAGTGAAAGGATTGTCATATAGATATGGTAATGGTGTTTGGATAGGAAGAACTAAGAGTATCAACTCCAGAAGTGGATTTGAAATGATTTGGGATCCAAATGGGTGGACTGAAACTGATAGTAGTTTGTCTATGAAGCAGGACATTATAGCATTGAATGATTGGTCAGGATACAGTGGAAGTTTTGTCCAACATCCTGAATTAACAGGAATGAATTGCATAAGGCCTTGTTTCTGGGTGGAATTAATCAGAGGGCAACCCAAGGAGAGC---ACAATCTGGGCTAGCGGAAGCAGCATCTCTTTCTGTGGCGTAAATAGTGAAACCGCAAGCTGGTCATGGCCAGACGGAGCTGATCTGCCATTCACCATTGACAAG
>KR699744.1_Influenza_A_virus_(A/swine/France/Finistere-0011/2011(H1N1))_segment_6_neuraminidase_(NA)_gene_complete_cds
AATCCAAATCAGAAGATAATAATCATTAGCTCAATCTGTATGATAAATGGAATTGCTAGCTTGATATTACAAATTGGGAACATAATCTCAATATGGATTAGCCATTCAATTCAAACTGGGAACCAAAACCAGACCGAAACATGCAATCAAAGCGTTATTATTCACGAAAACAACACTTGGGTAAATCAGACATATGTCAACATCAGTAACAACAATTTTGTTGCTGAACAGACAGTGGTTTCAATGAAATTAGCGGGCAGTTCTTCTCTCTGCCCTGTTAGTGGGTGGGCTATATACAGTAAAGATAATAGTATAAGAATCGGTTCCAAAGGGGATGTGTTTGTCATAAGAGAGCCATTCATCTCTTGCTCCCACTTGGAATGCAGAACCTTCTTCTTAACTCAAGGGGCCCTGTTGAATGACAAACACTCCAATGGAACCATTAAAGACAGAAGCCCCTATCGAACCCTGATGAGCTGTCCTATTGGTGAAGTCCCCTCTCCATACAACTCAAGATTTGAGTCAGTTGCCTGGTCAGCAAGTGCTTGCCATGATGGCTCCAGTTGGTTAACAATTGGAATTTCTGGCCCAGACAATGGAGCAGTGGCTGTGCTGAAATACAATGACATAATAACAGACACCATCAAGAGTTGGAAAAACAACATATTGAGAACACAAGAGTCTGAATGTGCATGCTTGAATGGCTCTTGCTTTACAGTAATGACCGATGGACTAAGTAATGGGCAGGCCTCATACAAGATCTTCAAAATAGAGAAAGGGAAAGTAGTCAAATCAGTCGAGTTGAATGCTCCTAATTATCACTATGAGGAATGTTCCTGTTATCCTGATTCTGGTAAAATCATATGTGTGTGCAGGGACAATTGGCATGGCTCGAATCGACCATGGGTGTCTTTCAATCAGGATCTGGATTATCAAATAGGATACATATGCAGTGGGGTCCTAGGAGACAATCCGCGCCCTAATGATAGAACAGGCAGTTGTGGTCCAGTATCGTCTCATGGGGCAAATGGGGTAAAAGGGTTNTCGTTTAAATACGGAGATGGTATTTGGATAGGGAGAACTAAAAGCACTAGTTCAAGGAGCGGTTTTGAGATGATTTGGGACCCAAACGGATGGACTGGAACAGACAATAATTTCACAGTAAAGCAAGATATTGTAGGAATAACTGATTGGACAGGATACAGCGGGAGTTTTGTCCAGCACCCAGAATTAACCGGATTGAATTGTATTAGACCTTGCTTCTGGGTTGAACTAATCAGAGGGAGACCCAAAGAGAAC---ACAATCTGGACTAGCGGGAGCAGCATATCCTTTTGTGGTGTAAATAGTGACACTGTAGGTTGGTCTTGGCCAGACGGTGCTGAGTTGCCATTTACCATTGACAAG
>FJ638308.1_Influenza_A_virus_(A/swine/NC/00573/2005(H1N1))_segment_6_neuraminidase_(NA)_gene_complete_cds
AATCCAAATCAAAAAATAATAACCATTGGATCAATCAGTATAGCAATCGGAATAATTAGCCTAATGTTGCAAATAGGAAATATTATTTCAATATGGACTAGTCACTCAATCCAAACTGGAAGTCAAAACCACACTGGAATATGCAACAAAAGAATCATCACATATGAAAACAGCACCTGGGTGAATTACACATATGTTAATATTAGCAACACTAATGTTGTTGCTGGAAAGGACAAAACTTCAGTGACATTGGCCGGCAATTCATCTCTTTGTTCTATCAGTGGATGGGCTATATACACAAAAGACAACAGCATAAGAATTGGCTCCAAAGGAGATGTTTTTGTCATAAGGGAACCTTTCATATCATGTTCTCACTTGGAATGCAGAACCTTTTTTCTGACCCAAGGTGCTCTATTAAATGACAAACACTCAAATGGAACCGTTAAGGACAGAAGTCCTTATAGGGCCTTAATGAGCTGTCCTCTAGGTGAAGCTCCGTCTCCATACAATTCTAAGTTTGAATCAGTTGCATGGTCAGCAAGCGCATGCCATGATGGCATGGGCTGGTTAACAATCGGAATTTCTGGTCCAGACAATGGAGCTGTGGCTGTACTAAAATACAACGGAATAATAACTGAAACCATAAAAAGTTGGAAAAAGCGAATATTGAGAACACAAGAGTCTGAATGTGTCTGTGTGAACGGGTCATGTTTCACCATAATGACCGATGGCCCGAGTAATGGGGCCGCCTCGTACAAAATCTTCAAGATCGAAAAGGGGAAGGTTACTAAATCAATAGAGTTGAATGCACCCAATTTTCATTATGAGGAATGTTCCTGTTACCCAGACACTGGCACAGTGATGTGTGTATGCAGGGACAACTGGCATGGTTCAAATCGACCTTGGGTGTCTTTTAATCAAAACTTGGATTATCAGATAGGATACATCTGCAGTGGAGTGTTCGGTGACAATCCGCGTCCCAGAGATGGAAAGGGCAGCTGTGGTCCAGTGACTGTTGATGGAGCTGACGGAGTTAAGGGGTTTTCATACAAATATGGTAATGGTGTTTGGATAGGAAGGACTAAAAGTAACAGAATTAGAAAGGGGTTTGAGATGATTTGGGATCCTAATGGATGGACAGATACCGACAGTGATTTCTCAGTGAAACAGGATGTTGTGGCAATAACTGATTGGTCAGGGTACAGCGGAAGTTTCGTTCAACATCCTGAATTAACAGGATTGGACTGTATAAGACCTTGCTTCTGGGTTGAGTTAGTCAGAGGACTGCCTAGAGAAAATACAACAATCTGGACTAGTGGGAGCAGCATTTCTTTTTGTGGCGTTGATAGTGATACTGCAAACTGGTCTTGGCCAGACGGTGCTGAGTTGCCGTTCACCATTGACAAG
>AF250366.2_Influenza_A_virus_(A/Swine/England/195852/92_(H1N1))_neuraminidase_(NA)_gene_complete_cds
AATCCAAATCAGAAGATAATAACCATTGGTTCGATCTGTATGACAATTGGAATAGCCAGCTTGATATTACAAATTGGAAACATAATCTCAATATGGATTAGCCATTCAATTCAAATTGGGAATCAAAATCAGCTTGAAACATGCAATCAAAGCGTCATTACTTACGAAAACAACACTTGGGTAAATCAGACATATGTTAACATCAGCAACACCAAATTTGTTGCTGAACAGACAGTAGTTTCAGTGAAATTGGCGGGCAATTCCTCTCTCTGCCCTGTTAGTGGGTGGGCTATATACAGTAAAGATAATAGTGTAAGAATTGGTTCCAAGGGGGATGTGTTTGTCATAAGAGAGCCATTCATCTCATGCTCCCACTTGGAATGCAGAACCTTCTTCTTGACTCAAGGGGCCCTGCTGAATGACAAACATTCTAATGGAACCATTAAAGACAGAAGCCCATATCGAACCCTGATGAGCTGTCCTGTTGGTGAAGTTCCCTCTCCATACAACTCAAGGTTCGAGTCAGTTGCTTGGTCAGCAAGTGCTTGCCATGATGGCATCAGTTGGCTGACAATTGGAATTTCTGGCCCAGACAATGGGGCAGTGGCTGTGCTGAAATACAATGGCATAATAACAGACACTATCAAGAGTTGGAGAAACAACATATTGAGAACACAAGAGTCTGAATGTGCATGCGTGAATGGCTCTTGCTTTACTGTAATGACCGATGGACCAAGTAATGGGCAGGCCTCATACAAGATCTTCAAGATAGAAAGGGGGAAAGTAGTCAAATCAGTCGAGTTGAATGCCCCTAATTATCACTACGAGGAATGCTCCTGTTATCCTGATTCTGGTGAAATCACATGTGTGTGCAGGGATAATTGGCATGGCTCGAATCGACCGTGGGTGTCTTTCAATCAGAATCTGGAGTATCAAATAGGATACATATGCAGTGGGATTTTCGGAGACAATCCGCGCCCTAATGATAGGACAGGCAGTTGTGGTCCAGTATCTTCTAATGGAGCAAATGGGGTAAAAGGGTTTTCATTTAAATACGGCAATGGTGTTTGGATAGGGAGAACTAAAAGCACTAGTTCAAGGAGCGGTTTTGAGATGATTTGGGATCCAAACGGATGGACCGGAACAGACAATAACTTCTCAGTAAAGCAAGATATCGTAGGAATAACTGATTGGTCAGGATATAGCGGGAGTTTTGTTCAGCATCCAGAACTGACCGGACTGGATTGTATGAGACCTTGCTTCTGGGTTGAATTAATCAGAGGGCGACCCAAAGAGAAC---ACAATCTGGACTAGTGGGAGCAGCATATCCTTTTGTGGTGTAAATAGTGACACTGTAGGTTGGTCTTGGCCAGACGGTGCTGAGTTGCCATTTACCATTGACAAG
>CY009894.1_Influenza_A_virus_(A/Swine/Spain/50047/2003(H1N1))_segment_6_complete_sequence
AATCCAAATCAGAAGATAATAACCATTGGTTCAATCTGTATGACAACTGGAATAGTCAGCTTAATATTACAAATTGGAAACCTAATATCAATATGGGCCAGCCACTCAATTCAAATTGGGAATCAGAATCAGCCTGAAATATGCAATCAAAGCGTCATTACGTACGAAAACAACACTTGGGTAAACCAGACATATGTTAACATCAACAACACTAATTTTGTTGCTGAACAGAAAGTAGTTTCAGTAAAATTAGCGGGCAATTCCTCTCTCTGCCCTGTTAGTGGATGGGCTATATACAGTAAAGATAATAGTGTAAGAATCGGTTCCAAGGGGGATGTGTTTGTCATGAGAGAGCCATTCATCTCATGCTCCCACTTAGAATGCAGAACTTTCTTCTTGACTCAAGGGGCCCTGCTGAATGACAAACATTCTAATGGAACCATTAAGGACAGAAGCCCATATAGAACCCTGATGAGCTGTCCTATTGGTGAAGTTCCTTCTCCATATAACTCAAGGTTTGAGTCAGTTGCTTGGTCAGCAAGTGCTTGCCATGATGGCACCAGTTGGCTAACAATTGGAATTTCTGGCCCAGATAATGGGGCAGTGGCTGTGCTGAAATACAATGGCATAATAACAGACACTATCAAGAGTTGGAGGAACAACATATTAAGAACACAAGAGTCTGAATGTGCGTGCGTGAATGGTTCTTGCTTTACTGTAATGACCGATGGACCAAGTAATGGGCAGGCCTCATACAAGATCTTTAAGATAGAAAAGGGGAAAGTAGTCAAATCAGTCGAGTTGAATGCCCCCAATTATCACTATGAGGAATGCTCCTGTTATCCTGAGTCTGGTGAAATCACATGTGTGTGCCGAGATAATTGGCATGGCTCAAATCGGCCGTGGGTGTCTTTCAATCAAAATCTGGAGTATCAAATAGGATACATATGCAGTGGGATTTTCGGGGACAATCCGCGTCCTAATGATAGGACAGGCAGTTGCGGTCCAGTATTTTCTAATGGAGCAAATGGGGTAAAAGGATTTTCGTTTAAATATGGCAATGGTGTTTGGATAGGGAGAACCAAAAGCACTAGTTCAAGGAGCGGTTTTGAGATGATTTGGGATCCAAACGGATGGACCAGAACAGACGATAATTTCTCAGTAAAGCAAGATATCATAGGAATGACTGATTGGTCAGGATATAGCGGGAGTTTTGTTCAGCATCCAGAATTGACCGGACTGGATTGTATGAGACCTTGCTTTTGGGTTGAACTAATCAGAGGGCGACCCAAAGAGAAC---ACAATCTGGACTAGCGGGAGCAGCATATCTTTTTGCGGTGTAAATAGTGACACAGTGAGTTGGTCTTGGCCAGACGGTGCTGAGTTGCCATTTACCATTGACAAG
>CY037954.1_Influenza_A_virus_(A/swine/England/WVL16/1998(H1N1))_segment_6_sequence
AATCCAAATCAGAAGATAATAACCATTGGTTCGATTTGTATGACAATTGGAATAGCCAGCTTGATATTACAAATTGGAAACATAATCTCAATATGGATTAGCCATTCAATTCAGGTTGGGAATCAAAATCAGCCTGGAACATGCAATAAAAGCGTCATTACTTATGAAAACAACACTTGGGTAAATCAGACATATGTAAACATCAGCAACACCAAATTTGTTGCTGAACAGACTGTAGTTTCAATGAAATTGGCGGGCAATTCCTCTCTCTGCCCTGTTAGTGGATGGGCCATATACAGTAAAGATAATAGTGTAAGAATTGGCTCCAGGGGGGATGTGTTTGTCATAAGAGAGCCATTCATCTCATGCTCCCACTTGGAATGCAGAACCTTCTTCTTGACTCAAGGGGCCCTGCTGAATGACAAACATTCTAATGGGACCATTAAAGACAGAAGCCCATATCGAACCCTGATGAGCTGTCCTGTTGGTGAAGTTCCCTCTCCATACAACTCAAGGTTCGAGTCAGTTGCTTGGTCAGCAAGCGCTTGCCATGATGGCATCGGTTGGCTGACAATTGGAATTTCCGGCCCAGACAATGGGGCAGTGGCTGTGCTGAAATACAATGGCATAATAACAGACACTATCAAGAGTTGGAGAAACAACATATTGAGAACACAAGAGTCTGAATGTGCATGCGTGAATGGTTCTTGCTTTACTGTAATGACCGATGGACCAAGTAATGGGCAGGCCTCATACAAGATCTTCAAAATAGAAAGGGGGAAAGTAGTCAAATCAGTCGAGTTGAATGCTCCTAATTATCACTACGAGGAATGCTCCTGTTATCCTGATTCTGGTGAAATCACATGTGTGTGCAGGGATAATTGGCATGGTTCGAATCGACCGTGGGTGTCTTTCAATCAGAATCTGGAGTATCAAATAGGGTACATATGCAGTGGGATTTTCGGAGACAATCCGCGTCCTAATGATAGGACAGGCAGTTGTGGTCCAGTATCTTCTAATGGAGCAAATGGGGTAAAAGGGTTTTCATTTAAGTACGGCAATGGTGTTTGGATAGGGAGAACTAAAAGCACTAGTTCAAGGAGCGGTTTCGAGATGATTTGGGATCCAAACGGATGGACTGGAACAGACAATGACTTCTCAGCAAAGCAAGATATCGTAGGAATAACTGATTGGTCAGGATATAGCGGGAGTTTTGTTCAGCATCCAGAACTGACCGGACTGGATTGCATGAGACCTTGTTTCTGGGTTGAATTAATCAGAGGGCGACCCAAAGAGAAC---ACAATCTGGACTAGTGGGAGCAGCATATCCTTTTGTGGTGTAAATAGTGACACTGTAGGTTGGTCTTGGCCAGACGGTGCTGAGTTGCCATTTACCATTGACAAG
>DQ150427.2_Influenza_A_virus_(A/swine/MI/PU243/04_(H3N1))_neuraminidase_(NA)_gene_complete_cds
AATACAAATCAAAAAATAATAACCATTGGAACAGCCTGTCTGATAGTCGGAATAATTAGTCTATTATTGCAGATAGGAGATATAGTCTCGTTATGGATAAGCCATTCAATTCAGACTGGAGAGAAAAACCACTCTCAGATATGCAGTCAAAGTGTCATTACATATGAAAACAACACATGGGTGAACCAAACTTATGTAAACATTGGCAATACCAATATTGCTGATGGACAGGGAGTAAATTCAATAATACTAGCGGGCAATTCCTCTCTTTGCCCAGTAAGTGGATGGGCCATATACAGCAAAGACAATAGCATAAGGATCGGTTCCAAAGGAGACATTTTTGTCATAAGAGAACTATTTATCTCATGCTCTCATTTGGAGTGCAGAACTTTTTATCTGACCCAAGGTGCTTTGCTGAATGACAAGCATTCTAATGGAACCGTCAAAGACAGGAGTCCTTATAGAACCTTAATGAGCTGCCCGATTGGTGAAGCTCCTTCTCCGTACAATTCAAGGTTCGAATCAGTTGCTTGGTCAGCAAGTGCATGCCATGACGGAATGGGATGGCTGACAATCGGAATTTCCGGCCCAGATAATGGAGCAGTGGCTGTTTTGAAATACAATGGGATAATAACAGATACAATAAAAAGTTGGAGGAACAAAATACTAAGAACACAAGAATCAGAATGTGTCTGTATAAACGGTTCGTGTTTCACTATAATGACTGATGGCCCAAGCAATGGGCAGGCCTCATACAAAATATTCAAAATGAAGAAAGGGAAAATTATTAAATCAGTGGAGATGAATGCACCTAATTACCACTATGAGGAATGCTCCTGTTACCCTGATACAGGCAAAGTGGTGTGCGTGTGCAGAGACAATTGGCATGCTTCGAATAGACCGTGGGTCTCTTTCGATCAGAACCTTAATTATCAGATAGGGTACATATGTAGTGGGGTTTTCGGTGATAACCCGCGTTCTAATGATGGGAGAGGCGATTGTGGGCCAGTACTTTCTAATGGAGCTAATGGAGTGAAAGGATTCTCATTTAGGTATGGCAATGGCGTTTGGATAGGAAGAACTAAAAGCATCAGCTCTAGAAGTGGATTTGAGATGATTTGGGATCCGAATGGATGGACGGAAACCGATAGTAGTTTCTCGATAAAGCAGGATGTTATAGCATTAACTGATTGGTCAGGATACAGTGGGAACTTTGTCCAACATCCCGAATTAACAGGAATGAACTGCATAAAGCCTTGTTTCTGGGTAGAGTTAATCAGAGGACAGCCCAAGGAGAGA---ACAATCTGGACTAGTGGAAGCAGCATTTCTTTCTGTGGTGTAGACAGTGAAACCGCAAGCTGGTCATGGCCAGACGGAGCTGATCTGCCATTCACTATTGACAAG
>EU604690.1_Influenza_A_virus_(A/swine/OH/511445/2007(H1N1))_segment_6_neuraminidase_(NA)_gene_complete_cds
AATACAAATCAAAGAATAATAACCATTGGGACAGTCTGTCTGATAGTTGGAATAGTTAGTCTATTATTGCAGATAGGAAATATAGTCTCATTATGGATAAACCATTCAATTCAGACTGGAAAAAGAAACCACCCTGAAACATGCAGCCAAAATGTCATTACATATGAAAACAACACATGGGTGAACCAAACTTATGTAAACATCAGCAATACCAACATTGTTGATGGACAGGGCGTAACTTCAATAATACTAGCCGGCAATTCCTCTCTTTGTCCAATAAGTGGGTGGGCTATATACAGCAAAGACAACAGCATAAGAATTGGTTCCAAAGGAGACATTTTTGTCATAAGAGAACCATTCATTTCATGCTCTCACTTGGAGTGCAGAACTTTTTTTCTGACCCAAGGTGCTTTGCTGAATGACAGGCATTCTAATGGAACCGTCAAGGACAGGAGTCCTTATAGAACCTTAATGAGCTGCCCGATTGGTGAAGCTCCATCTCCTTATAATTCAAGGTTCGAATCAGTTGCTTGGTCAGCAAGTGCATGCCATGATGGAATGGGGTGGCTAACAATCGGGATTTCCGGTCCAGATAATGGAGCAGTAGCTGTTTTGAAATACAATGGTATAATAACAGATACAATAAAAAGTTGGAGAAACAAAATACTAAGAACACAAGAATCAGAATGTGTTTGTATAAACGGTTCATGTTTCACTATAATGACTGATGGCCCAAGCAATGGGCAGGCCTCGTACAAAATATTCAAAATGGAGAAAGGGAAGATTATTAAGTCAGTTGAGCTGGATGCACCTAACTACCACTATGAGGAATGCTCCTGTTACCCTGATACAGGCAAGGTGGTGTGTGTGTGCAGAGACAATTGGCATGCTTCGAATCGACCATGGGTTACTTTTGATCAGAATCTTAATTATCAGATTGGGTACATATGCAGTGGGGTTTTCGGTGATAACCCGCGTTCTAATGATGGGAAAGGCAATTGTGGCCCAGTACCTTCTAATGGAGCAAATGGAGTGAAAGGATTCTCATTTAGATATGGCAATGGTGTTTGGATAGGAAGAACTAAAAGTATCAGTTCTAGAAGTGGATTTGAGATGATTTGGGATCCAAATGGATGGACGGAAACTGATAGTAGTTTCTCTATAAAGCAGGATATCATAGCATTAACTGATTGGTCAGGATACAGTGGAAGTTTTGTCCAGCATCCCGAATTAACAGGAATGAACTGCATAAAGCCTTGTTTCTGGGTAGAGTTAATCAGAGGACAACCCAAGGAGAGC---ACAATCTGGACTAGTGGAAGCAGCATTTCTTTCTGTGGCGTGGACAGTGAAACCGTAAGCTGGTCATGGCCAGACGGAGCTGATTTGCCATTCACCATTGACAAG
>AB434394.1_Influenza_A_virus_(A/swine/Hokkaido/2/1981(H1N1))_NA_gene_for_neuraminidase_complete_cds
AATACAAATCAAAGAATAATAACCATTGGGACAATCTGTCTAATAGTTGGAATAATTAGTCTATTATTGCAGATAGGGAATATAGTCTCGTTATGGATAAGCCATTCAATTCAGACAGGAGAAAGAAGCCACCCTGAGGTATGCAACCAAAGTGTCATTACATATGAAAACAACACATGGGTGAACCAAACTTATGTAAACATTAGCAATACCAATATTGCTGCTGAGCAAGGTGTGACTCCAATAATACTAGCCGGCAATTCCTCTCTTTGCCCAATCAGTGGGTGGGCTATATACAGCAAAGATAATAGCATAAGGATTGGTTCCAAAGGAGACATTTTTGTCATGAGAGAGCCATTCATTTCATGCTCTCACTTGGAGTGCAGAACCTTTTTTCTGACCCAAGGCGCTTTGCTGAATGACAGGCATTCTAATGGAACCGTCAAGGACAGAAGTCCTTATAGAACTTTAATGAGCTGCCCGATCGGTGAAGCTCCATCTCCGTACAATTCAAGGTTCGAATCAGTTGCTTGGTCAGCAAGTGCATGCCATGATGGAATGGGATGGCTGACAATCGGGATTTCCGGTCCAGATAATGGAGCAGTGGCTGTTTTAAAATACAATGGCATAATAACAGATACAATAAAAAGTTGGAGAAACAAAATATTAAGAACACAAGAGTCTGAATGTGTTTGTATGAACGGTTCGTGTTTTACTATAATGACTGACGGCCCAAGCAATGGGCAAGCCTCGTACAAAATATTTAGAATGGAGAAAGGGAAGATTATTAAGTCAATTGAGCTGGATGCACCTAATTACCACTATGAGGAATGCTCCTGTTACCCTGATACAGGCAAAGTGGTGTGTGTGTGCAGAGATAATTGGCATGCTTCGAATCGACCATGGGTCTCTTTCGATCAGAATCTTGAATATCAAATAGGGTACATATGCAGTGGGGTTTTCGGTGATAACCCTCGTTCTAATGATGGGAAAGGCAATTGTGGCCCAGTACTTTCTAATGGAGCAAATGGGGTGAAGGGGTTTTCATTTAGGTATGGCAATGGTGTTTGGATAGGAAGAACTAAAAGTATCAGCTCTAGAAGCGGATTTGAGATGATTTGGGATCCTAATGGTTGGACAGAAACTGATAGTAGCTTCTCTACGAAGCAAGATATTATAGCATTAACTGATTGGTCGGGGTACAGTGGAAGTTTTGTCCAACACCCTGAATTAACAGGAATGAATTGCATAAGGCCTTGTTTCTGGGTAGAATTAATCAGAGGGCAACCCAAGGAGAGT---ACAATCTGGACTAGTGGAAGCAGCATTTCTTTCTGTGGCGTGAACAGTGAAACTGCAAGCTGGTCATGGCCAGACGGAGCTGATCTGCCATTCACCATTGACAAG
>CY022335.1_Influenza_A_virus_(A/swine/Iowa/17672/1988(H1N1))_segment_6_complete_sequence
AATACAAATCAAAGAATAATAACCATTGGGACAGTCTGTCTGATAGTTGGAATAGTTAGTCTATTATTGCAGATAGGAAATATAGTCTCGTTATGGATAAGCCATTCAATTCAGACTGGAGAAAAAAACCACCCTGAGATATGCAGCCAAAATGTCATTACATATGAAAACAACACATGGGTGAACCAAACTTATGTAAACATTAGCAATACCAACATTGTTGATGGACAAGGCGTGACTTCAATAATACTAGCCGGCAATTCCTCTCTTTGCCCAATAAGTGGGTGGGCTATATACAGCAAAGACAATAGCATAAGGATTGGTTCCAAAGGAGACATTTTTGTCATAAGAGAACCATTCATTTCATGCTCTCACTTGGAGTGCAGAACCTTTTTTCTGACCCAAGGTGCTTTGCTGAATGACAGGCATTCTAATGGAACCGTCAAGGACAGGAGTCCTTATAGAACCTTAATGAGCTGCCCGATTGGTGAAGCTCCATCTCCGTATAATTCAAGGTTCGAATCAGTTGCTTGGTCAGCAAGTGCATGCCATGATGGAATGGGATGGCTAACAATCGGGATTTCCGGTCCAGATAATGGAGCAGTGGCTGTTTTGAAATACAATGGTATAATAACAGATACAATAAAAAGTTGGAGAAACAAAATACTAAGAACACAAGAGTCAGAATGTGTTTGTATAAACGGTTCATGTTTTACTATAATGACTGATGGCCCAAGCAATGGGCAGGCCTCGTACAAAATATTCAAAATGGAGAAAGGGAAGATTATTAAGTCAGTTGAGCTGGATGCACCTAATTACCACTATGAGGAATGCTCCTGTTACCCTGATACAGGCAAAGTGGTGTGTGTGTGCAGAGACAATTGGCATGCTTCGAATCGACCATGGGTCTCTTTCGATCAGAATCTTGATTATCAGATAGGGTACATATGCAGTGGGGTTTTCGGTGATAACCCGCGTTCTAATGATGGGAAAGGCAATTGTGGCCCAGTACTTTCTAATGGAGCAAATGGAGTGAAAGGATTCTCATTTAGATATGGCAATGGTGTTTGGATAGGAAGAACTAAAAGTATCAGCTCTAGAAGTGGATTTGAGATGATTTGGGATCCAAATGGATGGACGGAAACTGATAGTAGTTTCTCTATAAAGCAGGATATTATAGCATTAACTGATTGGTCAGGATACAGTGGAAGTTTTGTCCAACATCCCGAATTAACAGGAATGAACTGCATAAGGCCTTGTTTCTGGGTAGAGTTAATCAGAGGACAACCCAAGGAGAGC---ACAATCTGGACTAGTGGAAGCAGCATTTCTTTCTGTGGCGTGGACAGTGAAACCGCAAGCTGGTCATGGCCAGACGGAGCTGATCTGCCATTCACCATTGACAAG
>CY037985.1_Influenza_A_virus_(A/swine/France/WVL4/1985(H1N1))_segment_6_sequence_tr
AATCCAAATCAGAAGATAATAACCACTGGGTCAATCTGTATGACAATTGGAATAGCCAGCTTGATATTACAAATTGGAAACATAATCTCAATATGGGTTAGCCATTCAATTCAAATTGGGAATCAAAACCAGCCTGAAACATGCAATCAAAGCGTCATTACTTACGAAAACAACACTTGGGTAAATCAGACATATGTTAACATCAGCAATACCAATTTTGTTGCTGAACAGGCAGTAGTTTCAGTGAAATTAGCGGGCAATTCCTCTCTCTGCCCTATTAGTGGGTGGGCTATATACAGTAAAGATAATGGTGTAAGAATTGGTTCCAAGGGGGATGTGTTTGTCATAAGAGAGCCATTCATTTCATGCTCCCACTTGGAATGCAGAACCTTCTTCCTGACTCAAGGGGCCCTGCTGAATGACAAACATTCTAATGGAACCGTTAAAGACAGAAGCCCTTACAGAACCTTGATGAGCTGTCCTGTTGGTGAAGTTCCCTCTCCATACAACTCAAGGTTTGAGTCAGTCGCTTGGTCAGCAAGTGCTTGTCATGATGGCATCAGTTGGCTGACAATTGGAATTTCTGGCCCAGACAATGGGGCTGTGGCTGTGTTGAAATACAATGGCATAATAACAGACACTATCAAGAGTTGGAGAAACAACATATTGAGGACACAAGAGTCTGAATGTGCATGCGTGAATGGTTCTTGCTTTACTGTAATGACCGATGGACCAAGTAATGGGCAGGCCTCATACAAGATCTTCAAGATAGAAAAGGGGAAAGTAGTCAAATCAGTCGAGTTGAATGCCCCTAATTATCACTACGAGGAATGCTCCTGTTATCCTGATTCTGGCGAAATCACATGTGTGTGCAGGGATAATTGGCATGGCTCGAATCGACCGTGGGTGTCTTTCAATCAGAATCTGGAGTATCAAATAGGATACATATGCAGTGGGATTTTCGGAGACAATCCGCGCCCTAATGATGGGACAGGCAGTTGTGGTCCAGTATCTTCTAACGGAGCGAATGGAGTAAAAGGGTTTTCGTTTAAATACGACAATGGTGTTTGGATAGGGAGAACTAAAAGCACTAGTTCAAGGAGCGGCTTTGAGATGATTTGGGATCCAAACGGATGGACCGAAACAGACAGTAGCTTCTCAGTAAAGCAAGATATCGTAGGAATAACTGATTGGTCAGGATATAGCGGGAGTTTTGTTCAGCATCCAGAATTGACAGGACTGGATTGTATGAGACCTTGCTTCTGGGTTGAACTAATCAGAGGGCGACCCAAAGAGAAC---ACAATCTGGACTAGTGGGAGCAGCATATCTTTCTGTGGTGTAAATAGTGACACTGTGGGTTGGTCTTGGCCAGACGGTGCTGAGTTGCCATTCACCATTGACAAG
>FJ415611.1_Influenza_A_virus_(A/swine/Zhejiang/1/2007(H1N1))_segment_6_neuraminidase_(NA)_gene_complete_cds
AATCCAAATCAGAAGATAATAACCATTGGTTCGATCTGTATGACAATTGGAATAGCCAGCTTGATATTACAAATTGGAAACATAATATCAATATGGATCAGCCACTCAATTCAAACTGGGAATCAGAATAAGCCTGAAATATGCAATCAAAACGTCATTACTTACGAAAACAACACTTGGGTCAACCAGACATATGTTAACATCAGCAACACTAATTTTGTTGCTGAACAGGCAGTAGCTTCAGTGAAATTAGCGGGCAATTCCTCTCTCTGTCCTGTTAGTGGATGGGCTATATACAGTAAAGATAATAGTGTAAGAATCGGTTCCAAGGGGGATGTGTTTGTCATAAGGGAGCCATTCATTTCATGCTCCCACTTGGAATGCAGAACTTTCTTCTTAACTCAAGGGGCCCTTCTGAATGACAAACATTCTAACGGAACCATTAAGGACAGAAGCCCATATCGAACCTTGATGAGCTGTCCTATTGGTGAAGTTCCTTCTCCATACAACTCAAGGTTTGAGTCAGTCGCTTGGTCAGCAAGTGCCTGCCATGATGGCACAAGTTGGCTAACAATTGGAATTTCTGGCCCAGATAATGGGGCAGTGGCTGTGCTGAAATACAATGGCATAATAACAGACACTATCAAGAGTTGGAGAAAAAACATATTAAGAACACAAGAGTCTGAATGTGCATGCGTTAATGGTTCTTGCTTTACAGTAATGACTGATGGACCAAGTAATGGGCAGGCCTCGTACAAGGTCTTTAAGATAGAAAGGGGAAAAGTAGTCAAATCAGTCGAGTTAAATGCCCCTAATTATCACTATGAGGAATGCTCCTGTTATCCTGAATCTGGTGAAATCACATGTGTGTGTAGGGATAATTGGCATGGCTCAAATCGGCCGTGGGTGTCATTTAATCAGAATCTGGAATATCAAATGGGATACATATGCAGTGGGATTTTCGGAGATAATCCACGCCCTAATGATAAAACAGGCAGTTGTGGTCCAGTATTTTCTAATGGAGCAAATGGGGTAAAAGGATTTTCGTTTAAATACGGCAATGGTGTTTGGATAGGGAGAACCAAAAGCACTAGTTCAAGGAGGGGTTTTGAGATGATTTGGGATCCAGACGGATGGACCAGAACAGACGATAAATTCTCAGTAAAGCAAGATATCATAGGAATAACTGATTGGTCAGGATACAGTGGGAGTTTTGTTCAACATCCAGAATTGACCGGACTGGACTGTATGAGGCCTTGCTTTTGGGTTGAACTAATCAGAGGGCGACCCAAAGAGAAC---ACAATCTGGACTAGCGGGAGTAGCATATCCTTTTGTGGTGTAAATAGTGACACAGTGGGTTGGTCTTGGCCAGACGGTGCTGAGTTGCCATTCACCATTGACAAG
>AB434298.1_Influenza_A_virus_(A/swine/Ratchaburi/NIAH550/2003(H1N1))_NA_gene_for_neuraminidase_complete_cds
AATCCAAATCAGAAGATAATAATCATTGGTTCAGTTTGTATGACGATTGGAATAGCCAGCTTGATATTACAAATTGGGAACATAATCTCAGTATGGATTAGCCATTCAATTCAAATTGGGAATAAAAATCAGCCTGAAACATGCAACCAAAGCGTCATTACCTACGAAAACAACACTTGGGTAAATCAGACATATGTTAACATCAGCAACACCAATTTTGTTGCTGAACAGGCAGTAGTTTCAGTGAAATTAGCAGGCAATTCCTCTCTCTGCCCTGTTAGTGGATGGGCTATATACAGTAAAGATAATAGTGTAAGAATCGGTTCCAAGGGGGATGTGTTTGTCATAAGAGAGCCATTCATCTCATGCTCTCACTTGGAGTGCAGAACCTTCTTCTTGACTCAAGGTGCTCTTTTGAATGACAAACATTCTAATGGAACAATTAAAGACAGAAGCCCATTTCGAACCCTGATGAGCTGTCTCGTTGGTGAAGTTCCTTCTCCATACAACTCAAGGTTTGAGTCAGTCGCTTGGTCAGCGAGTGCTTGCCATGATGGTACCGGTTGGCTGACAATTGGAATTTCTGGCCCAGACAATGGGGCAGTGGCTGTGCTGAAATACAATGGCATAATAACAGACACTATAAAGAGTTGGAGAAACAACATATTGAGAACACAAGAATCTGAATGTGCATGTGTGAATGGTTCTTGCTTTACTGTAATGACAGATGGACCTAGTAATGGGCAGGCTTCATACAAGATCTTCAAGATAGAAAGGGGGAAGGTAGTCAAATCAGTTGAGTTGAATGCCCCAAATTATCACTATGAGGAATGCTCCTGTTATCCTAATTCTGGTGAAATCACATGTGTGTGCAGGGATAATTGGCATGGCTCGAATCGACCGTGGGTGTCTTTCAATCAGAATCTGGAGTATCAAATAGGGTACATATGCAGTGGGATCTTCGGAGACAATCCGCGCCCCAATGATAGAACAGGCAGTTGCGGCCCAGTATCTTCTAATGGAGCAAATGGGGTAAAAGGATTTTCGTTTAAATACGGCAATGGTGTTTGGATAGGGAGAACTAAAAGCACTAGTTCAAGGAGTGGTTTTGAGATGATTTGGGATCCAAACGGATGGACCGAAACAGATAATAACTTCTCAGTAAAGCAAGATATCATAGGGATAACTGATTGGTCAGGATACAGCGGGAGTTTTGTCCAGCATCCAGAACTGACCGGACTGGACTGTATGAGACCTTGCTTCTGGGTTGAACTAATCAGAGGGAGACCCAAAGAGAAC---ACAATCTGGACTAGTGGGAGCAGCATATCCTTTTGTGGGGTGAACAGTGACACTGTGGGTTGGTCTTGGCCAGACGGTGCTGAGTTGCCATTTACTATTGACAAG
>CY037908.1_Influenza_A_virus_(A/swine/England/WVL10/1993(H1N1))_segment_6_sequence
AATCCAAATCAGAAGATAATAACCATTGGTTCGATCTGTATGACAATTGGAATAGCCAGCTTGATATTACAAATTGGAAACATAATCTCAATATGGATTAGCCATTCAATTCAAATTGGGAATCAAAATCAGCTTGAAACATGCAATCAAAGCGTCATTACTTACGAAAACAACACTTGGGTAAATCAGACATATGTTAACATCAGCAACACCAAATTTGTTGCTGAACAGACAGTAGTTTCAGTGAAATTGGCGGGTAATTCCTCTCTCTGCCCTGTTAGTGGGTGGGCTATATACAGTAAAGATAATAGTGTAAGAATTGGTTCCAAGGGGGATGTGTTTGTCATAAGAGAGCCATTCATCTCATGCTCCCACTTGGAATGCAGAACCTTCTTCTTGACTCAAGGGGCCCTGCTGAATGACAAACATTCTAATGGAACCATTAAAGACAGAAGCCCATATCGAACCCTGATGAGCTGTCCTGTTGGTGAAGTTCCCTCTCCATACAACTCAAGGTTCGAGTCAGTTGCTTGGTCAGCAAGTGCTTGCCATGATGGCATCAGTTGGCTGACAATTGGAATTTCTGGCCCAGACAATGGGGCAGTGGCTGTGCTGAAATACAATGGCATAATAACAGACACTATCAAGAGTTGGAGGAACAACATATTGAGAACACAAGAGTCTGAATGTGCATGCGTGAATGGTTCTTGCTTTACTGTAATGACCGATGGACCAAGTAATGGGCAGGCCTCATACAAGATCTTCAAGATAGAAAGGGGGAAAGTAGTCAAATCAGTCGAGTTGAATGCCCCTAATTATCACTACGAGGAATGCTCCTGTTATCCGGATTCTGGTGAAATCACATGTGTGTGCAGGGATAATTGGCATGGCTCGAATCGACCGTGGGTGTCTTTCAATCAGAATCTGGAGTATCAAATAGGATACATATGCAGTGGGATTTTTGGAGACAATCCGCGCCCTAATGATAGGACAGGCAGTTGTGGCCCAGTATCTTCTAATGGAGCAAATGGGGTAAAAGGGTTTTCATTTAAATACGGCAATGGTGTTTGGATAGGGAGAACTAAAAGCACTAGTTCAAGGAGCGGTTTTGAGATGATTTGGGATCCAAACGGATGGACCGGAACAGACAATAACTTCTCAGTAAAGCAAGATATCGTAGGAATAACTGATTGGTCAGGATATAGCGGGAGTTTTGTTCAGCATCCAGAACTGACCGGACTGGATTGTATGAGACCTTGCTTCTGGGTTGAATTAATCAGAGGGCGACCCAAAGAGAAC---ACAATCTGGACTAGTGGGAGCAGCATATCCTTTTGTGGTGTAAATAGTGACACTGTAGGTTGGTCTTGGCCAGACGGTGCTGAGTTGCCATTTACCATTGACAAG
>AB434322.1_Influenza_A_virus_(A/swine/Chonburi/NIAH589/2005(H1N1))_NA_gene_for_neuraminidase_complete_cds
AATCCAAACCAGAAGATAATAACCATTGGTTCAGTCTGTGTGACGATTGGACTAGCCAACTTGATATTACAAATTGGAAACATAATCTCAATATGGATTAGCCATCCAACTCAAATTGGGAATCAAAATCAGACTGAAGCATGCAACCAAAGAGTCATTACTTACGAAAACAATACTTGGGTAAATCAGACATATGTTAACATCAGCAACATCAATTTTGTTGCTAAACAGGCAGTAGTTTCAATGAAATTAGCGGGAAATTCCTCTCTCTGCCCTGTTAGTGGGTGGGCTATATATAGTAAGGATAATAGTGTAAGAATCGGTTCCAAGGGGGACGTGTTTGTCATAAGAGAGCCATTCATCTCATGCTCTAACTTTGAATGCAGAAACTTCTTCTTGACTCAGGGTGCCCTGCTGAATGACAAGCATTCTAATGGGACCATTAAAGACAGAAGCCCATATAGAACACTGATGAGCTGTCCTATTGGTGAAGTTCCTTCCCCATATAACTCAAGGTTTGAGTCAGTCGCTTGGTCAGCAAGTGCTTGCCATGATGGCACCAGTTGGCTGACAATTGGAATTTCTGGCCCAGACAATGGGGCAGTGGCTGTGCTGAAATACAATGGAATAATAACAGACACCATCAAGAGTTGGAGAAACAATATATTGAGAACACAAGAGTCTGAATGTGCATGTACGAATGGTTCTTGCTTTACTTTAATGACCGATGGACCTAGTAATGGGCAGGCCTCATATAAGATCTTCAAAATAGAAAAGGGAAAAATAGTCAAATCAGTCGAGTTGAATGCCCCTAATTATCACTACGAGGAATGCTCTTGTTACCCTGAGTCTGGTGAAATCACATGTGTGTGCAGGGATAACTGGCATGGCTCAAATCGACCGTGGGTGTCTTTCAATCAGAATCTGGAGTACCAAATAGGGTACATATGCAGTGGGGTTTTCGGAGACAATCCGCGCCCAAATGACAGAACAGGCAGTTGCGGTCCAGTATCTTCTAATGGAGCAAATGGGGTAAAAGGATTTTCCTTCAAATACGGCAATGGTGTTTGGATAGGGAGAACTAAAAGCACTAGTTCAAGGAGCGGGTTTGAGATGATTTGGGACCCCAACGGATGGACCGAAACTGACAATAATTTCTCAGTAAAGCAAGATATCATAGGAATAACTGATTGGTCAGGATACAGCGGGAGTTTTGTTCAGCACCCAGAACTGACCGGGATGGATTGTATGAGACCTTGCTTTTGGGTTGAACTAATCAGAGGGCGACCAAAAGAGAAC---ACAATCTGGACTAGTGGGAGCAGCATATCCTTCTGTGGTGTGAATAGCGACACTGTAGGTTGGTCTTGGCCAGACGGTGCTGAGTTGCCATTTACTATTGACAAG
>CY038025.1_Influenza_A_virus_(A/swine/Denmark/WVL9/1993(H1N1))_segment_6_sequence
AATCCAAATCAGAAGATAATAACCATTGGTTCGATCTGTATGACAATTGGAATAGCCAGCTTGATATTGCAAATTGGGAACATAATCTCAATATGGATTAGCCATTCAATTCAAATTGGGACTCAAAATCAGCCTGAAACATGCAATCAAAGCGTCATTACTTACGAAAACAACACTTGGGTAAATCAGACATATGTTAACATCAGCAACACCAATTTTGTTGCTGAACAGACAGTAGTTTCAATGAAATTAGCGGGCAATTCCTCTCTCTGCCCTGTTAGTGGGTGGGCTATATACAGTAAAGATAACAGTGTAAGAATCGGTTCCAAGGGGGATGTGTTTGTCATAAGAGAGCCATTCATCTCATGCTCCCACTTGGAATGCAGAACTTTCTTCTTGACTCAAGGGGCCCTGCTGAATGACAAACATTCTAATGGAACCATTAAAGACAGAAGCCCATATCGAACCCTGATGAGCTGTCCTGTTGGTGAAGTTCCCTCCCCATACAACTCAAGGTTTGAGTCAGTCGCTTGGTCAGCAAGTGCTTGCCATGATGGCACCAGTTGGCTGACAATTGGAATTTCTGGCCCAGACAATGGGGCAGTGGCTGTGCTGAAATACAATGGCATAATAACAGACACTATCAAGAGTTGGAGAAACAATATATTGAGAACACAAGAGTCTGAATGTGCGTGCGTGAATGGTTCTTGCTTTACTGTAATGACCGATGGACCAAGTAATGGGCAGGCCTCATACAAGATCTTCAAAATAGAAAGGGGGAAAGTAGTCAAATCAGTCGAGTTGAATGCCCCTAATTATCACTACGAGGAATGCTCCTGTTATCCTGAGTCTGGTGAAATCACATGTGTGTGCAGGGATAATTGGCATGGCTCAAATCGACCATGGGTGTCTTTCAATCAGAATCTGGAGTATAAAATAGGATACATATGCAGTGGGATTTTCGGAGACAATCCGCGTCCTAATGATAGAACAGGCAGTTGTGGTCCAGTATTTTCTAATGGAGCAAATGGGGTAAAAGGGTTTTCGTTTAAATACGGCAATGGTGTTTGGATAGGGAGAACTAAAAGCACTAGTTCAAGGAGCGGTTTTGAGATGATTTGGGATCCAAACGGATGGACTGGAACAGACAATAACTTCTCAGTAAAGCAAGATATCGTAGGAATAACTGATTGGTCAGGATATAGCGGGAGTTTCGTTCAGCATCCAGAACTGACCGGACTGGGTTGTATGAGACCTTGCTTTTGGGTTGAACTAATCAGAGGGCGACCCAAGGAGAAC---ACAATCTGGACTAGCGGGAGCAGCATATCCTTTTGTGGTGTAACTAGTGACACTGTGGGTTGGTCTTGGCCAGACGGTGCTGAGTTGCCATTTACCATTGACAAG
>GQ229266.1_Influenza_A_virus_(A/swine/Hong_Kong/NS837/2001(H1N1))_segment_6_neuraminidase_(NA)_gene_complete_cds
AATACAAACCAAAGAATAATAACCATAGGGACAGTCTGTCTGATAGTTGGAATAGTTAGCCTATTGTTGCAGATAGGAAATATAGTCTCATTATGGATAAGCCATTCAATTCAAATTGGAGAAAGAAATCACTCTGAGATATGCAACCAAAATACCATTATATATGAAAACAACACATGTATTAACCAAACTTATGTAAACATTAGCAATACCAACATTGCTGATAAACAGGGCATGACTTCAATAATACTAGCCGGCAATTCCTCTCTTTGCCCAATAAGTGGGTGGGCTATATATAGCAAAGACAATAGCATAAGGATTGGTTCCAAAGGAGACATTTTTGTCATAAGAGAACCATTCATTTCATGTTCTCACTTTGAGTGCAGAACCTTTTTTCTGACCCAAGGTGCTTTGCTAAATGACAAGCACTCTAATGGAACCGTCAAGGACAGGAGCCCCTACCGGACCTTAATGAGCTGCCCAATCGGTGAAGCTCCATCCCCGTATAATTCAAAATTCGAATCAGTTGCTTGGTCAGCAAGTGCATGCCATGATGGAATGGGATGGCTAACAATCGGGATTTCCGGTCCAGATAATGGAGCAGTGGCTGTCTTGAAATACAATGGTATAATAACAGATACAATAAAAAGTTGGAGAAACAAAATACTAAGAACACAAGAGTCAGAATGTGTTTGTATCAACGGTTCATGTTTTACTGTAATGACTGATGGCCCAAGTAATGGGCAAGCCTCATACAAAATATTCAAAATGGAGAAAGGGAAGATTATTAAGTCAGTTGAGCTGGATGCACCCAATTATCACTATGAGGAGTGCTCCTGTTACCCTGATACAGGCAAAGTGGTGTGTGTGTGCAGAGACAATTGGCATGCTTCAAATCGACCGTGGGTCTCTTTCGATCAGAATCTTGATTATCAGATAGGGTACATATGTAGTGGGGTTTTCGGTGATAACCCGCGTTCTAATGATGGGAAAGGCAATTGTGGCCCGGCACTTTCTAATGGAGCAAATGGAGTGAAAGGATTTTCATTTAGATATGGCAATGGTGTTTGGATAGGAAGAACTAAAAGTATCAGCTCTAGAAGTGGATTTGAGATGATTTGGGATCCAAATGGATGGACGGAAACTGATAGTAGTTTCTCTATGAAACAGGATATTATAGCATTAACTGATTGGTCAGGATATAGTGGAAGTTTTGTCCAACATCCTGAATTAACAGGAATGAACTGCATAAGGCCYTGTTTTTGGGTAGAGTTAATAAGAGGACAACCCAAGGAGAGC---ACAATCTGGACTAGTGGAAGYAGCATTTCTTTCTGTGGCGTGGACAGTRAAACCGCAAGCTGGTCATGGCCAGACGGRGCTGATCTGCCATTCACCATTGACAAG
>CY022479.1_Influenza_A_virus_(A/swine/Maryland/23239/1991(H1N1))_segment_6_complete_sequence
AATACAAACCAAAGAATAATAACCATCGGGACAGTCTGTCTGATAGTTGGAATAGTTAGTCTATTATTGCAGATAGGAAATATAGTCTCGTTATGGATAAGCCATTCAATTCAGACTGGAGAAAAAAACCACTCTGAGATATGCAACCAAAATATCATTACATATGAAAACAACACATGGGTGAACCAAACTTATGTAAACATTAGCAATACCAACATTGCTGATGGACAGGGCGTGACTTCAATAATACTAGCCGGCAATTCCTCTCTTTGCCCAATAAGTGGGTGGGCTATATACAGCAAAGACAATAGCATAAGGATTGGTTCCAAAGGAGACATTTTTGTCATAAGAGAACCATTCATTTCATGCTCTCACTTGGAGTGCAGAACCTTTTTTCTGACCCAAGGTGCTTTGCTAAATGACAGGCATTCTAATGGAACCGTCAAGGACAGGAGCCCTTACCGAACCTTAATGAGCTGCCCGATCGGTGAAGCTCCATCTCCGTATAATTCAAGATTCGAATCAGTTGCTTGGTCAGCAAGTGCATGCCATGATGGAATGGGATGGCTAACAATCGGGATTTCCGGTCCAGATAATGGAGCAGTGGCTGTTTTGAAATACAATGGTATAATAACAGATACAATAAAAAGTTGGAGAAACAAAATACTAAGAACACAAGAGTCAGAATGTGTTTGTATAAACGGTTCCTGTTTTACTATAATGACTGATGGCCCAAGCAATGGGCAAGCCTCGTACAAAATATTCAAAATGGAGAAAGGGAAGATTATTAAGTCAGTTGAGCTGGATGCACCTAATTACCACTATGAGGAATGCTCCTGTTACCCTGATACAGGCAAAGTGGTGTGTGTGTGCAGAGACAATTGGCATGCTTCAAATCGACCGTGGGTCTCTTTCGATCAGAATCTTGATTATCAGATAGGGTACATATGCAGTGGGGTTTTCGGTGATAACCCGCGTTCTAATGATGGGAAAGGCAATTGTGGCCCAGTACTTTCTAATGGAGCAAATGGAGTGAAAGGATTCTCATTTAGATATGGCAATGGTGTTTGGATAGGAAGAACTAAAAGTATCAGCTCTAGAAGTGGATTTGAGATGATTTGGGATCCAAATGGATGGACGGAAACTGATAGTAGTTTCTCTATAAAGCAGGATATTATAGCATTAACTGATTGGTCAGGATACAGTGGAAGTTTTGTCCAACATCCTGAATTAACAGGAATGAACTGCATAAGGCCTTGTTTTTGGGTAGAGTTAATCAGAGGACAACCCAAGGAGAGC---ACAATCTGGACTAGTGGAAGCAGCATTTCTTTCTGTGGCGTGGACAGTGAAACCGCAAGCTGGTCATGGCCAGACGGAGCTGATCTGCCATTCACCATTGACAAG
>KU976552.1_Influenza_A_virus_(A/swine/Mexico/AVX3/2011(H1N1))_segment_6_neuraminidase_(NA)_gene_complete_cds
AATCCAAATCAAAAGATAATAACCATTGTTTCAATCTGTATGACAATTGGAATAGCCAGCTTGGCATTACAAATTGGAAACATAGTATCGATATGGATTAGCCATTCAATTCAAATTGAGAATCAAAATCAGCATGAAACATGCAATCAAAGTGTCATTACATATGAAAACAACACTTGGGTAAATCAGACATATGTTAACATCAGCAACAACAATTTTGTTGCTGAACAGGCAACAATCTCAGTGAAATTAGCGGGGAATTCCTCTCTCTGTCCTGTCAGTGGATGGGCTATATACAGTAAAGATAACAGTGTTAGAATTGGTTCCAAGGGGGATGTGTTTGTCATAAGAGAGCCATTCATCTCATGCTCTCACTTGGAATGTAGAACCTTCTTTTTGACTCAAGGGGCCCTGCTGAATGACAAACATTCTAATGGAACCATCAAAGACAGAAGCCCATATAGAACTCTAATGAGCTGCCCTGTTGGTGAAGTTCCCTCTCCATACAACTCAAAATTTGAGTCAGTTGCTTGGTCAGCAAGTGCCTGCCATGATGGAATCAGTTGGCTGACAATTGGGATATCTGGCCCAGACAATGGGGCAGTGGCTGTGCTGAAATACAATGACATAATTACAGACACTATCAAGAGTTGGAAAAACAATATATTGAGAACACAAGAGTCTGAATGTGCATGCTTAAATGGTTCTTGCTTTACTGTAATGACCGATGGACCGAGCAATGGGCAGGCCTCATACAAGATCTTCAAAATAGAAAGGGGGAAAGTGGTCAAATCAGTCGAGCTGAATGCCCCTAATTATCACTACGAGGAATGCTCCTGTTATCCTGATTCTGGTGAAATCACATGTGTTTGCAGGGATAATTGGCATGGCTCGAATCGACCTTGGGTGTCCTTCAATCAGAGTCTGGGATATCAAATAGGATACATATGCAGTGGGGTTTTCGGAGACAACCCGCGCCCTAACGATAGGACAGGCAGTTGTGGCCCAGTGTCTTCTAATGGATCAAATGGGGTAAAAGGATTCTCTTTTAGATACGGCAATGGTGTTTGGATAGGGAGAACTAAAAGCACTAGTTCAAGGAGCGGTTTTGAGATGATTTGGGATCCAAACGGATGGACCGGAACGGATGCCAGCTTTTCAGTAAAGCAAGATATCGTAGGGATAACTGATTGGTCAGGATATAGCGGGAGTTTTGTTCAGCATCCAGAACTGACCGGATTGGATTGTATAAGACCTTGCTTCTGGGTTGAGCTAATCAGAGGGCGACCCAAAGAAAAC---ACAATCTGGACTAGCGGGAGTAGCATCTCCTTTTGCGGTGTAAGTAGTGACACTGTGGGCTGGTCTTGGCCAGACGGTGCTGAGTTGCCATTTACCATTGACAAG
>GQ132155.1_Influenza_A_virus_(A/Mexico/InDRE4114/2009(H1N1))_segment_6_neuraminidase_(NA)_gene_complete_cds
AATCCAAACCAAAAGATAATAACCATTGGTTCGGTCTGTATGACAATTGGAATGGCTAACTTAATATTACAAATTGGAAACATAATCTCAATATGGATTAGCCGCTCAATTCAACTTGGGAATCAAAATCAGATTGAAACATGCAATCAAAGCGTCATTACTTATGAAAACAACACTTGGGTAAATCAGACATATGTTAACATCAGCAACACCAACTTTGCTGCTGGACAGTCAGTGGTTTCCGTGAAATTAGCGGGCAATTCCTCTCTCTGCCCTGTTAGTGGATGGGCTATATACAGTAAAGACAACAGTGTAAGAATCGGTTCCAAGGGGGATGTGTTTGTCATAAGGGAACCATTCATATCATGCTCCCCCTTGGAATGCAGAACCTTCTTCTTGACTCAAGGGGCCTTGCTAAATGACAAACATTCCAATGGAACCATTAAAGACAGGAGCCCATATCGAACCCTAATGAGCTGTCCTATTGGTGAAGTTCCCTCTCCATACAACTCAAGATTTGAGTCAGTCGCTTGGTCAGCAAGTGCTTGTCATGATGGCATCAATTGGCTAACAATTGGAATTTCTGGCCCAGACAATGGGGCAGTGGCTGTGTTAAAGTACAACGGCATAATAACAGACACTATCAAGAGTTGGAGAAACAATATATTGAGAACACAAGAGTCTGAATGTGCATGTGTAAATGGTTCTTGCTTTACTGTAATGACCGATGGACCAAGTAATGGACAGGCCTCATACAAGATCTTCAGAATAGAAAAGGGAAAGATAGTCAAATCAGTCGAAATGAATGCCCCTAATTATCACTATGAGGAATGCTCCTGTTATCCTGATTCTAGTGAAATCACATGTGTGTGCAGGGATAACTGGCATGGCTCGAATCGACCGTGGGTGTCTTTCAACCAGAATCTGGAATATCAGATAGGATACATATGCAGTGGGATTTTCGGAGACAATCCACGCCCTAATGATAAGACAGGCAGTTGTGGTCCAGTATCGTCTAATGGAGCAAATGGAGTAAAAGGATTTTCATTCAAATACGGCAATGGTGTTTGGATAGGGAGAACTAAAAGCATTAGTTCAAGAAACGGTTTTGAGATGATTTGGGATCCGAACGGATGGACTGGGACAGACAATAACTTCTCAATAAAGCAAGATATCGTAGGAATAAATGAGTGGTCAGGATATAGCGGGAGTTTTGTTCAGCATCCAGAACTAACAGGGCTGGATTGTATAAGACCTTGCTTCTGGGTTGAACTAATCAGAGGGCGACCCAAAGAGAAC---ACAATCTGGACTAGCGGGAGCAGCATATCCTTTTGTGGTGTAAACAGTGACACTGTGGGTTGGTCTTGGCCAGACGGTGCTGAGTTGCCATTTACCATTGACAAG
>EU004442.1_Influenza_A_virus_(A/swine/Tianjin/01/04(H1N1))_segment_6_neuraminidase_gene_complete_cds
AATCCAAATCAGAAAATAATAACCATAGGATCAATCTGTATGGCAATAGGAATAATTAGTCTAATATTGCAAATAGGAAATATTGTTTCAATATGGATCAGCCACTCAATCCAAACTGGAAGTCAAAACTACACTGGAATATGCAACCAAAGAATCATTACCTATGAAAATAGCACCTGGGTAAATCAAACATATGTTAATATCAACAACACTAATGTTGTTGCTGGACAGGACACAACTTCAGTGGCATTAGCCGGCAATTCATCTCTTTGTCCTATCAGTGGGTGGGCTATATACAGCAAAGACAACAGCATAAGAATTGGTTCCAAAGGAGATGTTTTTGTCATAAGAGAACCTTTTATATCATGTTCTCACTTGGAATGCAGAACCTTTTTTCTGACCCAAGGTGCTCTATTAAATGACAAGCATTCAAATGGAACCGTTAAGGACAGAAGCCCTTATAGGGCCTTAATGAGCTGTCCTATAGGTGAAGCTCCGTCTCCCTACAATTCAAGGTTTGAATCAGTTGCTTGGTCAGCAAGCGCATGTCATGATGGCATGGGCTGGCTAACAATCGGAATTTCTGGTCCAGATGATGGAGCAGTGGCTGTACTAAAATACAACGGTATAATAACTGAAACCATAAAAAGTTGGAGGAAGCGAATATTAAGAACACAAGAGTCTGAATGTGTCTGTGTAAACGGTTCATGTTTTACCATAATGACCGATGGCCCGAATAATGGGCCTGCCTCGTACAAAATCTTCAAAATCGAGAAGGGGAAGATTACTAAATCAATAGAGTTGGATGCACCCAATTCTCATTACGAGGAATGTTCCTGTTACCCAGACGCCGGCACAGTGATGTGTGTGTGCAGAGACAATTGGCGTGGTTCGAATCGACCTTGGGTGTCTTTTAATCAAAGCCTGGATTATCAAATAGGATACATCTGCAGTGGTGTTTTTGGTGACAATCCGCGTCCCAAAGATGGAAAAGGCAGCTGTGATCCAGTAACTGTTGATGGAGCAGACGGAGTAAAGGGGTTTTCATACAGGTATGGTAATGGTGTTTGGATAGGAAGGACTAAAAGTAACAGCTCCAGAAGAGGATTTGAGATGATTTGGGATCCTAATGGATGGACAGATACCGATAGTAAATTCTTAGTGAAACAGGATGTAGTGGCAATGACTGATTGGTCAGGGTACAGCGGAAGCTTCGTTCAACATCCTGAACTAACAGGATTGGATTGTATGAGGCCTTGCTTCTGGGTTGAATTGATCAGAGGACGACCTAGAGAAAATACAACAATCTGGACTAGTGGGAGCAGCATTTCTTTTTGTGGCGTGAATGGTGATACTGCAAATTGGTCTTGGCCAGACGGTTCCGAGTTGCCATTCACCATTGACAAG
>KU976805.1_Influenza_A_virus_(A/swine/Mexico/AVX40/2012(H1N1))_segment_6_neuraminidase_(NA)_gene_complete_cds
AATCCAAATCAAAAGATAATAACCATTGGTTCAATCTGTATGACAATTGGGATAGCCAGCTTGGCATTACAAATTGGAAACATAGTGTCGATATGGATTAGCCATTCAATTCAAATTGAGAATAAAAATCAGCATGAAACATGCAATCAAAGTGTCATTACATATGAAAACAACACTTGGGTAAATCAAACATATGTTAACATCAGCAACAACAATTTTGTTGCTGAACAGGCAACAATCTCAGTGAAATTAGCGGGGAATTCCTCTCTCTGTCCTGTTAGTGGATGGGCTATATACAGTAAAGATAACAGTGTGAGAATTGGTTCCAGGGGGGATGTGTTTGTCATAAGAGAGCCATTCATCTCATGCTCTCACTTGGAATGTAGAACCTTCTTTTTAACTCAAGGGGCCCTGCTGAATGACAAACATTCTAATGGAACCATCAAAGACAGAAGCCCATATAGAACTCTAATGAGCTGTCCTGTTGGTGAAGTTCCCTCTCCATACAACTCAAAATTTGAGTCAGTTGCTTGGTCAGCAAGTGCTTGCCATGATGGAACCAGTTGGCTGACAATTGGGATATCTGGCCCAGACAATGGGGCAGTGGCTGTGCTGAAATACAATGACATAATTACAGACACTATCAAGAGTTGGAAAAACAATATATTGAGAACACAAGAGTCTGAATGTGCATGCTTAAATGGTTCTTGTTTTACTGTAATGACCGATGGACCGAGCAATGGGCAGGCCTCATACAAGATCTTCAAAATAGAAAGGGGGAAAGTGGTCAAATCAGTCGAGCTGAATGCCCCTAATTATCACTACGAGGAATGCTCCTGTTATCCTGATTCTGGTGAAATCACATGTGTTTGCAGGGATAATTGGCATGGCTCGAATCGACCTTGGGTGTCCTTCAATCAGAATCTGGGATATCAAATAGGATACATATGCAGTGGGGTTTTAGGAGACAACCCGCGCCCTGATGATAGGACAGGCAGTTGTGGCCCAGTATCTTCTAATGGATCAAATGGGGTAAAAGGATTTTCTTTTAGATACGGCAATGGTGTTTGGATAGGGAGAACTAAAAGCACTAGTTCAAGAAGCGGTTTTGAGATGATTTGGGATCCAAACGGATGGACCGGAACAGATACCAGCTTTTCGGTAAAGCAAGATATCGTAGGGATAACTGATTGGTCAGGATATAGCGGAAGTTTTGTTCAGCATCCAGAACTGACCGGATTGGATTGTATAAGACCTTGCTTCTGGGTCGAGCTAATCAGAGGGCGACCCAAAGAAAAC---ACAATCTGGACTAGCGGGAGCAGCATCTCCTTTTGCGGTGTAAGTAGTGACACTGTGAGCTGGTCTTGGCCAGACGGTGCTGAGTTGCCATTTACCATTGACAAG
>EU004450.1_Influenza_A_virus_(A/swine/Henan/01/06(H1N1))_neuraminidase_(NA)_gene_partial_cds
------------------ATAACCATAGGATCAATCTGTATGGCAATAGGAATAATTAGTCTAATATTGCAAATAGGAAATATTGTTTCAATATGGATCAGCCACTCAATCCAAACTGGAAGTCAAAACTACACTGGAATATGCAACCAAAGAATCATTACCTATGAAAATAGCACCTGGGTAAATCAAACATATGTTAATATCAACAACACTAATGTTGTTGCTGGACAGGACACAACTTCAGTGGCATTAGCCGGCAATTCATCTCTTTGTCCTATCAGTGGGTGGGCTATATACAGCAAAGACAACAGCATAAGAATTGGTTCCAAAGGAGATGTTTTTGTCATAAGAGAACCTTTTATATCATGTTCTCACTTGGAATGCAGAACCTTTTTTCTGACCCAAGGTGCTCTATTAAATGACAAGCATTCAAATGGAACCGTTAAGGACAGAAGCCCTTATAGGGCCTTAATGAGCTGTCCTATAGGTGAAGCTCCGTCTCCCTACAATTCAAGGTTTGAATCAGTTGCTTGGTCAGCAAGCGCATGTCATGATGGCATGGGCTGGCTAACAATCGGAATTTCTGGTCCAGATGATGGAGCAGTGGCTGTACTAAAATACAACGGTATAATAACTGAAACCATAAAAAGTTGGAGGAAGCGAATATTAAGAACACAAGAGTCTGAATGTGTCTGTGTAAACGGTTCATGTTTTACCATAATGACCGATGGCCCGAATAATGGGCCTGCCTCGTACAAAATCTTCAAAATCGAGAAGGGGAAGATTACTAAATCAATAGAGTTGGATGCACCCAATTCTCATTACGAGGAATGTTCCTGTTACCCAGACGCCGGCACAGTGATGTGTGTGTGCAGAGACAATTGGCATGGTTCGAATCGACCTTGGGTGTCTTTTAATCAAAACCTGGATTATCAAATAGGATACATCTGCAGTGGTGTTTTTGGTGACAATCCGCGTCCCAAAGATGGAAAAGGCAGCTGTGATCCAGTAACTGTTGATGGAGCAGACGGAGTAAAGGGGTTTTCATACAGGTATGGTAATGGTGTTTGGATAGGAAGGACTAAAAGTAACAGCTCCAGAAGAGGATTTGAGATGATTTGGGATCCTAATGGATGGACAGATACCGATAGTAAATTCTTAGTGAAACAGGATGTAGTGGCAATGACTGATTGGTCAGGGTACAGCGGAAGCTTCGTTCAACATCCTGAACTAACAGGATTGGATTGTATGAGGCCTTGCTTCTGGGTTGAATTGATCAGAGGACGACCTAGAGAAAATACAACAATCTGGACTAGTGGGAGCAGCATTTCTTTTTGTGGCGTGAATGGTGATACTGCAAATTGGTCTTGGCCAGACGGTTCCGAGTTGCCATTCACCATGA-----
>CY079546.2_Influenza_A_virus_(A/Switzerland/5165/2010(H1N1))_neuraminidase_(NA)_gene_complete_cds
AATCCAAATCAGAAGATAATAATCATTAGTTCGATCTGTTTGATAAATGGAATTACTAGCTTGATATTACAAATTGGGAACATAATCTCAATATGGATTAGCCATTCAATTCAAATTGGGAACCAAAATCAGACTGAAACATGCAGCCAAAACATCATTACTTATGAAAACAACACTTGGGTAAATCAGACATATGTTAACATCAGCAACAACAATTTTGTTGCTGAACAGGCAGTTGTCTCAATGAAGTTAGCGGGCAGTTCGCCTCTCTGCCCCGTTAGTGGGTGGGCTATATACAGTAAAGATAACAGTGTAAGAATCGGTTCCAAGGGGGATGTGTTTGTCATAAGAGAGCCATTCATCTCATGCTCCCACTTGGAATGTAGAACCTTCTTCTTGACTCAAGGGGCCCTGCTGAATGACAAACATTCTAATGGAACCATTAAAGACAGAAGCCCCTACCGAACCCTGATGAGCTGCCCTATTGGTGAAGTCCCCTCTCCATACAACTCAAGATTTGAGTCAGTTGCTTGGTCAGCAAGTGCTTGCCATGATGGAACCAGTTGGTTGACGATTGGAATTTCTGGCCCAGACAATGGGGCAGTGGCTGTATTGAAATACAATGACATAATCACAGACACTATCAAGAGTTGGAGAAATAACATATTGAGAACACAAGAGTCTGAATGTGTATGCGTAAATGGCTCTTGCTTTACTGTAATGACCGATGGACCAAGTAATGGGCAGGCCTCGTACAAGATCTTCAAAATAGAAAAGGGGAAAGTAGTCAAATCAGTCGAGTTGAATGCCCCTAATTATCACTATGAGGAATGTTCCTGTTATCCTGATTCTGGTGAAATCATATGTGTGTGCAGGGACAATTGGCATGGATCGAATCGACCGTGGGTGTCTTTCAATCAGAATCTGGAGTATCAAATAGGATACATATGCAGTGGAATTCTCGGAGATAATCCCCGCCCTAATGATAGAACAGGCAGTTGTGGTCCAGTATCACTTAATGGAGCTAATGGGGTAAAAGGGTTTTCGTTCAAATACGGCAATGGTGTTTGGATAGGGAGAACTAAAAGCAGTAGTTCAAGGAGCGGTTTTGAGATGATTTGGGATCCAAACGGATGGACTGAGACAGACAATAACTTCTTAGTAAAGCAAGATATCGTAGGGATGACTGACTGGTCAGGATACAGTGGCAGTTTTGTTCAGCATCCAGAACTAACCGGGATGAATTGTATGAGACCTTGCTTCTGGGTTGAACTGATCAGAGGGCGACCCAAAGAGAAC---ACAATCTGGACTAGCGGGAGCAGCATATCCTTTTGTGGTGTAAATAGTGATACTGTGGATTGGTCTTGGCCAGACGGTGCTGAGTTGCCATTTACCATTGACAAG
>DQ889687.1_Influenza_A_virus_(A/Iowa/CEID23/2005(H1N1))_neuraminidase_(NA)_gene_complete_cds
AATACAAATCAAAGAATAATAACCATTGGGACAGTTTGTCTGATAGTTGGAATAATTAGTCTATTGTTACAGATAGGAAACATGGTCTCGTTATGGATTAGCCATTCAATTCAGACCGGAGGGAAAAATCACACTGAGATGTGCAACCAAAATGTCATTACATATGTAAATAACACATGGGTGAACCGAACTTATGTAAACATTAGCAATACCAAAATTGTTAATGTACAGGACGTGGTTTCAGTAATACTAACCGGCAATTCCTCTCTTTGCCCAATAAGTGGGTGGGCTATATACAGCAAAGACAATAGCATAAGGATTGGTTCTAAAGGGGACATTTTTGTCATAAGAGAACCATTCATTTCATGCTCTCACTTGGAATGCAGAACTTTTTTTCTGACCCAAGGCGCTTTGCTGAATGACAAGCATTCTAATGGAACCGTCAAGGACAGGAGTCCCTATAGAACCTTAATGAGCTGCCCCATCGGTGAAGCTCCATCTCCGTATAACTCAAGGTTCGAATCAGTTGCTTGGTCAGCAAGTGCATGCCATGATGGGATGGGATGGCTAACAATCGGGATCTCCGGTCCAGATAATGGAGCAGTAGCTGTTTTAAAATACAACGGTATAATAACAGACACAATAAAAAGTTGGAGAAACAAAATATTAAGAACACAAGAGTCAGAATGTGTTTGTATGAACGGTTCTTGTTTTACTGTATTAACTGATGGCCCAAGCAATGGGCAAGCCTCGTACAAAATATTCAAAATGGAAAAAGGAAAAATAATTAAATCAATTGAGCTGGATGCACCCAATTACCACTATGAGGAATGCTCCTGTTATCCTGATGCAGGCAAAGTAATGTGTGTTTGCAGAGACAACTGGCATGCCTCGAACCGGCCATGGGTCTCTTTCGATCAGAATCTTGACTATCAGATAGGGTACATATGCAGTGGGGTTTTCGGTGATAACCCGCGTTCTAATGATGGAAAGGGCAATTGTGGCCCAGTACATTCTAATGGAGCAAATGGAGTGAAAGGATTCTCATATAGATATGGTAATGGTGTTTGGATAGGAAGAACTAAAAGTATCAACTCCAGAAGTGGGTTTGAGATGATTTGGGATCCAAATGGGTGGACTGGAACTGATAGTAGTTTCTCTATGAAGCAGGATATTATAGCATTAACTGATTGGTCAGGATACAGTGGAAGTTTTGTCCGGCATCCTGAATTAACAGGAATGAATTGCATAAGGCCTTGTTTCTGGGTAGAATTAATCAGAGGGCAACCCAAGGAAAAC---ACAATCTGGGCTAGCGGAAGCAGCATCTCTTTCTGTGGCGTAAATGGTGAAACCGCAAGCTGGTCATGGCCAGACGGAGCTGATCTGCCATTCACCATTGACAAG
>AF250356.2_Influenza_A_virus_(A/Brevig_Mission/1/18(H1N1))_neuraminidase_(NA)_gene_complete_cds
AATCCAAATCAAAAAATAATAACCATTGGGTCAATCTGTATGGTAGTCGGAATAATTAGCCTAATATTGCAAATAGGGAATATAATCTCAATATGGGTTAGCCATTCAATTCAAACTGGAAATCAAAACCATCCTGAAACATGCAACCAAAGCATCATTACCTATGAAAATAACACCTGGGTGAATCAAACATATGTTAACATTAGCAATACTAACGTTGTTGCTGGACAGGATGCAACTTCAGTGATATTAACCGGCAATTCCTCTCTTTGTCCCATCAGTGGGTGGGCTATATACAGCAAAGACAATGGCATAAGAATTGGTTCCAAAGGAGACGTTTTTGTCATAAGAGAGCCATTTATTTCATGCTCTCACTTGGAATGCAGGACCTTTTTTCTGACTCAAGGCGCCTTGCTGAATGACAAGCATTCAAATGGGACCGTCAAGGACAGAAGCCCCTATAGAACCTTAATGAGCTGCCCTGTTGGTGAAGCTCCGTCTCCGTACAATTCAAGGTTCGAATCGGTTGCTTGGTCAGCAAGTGCATGCCATGATGGCATGGGCTGGCTAACAATCGGAATTTCAGGTCCAGATAATGGAGCAGTGGCTGTATTAAAATACAACGGTATAATAACAGACACCATCAAAAGTTGGAGGAACAACATATTGAGAACGCAAGAGTCTGAATGTGCCTGTGTAAATGGTTCATGTTTTACTATAATGACCGATGGCCCAAGTAATGGGCAGGCCTCGTACAAAATTTTAAAGATAGAGAAGGGGAAGGTTACTAAATCAATTGAGTTGAATGCACCTAATTACCACTACGAGGAATGTTCCTGTTACCCTGATACAGGTAAAGTGATGTGTGTGTGCAGAGACAATTGGCATGGTTCGAATCGACCATGGGTGTCTTTCGATCAAAACCTGGATTATCAAATAGGGTACATCTGCAGTGGGGTTTTCGGTGACAATCCGCGTCCCAATGATGGAACAGGCAGCTGTGGTCCAGTGTCTTCTAATGGAGCAAATGGAATAAAGGGATTTTCATTTAGGTATGATAATGGTGTTTGGATAGGAAGAACTAAAAGTACCAGTTCCAGAAGCGGGTTTGAGATGATTTGGGATCCTAATGGATGGACAGAGACTGATAGTAGTTTCTCTGTGAGACAAGATATTGTAGCAATAACTGATTGGTCGGGGTACAGCGGGAGTTTCGTTCAACATCCTGAGCTAACAGGGCTGGACTGCATGAGGCCTTGCTTCTGGGTTGAATTAATCAGGGGACAACCTAAAGAGAAT---ACAATCTGGACTAGTGGGAGCAGCATTTCCTTTTGTGGCGTAAATAGTGATACTGTAGGTTGGTCTTGGCCAGACGGTGCTGAGTTGCCATTCAGCATTGACAAG
>CY009454.1_Influenza_A_virus_(A/Weiss/43(H1N1))_segment_6_complete_sequence
AATCCAAATCAGAAAATAATAACCATTGGATCAATCTGTATGGTAGTCGGAATAATTAGCCTAATATTGCAAATAGGGAATATTATCTCAATATGGATTAGCCATTCAATTCAAACTGGAAGTCAAAACCATACTGGAATATGCAACCAAAGCATCATTACCTATAAAAATAGCACCTGGGTAAATCAAACATATGTTAATATTAGCAACACTAACGTTGTTGCTGGAAAAGGCACAACTTCAGTGATATTAGCCGGCAATTCATCTCTTTGTCCTATCCGTGGGTGGGCTATATACAGCAAAGATAACGGCATAAGAATTGGTTCCAAAGGAGATGTTTTTGTCATAAGAGAGCCTTTTATTTCATGTTCTCACTTGGAATGCAGGACTTTTTTTCTGACCCAAGGCGCCCTGTTGAATGACAAGCATTCAAATGGGACCGTTAAGGACAGAAGCCCTTATAGGGCCTTGATGAGCTGCCCTGTCGGTGAAGCTCCGTCCCCGTACAATTCAAGGTTTGAATCGGTTGCTTGGTCAGCATGTGCATGTCATGATGGCATGGGCTGGCTAACAATCGGAATTTCTGGTCCAGATGATGAAGCAGTGGCTGTGTTAAAATACAACGGCATAATAACTGAAACCATAAAAAGTTGGAGGAAGAAAATATTGAGAACACAAGAGTCTGAATGTGTCTGTGTAAATGGTTCATGTTTTACTATAATGACCGACGGCCCGAGTGATGGGCCGGCCTCGTACAAAATTTTCAAGATCGAGAAGGGGAAGGTTACTAAATCAATAGAGTTGGATGCACCTAATTCTCACTACGAGGAATGTTCCTGTTACCCTGATACCGGCAAGGTGATGTGTGTGTGCAGAGACAATTGGCACGGTTCGAACCGACCATGGGTGTCTTTCGATCAAAATCTGGATTATCAAATAGGATACATCTGCAGTGGGGTTTTCGGTGACAATCCGCGTCCCAAAGATGGAAAAGGCAGCTGTGGTCCGGTGTATGTTGATGGAGCAAACGGAGTAAAGGGATTTTCATACAGGTATGGTAATGGTGTTTGGATAGGAAGGACTAAAAGTGACAGTTCCAGACAGGGGTTTGAGATGATTTGGGATCCTAATGGGTGGACAGAGACTGATAGTAATTTCTTTGTGAAACAAGATATAGTGGCTATGACTGATTGGTCAGGGTACAGCGGAAGTTTCGTTCAACATCCTGAGCTAACAGGGCTGGACTGTATGAGGCCTTGCTTCTGGGTTGAATTAATCAGGGGACGACCTAAAGAAAAA---ACAATCTGGACTAGTGGGAGCAGCATTTCTTTTTGTGGCGTGAATAGTGATACTGTAGACTGGTCTTGGCCAGACGGTGCCGAATTGCCATTCACCATTGACAAG
>EU139833.1_Influenza_A_virus_(A/swine/Iowa/15/1930(H1N1))_neuraminidase_(NA)_gene_complete_cds
AATACAAATCAAAAAATAATAACCATTGGGTCAATCTGTCTAATAGTTGGAATAACTAGCCTAATATTACAAATAGGGAATATAATCTCAATATGGATTAGCCATTCAATTCAAACTAGAGATCAAAACCATCCTGAAACATGCAACCAAAGCATCATTACCTATGAAAACAACACATGGGTGAATCAAACATATGTTAACATTAGCAATGCTAACATTGTTGCTGGACAGGATGCAACTTCAATGATATTAGCCGGCAATTCCTCTCTTTGCCCTATCAGTAGGTGGGCTATATACAGCAAAGACAATAGCATAAGAATTGGTTCCAAAGGAGACATTTTTGTCATAAGAGAACCGTTTATTTCATGCTCTCACTTGGAATGCAGAACCTTTTTTCTGACTCAAGGCGCTTTGCTGAATGACAAGCATTCAAATGGAACCGTCAAGGACAGAAGCCCTTATAGAACCTTAATGAGCTGCCCTATTGGTGAAGCTCCATCTCCGTACAATTCAAGGTTCGAATCGGTTGCTTGGTCAGCAAGTGCATGCCATGATGGCATGAGCTGGCTAACAATCGGAATTTCCGGTCCAGATAATGGAGCAGTGGCTGTATTAAAATACAATGGTATAATAACAGATACCATCAAAAGTTGGAGGAACAAAATATTGAGAACGCAAGAGTCTGAATGTGCCTGTGTAAATGGTTCATGTTTTACTATAATGACCGATGGCCCAAGTAATGGGCAGGCCTCGTACAAAATCTTCAAGATAGAGAAGGGGAGGATTATTAAATCAATTGAGTTGAATGCACCTAATTACCACTACGAGGAATGCTCCTGTTATCCTGATACAAGTAAAGTAATGTGTGTGTGCAGAGACAACTGGCATGGTTCGAACCGACCATGGGTGTCTTTCGATCAAAATCTGGATTATCAAATAGGATACATCTGCAGTGGGGTTTTCGGTGACAACCCACGTTCCAATGATGGAACAGGCAGCTGTGGTCCAGTGTCTTCTAATGGAGCAAATGGAGTAAAAGGATTTTCGTTTAGATATGGCAATGGTGTTTGGATAGGAAGAACTAAAAGTATCAGTTCCAGAAGCGGATTTGAGATGATTTGGGATCCTAATGGGTGGACAGAGACTGATAGTAGTTTCTCTGTGAAACAAGATATTGTAGCAATAACTGATTGGTCAGGGTACAGCGGGAGTTTCGTTCAACATCCTGAACTAACAGGACTGGACTGCATAAGGCCTTGCTTCTGGGTTGAGTTAATCAGAGGACAACCTAAGGAGAAC---ACAATCTGGACTAGTGGGAGCAGCATTTCCTTTTGTGGCGTGAATAGTGATACTGTAGGCTGGTCTTGGCCAGACGGCGCTGAGTTGCCATTCACCATTGACAAG
