# Supplementary material for: Re-evaluation of the evolution of influenza H1 viruses using direct PCA
Source: Sci Rep. 2019 Dec 17;9:19287. doi: 10.1038/s41598-019-55254-z (PMC6917806; doi:10.1038/s41598-019-55254-z)
Supplement: Supplementary file 1 — data set 1 [file 41598_2019_55254_MOESM1_ESM.zip › information/supplement/S2/seg7trim.fas]

>CY066960.1_Influenza_A_virus_(A/Aarhus/INS240/2009(H1N1))_segment_7_complete_sequence
ATGAGTCTTCTAACCGAGGTTGAAACGTACGTTCTTTCTATCATCCCGTCAGGCCCCCTCAAAGCCGAGATCGCGCAGAGACTGGAAAGTGTCTTTGCAGGAAAGAACACAGATCTTGAGGCTCTCATGGAATGGCTAAAGACAAGACCAATCTTGTCACCTCTGACTAAGGGAATTTTAGGATTTGTGTTCACGCTCACCGTGCCCAGTGAGCGAGGACTGCAGCGTAGACGCTTTGTCCAAAATGCCCTAAATGGGAATGGGGACCCGAACAACATGGATAGAGCAGTTAAACTATACAAGAAGCTCAAAAGAGAAATAACGTTCCATGGGGCCAAGGAGGTGTCACTAAGCTATTCAACTGGTGCACTTGCCAGTTGCATGGGCCTCATATACAACAGGATGGGAACAGTGACCACAGAAGCTGCTTTTGGTCTAGTGTGTGCCACTTGTGAACAGATTGCTGATTCACAGCATCGGTCTCACAGACAAATGGCTACTACCACCAATCCACTAATCAGGCATGAAAACAGAATGGTGCTGGCTAGCACTACGGCAAAGGCTATGGAACAGATGGCTGGATCGAGTGAACAGGCAGCAGAGGCCATGGAGGTTGCTAATCAGACTAGGCAGATGGTACATGCAATGAGAACTATTGGGACTCATCCTAGCTCCAGTGCTGGTCTGAAAGATGACCTTCTTGAAAATTTGCAGGCCTACCAGAAACGAATGGGAGTGCAGATGCAGCGATTCAAGTGATCCTCTCGTCATTGCAGCAAATATCATTGGGATCTTGCACCTGATATTGTGGATTACTGATCGTCTTTTTTTCAAATGTATTTATCGTCGCTTTAAATACGGTTTGAAAAGAGGGCCTTCTACGGAAGGAGTGCCTGAGTCCATGAGGGAAGAATATCAACAGGAACAGCAGAGTGCTGTGGAT
>CY050199.1_Influenza_A_virus_(A/Mexico_City/001/2009(H1N1))_segment_7_complete_sequence
ATGAGTCTTCTAACCGAGGTCGAAACGTACGTTCTTTCTATCATCCCGTCAGGCCCCCTCAAAGCCGAGATCGCGCAGAGACTGGAAAGTGTCTTTGCAGGAAAGAACACAGATCTTGAGGCTCTCATGGAATGGCTAAAGACAAGACCAATCTTGTCACCTCTGACTAAGGGAATTTTAGGATTTGTGTTCACGCTCACCGTGCCCAGTGAGCGAGGACTGCAGCGTAGACGCTTTGTCCAAAATGCCCTAAATGGGAATGGGGACCCGAACAACATGGATAGAGCAGTTAAACTATACAAGAAGCTCAAAAGAGAAATAACGTTCCATGGGGCCAAGGAGGTGTCACTAAGCTATTCAACTGGTGCACTTGCCAGTTGCATGGGCCTCATATACAACAGGATGGGAACAGTGACCACAGAAGCTGCTTTTGGTCTAGTGTGTGCCACTTGTGAACAGATTGCTGATTCACAGCACCGGTCTCACAGACAGATGGCTACTACCACCAATCCACTAATCAGGCATGAAAACAGAATGGTGCTGGCTAGCACTACGGCAAAGGCTATGGAACAGATGGCTGGATCGAGTGAACAGGCAGCGGAGGCCATGGAGGTTGCTAATCAGACTAGGCAGATGGTACATGCAATGAGAACTATTGGGACTCATCCTAGCTCCAGTGCTGGTCTGAAAGATGATCTTCTTGAAAATTTGCAGGCCTACCAGAAGCGAATGGGAGTGCAGATGCAGCGATTCAAGTGATCCTCTCGTCATTGCAGCAAATATCATTGGGATCTTGCACCTGATATTGTGGATTACTGATCGTCTTTTTTTCAAATGTATTTATCGTCGCTTTAAATACGGTTTGAAAAGAGGGCCTTCTACGGAAGGAGTGCCTGAGTCCATGAGGGAAGAATATCAACAGGAACAGCAGAGTGCTGTGGAT
>CY206734.1_Influenza_A_virus_(A/mallard/Southcentral_Alaska/12ML00995/2014(H1N1))_matrix_protein_2_(M2)_and_matrix_protein_1_(M1)_genes_complete_cds
ATGAGTCTTCTAACAGAGGTCGAAACGTACGTTCTCTCTATCGTCCCGTCAGGCCCCCTCAAAGCCGAGATCGCGCAGAGACTTGAAGATGTGTTCGCAGGGAAAAACACCGACCTTGAGGCGCTCATGGAATGGCTAAAGACAAGACCAATCCTGTCACCTCTGACTAAGGGGATTTTAGGATTTGTGTTCACGCTCACCGTGCCCAGTGAGCGAGGACTGCAGCGTAGACGCTTTGTCCAAAATGCCCTTAATGGGAATGGGGATCCAAACAACATGGACAGAGCAGTCAAACTGTACAGGAAGCTCAAAAGGGAGATAACATTCCATGGGGCAAAGGAGGTAGCACTCAGTTACTCAACTGGTGCACTTGCCAGCTGCATGGGTCTCATATACAACAGGATGGGGACTGTGACCACTGAAGTGGCATTTGGCCTGGTGTGTGCCACGTGTGAGCAGATTGCTGACTCCCAGCATCGGTCTCACAGACAAATGGTGACAACAACCAACCCGCTAATAAGACACGAGAACAGGATGGTACTGGCTAGTACTACAGCTAAGGCCATGGAGCAAATGGCAGGGTCAAGTGAGCAGGCAGCAGAGGCTATGGAGGTTGCTAGTCAGGCTAGACAGATGGTGCAGGCAATGAGGACCATTGGGACTCACCCTAGCTCCAGTGCTGGTCTAAAAGATGATCTTCTTGAAAATTTGCAGGCCTACCAGAAACGGATGGGAGTGCAGATGCAGCGATTCAAGTGATCCTCTTGTTATTGCCGCAAGTATCATTGGGATCTTGCACTTGATATTGTGGATTCTTGATCGTCTTTTCTTCAAATGCATTTATCGTCGCCTTAAATACGGTTTGAAAAGAGGGCCTTCTACGGAAGGAGTGCCTGAGTCTATGAGGGAAGAATATCGGCAGGAACAGCAGAGTGCTGTGGAT
>KR701156.1_Influenza_A_virus_(A/swine/Netherlands/Mill-CVI2617A/2012(H1N1))_segment_7_matrix_protein_2_(M2)_and_matrix_protein_1_(M1)_genes_complete_cds
ATGAGTCTTCTAACTGAGGTCGAAACGTACGTTCTTTCTATCATCCCGTCGGGCCCCCTCAAAGCCGAGATCGCGCAGAGACTGGAAGGTGTTTTTGCAGGGAAGAACACAGACCTTGAGGCTCTCATGGAGTGGCTAAAGACAAGACCAATCCTGTCACCTCTGACTAAGGGAATTCTAGGATTTGTGTTCACGCTCACCGTGCCCAGTGAGCGAGGACTGCAGCGTAGACGCTTTGTCCAAAATTCCCTAAATGGAAATGGGGACCCTAACAACATGGATAGAGCAGTCAAATTATACAAGAAACTAAAAAGGGAAATAACATTCCATGGGGCCAAGGAAGTGTCACTAAGCTACTCAACTGGTGCTCTAGCCAGTTGCATGGGTCTCATATACAATAGAATGGGAACAGTGACCACAGAAGCTGCTTTTGGCCTAGTGTGTGCCACTTGTGAGCAGATCGCTGATTCACAGCATCGGTCACACAGACAAATGGCTACTACCACCAACCCACTAATCAGGCATGAAAACAGAATGGTACTGGCCAGCACTACAGCTAAAGCTATGGAACAGATGGCTGGATCAAGTGAACAGGCAGCAGAGGCCATGGAGGTTGCCAGTCAGACTAGGCAGATGGTGCATGCAATGAGAACAATTGGGACGCACCCCAGTTCCAGTGCCGGTCTGAAAGATGACCTTCTCGAAAATTTGCAGGCCTACCAGAAACGGATGGGAGTGCAAATACAGCGGTTCAAATGATGCTATCGCCACTGCAGCAAATATCATTGGAATCTTGCACCTGATATTGTGGATTCTTGATCGTCTTTTTTTCAAATGTATTTATCGTCGTCTTAAATACGGTTTGAAAAGAGGGCCTTCCACGGAAGGAGTGCCTGAGTCCATGAGGGAAGAATACCAACAGGAACAGCAGAGTGCTGTGGAT
>CY114935.1_Influenza_A_virus_(A/swine/Illinois/A01134201/2011(H1N1))_matrix_protein_2_(M2)_gene_partial_cds_and_matrix_protein_1_(M1)_gene_complete_cds
ATGAGTCTTCTAACCGAGGTCGAAACGTACGTTCTTTCTATCATCCCGTCAGGCCCCCTCAAAGCCGAGATCGCGCAGAGACTAGAAAGTGTCTTTGCAGGAAAGAACACAGATCTTGAGGCTCTCATGGAATGGCTAAAGACAAGACCAATCTTGTCACCTCTGACTAAGGGAATTTTAGGATTTGTGTTCACGCTCACCGTGCCCAGTGAGCGAGGACTGCAGCGTAGACGCTTTATCCAAAATGCCCTAAATGGGAATGGGGACCCGAACAACATGGATAGAGCAGTTAAACTATACAAGAAGCTCAAAAGAGAAATAACGTTCCATGGGGCCAAGGAGGTGTCACTAAGCTATTCAACTGGTGCACTTGCCAGTTGCATGGGCCTCATATACAACAGGATGGGAACAGTGACCACAGAAGCTGCTTTTGGTCTAGTGTGTGCCACTTGTGAACAGATTGCTGATTCACAGCATCGGTCTCACAGACAAATGGCTACTACCACCAATCCACTAATCAGGCATGAAAACAGAATGGTGCTGGCTAGCACTACGGCAAAGGCTATGGAACAGATGGCTGGATCGAGTGAACAGGCAGCAGAGGCCATGGAGGTTGCTAATCAGACTAGGCAGATGGTACATGCAATGAGAACTATTGGGACTCATCCTAGCTCCAGTGCTGGTCTGAAAGATGACCTTCTTGAAAATTTGCAGGCCTACCAGAAGCGAATGGGAGTGCAGATGCAGCGATTCAAGTGATCCTCTCGTCATTGCAGCAAATATCATTGGGATCTTGCACCTGATATTGTGGATTACTGATCGTCTTTTTTTCAAATGTATTTATCGTCGCTTTAAATACGGTTTGAAAAGAGGGCCTTCTACGGAAGGAGTGCCTGAGTCCATGAGGGAAGAATATCAACAGGAACAGCAGAGTGCTGTGGAT
>KM029890.1_Influenza_A_virus_(A/swine/Guangxi/NS2196/2012(H1N1))_segment_7_matrix_protein_2_(M2)_and_matrix_protein_1_(M1)_genes_complete_cds
ATGAGTCTTCTAACCGAGGTCGAAACGTACGTTCTTTCTATCATCCCGTCAGGCCCCCTCAAAGCCGAGATCGCGCAGAGACTGGAAGGTGTCTTTGCAGGGAAGAACACAGACCTTGAGGCTCTCATGGAGTGGCTAAAGACAAGACCAATCCTGTCACCTCTGACCAAGGGAATTTTGGGATTTGTATTCACGCTCACCGTGCCCAGTGAGCGAGGACTGCAGCGTAGACGCTTTGTCCAAAATGCCCTAAATGGAAATGGGGACCCGAATAACATGGATAGAGCAGTCAAATTATACAAGAAGCTAAAAAGGGAAATAACGTTCCATGGGGCCAAAGAGGTGTCACTAAGCTACTCAACTGGTGCACTTGCCAGTTGCATGGGCCTCATATACAACAGAATGGGAACAGTGACCACAGAAGCTTCTTTTGGCCTAGTGTGTGCCACTTGTGAGCAGATTGCTGATTCACAGCATCGGTCTCACAGACAAATGGCTACTACCACCAACCCATTAATCAGGCACGAAAACAGAATGGTTCTAGCTAGCACTACAGCTAAGGCTATGGAACAGATGGCTGGATCGAGTGAACAGGCAGCAGAAGCCATGGAGGTTGCCAGTCAGACTAGGCAGATGGTGCATGCAATGAGAACAATTGGAACACATCCTAGCTCCAGTGCCGGTCTGAAAGATGACCTTCTTGAAAATTTGCAGGCCTACCAGAAACGGATGGGAGTGCAGATACAGCGATTCAAGTGATCCTCTCGTCATTGCAGCAAATATTATTGGGATCTTGCACCTGATATTGTGGATTCTTGATCGTCTTTTCTTCAAATGTATTTATCGTCGCCTTAAATACGGTTTGAAAAGAGGGCCTTCTACGGAAGGAGTGCCTGAGTCCATGAGGGAAGAATATCAACAGGAACAGCAGAGTGCTGTGGAT
>KX232488.1_Influenza_A_virus_(A/turkey/Ontario/FAV-006-4/2016(H1N1))_segment_7_matrix_protein_2_(M2)_and_matrix_protein_1_(M1)_genes_complete_cds
ATGAGTCTTCTAACCGAGGTCGAAACGTACGTTCTTTCTATCATCCCGTCAGGCCCCCTCAAAGCCGAGATCGCACAGAGACTGGAAAGTGTCTTTGCAGGAAAGAACACAGATCTTGAGGCTCTCATGGAATGGCTAAAGACAAGACCAATCTTGTCACCTCTGACTAAGGGAATTTTAGGATTTGTGTTCACGCTCACCGTGCCCAGTGAGCGAGGACTGCAGCGTAGACGCTTTATCCAAAATGCCCTAAATGGAAATGGGGACCCGAACAACATGGATAGAGCAGTTAAACTATACAAGAAGCTCAAAAGAGAAATAACGTTCCATGGGGCCAAGGAGGTGTCACTAAGCTATTCAACTGGTGCACTTGCCAGTTGCATGGGCCTCATATACAACAGGATGGGAACAGTGACCACAGAAGCTGCTTTTGGTCTAGTTTGTGCCACTTGTGAACAGATTGCTGATTCACAGCATCGGTCTCACAGACAAATGGCTACTACCACCAATCCACTAATCAGGCATGAAAACAGAATGGTGCTGGCTAGCACTACGGCAAAGGCTATGGAACAGGTGGCTGGATCGAGTGAACAGGCAGCAGAGGCCATGGAGGTTGCTAATAAGACTAGGCAGATGGTACATGCAATGAGAACTATTGGGACTCATCCTAGCTCCAGTGCTGGTCTGAGAGATGACCTTCTTGAAAATTTGCAGGCCTACCAGAAGCGAATGGGAGTGCAGATGCAGCGGTTCAAGTGATCCTCTCGTCATTGCAGCAAACATCATTGGGATCTTGCACCTGATATTGTGGATTACTGATCGTCTTTTTTTCAAATGCATTTATCGTCGCTTTAAATACGGTTTGAAAAGAGGGCCTTCTACGGAAGGAGTGCCTGAGTCCATGAGGGAAGAATATCAACAGGAGCAGCAGAGTGCTGTGGAT
>KT836835.1_Influenza_A_virus_(A/Hawaii/17/2015(H1N1))_segment_7_matrix_protein_2_(M2)_and_matrix_protein_1_(M1)_genes_complete_cds
ATGAGTCTTCTAACCGAGGTCGAAACGTACGTTCTTTCTATCATCCCGTCAGGCCCCCTCAAAGCCGAGATCGCGCAGAGACTGGAAAGTGTCTTTGCAGGGAAGAACACAGATCTTGAGGCTCTCATGGAATGGCTAAAGACAAGACCAATCTTGTCACCTCTGACTAAGGGAATTTTAGGATTTGTGTTCACGCTCACCGTGCCCAGTGAACGAGGACTGCAGCGTAGACGCTTTATCCAAAATGCCCTAAATGGGAATGGGGACCCGAACAACATGGATAGAGCAGTTAAACTATACAAGAAGCTTAAAAGAGAAATAACGTTCCATGGGGCCAAGGAGGTGTCACTAAGCTATTCAACTGGTGCACTTGCCAGTTGCATGGGCCTCATATACAACAGGATGGGAACAGTGACCACAGAAGCTGCTTTTGGTCTAGTGTGTGCCACTTGTGAACAGATTGCTGATTCACAGCATCGGTCTCACAGACAAATGGCTGCTACCACCAATCCACTAATCAGGCATGAAAACAGAATGGTGCTGGCTAGCACTACGGCAAAGGCTATGGAACAGGTGGCTGGATCGAGTGAACAGGCAGCAGAGGCCATGGAGGTTGCTAATCAGACTAGGCAGATGGTACATGCAATGAGAACTATTGGGACTCATCCTAGTTCCAGTGCTGGTCTGAGAGATGACCTTCTTGAAAATTTGCAGGCCTACCAGAAGCGAATGGGAGTGCAGATGCAGCGTTTCAAGTGATCCTCTCGTCATTGCAACAAACATCATTGGGATCTTGCACCTGATATTGTGGATTACTGATCGTCTTTTTTTCAAATGTATTTATCGTCGCTTTAAATACGGTTTGAAAAGAGGGCCTTCTACGGAAGGAGTGCCTGAGTCCATGAGGGAAGAATATCAACAGGAGCAGCAGAGTGCTGTGGAT
>KU976647.1_Influenza_A_virus_(A/swine/Mexico/AVX62/2014(H1N1))_segment_7_matrix_protein_2_(M2)_and_matrix_protein_1_(M1)_genes_complete_cds
ATGAGTCTTCTAACCGAGGTCGAAACGTACGTTCTTTCTATCATCCCGTCAGGCCCCCTCAAAGCCGAGATCGCGCAGAGACTTGAAGGTGTCTTTGCAGGAAAGAACACAGATCTTGAGGCTCTCATGGAATGGCTAAAGACAAGACCAATCCTGTCACCTCTGACTAAGGGGATTTTAGGATTCGTGTTCACGCTCACCGTGCCCAGTGAGCGAGGACTGCAGCGTAGACGTTTTGTCCAAAATGCCCTAAATGGGAATGGAGACCCGAATAACATGGATAGAGCAGTCAAACTATATAAGAAGCTCAAAAGAGAAATAACATTCCATGGGGCCAAGGAAGTGTCACTAAGCTACTCAACTGGCGCGCTTGCCAGTTGCATGGGCCTCATATACAACAGAATGGGAACAGTGACCACAGAAGCTGCTTTTGGTTTAGTGTGTGCCACTTGTGAACAGATTGCTGATTCACAGCATCGGTCTCATAGACAAATGGCCACTACCACCAACCCACTAATCAGGCATGAAAACAGAATGGTGCTAGCTAGCACTACAGCTAAGGCTATGGAACAAATGGCTGGATCGAGTGAACAGGCAGCGGAGGCAATGGAGGTTGCCAATCAGACTAGGCAGATGGTACATGCAATGAGGACAATTGGGACTCATCCTAGCTCCAGTGCCGGTCTGAAAGATGACCTTCTTGAAAATTTACAGGCATATCAGAAACGGATGGGAGTGCAGATGCAGCGGTTCAGATGATCCTCTCGTCATTGCAGCAAACATAATTGGGATTCTGCACCTGATATTGTGGATTGTTGATCGTCTTTTTTTCAAATGCATCTATCGTCGCTTTAAATACGGTTTGAAAAGAGGGCCTTCTACGGAAGGAGTGCCTGAGTCCATGAGGGAAGAATATCAACAGGAACAGCAGAGTGCTGTGGAT
>CY021974.1_Influenza_A_virus_(A/Memphis/1/1987(H1N1))_segment_7_complete_sequence
ATGAGTCTTCTAACCGAGGTCGAAACGTACGTTCTCTCTATCGTCCCGTCAGGCCCCCTCAAAGCCGAGATCGCACAGAGACTTGAAGATGTCTTTGCTGGGAAGAACACCGATCTTGAGGCTCTCATGGAATGGCTAAAGACAAGACCGATCCTGTCACCTCTGACTAAGGGGATTTTAGGATTTGTGTTCACGCTCACCGTGCCCAGTGAGCGAGGACTGCAGCGTAGACGCTTTGTCCAAAATGCCCTTAATGGGAATGGGGATCCAAATAATATGGACAGAGCCGTTAAACTGTATAGAAAGCTTAAGAGGGAGATAACATTCCATGGGGCCAAAGAAATAGCACTCAGTTATTCTGCTGGTGCACTTGCCAGTTGTATGGGCCTCATATACAACAGGATGGGGGCTGTGACCACCGAATCGGCATTTGGCCTGATATGCGCAACCTGTGAACAGATTGCTGACTCCCAGCATAAGTCTCATAGGCAAATGGTGACAACAACCAATCCATTAATAAGACATGAGAACAGAATGGTTCTGGCCAGCACTACAGCTAAGGCTATGGAGCAAATGGCTGGATCGAGTGAGCAGGCAGCAGAGGCCATGGAGGTTGCTAGCCAGGCCAGGCAAATGGTGCAGGCAATGAGAGCCATTGGGACTCATCCTAGCTCCAGCGCTGGTCTGAAAAATGATCTTCTTGAAAATTTGCAGGCCTATCAGAAACGAATGGGGGTGCAGATGCAACGATTCAAGTGATCCTCTTGTTGTTGCCGCAAGTATCATTGGGATTTTGCACTTGATATTGTGGATTCTTGATCGCCTTTTTTTCAAATGCATTTATCGTCTCCTTAAACACGGTCTGAAAAGAGGGCCTTCTACGGAAGGAGTACCAGAGTCTATGAGGGAAGAATATCGAGAGGAACAGCAGAATGCTGTGGAT
>CY009285.1_Influenza_A_virus_(A/USSR/92/1977(H1N1))_matrix_protein_2_(M2)_and_matrix_protein_1_(M1)_genes_complete_cds
ATGAGTCTTCTAACCGAGGTCGAAACGTACGTTCTCTCTATCGTCCCGTCAGGCCCCCTCAAAGCCGAGATCGCACAGAGACTTGAAAATGTCTTTGCTGGGAAGAACACCGATCTTGAGGCTCTCATGGAATGGCTAAAGACAAGACCAATCCTGTCACCTCTGACTAAGGGGATTTTAGGATTTGTGTTCACGCTCACCGTGCCCAGTGAGCGAGGACTGCAGCGTAGACGCTTTGTCCAAAATGCCCTTAATGGGAATGGGGATCCAAATAACATGGACAGAGCAGTTAAACTGTATAGAAAGCTTAAGAGGGAGATAACATTCCATGGGGCCAAAGAAATAGCACTCAGTTATTCTGCTGGTGCACTTGCCAGTTGTATGGGCCTCATATACAACAGGATGGGGGCTGTGACCACCGAAGCGGCATTTGGCCTGATATGCGCAACCTGTGAACAGATTGCTGACTCCCAGCATAGGTCTCATAGGCAAATGGTGACAACAACCAATCCACTAATAAGACATGAGAACAGAATGGTTCTGGCCAGCACTACAGCTAAGGCTATGGAGCAAATGGCTGGATCGAGTGAGCAAGCAGCAGAGGCCATGGAGGTTGCTAGTCAGGCCAGGCAAATGGTGCAGGCAATGAGAGCCATTGGGACTCATCCTAGCTCCAGTGCTGGTCTGAAAAATGATCTTCTTGAAAATTTGCAGGCCTATCAGAAACGAATGGGGGTGCAGATGCAACGATTCAAGTGATCCTCTTGTTGTTGCCGCAAGTATCATTGGGATTTTGCACTTGATATTGTGGATTCTTGATCGTCTTTTTTTCAAATGCATTTATCGTCTCTTTAAACACGGTCTGAAAAGAGGGCCTTCTACGGAAGGAGTACCAGAGTCTATGAGGGAAGAATATCGAAAGGAACAGCAGAATGCTGTGGAT
>CY010805.1_Influenza_A_virus_(A/New_York/614/1995(H1N1))_segment_7_complete_sequence
ATGAGTCTTCTAACCGAGGTCGAAACGTACGTTCTCTCTATCGTCCCGTCAGGCCCCCTCAAAGCCGAGATCGCACAGAGACTTGAAGATGTCTTTGCTGGAAAGAACACCGATCTTGAGGCTCTCATGGAGTGGCTAAAGACAAGACCGATCCTGTCACCTCTGACTAAGGGGATTTTAGGATTTGTGTTCACGCTCACCGTGCCCAGTGAGCGAGGACTGCAGCGTAGACGCTTTGTCCAAAATGCCCTTAATGGGAATGGGGATCCAAATAACATGGACAGAGCAGTTAAACTGTATAGAAAGCTTAAGAGGGAGATAACATTCCATGGGGCCAAAGAAATAGCACTCAGTTATTCTGCTGGTGCACTTGCCAGTTGTATGGGCCTCATATACAACAGGATGGGGGCTGTGACCACCGAATCAGCATTTGGCCTGATATGCGCAACCTGTGAACAGATTGCTGACTCCCAGCATAAGTCTCATAGGCAAATGGTAACAACAACCAATCCATTAATAAGACATGAGAACAGAATGGTTCTGGCCAGCACTACAGCTAAGGCTATGGAGCAAATGGCTGGATCGAGTGAACAAGCAGCTGAGGCCATGGAGGTTGCTAGTCAGGCCAGGCAAATGGTGCAGGCAATGAGAGCCATTGGGACTCATCCTAGCTCTAGCACTGGTCTGAAAAATGATCTTCTTGAAAATTTGCAGGCCTATCAGAAACGAATGGGGGTGCAGATGCAACGATTCAAGTGATCCTCTTGTTGTTGCCGCAAGTATCATTGGGATTGTGCACCTGATATTGTGGATTATTGATCGCCTTTTTTTCAAATGCATTTATCGTATCTTTAAACACGGTCTGAAAAGAGGGCCTTCTACGGAAGGAGTACCAGAGTCTATGAGGGAAGAATATCGAGAGGAACAGCAGAATGCTGTGGAT
>CY103766.1_Influenza_A_virus_(A/Sofia/361/2005(H1N1))_matrix_protein_2_(M2)_and_matrix_protein_1_(M1)_genes_complete_cds
ATGAGTCTTCTAACCGAGGTCGAAACGTACGTTCTCTCTATCGCCCCGTCAGGCCCCCTCAAAGCCGAGATCGCACAGAGACTTGAAGATGTATTTGCTGGAAAGAATACCGATCTTGAGGCTCTCATGGAGTGGCTAAAGACAAGACCAATCCTGTCACCTCTGACTAAGGGGATTTTAGGATTTGTGTTCACGCTCACCGTGCCCAGTGAGCGGGGACTGCAGCGTAGACGCTTTGTCCAAAATGCCCTTAATGGGAATGGGGATCCAAATAATATGGACAGAGCAGTCAAACTGTATCGAAAGCTTAAGAGGGAGATAACATTCCATGGGGCCAAAGAAATAGCACTCAGTTATTCTGCTGGTGCACTTGCCAGTTGTATGGGACTCATATACAACAGGATGGGGGCTGTGACCACCGAATCAGCATTTGGCCTTATATGTGCAACCTGTGAACAGATTGCCGACTCCCAGCATAAGTCTCATAGGCAAATGGTAACAACAACCAATCCATTAATAAGACATGAGAACAGAATGGTTCTGGCCAGCACTACAGCTAAGGCTATGGAGCAAATGGCTGGATCGAGCGAACAAGCAGCTGAGGCCATGGAGGTTGCTAGTCAGGCCAGGCAGATGGTGCAGGCAATGAGAGCCATTGGGACTCATCCTAGCTCCAGCACTGGTCTGAAAAATGATCTCCTTGAAAATTTGCAGGCCTATCAGAAACGAATGGGGGTGCAGATGCAACGATTCAAGTGATCCTCTTGTTGTTGCCGCAAGTATAATTGGGATTGTGCACCTGATATTGTGGATTATTGATCGCCTTTTTTCCAAAAGCATTTATCGTATCTTTAAACACGGTTTAAAAAGAGGGCCTTCTACGGAAGGAGTACCAGAGTCTATGAGGGAAGAATATCGAGAGGAACAGCAGAATGCTGTGGAT
>CY115954.1_Influenza_A_virus_(A/swine/England/1093/2005(H1N1))_matrix_protein_2_(M2)_and_matrix_protein_1_(M1)_genes_complete_cds
ATGAGTCTTCTAACCGAGGTCGAAACGTACGTTCTTTCTATCATCCCATCAGGCCCCCTCAAAGCCGAGATCGCGCAGAGACTGGAAGATGTCTTTGCAGGGAAGAACACAGATCTTGAGGCCCTCATGGAGTGGCTAAAGACAAGACCAATCCTGTCACCTCTGACTAAGGGAATTTTAGGATTTGTGTTCACGCTCACCGTGCCCAGTGAGCGAGGACTGCAGCGTAGACGCTTTGTCCAAAATGCCTTAAATGGAAATGGGGACCCGAATAACATGGATAGAGCAGTCAAACTATACAAGAAGCTCAAAAGAGAAATAACATTCCATGGGTCCAAGGAGGTGTCACTCAGCTACTCAACTGGTGCACTTGCCAGTTGCATGGGCCTCATATACAACAGAATGGGAACAGTGACCACGGAAGTGGCTTTTGGTCTAGTGTGTGCCACTTGTGAACAGATTGCTGATTCACAGCATCGGTCTCACAGACAAATGGCGACTACCACCAACCCACTAATCAGGCATGAAAACAGAATGGTACTGGCTAGCACTACAGCTAAGGCTATGGAACAGATGGCTGGATCGAGTGAACAGGCAGCGGAGGCTATGGAGGTTGCCAGTCAGGCTAGACAAATGGTGCATGCGATGAGAACAATTGGGACTCATCCTAGCTCCAGTGCTGGTTTGAAAGATGACCTTCTTGAAAATTTGCAGGCCTACCAGAAACGGATGGGAGTGCAGATACAGCGATTCAAGTGATCCTCTCGTTATTGCAGCGAATATCATTGGGATCTTGCACTTGATATTGTGGATTCTTGATCGTCTTTTTTTCAAATGTATTTACCGTCGCCTTAAATACGGTTTGAAAAGAGGGCCTTCTACGGAAGGAGTGCCTGAGTCCATGAGGGAAGAATATCAACAGGAACAGCAGAGTGCTGTGGAT
>GQ229327.1_Influenza_A_virus_(A/swine/Hong_Kong/NS1179/2007(H1N1))_segment_7_matrix_protein_2_(M2)_and_matrix_protein_1_(M1)_genes_complete_cds
ATGAGTCTTCTAACCGAGGTCGAAACGTACGTTCTTTCTATCATCCCGTCAGGCCCCCTCAAAGCCGAGATCGCGCAGAGACTGGAAGGTGTCTTTGCAGGGAAGAACACAGACCTTGAGGCTCTCATGGAGTGGCTAAAGACAAGACCAATCCTGTCACCTCTGACCAAGGGAATTTTGGGATTTGTATTCACGCTCACCGTGCCCAGTGAGCGAGGACTGCAGCGTAGACGCTTTGTCCAAAATGCCCTAAATGGAAATGGGGACCCGAATAACATGGATAGAGCAGTCAAATTATACAAGAAGCTAAAAAGGGAAATAACGTTCCATGGGGCCAAAGAGGTGTCACTAAGCTACTCAACTGGTGCACTTGCCAGTTGCATGGGCCTCATATACAACAGAATGGGAACAGTGACCACAGAAGCTGCTTTTGGCCTAGTGTGTGCCACTTGTGAGCAGATTGCTGATTCACAGCATCGGTCTCACAGACAAATGGCTACCACCACCAATCCATTAATCAGGCACGAAAACAGAATGGTTTTGGCTAGCACTACAGCTAAGGCTATGGAACAGATGGCTGGATCGAGTGAACAGGCAGCAGAGGCCATGGAGGTTGCCAGTCAGACTAGGCAGATGGTGCATGCAATGAGAACAATTGGAACACATCCTAGCTCCAGTGCCGGTCTGAAAGATGACCTTCTTGAAAATTTGCAGGCCTACCAGAAACGGATGGGAGTGCAGATACAGCGATTCAAGTGATCCTCTCGTCATTGCAGCAAATATTATTGGGATCTTGCACCTGATATTGTGGATTCTTGATCGTCTTTTCTTCAAATGTATTTATCGTCGCCTTAAATACGGTTTGAAAAGAGGGCCTTCTACGGAAGGAGTGCCTGAGTCCATGAGGGAAGAATATCAACAGGAACAGCAGAGTGCTGTGGAT
>KY063955.1_Influenza_A_virus_(A/blue-winged_teal/Lousiana/UGAI14-0690/2014(H1N1))_segment_7_matrix_protein_2_(M2)_and_matrix_protein_1_(M1)_genes_complete_cds
ATGAGCCTTCTAACCGAGGTCGAAACGTACGTTCTCTCTATCGTCCCGTCAGGCCCCCTCAAAGCCGAGATCGCGCAGAGACTTGAAGATGTGTTTGCAGGGAAAAACACCGATCTTGAGGCGCTCATGGAGTGGCTAAAGACAAGACCAATCCTGTCACCTCTGACTAAGGGGATTTTAGGATTTGTGTTCACGCTCACCGTGCCCAGTGAGCGAGGACTGCAGCGTAGACGCTTTGTCCAAAATGCCCTTAATGGGAATGGGGATCCAAACAACATGGACAGAGCAGTCAAACTGTACAGGAAGCTCAAAAGGGAAATAACATTCCATGGGGCAAAAGAGGTGGCACTCAGTTATTCAACTGGTGCACTTGCCAGCTGTATGGGCCTCATATACAACAGAATGGGGACTGTGACCACTGAAGTGGCATTTGGCCTGGTGTGTGCCACGTGTGAGCAGATTGCCGATTCCCAGCATCGGTCTCACAGACAGATGGTGACAACAACCAACCCGCTAATCAGACACGAGAACAGAATGGTACTGGCTAGCACTACAGCTAAGGCCATGGAGCAAATGGCAGGGTCAAGTGAGCAGGCAGCAGAGGCTATGGAGGTTGCTAGTCAGGCTAGACAGATGGTGCAGGCAATGAGGACCATTGGGACTCATCCTAGCTCCAGTGCTGGTCTGAAAGATGATCTTCTTGAAAATTTGCAGGCCTACCAGAAACGGATGGGAGTGCAGATGCAGCGATTCAAGTGATCCTCTCGTTATTGCCGCAAGTATCATTGGGATCTTGCACTTGATATTGTGGATTCTTGATCGTCTTTTCTTCAAATGCATTTATCGTCGCCTTAAATACGGTTTGAAAAGAGGGCCTTCTACGGAAGGAGTGCCTGAGTCTATGAGGGAAGAATATCGACAGGAACAGCAGAGTGCTGTGGAT
>KU143294.1_Influenza_A_virus_(A/wild_bird/Wuhan/WHHN16/2014(H1N1))_segment_7_matrix_protein_2_(M2)_and_matrix_protein_1_(M1)_genes_complete_cds
ATGAGTCTTCTAACCGAGGTCGAAACGTACGTTCTCTCTATCGTCCCGTCAGGCCCCCTCAAAGCCGAGATCGCGCAGAGACTTGAAGATGTCTTTGCAGGGAAAAACACAGATCTCGAGGCTCTCATGGAATGGCTAAAGACAAGACCAATCCTGTCACCTCTGACTAAGGGGATTTTAGGGTTTGTGTTCACGCTCACCGTGCCCAGTGAGCGAGGACTGCAGCGTAGACGCTTTGTCCAAAATGCCCTAAATGGGAATGGAGACCCAAATAACATGGACAGGGCAGTCAAACTGTACAGGAAGTTGAAAAGAGAGATAACATTCCATGGGGCTAAGGAAGTTGCACTCAGCTACTCAACCGGTGCACTTGCCAGCTGCATGGGTCTCATATACAACAGGATGGGAACGGTGACCACAGAAGTGGCCTTTGGCCTAGTGTGTGCCACTTGTGAACAGATTGCTGATTCACAGCATCGGTCTCACAGACAGATGGTAACTACCACCAACCCACTAATCAGGCATGAAAACAGAATGGTGCTAGCCAGCACTACGGCTAAGGCTATGGAGCAGATGGCTGGGTCGAGTGAGCAGGCAGCGGAAGCCATGGAGGTTGCTAGTCAGGCTAGGCAGATGGTGCAGGCGATGAGGACCATTGGGACTCACCCTAGCTCCAGTGCCGGTCTGAAAGATGATCTTCTTGAAAATTTGCAGGCCTACCAGAAACGGATGGGAGTGCAAATGCAGCGATTCAAGTGATCCTCTCGTTATTGCCGCAAGTATCATTGGGATCTTGCACTTGATATTGTGGATTCTTGATCGTCTTTTCTTCAAATGCATTTATCGTCGCCTTAAATACGGTTTGAAAAGAGGGCCTTCTACGGAAGGAGTGCCTGAGTCTATGAGGGAAGAGTATCGGCAGGAGCAGCAGAGTGCTGTGGAT
>KC167160.1_Influenza_A_virus_(A/swine/SouthDakota/A01267922/2012(H1N1))_segment_7_matrix_protein_2_(M2)_and_matrix_protein_1_(M1)_genes_complete_cds
ATGAGTCTTCTAACCGAGGTCGAAACGTACGTTCTTTCTATCATCCCGTCAGGCCCCCTCAAAGCCGAGATCGCGCAGAGACTGGAAAGTGTCTTTGCAGGAAAGAACACAGATCTTGAGGCTCTCATGGAATGGTTAAAGACAAGACCAATCTTGTCACCTCTGACTAAGGGAATTTTAGGATTTGTGTTCACGCTCACCGTGCCCAGTGAGCGAGGACTGCAGCGTAGACGCTTTGTCCAAAATGCCCTAAATGGAAATGGGGACCCGAACAACATGGATAGAGCAGTTAAACTATACAAGAAGCTCAAAAGAGAAATAACGTTCCATGGGGCCAGGGAGGTGTCACTAAGCTATTCAACTGGTGCACTTGCCAGTTGCATGGGCCTCATATATAACAGGATGGGAACAGTGACCACAGAAGCTGCTTTTGGTCTAGTGTGTGCCACTTGTGAACAGATTGCTGATTCACAGCATCGGTCTCACAGACAAATGGCTACTACCACCAATCCACTAATCAGGCATGAAAACAGAATGGTGCTGGCTAGCACTACTGCAAAGGCTATGGAACAGATGGCTGGATCGAGTGAACAGGCAGCAGAGGCCATGGAGGTTGCTAATCAAACTAGGCAGATGGTACATGCAATGAGAACTATTGGGACTCATCCTAGCTCCAGTGCTGGTCTGAAAGATGACCTTCTTGAAAATTTACAGGATTACCAGAAGCGAATGGGAGTGCAAATGCAGCAATTCAAGTGATCCTCTCGTCATTGCAGCAAATATCATTGGGATCTTGCACCTGATATTGTGGATTACTGATCGTCTTTTTTTCAAATGTATTTATCGTCGCTTTAAATACGGTTTGAAAAGAGGGCCTTCTACGGAAGGAGTGCCTGAGTCCATGAGGGAAGAATATCAACAGGAACAGCAGAGTGCTGTGGAT
>KR699745.1_Influenza_A_virus_(A/swine/France/Finistere-0011/2011(H1N1))_segment_7_matrix_protein_2_(M2)_and_matrix_protein_1_(M1)_genes_complete_cds
ATGAGTCTTCTAACCGAGGTCGAAACGTACGTTCTTTCTATCATCCCGTCAGGCCCCCTCAAAGCCGAGATCGCGCAGAGACTGGAAGGTGTTTTTGCAGGGAAGAACACAGATCTGGAGGCTCTCATGGAGTGGCTAAAGACAAGACCAATCCTGTCACCTCTGACTAAGGGAATTTTGGGATTCGTATTCACGCTCACCGTGCCCAGTGAGCGAGGACTGCAGCGTAGACGCTTTGTCCAAAATGCCCTAAATGGAAATGGGGACCCCAATAACATGGATAGAGCAGTCAAATTGTACAAGAAGCTAAAAAGGGAAATAACATTTCATGGGGCCAAAGAGGTGTCACTAAGCTACTCAACTGGTGCACTTGCCAGTTGCATGGGTCTCATATACAACAGGATGGGAACAGTAACCACAGAAGCTGCTTTTGGCCTAGTGTGTGCCACCTGTGAACAGATTGCTGATTCACAGCATCGGTCTCACAGACAAATGGCTACTACCACCAACCCATTAATCAGGCATGAAAACAGAATGGTTATGGCTAGCACTACAGCTAAGGCTATGGAACAGATGGCTGGATCGAGTGAACAGGCAGCAGAGGCCATGGAAGTTGCCAGTCAGACTAGGCAGATGGTGCATGCAATGAGAACAATTGGAACACATCCTAGTTCCAGTGCCGGTCTGAAAGATGACCTTCTTGAAAATTTGCAGGCCTACCAGAAACGGATGGGAGTGCAGATACAGCGATTCAAGTGATCCTCTCGTCATTGCAGCAAATATAATTGGGATCTTGCACCTGATATTGTGGATTCTTGATCGTCTTTTCTTCAAATGTATTTATCGTCGCCTTAAATACGGTTTGAAAAGAGGGCCTTCTACGGAAGGAGTGCCTGAGTCCATGAGGGAAGAATATCAACAGGAACAGCAGAGTGCTGTGGAT
>FJ638309.1_Influenza_A_virus_(A/swine/NC/00573/2005(H1N1))_segment_7_matrix_protein_2_(M2)_gene_partial_cds_and_matrix_protein_1_(M1)_gene_complete_cds
ATGAGTCTTCTAACCGAGGTCGAAACGTATGTTCTCTCTATCGTCCCGTCAGGCCCCCTCAAAGCCGAGATAGCACAGAGACTCGAAGACGTTTTTGCAGGGAAAAACACCGATCTTGAGGCTCTCATGGAATGGCTAAAGACAAGACCAATCTTGTCACCTCTGACTAAGGGGATTTTAGGGTTTGTGTTCACGCTCACCGTGCCCAGTGAGCGAGGACTGCAGCGTAGACGTTTTGTCCAGAATGCCCTCAATGGGAATGGTGACCCGAACAACATGGACAAGGCGGTCAAACTGTACAGGAAACTAAAAAGGGAGATAACATTCCATGGGGCCAAAGAAGTAGCGCTCAGTTACTCTGCTGGTGCACTTGCCAGTTGCATGGGCCTCATATACAACAGAATGGGGACTGTCACCACTGAGGTGGCCTTTGGTCTGGTATGCGCAACCTGTGAACAGATTGCTGATTCTCAGCATCGATCTCATAGACAAATGGTGACAACAACCAATCCACTAATCAGGCNCGAGAACAGAATGGTAATAGCCAGCACAACAGCTAAAGCCATGGAACAAATGGATGGANCAAGCGAACAAGCAGCAGAGGCTATGGAGGTTGCCAGCCAGGCTAGACAAATGGTACAGGCAATGAGAACAATTGGGACTCACCCTAGTTCCAGCACTGGTCTAAAAGATGATCTCCTTGAAAATTTACAGGCCTATCAGAAACGGATGGGAGTGCAAATGCAACGATTCAAATGATCCTCTCATTGATGCCGCAAGTATCATTGGGATTTTGCACCTGACATTGTGGATTCTTGATCGTCTTTTTTTCAAATGCATTTACCGTCGCTTTAAATACGGTCTGCAAAGAGGGCCTTCTACGGAAGGAGTGCCGGAGTCCATGAGGGAAGAATATCGGCAGAAACAGCAGAGTGCTGTGGAT
>CY116039.1_Influenza_A_virus_(A/swine/England/195852/1992(H1N1))_matrix_protein_2_(M2)_and_matrix_protein_1_(M1)_genes_complete_cds
ATGAGTCTTCTAACCGAGGTCGAAACGTACGTTCTTTCTATCATCCCGTCAGGCCCCCTCAAAGCCGAGATCGCGCAGAGACTGGAAGATGTCTTTGCAGGGAAGAACACAGATCTTGAGGCTCTCATGGAGTGGCTAAAGACAAGACCAATCCTGTCACCTCTGACTAAGGGAATTTTAGGATTTGTGTTCACGCTCACCGTGCCCAGTGAGCGAGGACTGCAGCGTAGACGCTTTGTCCAAAATGCCCTAAATGGGAATGGGGACCCGAATAACATGGATAGAGCAGTCAAACTATACAAGAAGCTCAAAAGAGAAATAACATTCCATGGGGCCAAGGAGGTGTCACTCAGCTACTCAACTGGTGCACTTGCCAGTTGCATGGGCCTCATATACAACAGAATGGGAACAGTGACCACAGAAGTGGCTTTTGGTCTAGTGTGTGCCACTTGTGAGCAGATTGCTGATTCACAGCATCGGTCTCACAGACAAATGGCGACTACCACCAACCCACTAATCAGGCATGAAAACAGAATGGTGCTGGCTAGCACTACAGCTAAGGCTATGGAACAGATGGCTGGATCGAGTGAACAGGCAGCGGAGGCCATGGAGGTTGCCAGTCAGGCTAGGCAAATGGTGCATGCGATGAGAACAATTGGGACTCATCCTAGCTCCAGTGCTGGTCTGAAAGATGACCTTCTTGAAAATTTGCAGGCCTACCAGAAACGGATGGGAGTGCAGATACAGCGATTCAAGTGATCCTCTCGTTATTGCAGCAAATATCATTGGGATCTTGCACCTGATATTGTGGATTCTTGATCGTCTTTTTTTCAAATGTATTTATCGTCGCCTTAAATACGGTTTGAAAAGAGGGCCTTCTACGGAAGGAGTGCCTGAGTCCATGAGGGAAGAATATCAACAGGAACAGCAGAGTGCTGTGGAT
>KR700635.1_Influenza_A_virus_(A/swine/England/00034/2005(H1N2))_segment_7_matrix_protein_2_(M2)_and_matrix_protein_1_(M1)_genes_complete_cds
ATGAGTCTTCTAACCGAGGTCGAAACGTACGTTCTTTCTATCATCCCGTCAGGCCCCCTCAAAGCCGAGATCGCGCAGAGACTGGAAGATGTCTTTGCAGGGAAGAACACAGATCTTGAGGCCCTCATGGAGTGGCTAAAGACAAGACCAATCCTGTCACCTCTGACTAAGGGAATTTTAGGATTTGTGTTCACGCTCACCGTGCCCAGTGAGCGAGGACTGCAGCGTAGACGCTTTGTCCAAAATGCCTTAAATGGAAATGGGGACCCGAATAACATGGATAGAGCAGTCAAACTATACAAGAAGCTCAAAAGAGAAATAACATTCCATGGGGCCAAGGAGGTGTCACTCAGCTACTCAACTGGAGCACTTGCCAGTTGCATGGGCCTCATATACAACAGAATGGGAACAGTGACCACGGAAGTGGCTTTTGGTCTAGTGTGTGCCACTTGTGAACAGATTGCTGATTCACAGCATCGGTCTCACAGACAAATGGCGACTACCACCAACCCACTAATCAGGCATGAAAACAGAATGGTACTGGCTAGCACTACAGCTAAGGCTATGGAACAGATGGCTGGATCGAGTGAACAGGCAGCGGAGGCCATGGAGGTTGCCAGTCAGGCTAGACAAATGGTGCATGCGATGAGAACAATTGGGACTCATCCTAGCTCCAGTGCTGGTTTGAAAGATGACCTTCTTGAAAATTTGCAGGCCTACCAGAAACGGATGGGAGTGCAGATACAGCGATTCAAGTGATCCTCTCGTTATTGCAGCGAATATCATTGGGATCTTGCACTTGATATTGTGGATTCTTGATCGTCTTTTTTTCAAATGTATTTATCGTCGCCTTAAATACGGTTTGAAAAGAGGGCCTTCTACGGAAGGAGTGCCTGAGTCCATGAGGGAAGAATATCAACAGGAACAGCAGAGTGCTGTGGAT
>EU053136.1_Influenza_A_virus_(A/swine/Doetlingen/IDT4735/2005(H1N2))_segment_7_M2_membrane_protein_and_M1_matrix_protein_genes_complete_cds
ATGAGTCTTCTAACCGAGGTCGAAACGTACGTTCTTTCTATTATCCCGTCGGGCCCCCTCAAAGCCGAGATCGCGCAGAGACTGGAAGGTGTTTTTGCAGGGAAGAACACAGATCTTGAGGCTCTTATGGAGTGGCTAAAGACAAGACCAATCTTGTCACCTCTGACTAAGGGAATTCTGGGATTCGTGTTCACGCTCACCGTGCCCAGTGAGCGAGGACTGCAGCGTAGACGCTTTGTTCAAAATGCCCTAAATGGAAATGGGGACCCGAATAACATGGATAGAGCAGTCAAATTATACAAGAAGCTCAAGAGGGAAATAACGTTCCATGGGGCCAAGGAGGTGTCACTAAGCTACTCAACTGGTGCACTTGCCAGTTGCATGGGCCTCATATACAACAGAATGGGAACAGTGACCACAGAAGCTGCTTTTGGCCTAGTGTGTGCCACTTGTGAGCAGATCGCTGATTCACAGCATCGGTCACACAGACAAATGGCTACTACCACCAACCCACTAATCAGGCATGAAAACAGAATGGTACTGGCTAGCACTACAGCTAAGGCTATGGAACAGATGGCCGGATCAAGTGAACAGGCAGCAGAGGCCATGGAGGTTGCCAGTCAGACTAGGCAGATGGTGCATGCAATGAGAACAATTGGGACACATCCTAGCTCCAGTGCCGGTCTGAAAGATGACCTTCTTGAAAATTTGCAGGCATACCAGAAACGGATGGGAGTGCAAATACAGCGGTTCAAGTGATGCTCTCGTCATTGCAGCGAATATCATCGGAATCTTGCACCTGATATTGTGGATTCTTGATCGTCTTTTTTTCAAATGTATTTATCGTCGCCTTAAATACGGGTTGAAAAGAGGGCCTTCTACGGAAGGAGTGCCTGAGTCCATGAGGGAAGAATATCAACAGGAACAGCAGAATGCTGTGGAT
>CY009893.1_Influenza_A_virus_(A/Swine/Spain/50047/2003(H1N1))_segment_7_complete_sequence
ATGAGTCTTCTAACCGAGGTCGAAACGTACGTTCTTTCTATCATCCCGTCAGGCCCCCTCAAAGCCGAGATCGCGCAGAGACTGGAAGGTGTCTTTGCAGGGAAGAACACAGATCTTGAGGCTCTCATGGAATGGTTAAAGACAAGACCAATCCTGTCACCTCTGACCAAGGGAATTCTGGGATTCGTGTTCACGCTCACCGTGCCCAGTGAGCGAGGACTGCAGCGTAGACGCTTTGTACAAAATGCCCTCAATGGAAATGGGGACCCGAATAACATGGATAGAGCAGTCAAATTATACAAGAAGCTCAAAAGGGAAATAACGTTCCATGGGGCCAAAGAGGTGTCACTAAGCTACTCAACTGGTGCACTTGCCAGTTGTATGGGCCTCATATACAACAGAATGGGAACAGTGACCACAGAGGCTGCTTTTGGCCTAGTGTGTGCCACTTGTGAGCAGATTGCTGATTCCCAGCATCGGTCTCACAGACAAATGGCTACTACAACCAACCCACTAATCAGGCATGAAAACAGAATGGTGCTGGCTAGCACTACAGCTAAGGCTATGGAACAGATGGCTGGATCGAGTGAACAGGCAGCAGAGGCCATGGAAGTTGCCAATCAGACTAGGCAGATGGTGCAAGCAATGAGAACAATTGGGACACACCCTAGTTCCAGTGCCGGTTTGAAAGATGACCTTCTTGAAAATTTGCAGGCCTACCAGAAACGGATGGGAGTGCAGATACAGCGGTTCAAGTGATCCACTCGTCATAGCAGCAAATATCATTGGGATCTTGCACCTGATATTGTGGATTCTTGATCGTCTTTTTTTCAAATGTATTTATCGTCGCCTTAAATACGGGTTGAAAAGAGGGCCTTCTACGGAAGGAGTGCCTGAGTCCATGAGGGAAGAATATCAACAGGAACAGCAGAGTGCTGTGGAT
>CY037955.1_Influenza_A_virus_(A/swine/England/WVL16/1998(H1N1))_segment_7_sequence
ATGAGTCTTCTAACCGAGGTCGAAACGTACGTTCTTTCTATCATCCCGTCAGGCCCCCTCAAAGCCGAGATCGCGCAGAGACTGGAAGATGTCTTTGCAGGGAAGAACACAGATCTTGAGGCTCTCATGGAGTGGCTAAAGACAAGACCAATCCTGTCACCTCTGACTAAGGGAATTTTGGGCTTCGTGTTCACGCTCACCGTGCCCAGTGAGCGAGGACTGCAGCGTAGACGCTTTGTCCAAAATGCCCTAAATGGGAATGGGGACCCGAATAACATGGATAGAGCAGTCAAACTATACAAAAAGCTCAAGAGAGAAATAACATTCCATGGAGCCAAGGAGGTGTCACTCAGCTACTCAACTGGTGCACTTGCCAGTTGCATGGGCCTCATATACAACAGAATGGGAACAGTGACCACAGAAGTGGCTTTTGGTCTAGTGTGTGCCACTTGTGAGCAGATTGCTGATTCACAGCATCGGTCTCACAGACAAATGGCAACTACCACCAACCCACTAATCAGGCATGAAAACAGAATGGTGCTGGCTAGCACTACAGCTAAGGCTATGGAACAGATGGCTGGATCGAGTGAACAGGCAGCGGAGGCCATGGAGGTTGCCAGTCAGGCTAGGCAAATGGTGCATGCGATGAGAGCAATTGGGACTCATCCTAGCTCCAGTGCTGGTCTGAAAGATGACCTCCTTGAAAATTTGCAGGCCTACCAGAAACGGATGGGAGTGCAGATACAGCGATTCAAGTGATCCTCTCGTTATTGCAGCAAATATCATTGGGATCTTGCACCTGATATTGTGGATTCTTGATCGTCTTTTTTTCAAATGTATTTATCGTCGCCTTAAATACGGTTTGAAAAGAGGGCCTTCTACGGAAGGAGTGCCTGAGTCCATGAGGGAAGAATATCAACAGGAACAGCAGAGTGCTGTGGAT
>AB434355.1_Influenza_A_virus_(A/swine/Udon_Thani/NIAH464/2004(H3N2))_M1_M2_genes_for_matrix_protein_1_matrix_protein_2_complete_cds
ATGAGTCTTCTAACCGAGGTCGAAACGTACGTTCTTTCTATCATCCCGTCAGGCCCCCTCAAAGCCGAGATCGCACAGAGACTGGAAGATGTTTTTGCTGGGAAGAACACAGATCTTGAGGCTCTCATGGAATGGCTAAAGACAAGACCAATCCTGTCACCTCTGACTAAGGGAATTTTAGGATTTGTGTTCACGCTCACCGTGCCCAGTGAGCGAGGACTGCAGCGTAGACGCTTTGTCCAAAATGCCCTAAATGGGAATGGGGACCCAAACAACATGGATAGAGCAGTCAAACTATATAAGAAGCTCAAAAGAGAAATAACATTCCATGGGGCCAAGGAGGTGTCACTCAGCTACTCAACTGGTGCACTTGCCAGCTGCATGGGCCTAATATACAATAGAATGGGAACAGTGACCACAGAGGTGGCTTTTGGTCTAGTGTGTGCCACTTGTGAGCAGATTGCTGATTCACAGCATCGGTCTCACAGACAAATGGCAACTACCACCAACCCACTGATCAGGCATGAAAACCGAATGGTGCTGGCTAGCACTACAGCTAAGGCTATGGAACAGATGGCTGGATCGAGTGAACAGGCAGCGGAGGCCATGGAGGTTGCCAGTCAGGCTAGGCAAATGGTGCATGCGATGAGAACAATTGGGACTCATCCTAGCTCCAGTGCTGGTTTGAAAGATGACCTTCTTGAAAATTTGCAGGCCTACCAGAAACGAATGGGAGTGCAGATACAGCGATTCAAGTGATCCTCTCGTTATTGCCGCAAATATCATTGGGATATTGCACCTGATACTGTGGATTCTTGATCGTCTTTTTTTCAAATGTATTTATCGTCGCCTTAAATACGGTTTGAAAAGAGGGCCTTCTACGGAAGGAGTGCCTGAGTCCATGAGGGAAGAATATCAACAGGAACAGCAGAGTGCTGTGGAT
>CY009373.1_Influenza_A_virus_(A/swine/Spain/33601/2001(H3N2))_segment_7_complete_sequence
ATGAGTCTTCTAACCGAGGTCGAAACGTACGTTCTTTCTATCATCCCATCAGGCCCCCTCAAAGCCGAGATCGCGCAGAGACTGGAAGGTGTCTTTGCAGGGAAAAACACAGATCTTGAGGCTCTCATGGAGTGGCTAAAGACAAGACCAATCCTGTCACCTCTGACCAAGGGAATTTTGGGATTCGTGTTCACGCTCACCGTGCCCAGTGAGCGAGGACTGCAGCGTAGACGCTTTGTCCAAAATGCCCTCAATGGAAATGGAGACCCGAATAACATGGATAAAGCAGTCAAATTATACAAGAAGCTAAAAAGGGAAATAACGTTCCATGGGGCCAAAGAGGTGTCACTAAGCTACTCAACTGGTGCACTTGCCAGTTGCATGGGCCTCATATACAACAGAATGGGAACGGTGACCACAGAAGCTGCCTTTGGCCTAGTGTGTGCCACTTGTGAGCAGATTGCTGATTCACAGCATAGATCTCACAGGCAAATGGCTACTACCACCAACCCACTAATCAGGCATGAAAACAGAATGGTGCTGGCCAGCACTACAGCTAAGGCTATGGAACAGATGGCTGGATCAAGTGAACAGGCAGCGGAGGCCATGGAGGTTGCCAGTCAGACTAGGCAGATGGTGCATGCAATGAGAACAATTGGGACACATCCTAGCTCCAGTGCCGGTCTGAAAGATGATCTTCTTGAAAATTTGCAGGCCTACCAGAAACGGATGGGAGTGCAGATACAGCGGTTCAAGTGATCCTCTCGTCATTGCAGCAAATATCATTGGGATCTTGCACTTGATATTGTGGATTCTTGATCGTCTTTTTTTCAAATGTATTTATCGTCGCTTTAAATACGGTTTGAAAAGAGGGCCTTCTACGGAAGGAGTGCCTGAGTCCATGAGGGAAGAATATCAACAGGAACAGCAGAGTGCTGTGGAT
>CY038504.1_Influenza_A_virus_(A/Siena/3/1995(H3N2))_segment_7_complete_sequence
ATGAGCCTTCTAACCGAGGTCGAAACGTATGTTCTCTCTATCGTTCCATCAGGCCCCCTCAAAGCCGAAATCGCGCAGAGACTTGAAGATGTCTTTGCTGGGAAAAACACAGATCTTGAGGCTCTCATGGAATGGCTAAAGACAAGACCAATCCTGTCACCTCTGACTAAGGGGATTTTGGGGTTTGTGTTCACGCTCACCGTGCCCAGTGAGCGAGGACTGCAGCGTAGACGCTTTGTCCAAAATGCCCTCAATGGGAATGGGGATCCAAATAACATGGACAGAGCAGTTAAACTATATAGAAAACTTAAGAGGGAGATTACATTCCATGGGGCTAAAGAAATAGCACTCAGTTATTCTGCTGGTGCACTTGCCAGTTGCATGGGCCTCATATACAACAGAATGGGGGCTGTAACCACTGAAGTGGCCTTTGGCCTGGTATGTGCAACATGTGAACAGATTGCTGACTCCCAGCACAGGTCTCATAGGCAAATGGTGGCAACAACCAATCCATTAATAAGGCATGAGAACAGAATGGTTTTGGCCAGCACTACAGCTAAGGCTATGGAGCAAATGGCTGGATCAAGTGAGCAGGCAGCGGAGGCCATGGAAATTGCTAGTCAGGCCAGGCAAATGGTGCAGGCAATGAGAGCCATTGGGACTCATCCTAGCTCCAGTGCTGGTCTAAAAGATGATCTTCTTGAAAATTTGCAGACCTATCAGAAACGAATGGGGGTGCAGATGCAACGATTCAAGTGACCCGCTTGTTGTTGCTGCGAGTATCATTGGGATCTTGCACTTGATATTGTGGATTCTTGATCGTCTTTTTTTCAAATGCATCTATCGACTCTTCAAACACGGTCTGAAAAGAGGGCCTTCTACGGAAGGAGTACCTGAGTCTATGAGGGAAGAATATCGAAAGGAACAGCAGAATGCTGTGGAT
>CY011905.1_Influenza_A_virus_(A/New_York/720/1994(H3N2))_segment_7_complete_sequence
ATGAGCCTTCTAACCGAGGTCGAAACGTATGTTCTCTCTATCGTTCCATCAGGCCCCCTCAAAGCCGAAATCGCGCAGAGACTTGAAGATGTCTTTGCTGGGAAAAACACAGATCTTGAGGCTCTCATGGAATGGCTAAAGACAAGACCAATCCTGTCACCTCTGACTAAGGGGATTTTGGGGTTTGTGTTCACGCTCACCGTGCCCAGTGAGCGAGGACTGCAGCGTAGACGCTTTGTCCAAAATGCCCTCAATGGGAATGGGGATCCAAATAACATGGACAGAGCAGTTAAACTATATAGAAAACTTAAGAGGGAGATTACATTCCATGGGGCCAAAGAAATAGCACTCAGTTATTCTGCTGGTGCACTTGCCAGTTGCATGGGCCTCATATACAACAGAATGGGGGCTGTAACCACTGAAGTGGCCTTTGGCCTGGTATGTGCAACATGTGAACAGATTGCTGACTCCCAGCACAGGTCTCATAGGCAAATGGTGGCAACAACCAATCCATTAATAAGGCATGAGAACAGAATGGTTTTGGCCAGCACTACAGCTAAGGCTATGGAGCAAATGGCTGGATCAAGTGAGCAGGCAGCGGAGGCCATGGAAATTGCTAGTCAGGCCAGGCAAATGGTGCAGGCAATGAGAGCCATTGGGACTCATCCCAGCTCCAGTGCTGGTCTAAAAGATGATCTTCTTGAAAATTTGCAGACCTATCAGAAACGAATGGGGGTGCAGATGCAACGATTCAAGTGACCCGCTTGTTATTGCTGCGAGTATCATTGGGATCTTGCACTTGATATTGTGGATTCTTGATCGTCTTTTTTTCAAATGCATCTATCGACTCTTCAAACACGGCTTGAAAAGAGGGCCTTCTACGGAAGGAGTACCTGAGTCTATGAGGGAAGAATATCGAAAGGAACAGCAGAATGCTGTGGAT
>DQ150428.2_Influenza_A_virus_(A/swine/MI/PU243/04_(H3N1))_matrix_(M1)_gene_complete_cds
ATGAGTCTTCTAACCGAGGTCGAAACGTATGTTCTCTCTATCGTCCCGTCAGGCCCCCTCAAAGCCGAGATAGCACAGAGACTCGAAGACGTTTTTGCAGGGAAAAACACCGATCTTGAGGCTCTCATGGAATGGCTAAAGACAAGACCAATCCTGTCACCTCTGACTAAGGGGATCTTAGGGTTTGTGTTCACGCTCACCGTGCCCAGTGAGCGAGGACTGCAGCGTAGACGTTTTGTCCAGAATGCCCTCAATGGGAATGGTGACCCGAACAACATGGACAAGGCGGTCAAACTGTACAGGAAACTAAAAAGGGAAATAACATTCCATGGGGCCAAGGAAGTAGCGCTCAGTTACTCTGCTGGTGCACTTGCCAGTTGCATGGGCCTCATATACAACAGAATGGGGACTGTCGCCACTGAGGTGGCATTTGGTCTGGTATGCGCAACCTGTGAACAGATTGCTGATTCTCAGCATCGATCTCATAGACAAATGGTGACAACAACCAATCCACTAATCAGGCATGAGAACAGAATGGTAATAGCCAGCACAACAGCTAAGGCCATGGAACAAATGGCTGGATCAAGCGAACAAGCAGCAGAGGCTATGGAGGTTGCCAGCCAGGCTAGACAAATGGTACAGGCAATGAGAACAATTGGGACTCACCCTAGTTCCAGCACTGGTCTAAAAGATGATCTTCTTGAAAATTTACAGGCCTATCAGAAGCGGATGGGAGTGCAAATGCAACGATTCAAGTGATCCTCTCATTGATGCCGCAAGCATCATTGGGATTTTGCACCTGATATTGTGGATTCTTGATCGTCTTTTTTTCAAATGCATTTACCGTCGCTTTAAATACGGTCTGCAAAGAGGGCCTTCTACGGAAGGAGTGCCGGAGTCCATGAGGGAAGAATATCGGCAGAAACAGCAGAGTGCTGTGGAT
>EU604695.2_Influenza_A_virus_(A/swine/OH/511445/2007(H1N1))_segment_7_matrix_protein_2_(M2)_and_matrix_protein_1_(M1)_genes_complete_cds
ATGAGTCTTCTAACCGAGGTCGAAACGTATGTTCTCTCTATCGTCCCGTCAGGCCCCCTCAAAGCCGAGATAGCACAGAGACTCGAAGACGTTTTTGCAGGGAAAAACACCGATCTTGAGGCTCTCATGGAATGGCTAAAGACAAGACCAATCCTGTCACCTCTGACTAAGGGGATTTTAGGGTTTGTGTTCACGCTCACCGTGCCCAGTGAGCGAGGACTGCAGCGTAGACGTTTTGTCCAGAATGCCCTCAATGGGAATGGTGACCCGAACAACATGGACAAGGCGGTCAAACTGTACAGGAAACTAAAAAGGGAAATAACATTCCATGGGGCCAAGGAAGTAGCGCTCAGTTACTCTGCTGGTGCACTTGCCAGTTGCATGGGCCTCATATACAACAGAATGGGGACTGTCGCCACTGAGGTGGCATTTGGTCTGGTATGCGCAACCTGTGAACAGATTGCTGATTCTCAGCATCGATCTCATAGACAAATGGTGACAACAACCAATCCACTAATCAGGCACGAGAACAGAATGGTAATAGCCAGCACAACAGCTAAGGCCATGGAACAAATGGCTGGATCAAGCGAACAAGCAGCAGAGGCTATGGAGGTTGCCAGCCAGGCTAGACAAATGGTACAGGCAATGAGAACAATTGGGACTCACCCTAGTTCCAGCACTGGTCTAAAAGATGATCTTCTTGAAAATTTACAGGCCTATCAGAAACGGATGGGAGTGCAAATGCAACGATTCAAGTGATCCTCTCATTGATGCCGCAAGCATCATTGGGATTTTGCACCTGATATTGTGGATTTTTGATCGTCTTTTTTTCAAATGCATTTACCGTCGCTTTAAATACGGTCTGCAAAGAGGGCCTTCTACGGAAGGAGTGCCGGAGTCCATGAGGGAAGAATATCGGCAGAAACAGCAGAGTGCTGTGGAT
>FJ374518.1_Influenza_A_virus_(A/swine/Shanghai/1/2007(H1N2))_segment_7_matrix_protein_2_(M2)_and_matrix_protein_1_(M1)_genes_complete_cds
ATGAGTCTTCTAACCGAGGTCGAAACGTATGTTCTCTCTATCGTTCCGTCAGGCCCCCTCAAAGCCGAGATAGCACAGAGACTCGAAGACGTTTTTGCAGGGAAAAACACCGATCTTGAGGCCCTCATGGAATGGCTAAAGACAAGACCAATCCTGTCACCTCTGACTAAGGGGATTTTAGGTTTTGTGTTCACGCTCACCGTGCCCAGTGAGCGAGGACTGCAGCGTAGACGCTTTGTCCAGAATGCCCTCAATGGGAATGGTGACCCTAACAACATGGACAAAGCGGTCAAACTGTACAGGAAACTTAAAAGGGAAATAACATTCCATGGGGCCAAAGAAGTATCGCTCAGTTACTCTGCTGGTGCACTTGCCAGTTGCATGGGCCTCATATACAACAGAATGGGGACTGTCACCACTGAGGTGGCCTTTGGTCTAGTATGTGCAACCTGTGAACAGATTGCTGATTCCCAGCATCGATCTCATAGACAAATGGTTACAACAACCAATCCACTAATCAGGCACGAGAACAGAATGGTAATAGCCAGCACAACAGCTAAAGCCATGGAACAAATGGCTGGATCGAGCGAACAAGCAGCAGAGGCTATGGAGGTTGCCAGCCAGGCGAGACAAATGGTACAGGCAATGAGAACAATTGGGACTCACCCTAGTTCCAGCGCTGGTTTAAAAGATGATCTTCTTGAAAATTTACAGGCCTATCAGAAACGGATGGGAGTGCAAATGCAACGATTCAAGTGATCCTCTCATTGCTGCTGCAAGCATCATTGGGATTTTGCACCTGATATTGTGGATTCTTGATCGCCTTTTTTTCAAATGCATTTACCGTCGCTTTAAATACGGTCTGAAAAGAGGACCTTCTACGGAAGGAGTGCCGGAGCCCATGAGGGAAGAATATCGACAGAAACAGCAGAGTGCTGTGGAT
>AB434395.1_Influenza_A_virus_(A/swine/Hokkaido/2/1981(H1N1))_M1_M2_genes_for_matrix_protein_1_matrix_protein_2_complete_cds
ATGAGCCTTCTAACCGAGGTCGAAACGTATGTTCTCTCTATCGTTCCATCAGGCCCCCTCAAAGCCGAGATAGCGCAAAGACTTGAAGATGTTTTTGCAGGGAAAAACACCGATCTTGAGGCACTCATGGAATGGCTAAAGACAAGACCAATCCTGTCACCTCTGACTAAGGGGATTTTAGGATTTGTATTCACGCTCACCGTGCCCAGTGAGCGAGGACTGCAGCGTAGACGCTTTGTCCAGAATGCCCTCAATGGGAACGGTGACCCGAACAACATGGACAAAGCAGTCAAACTGTACAGAAAGCTTAAAAGGGAAATAACATTCCACGGGGCAAAAGAAGTAGCGCTCAGTTATTCTGCTGGTGCACTTGCCAGTTGCATGGGCCTCATATACAACAGAATGGGGACTGTCACCACTGAGGTTGCATTTGGTTTAGTATGCGCAACCTGTGAACAGATTGCTGATTCCCAGCATCGATCACATAGACAAATGGTGACAACAACCAACCCACTAATCAGGCATGAGAACAGAATGGTATTAGCCAGCACAACGGCTAAAGCTATGGAACAAATGGCTGGATCTAGTGAACAAGCAGCAGAGGCCATGGAGATTGCCAGCCAGGCTAGGCAAATGGTACAGGCAATGAGAACAATTGGGACTCACCCTAGTTCCAGCGCTGGTCTAAAAGATGATCTTCTTGAAAATTTACAGGCCTATCAGAAGCGAATGGGGGTGCAGATGCAACGATTCAAGTGATCCTCTCGTTGCTGCTGCAAGCATCATTGGGATTTTGCACCTGATATTGTGGACTCTTGATCGTCTTTTTTTCAAATGCATTTACCGTCGCTTTAAATACGGTTTGAAAAGAGGGCCTTCTACGGAAGGAGTGCCGGAGTCTATGAGGGAAGAATATCGGCAGAAACAGCAGAGTGCTGTGGAT
>CY022334.1_Influenza_A_virus_(A/swine/Iowa/17672/1988(H1N1))_segment_7_complete_sequence
ATGAGTCTTCTAACCGAGGTCGAAACGTATGTTCTCTCTATCGTTCCGTCAGGCCCCCTCAAAGCCGAGATAGCGCAGAGACTTGAAGATGTTTTTGCAGGGAAAAACACCGATCTTGAGGCACTCATGGAATGGCTAAAGACAAGACCAATCCTGTCACCTCTGACTAAGGGGATTTTAGGATTTGTGTTCACGCTCACCGTGCCCAGTGAGCGAGGACTGCAGCGTAGACGCTTTGTCCAGAATGCCCTCAATGGGAATGGTGACCCGAACAACATGGACAAAGCGGTCAAACTGTACAGAAAACTTAAAAGGGAAATAACATTCCACGGGGCCAAAGAAGTAGCGCTCAGTTACTCTGCTGGTGCACTTGCCAGTTGCATGGGCCTCATATACAACAGAATGGGGACTGTCACCACTGAGGTGGCCTTTGGTCTAGTATGCGCAACCTGTGAACAGATTGCTGATTCCCAGCATCGATCTCATAGACAAATGGTGACAACAACCAATCCACTAATCAGGCATGAGAACAGAATGGTATTAGCCAGCACAACAGCTAAAGCCATGGAACAAATGGCTGGATCAAGTGAACAAGCAGCAGAGGCTATGGAGGTTGCCAGCCAGGCTAGACAAATGGTTCAGGCAATGAGAACAATTGGGACTCACCCTAGTTCCAGCGCTGGTCTAAAAGATGATCTTCTTGAAAATTTACAGGCCTATCAGAAACGAATGGGGGTGCAAATGCAACGATTCAAGTGATCCTCTCGTTGCTGTCGCAAGCATCATTGGGATTTTGCACCTGATATTGTGGATTCTTGATCGTCTTTTTTTCAAATGCATTTACCGTCGCTTTAAATACGGTCTGAAAAGAGGGCCTTCTACGGAAGGAGTGCCGGAGTCCATGAGGGAAGAATATCGACAGAAACAGCAGAGTGCTGTGGAT
>CY037986.1_Influenza_A_virus_(A/swine/France/WVL4/1985(H1N1))_segment_7_sequence_tr
ATGAGTCTTCTAACCGAGGTCGAAACGTACGTTCTCTCTATCGTCCCGTCAGGCCCCCTCAAAGCCGAGATCGCGCAGAGACTGGAAGATGTCTTTGCAGGAAAGAACACAGATCTTGAGGCTCTCATGGAGTGGCTAAAGACAAGACCAATCCTGTCACCTCTGACTAAGGGGATTTTAGGATTTGTGTTCACGCTCACCGTGCCCAGTGAGCGAGGACTGCAGCGTAGACGCTTTGTCCAAAATGCCCTAAATGGGAATGGAGACCCGAATAACATGGATAGAGCAGTCAAGCTATACAGGAAGCTTAAAAGAGAAATAACATTCCATGGGGCCAAGGAGGTGGCACTCAGCTACTCAACTGGTGCACTTGCCAGTTGCATGGGCCTCATATACAACAGAATGGGAACGGTGACCACAGAAGTGGCTTTTGGTCTAGTGTGTGCCACTTGTGAGCAGATTGCTGATTCACAGCATCGGTCTCACAGACAGATGGTGACTACCACCAACCCACTAATCAGGCATGAAAACAGAATGGTACTGGCTAGCACTACAGCTAAGGCTATGGAACAGATGGCTGGATCGAGTGAACAGGCAGCGGAGGCCATGGAGGTTGCCAGTCAGGCTAGGCAGATGGTGCATGCGATGAGAACAATTGGGACTCATCCTAGCTCCAGTGCTGGTCTGAAGGATGATCTTCTTGAAAATTTGCAGGCCTACCAGAAACGGATGGGGGTGCAGATGCAGCGATTCAAGTGATCCTCTCGTTATTGCAGCAAGTATCATTGGGATCTTGCACCTGATATTGTGGATTCTTGATCGTCTTCTTTTCAAATGTATTTATCGTCGCCTTAAATACGGTTTGAAAAGAGGGCCTTCTACGGAAGGAGTGCCCGAGTCCATGAGGGAAGAATATCGACAGGAACAGCAGAGTGCTGTGGAT
>FJ415612.1_Influenza_A_virus_(A/swine/Zhejiang/1/2007(H1N1))_segment_7_matrix_protein_2_(M2)_and_matrix_protein_1_(M1)_genes_complete_cds
ATGAGTCTTCTAACCGAGGTCGAAACGTACGTTCTTTCTATCATCCCGTCAGGCCCCCTCAAAGCCGAGATCGCGCAGAGACTGGAAGGTGTCTTTGCAGGGAAGAACACAGACCTTGAGGCTCTCATGGAGTGGCTAAAGACAAGACCAATCCTGTCACCTCTGACCAAGGGAATTTTGGGATTTGTTTTCACGCTCACCGTGCCCAGTGAGCGAGGACTGCAGCGTAGACGCTTTGTCCAAAATGCCCTAAATGGAAATGGGGACCCGAATAACATGGATAGAGCAGTCAAATTATACAAGAAGCTAAAAAGGGAAATAACGTTCCATGGGGCCAAAGAGGTGTCACTAAGCTACTCAACTGGTGCACTTGCCAGTTGCATGGGCCTCATATACAACAGAATGGGAACAGTAACCACAGAAGCTGCTTTTGGCCTAGTATGTGCCACTTGTGAGCAGATTGCTGATTCACAGCATCGGTCTCACAGACAAATGGCTACTACCACCAACCCATTAATCAGGCACGAAAACAGAATGGTTCTGGCTAGCACTACAGCTAAGGCTATGGAACAGATGGCTGGATCGAGTGAACAGGCAGCAGAGGCCATGGAGGTTGCAAGTCAGACTAGGCAGATGGTGCATGCAATGAGAACAATTGGAACACATCCTAGCTCCAGTGCCGGTCTGAAAGATGACCTTCTTGAAAATTTGCAGGCCTACCAGAAACGGATGGGAGTGCAGATACAGCGATTCAAGTGATCCTCTCGTCATTGCAGCAAATATTATTGGGATCTTGCACCTGATATTGTGGATTCTTGATCGTCTTTTCTTCAAATGTATTTATCGTCGCCTTAAATACGGTTTGAAAAGAGGGCCTTCTACGGAAGGAGTGCCTGAGTCCATGAGGGAAGAATATCAACAGGAACAGCAGAGTGCTGTGGAT
>AB434299.1_Influenza_A_virus_(A/swine/Ratchaburi/NIAH550/2003(H1N1))_M1_M2_genes_for_matrix_protein_1_matrix_protein_2_complete_cds
ATGAGTCTTCTAACCGAGGTCGAAACGTACGTTCTTTCTATCATCCCGTCAGGCCCCCTCAAAGCCGAGATCGCGCAGAGACTGGAAGATGTCTTTGCAGGGAAGAACACAGATCTTGAGGCTCTCATGGAATGGCTAAAGACAAGACCAATCCTGTCACCTCTGACTAAGGGAATTTTAGGATTTGTGTTCACGCTCACCGTGCCCAGTGAGCGAGGACTGCAGCGTAGACGCTTTGTCCAAAATGCCCTAAATGGGAATGGGGACCCGAACAACATGGATAGAGCAGTCAAATTATACAAGAAGCTCAAAAGAGAAATAACATTCCATGGGGCCAAGGAGGTGTCACTCAGCTACTCAACTGGTGCACTTGCCAGTTGCATGGGCCTAATATACAACAGAATGGGAACAGTGACCACTGAAGTGGCTTTTGGTCTAGTGTGTGCCACTTGTGAGCAGATTGCTGACTCACAGCATCGGTCTCACAGACAAATGGCAACTACCACCAACCCACTAATCAGACATGAAAACAGAATGGTGCTGGCTAGCACTACAGCTAAGGCTATGGAACAGATGGCTGGATCGAGTGAACAGGCAGCGGAGGCCATGGAGGTTGCCAGTCAGGCTAGGCAAATGGTGCATGCGATGAGAACAATTGGGACTCATCCTAGCTCCAGTGCTGGCCTGAAAGATGATCTTCTTGAAAATTTGCAGGCCTACCAGAAACGGATGGGAGTGCAAATACAGCGATTCAAGTGATCCTCTCGTTGTTGCAGCAAATATCATTGGGATATTGCACCTGATATTGTGGATTCTTGATCGTCTTTTTTTCAAATGCATTTATCGTCGCCTTAAATACGGTTTGAAAAGAGGGCCTTCTACGGAAGGAGTGCCTGAGTCCATGAGGGAAGAATATCAACAGGAGCAGCAGAGTGCTGTGGAT
>CY037909.1_Influenza_A_virus_(A/swine/England/WVL10/1993(H1N1))_segment_7_sequence
ATGAGTCTTCTAACCGAGGTCGAAACGTACGTTCTTTCTATCATCCCGTCAGGCCCCCTCAAAGCCGAGATCGCGCAGAGACTGGAAGATGTCTTTGCAGGGAAGAACACAGATCTTGAGGCTCTCATGGAGTGGCTAAAGACAAGACCAATCCTGTCACCTCTGACTAAGGGAATTTTAGGATTTGTGTTCACGCTCACCGTGCCCAGTGAGCGAGGACTGCAGCGTAGACGCTTTGTCCAAAATGCCCTAAATGGGAATGGGGACCCGAATAACATGGATAGAGCAGTCAAACTATACAAGAAGCTCAAAAGAGAAATAACATTCCATGGGGCCAAGGAGGTGTCACTCAGCTACTCAACTGGTGCACTTGCCAGTTGCATGGGCCTCATATACAACAGAATGGGAACAGTGACCACAGAAGTGGCTTTTGGTCTAGTGTGTGCCACTTGTGAGCAGATTGCTGATTCACAGCATCGGTCTCACAGACAAATGGCGACTACCACCAACCCACTAATCAGGCATGAAAACAGAATGGTGCTGGCTAGCACTACAGCTAAGGCTATGGAACAGATGGCTGGATCGAGTGAACAGGCAGCGGAGGCCATGGAGGTTGCCAGTCAGGCTAGGCAAATGGTGCATGCGATGAGAACAATTGGGACTCATCCTAGCTCCAGTGCTGGTCTGAAAGATGACCTTCTTGAAAATTTGCAGGCCTACCAGAAACGGATGGGAGTGCAGATACAGCGATTCAAGTGATCCTCTCGTTATTGCAGCAAATATCATTGGGATCTTGCACCTGATATTGTGGATTCTTGATCGTCTTTTTTTCAAATGTATTTATCGTCGCCTTAAATACGGTTTGAAAAGAGGGCCTTCTACGGAAGGAGTGCCTGAGTCCATGAGGGAAGAATATCAACAGGAACAGCAGAGTGCTGTGGAT
>AB434323.1_Influenza_A_virus_(A/swine/Chonburi/NIAH589/2005(H1N1))_M1_M2_genes_for_matrix_protein_1_matrix_protein_2_complete_cds
ATGAGTCTTCTAACCGAGGTCGAAACGTACGTTCTTTCTATCATCCCGTCAGGCCCCCTCAAAGCCGAGATCGCGCAGAGACTGGAAGGTGTCTTTGCAGGGAAGAACACAGATCTTGAGGCTCTCATGGAGTGGTTAAAGACAAGACCAATCCTGTCACCTCTGACTAAGGGAATTTTGGGATTCGTGTTCACGCTCACCGTGCCCAGTGAGCGAGGACTGCAGCGTAGGCGCTTTGTCCAAAATGCCCTAAATGGAAATGGGGACCCGAATAATATGGATAAAGCTGTCAAATTATACAAGAAGCTCAAAAGAGAAATAACGTTCCATGGGGCCAAAGAGGTGTCACTAAGCTACTCAACTGGTGCACTTGCCAGTTGCATGGGCCTCATATACAACAGAATGGGAACAGTGACCACGGAAGCTGCTTTTGGTCTAGTGTGTGCCACTTGTGAGCAGATTGCTGATTCACAGCATAGGTCTCACAGACAAATGGCTACTACCACCAACCCACTAATTAGACATGAAAACAGAATGGTGCTGGCTAGCACTACAGCTAAGGCTATGGAACAGATGGCTGGATCGAGTGAACAGGCAGCGGAGGCCATGGAGGTTGCCAGTCAGACTAGGCAGATGGTGCATGCAATGAGAACAATTGGGACACATCCTAGCTCCAGTGCTGGTCTGAAAGATGACCTTCTTGAAAATTTGCAGGCTTACCAAAAACGGATGGGAGTGCAGATACAGCGATTCAAGTGATCCTCTCGTCATTGCAGCAAATATCATTGGGATCTTGCACTTGATATTGTGGATTCTTGATCGTCTTTTTTTCAAATGTATTTATCGTCGCCTTAAATACGGTTTGAAAAGAGGTCCTTCTACGGAAGGAGTGCCTGAGTCCATGAGGGAAGAATATCAACAGGAACAGCAGAGTGCTGTGGAT
>CY038026.1_Influenza_A_virus_(A/swine/Denmark/WVL9/1993(H1N1))_segment_7_sequence
ATGAGTCTTCTAACCGAGGTCGAAACGTACGTTCTTTCTATCATCCCGTCAGGCCCCCTCAAAGCCGAGATCGCGCAGAGACTGGAAGATGTCTTTGCAGGGAAGAACACAGATCTTGAGGCTCTCATGGAGTGGCTAAAGACAAGACCAATCCTGTCACCTCTGACTAAGGGAATTTTAGGATTTGTGTTCACGCTCACCGTGCCCAGTGAGCGAGGACTGCAGCGTAGACGCTTTGTCCAAAATGCCCTAAATGGGAATGGGGACCCGAATAACATGGATAGAGCAGTCAAACTATACAAGAAGCTCAAAAGAGAAATAACATTCCATGGGGCCAAGGAGGTGTCACTCAGCTACTCAACTGGTGCACTTGCCAGTTGCATGGGCCTCATATACAACAGAATGGGAACAGTGACCACAGAAGTGGCTTTTGGTCTAGTGTGTGCCACTTGTGAGCAGATTGCTGATTCACAGCATCGGTCTCACAGACAAATGGCGACTACCACCAACCCACTAATCAGGCATGAAAACAGAATGGTGCTGGCTAGCACTACAGCTAAGGCTATGGAACAGATGGCTGGATCGAGTGAACAGGCAGCGGAGGCCATGGAGGTTGCCAGTCAGGCTAGGCAAATGGTGCATGCGATGAGAACAATTGGGACTCATCCTAGCTCCAGTGCTGGTCTGAAAGATGACCTTCTTGAAAATTTGCAGGCCTACCAGAAACGGATGGGAGTGCAGATACAGCGATTCAAGTGATCCTCTCGTTATTGCAGCAAATATCATTGGGATCTTGCACCTGATATTGTGGATTCTTGATCGTCTTTTTTTCAAATGTATTTATCGTCGCCTTAAATACGGTTTGAAAAGAGGGCCTTCTACGGAAGGAGTGCCTGAGTCCATGAGGGAAGAATATCAACAGGAACAGCAGAGTGCTGTGGAT
>GQ229263.1_Influenza_A_virus_(A/swine/Hong_Kong/NS837/2001(H1N1))_segment_7_matrix_protein_2_(M2)_and_matrix_protein_1_(M1)_genes_complete_cds
ATGAGTCTTCTAACCGAGGTCGAAACGTACGTACTTTCTATCATCCCGTCAGGCCCCCTCAAAGCCGAGATCGCGCAGAGACTGGAAGGTGTCTTTGCAGGAAAGAACACAGATCTTGAGGCTCTCATGGAGTGGCTAAAGACAAGACCAATCCTGTCACCTCTGACTAAGGGAATTTTAGGATTCGTGTTCACGCTCACCGTGCCCAGTGAGCGAGGACTGCAGCGTAGACGCTTTGTCCAAAATGCCCTAAATGGGAATGGGGACCCGAATAACATGGATAGAGCAGTCAAACTATACAAGAAGCTCAAAAGAGAAATAACGTTCCATGGGGCCAAGGAGGTGTCACTAAGCTACTCAACTGGTGCGCTTGCCAGTTGCATGGGCCTCATATATAACAGAATGGGAACAGTGACCACAGAAGCTGCTTTTGGTCTAGTGTGTGCCACTTGTGAACAGATTGCTGATTCACAGCATCGGTCTCACAGACAAATGGCCACTACCACCAACCCACTAATCAGGCATGAAAACAGAATGGTGCTGGCTAGCACCACAGCTAAGGCTATGGAACAGATGGCTGGATCGAGTGAACAGGCAGCGGAGGCAATGGAGGTTGCCAACCAGACTAGGCAGATGGTGCATGCAATGAGAACAATTGGGACTCATCCTAGCTCCAGTGCTGGTCTGAAAGATGACCTTCTTGAAAATTTGCAGGCCTACCAGAAACGGATGGGAGTGCAGATGCAGCGGTTCAAGTGATCCTCTCGTCATTGCAGCAAATATCATTGGGATCTTGCACCTGATATTGTGGATTGTTGATCGTCTTTTTTTCAAATGTATTTATCGTCGCTTTAAGTACGGTTTGAAAAGAGGGCCTTCTACGGAAGGAGTGCCTGAGTCCATGAGGGAAGAATATCAACAGGAACAGCAGAGTGCTGTGGAT
>CY022478.1_Influenza_A_virus_(A/swine/Maryland/23239/1991(H1N1))_segment_7_complete_sequence
ATGAGCCTTCTAACCGAGGTCGAAACGTATGTTCTCTCTATCGTTCCGTCAGGCCCCCTCAAAGCCGAGATAGCGCAGAGACTTGAAGATGTTTTTGCAGGGAAAAACACCGATCTTGAGGCACTCATGGAATGGCTAAAGACAAGACCAATCCTGTCACCTCTGACTAAGGGGATTTTAGGATTTGTGTTCACGCTCACCGTGCCCAGTGAGCGAGGACTGCAGCGTAGACGCTTTGTCCAGAATGCCCTCAATGGGAATGGTGATCCGAACAACATGGACAAAGCGGTCAAACTGTACAGAAAACTTAAAAGGGAAATAACATTCCACGGGGCCAAAGAAGTAGCGCTCAGTTACTCTGCTGGTGCACTTGCCAGTTGCATGGGCCTCATATACAACAGAATGGGGACTGTCACCACTGAGGTGGCCTTTGGTCTAGTATGCGCAACCTGTGAACAGATTGCTGATTCCCAGCATCGATCTCATAGACAAATGGTGACAACAACCAATCCACTAATCAGACATGAGAACAGGATGGTATTAGCCAGCACAACAGCTAAAGCCATGGAACAAATGGCTGGATCAAGTGAACAAGCAGCAGAGGCTATGGAGGTTGCTAGCCAGGCTAGACAAATGGTACAGGCAATGAGAACAATTGGGACTCACCCTAGTTCCAGCGCTGGTCTAAAAGATGATCTTCTTGAAAATTTGCAGGCCTATCAGAAACGAATGGGGGTGCAAATGCAACGATTCAAGTGATCCTCTCATTGCTGCCGCAAGCATCATTGGGATTTTGCACCTGATATTGTGGATTCTTGATCGTCTTTTTTTCAAATGCATTTACCGTCATTTTAAATACGGTCTGAAAAGAGGGCCTTCTACGGAAGGAGTGCCGGAGTCCATGAGGGAAGAATATCGACAGAAACAGCAGAGTGCTGTGGAT
>KU976905.1_Influenza_A_virus_(A/swine/Mexico/AVX3/2011(H1N1))_segment_7_matrix_protein_2_(M2)_and_matrix_protein_1_(M1)_genes_complete_cds
ATGAGTCTTCTAACCGAGGTCGAAACGTACGTTCTTTCTATCATTCCGTCAGGCCCCCTCAAAGCCGAGATCGCGCAGAGACTGGAAGGTGTCTTTGCAGGGAAGAACACAGATCTTGAGGCTCTCATGGAATGGCTAAAGACAAGACCAATCCTGTCACCTCTGACTAAGGGAATTTTAGGATTCGTGTTCACGCTCACCGTGCCCAGTGAGCGAGGACTGCAGCGTAGACGCTTTGTCCAAAATGCCCTAAATGGGAATGGGGACCCGAATAACATGGATAGAGCAGTCAAACTATACAAGAAGCTCAAAAGGGAAATAACATTCCATGGGGCCAAGGAGGTGTCACTAAGCTACTCAACCGGCGCGCTTGCCAGTTGCATGGGCCTCATATACAACAGAATGGGAACAGTAACCACAGAAGCTGCTTTTGGTCTAGTGTGTGCCACTTGTGAACAGATTGCTGATTCACAGCATCGGTCTCATAGACAAATGGCTACTACCACTAACCCACTAATCAGGCATGAAAACAGAATGGTGCTAGCTAGCACTACAGCTAAGGCTATGGAACAAATGGCTGGATCGAGTGAACAGGCAGCGGAGGCAATGGAGGTTGCCAATCAGACTAGGCAGATGGTGCATGCAATGAGAACAATTGGGACTCATCCTAGCTCCAGTGCTGGTCTGAAAGATGACCTTCTTGAAAATTTACAGGCCTACCAGAAACGGATGGGAGTGCAGATGCAACGGTTCAGATGATCCTCTCGTCATTGCAGCAAACATAATTGGGATTCTGCACCTGATATTGTGGATTGTTGATCGTCTTTTTTTCAAATGCATCTATCGTCGCTTTAAATACGGTTTGAAAAGAGGGCCTTCTACGGAAGGGGTGCCTGAGTCCATGAGGGAAGAATATCAACAGGAACAGCAGAGTGCTGTGGAT
>GQ132150.1_Influenza_A_virus_(A/Mexico/InDRE4114/2009(H1N1))_segment_7_matrix_protein_2_(M2)_and_matrix_protein_1_(M1)_genes_complete_cds
ATGAGTCTTCTAACCGAGGTCGAAACGTACGTTCTTTCTATCATCCCGTCAGGCCCCCTCAAAGCCGAGATCGCGCAGAGACTGGAAAGTGTCTTTGCAGGAAAGAACACAGATCTTGAGGCTCTCATGGAATGGCTAAAGACAAGACCAATCTTGTCACCTCTGACTAAGGGAATTTTAGGATTTGTGTTCACGCTCACCGTGCCCAGTGAGCGAGGACTGCAGCGTAGACGCTTTGTCCAAAATGCCCTAAATGGGAATGGGGACCCGAACAACATGGATAGAGCAGTTAAACTATACAAGAAGCTCAAAAGAGAAATAACGTTCCATGGGGCCAAGGAGGTGTCACTAAGCTATTCAACTGGTGCACTTGCCAGTTGCATGGGCCTCATATACAACAGGATGGGAACAGTGACCACAGAAGCTGCTTTTGGTCTAGTGTGTGCCACTTGTGAACAGATTGCTGATTCACAGCATCGGTCTCACAGACAGATGGCTACTACCACCAATCCACTAATCAGGCATGAAAACAGAATGGTGCTGGCTAGCACTACGGCAAAGGCTATGGAACAGATGGCTGGATCGAGTGAACAGGCAGCGGAGGCCATGGAGGTTGCTAATCAGACTAGGCAGATGGTACATGCAATGAGAACTATTGGGACTCATCCTAGCTCCAGTGCTGGTCTGAAAGATGACCTTCTTGAAAATTTGCAGGCCTACCAGAAGCGAATGGGAGTGCAGATGCAGCGATTCAAGTGATCCTCTCGTCATTGCAGCAAATATCATTGGGATCTTGCACCTGATATTGTGGATTACTGATCGTCTTTTTTTCAAATGTATTTATCGTCGCTTTAAATACGGTTTGAAAAGAGGGCCTTCTACAGAAGGAGTGCCTGAGTCCATGAGGGAAGAATATCAACAGGAACAGCAGAGTGCTGTGGAT
>EU004440.1_Influenza_A_virus_(A/swine/Tianjin/01/04(H1N1))_segment_7_matrix_protein_2_(M2)_and_matrix_protein_1_(M1)_genes_complete_cds
ATGAGTCTTCTAACCGAGGTCGAAACGTATGTTTTCTCTATCGTTCCATCAGGCCCCCTCAAAGCCGAGATAGCGCAGAGACTTGAGGATGTTTTTGCAGGGAAGAACACCGACCTTGAGGCACTCATGGAATGGCTAAAGACAAGACCAATCCTGTCACCTCTGACTAAGGGGATTTTAGGATTTGTGTTCACGCTCACCGTGCCCAGTGAGCGAGGACTGCAGCGTAGACGCTTTGTCCAGAATGCCCTTAATGGGAATGGGGATCCAAATAATATGGACAGAGCCGTTAAACTGTATAGAAAGCTTAAGAGGGAGATAACATTCCATGGGGCCAAAGAAATAGCACTCAGTTATTCTGCTGGTGCACTTGCCAGTTGTATGGGCCTCATATACAACAGGATGGGGGCTGTGACCACCGAATCGGCATTTGGCCTAATATGCGCAACCTGTGAACAGATTGCTGACTCCCAGCATAAGTCTCATAGGCAAATGGTGACAACAACCAATCCATTAATAAGACATGAGAACAGAATGGTTCTGGCCAGCACTACAGCTAAGGCTATGGAGCAAATGGCTGGATCGAGTGAGCAGGCAGCAGAGGCCATGGAGGTTGCTAGCCAGGCCAGGCAGATGGTGCAGGCAATGAGAGCCATTGGGACTCACCCTAGTTCCAGCGCTGGTCTGAAAAATGATCTTCTTGAAAATTTGCAGGCCTATCAGAAACGAATGGGGGTGCAGATGCAACGATTCAAGTGATCCTCTTGTTGTTGCCGCAAGTATCATTGGGATTTTGCACTTGATATTGTGGGTTCTTGATCGCCTTTTTTTCAAATGCATTTATCGTCTCCTTAAACGCGGTCTGAAAAGAGGGCCTTCTACGGAAGGAGTACCAGAGTCTATGAGGGAAGAATATCGAGAGGAACAGCAGAATGCTGTGGAT
>KU976704.1_Influenza_A_virus_(A/swine/Mexico/AVX40/2012(H1N1))_segment_7_matrix_protein_2_(M2)_and_matrix_protein_1_(M1)_genes_complete_cds
ATGAGTCTTCTAACCGAGGTCGAAACGTACGTTCTTTCTATCATCCCGTCAGGCCCCCTCAAAGCCGAGATCGCGCAGAGACTTGAAGGTGTCTTTGCAGGAAAGAACACAGATCTTGAGGCTCTCATGGAATGGCTAAAGACAAGACCAATCCTGTCACCTCTGACTAAGGGGATTTTAGGATTCGTGTTCACGCTCACCGTGCCCAGTGAGCGAGGACTGCAGCGTAGACGCTTTGTCCAAAATGCCCTAAATGGGAATGGGGACCCGAATAACATGGATAGAGCAGTCAAACTATATAAGAAGCTCAAAAGAGAAATAACATTCCATGGGGCCAAGGAAGTGTCACTAAGCTACTCAACTGGCGCGCTTGCCAGTTGCATGGGCCTCATATACAACAGAATGGGAACAGTGACCACAGAAGCTGCTTTTGGTTTAGTGTGTGCCACTTGTGAACAGATTGCTGATTCACAGCATCGGTCTCATAGACAAATGGCTACTACCACCAACCCACTAATCAGGCATGAAAACAGAATGGTGCTAGCTAGCACTACAGCTAAGGCTATGGAACAAATGGCTGGATCGAGTGAACAGGCAGCGGAGGCAATGGAGGTTGCCAATCAGACTAGGCAGATGGTACATGCAATGAGAACAATTGGGACTCATCCTAGCTCCAGTGCCGGTCTGAAAGATGACCTTCTTGAAAATTTACAGGCATATCAGAAACGGATGGGAGTGCAGATGCAGCGGTTCAGATGATCCTCTCGTCATTGCAGCAAACATAATTGGGATTCTGCACCTGATATTGTGGATTGTTGATCGTCTTTTTTTCAAATGCATCTATCGTCGCTTTAAATACGGTTTGAAAAGAGGGCCTTCTACGGAAGGAGTGCCTGAGTCCATGAGGGAAGAATATCAACAGGAACAGCAGAGTGCTGTGGAT
>EU004449.1_Influenza_A_virus_(A/swine/Henan/01/06(H1N1))_matrix_protein_2_(M2)_and_matrix_protein_1_(M1)_genes_complete_cds
ATGAGTCTTCTAACCGAGGTCGAAACGTACGTTCTCTCTATCGTCCCGTCAGGCCCCCTCAAAGCCGAGATCGCACAGAGACTTGAAGATGTCTTTGCTGGGAAGAACACCGATCTTGAGGCTCTCATGGAATGGCTAAAGACAAGACCGATCCTGTCACCTCTGACTAAGGGGATTTTAGGATTTGTGTTCACGCTCACCGTGCCCAGTGAGCGAGGACTGCAGCGTAGACGCTTTGTCCAAAATGCCCTTAATGGGAATGGGGATCCAAATAATATGGACAGAGCCGTTAAACTGTATAGAAAGCTTAAGAGGGAGATAACATTCCATGGGGCCAAAGAAATAGCACTCAGTTATTCTGCTGGTGCACTTGCCAGTTGTATGGGCCTCATATACAACAGGATGGGGGCTGTGACCACCGAATCGGCATTTGGCCTAATATGCGCAACCTGTGAACAGATTGCTGACTCCCAGCATAAGTCTCATAGGCAAATGGTGACAACAACCAATCCATTAATAAGACATGAGAACAGAATGGTTCTGGCCAGCACTACAGCTAAGGCTATGGAGCAAATGGCTGGATCGAGTGAGCAGGCAGCAGAGGCCATGGAGGTTGCTAGCCAGGCCAGGCAGATGGTGCAGGCAATGAGAGCCATTGGGACTCACCCTAGCTCCAGCGCTGGTCTGAAAAATGATCTTCTTGAAAATTTGCAGGCCTATCAGAAACGAATGGGGGTGCAGATGCAACGATTCAAGTGATCCTCTTGTTGTTGCCGCAAGTATCATTGGGATTTTGCACTTGATATTGTGGACTCTTGATCGCCTTTTTTTCAAATGCATTTATCGTCTCCTTAAACGCGGTCTGAAAAGAGGGCCTTCTACGGAAGGAGTACCAGAGTCTATGAGGGAAGAATATCGAGAGGAACAGCAGAATGCTGTGGAT
>CY079547.2_Influenza_A_virus_(A/Switzerland/5165/2010(H1N1))_matrix_protein_2_(M2)_and_matrix_protein_1_(M1)_genes_complete_cds
ATGAGTCTTCTAACTGAGGTCGAAACGTACGTTCTTTCTATCATCCCGTCAGGCCCCCTCAAAGCCGAGATCGCGCAGAGACTGGAGGGTGTTTTTGCGGGGAAGAACACAGATCTTGAGGCTCTCATGGAATGGCTAAAGACAAGACCAATCCTGTCACCTCTGACTAAGGGAATTCTGGGATTTGTGTTCACGCTCACCGTGCCCAGTGAGCGAGGACTGCAGCGTAGACGCTTTGTTCAAAATGCCCTAAACGGAAATGGGGACCCTAATAACATGGATAGAGCAGTTAAATTATACAAGAAGCTAAAAAGAGAAATAACATTCCATGGGGCCAAGGAAGTATCACTAAGCTACTCAACTGGTGCTCTTGCCAGTTGCATGGGTCTCATATACAATAGAATGGGAACAGTGACCACAGAAGCTGCCTTTGGCCTAGTGTGTGCAACTTGTGAGCAGATCGCTGATTCACAGCATCGGTCACACAGACAAATGGCTACTACCACCAATCCACTAATTAGGCATGAAAACAGAATGGTACTGGCTAGCACTACTGCTAAAGCTATGGAACAGATGGCTGGGTCGAGTGAACAGGCAGCAGAGGCCATGGAGGTTGCCAGTCAGACTAGGCAGATGGTGCATGCAATGAGAACAATTGGGACACATCCCAGCTCCAGTGCCGGTTTGAAAGATGACCTTCTTGAAAATTTGCAGGCCTACCAGAAACGGATGGGAGTGCAAATACAGCGGTTCAAGTGAAGTTCTCGCCAATGCAGCAAACATCATTGGAATCTTGCACCTGATATTGTGGATTCTTGATCGTCTCTTTTTCAAATGTGTTTATCGTCGCCTTAAATACGGTTTGAAAAGAGGGCCTTCTACGGAAGGAGTGCCTGAGTCCATGAGGGAAGAATATCAACAGGAACAGCAGAGTGCTGTGGAT
>CY095678.1_Influenza_A_virus_(A/swine/Texas/4199-2/1998(H3N2))_matrix_protein_2_(M2)_and_matrix_protein_1_(M1)_genes_complete_cds
ATGAGTCTTCTAACCGAGGTCGAAACGTATGTTCTCTCTATCGTTCCGTCAGGCCCCCTCAAAGCCGAGATAGCGCAGAGACTCGAAGACGTTTTTGCAGGGAAAAACACCGATCTTGAGGCACTCATGGAATGGCTAAAGACAAGACCAATCCTGTCACCTCTGACTAAGGGGATTTTAGGATTTGTGTTCACGCTCACCGTGCCCAGTGAGCGAGGACTGCAGCGTAGACGCTTTGTCCAGAATGCCCTCAATGGGAATGGTGACCCGAACAACATGGACAAAGCGGTCAAACTGTACAGGAAACTTAAAAGGGAAATAACATTCCATGGGGCCAAAGAAGTAGCGCTCAGTTACTCTGCTGGTGCACTTGCCAGTTGCATGGGCCTCATATATAACAGAATGGGGACTGTCACCACTGAGGTGGCCTTTGGTCTAGTATGCGCAACCTGTGAACAGATTGCTGATTCCCAGCATCGATCTCATAGACAAATGGTGACAACAACCAATCCACTAATCAGGCACGAGAACAGAATGGTATTAGCCAGTACAACAGCTAAAGCCATGGAACAAATGGCTGGATCAAGCGAACAAGCAGCAGAGGCTATGGAGGTTGCCAGCCAGGCTAGACAAATGGTACAGGCAATGAGAACAATTGGGACTCACCCTAGTTCCAGTGCTGGTCTAAAAGATGATCTTCTTGAAAATTTACAGACCTATCAGAAACGGATGGGAGTGCAAATGCAACGATTCAAGTGATCCTCTCATTGCTGCCGCAAGCATCATTGGGATTTTGCACCTGATATTGTGGATTCTTGATCGTCTTTTTTTCAAATACATTTACCGTCGCTTTAAATACGGTCTGAAAAGAGGGCCTTCTACGGAAGGAGTGCCGGAGTCCATGAGGGAAGAGTATCGACAGAAACAGCAGAGTGCTGTGGAT
>CY005907.1_Influenza_A_virus_(A/turkey/Minnesota/833/1980(H4N2))_segment_7_complete_sequence
ATGAGTCTTCTAACCGAGGTCGAAACGTACGTTCTCTCTATCGTCCCGTCGGGCCCCCTCAAAGCCGAGATCGCGCAGAGACTTGAAGATGTCTTTGCAGGGAAGAACACCGATCTTGAGGCACTCATGGAATGGCTAAAGACAAGACCAATCCTGTCACCTCTGACTAAGGGGATTTTAGGATTTGTGTTTACGCTCACCGTGCCCAGTGAGCGAGGACTGCAGCGTAGACGCTTTGTCCAAAATGCTCTTAATGGGAATGGGGATCCAAACAACATGGACAGAGCGGTCAAACTGTACAGGAAGCTCAAAAGGGAAATAACATTCCATGGGGCAAAAGAAGTGGCACTCAGTTATTCAACTGGTGCACTTGCCAGTTGCATGGGCCTCATATACAACAGGATGGGGACTGTGACCACCGAAGTGGCATTCGGCCTGGTGTGCGCCACATGTGAGCAGATTGCTGATTCCCAGCATCGGTCTCACAGACAAATGGTGACAACAACCAACCCACTGATCAGACATGAGAACAGAATGGTACTAGCCAGTACTACGGCCAAAGCCATGGAGCAAATGGCAGGGTCAAGTGAGCAGGCAGCAGAGGCTATGGAAGTTGCTAGTCAGGCTAGGCAGATGGTGCAGGCAATGAGAACTATTGGGACTCATCCTAGCTCCAGTGCTGGTCTAAAAGATGATCTTCTTGAAAATTTGCAGGCCTACCAGAAACGGATGGGAGTGCAAATGCAGCGATTCAAGTGATCCTCTCGTTATTGCCGCAAGTATCATTGGGATCTTGCACTTGATATTGTGGATTCTTGATCGTCTTTTCTTCAAATGCATTTATCGTCGCCTTAAATACGGTTTGAAAAGAGGGCCTTCTACGGAAGGAGTGCCTGAGTCTATGAGGGAAGAATATCGGCAGGAACAGCAGAATGCTGTGGAT
>CY032222.1_Influenza_A_virus_(A/equine/Kentucky/2/1986(H3N8))_segment_7_complete_sequence
ATGAGTCTTCTGACCGAGGTCGAAACGTACGTTCTCTCTATCGTACCATCAGGCCCCCTCAAAGCCGAGATCGCGCAGAGACTTGAAGATGTCTTTGCAGGGAAGAACACCGATCTTGAGGCACTCATGGAATGGCTAAAGACAAGACCAATCCTGTCACCTCTGACTAAAGGGATTTTAGGATTCGTGTTCACGCTCACCGTGCCCAGTGAGCGAGGACTGCAGCGTAGACGCTTTGTCCAAAATGCCCTTAGTGGAAACGGAGATCCAAACAACATGGACAGAGCAGTAAAACTGTACAGGAAGCTTAAAAGAGAAATAACATTCCATGGGGCAAAAGAGGTGGCACTCAGCTATTCCACTGGTGCACTAGCCAGCTGCATGGGACTCATATACAACAGAATGGGGACTGTGACAACCGAAGTGGCATTTGGCCTGGTATGCGCCACATGTGAACAGATTGCTGATTCCCAGCATCGATCTCACAGGCAGATGGTGACAACAACCAACCCATTAATCAGACATGAAAACAGAATGGTATTAGCCAGTACCACGGCTAAAGCCATGGAGCAGATGGCAGGGTCGAGTGAGCAGGCAGCAGAGGCCATGGAGGTTGCTAGTAAGGCCAGGCAGATGGTACAGGCAATGAGGACCATTGGGACCCACCCTAGCTCCAGTGCCGGTTTGAAAGATGATCTCCTTGAAAATTTACAGGCCTACCAGAAACGGATGGGAGTGCAAATGCAGCGGTTCAAGTGATCCTCTCGTTATTGCAGCAAGTATCATTGGGATCTTGCACTTGATATTGTGGATTCTTGATCGCCTTTTCTTCAAATTCATTTATCGTCGCCTTAAATACGGGTTGAAAGGAGGGCCTTCTACGGAAGGAGTACCTGAGTCTATGAGGGAAGAATATCGGCAGGAACAGCAGAATGCTGTGGAT
>DQ889688.1_Influenza_A_virus_(A/Iowa/CEID23/2005(H1N1))_matrix_protein_2_(M2)_and_matrix_protein_1_(M1)_genes_complete_cds
ATGAGTCTTCTAACCGAGGTCGAAACGTATGTTCTCTCTATCGTCCCGTCAGGCCCCCTCAAAGCCGAGATAGCACAGAGACTCGAAGACGTTTTTGCAGGGAAAAACACCGATCTTGAGGCTCTCATGGAATGGCTAAAGACAAGACCAATCCTGTCACCTCTGACTAAGGGGATTTTAGGGTTTGTGTTCACGCTCACCGTGCCCAGTGAGCGAGGACTGCAGCGTAGACGTTTTGTCCAGAATGCCCTCAATGGGAATGGTGACCCGAACAACATGGACAAGGCGGTCAAACTTTACAGGAAACTAAAAAGGGAAATAACATTCCATGGGGCCAAAGAAGTAGCACTCAGTTACTCTGCTGGTGCACTTGCCAGTTGCATGGGCCTCATATACAACAGAATGGGGACTGTCACCACTGAGGTTGCCTTTGGTCTGGTATGCGCAACCTGTGAACAGATTGCTGATTCTCAGCATCGATCCCATAGACAAATGGTGACAACAACCAATCCACTAATCAGGCACGAGAACAGAATGGTAATAGCCAGCACAACAGCTAAAGCAATGGAACAAATGGCTGGATCAAGCGAACAAGCATCAGAGGCTATGGAGGTTGCCAGCCAGGCTAGACAAATGGTACAGGCAATGAGAACAATTGGGACTCACCCTAATTCCAGCACTGGTCTAAAAGATGATCTTCTTGAAAATTTACAGGCCTATCAGAAGCGGATGGGAGTGCAAATGCAACGATTCAAATGATCCTCTCATTGATGCCGCAAGCATCATTGGGATTTTGCACCTGATGTTGTGGATTCTTGATCGTCTTTTTTTCAAATGCATTTACCGTCACTTTAAATACGGTCTGCAAAGAGGGCCTTCTACGGAGGGAGTGCCGGAGTCCATGAGGGAAGAATATCGACAGAAACAGCAGAGTGCTGTGGAT
>AY130766.1_Influenza_A_virus_(A/Brevig_Mission/1/1918(H1N1))_matrix_protein_1_and_matrix_protein_2_genes_complete_cds
ATGAGTCTTTTAACCGAGGTCGAAACGTACGTTCTCTCTATCGTCCCGTCAGGCCCCCTCAAAGCCGAGATCGCGCAGAGACTTGAAGATGTCTTTGCAGGGAAGAACACCGATCTTGAGGCTCTCATGGAATGGCTAAAGACAAGACCAATCCTGTCACCTCTGACTAAGGGGATTTTAGGATTTGTGTTCACGCTCACCGTGCCCAGTGAGCGAGGACTGCAGCGTAGACGCTTTGTCCAAAATGCCCTTAATGGGAACGGGGATCCAAATAACATGGACAGAGCAGTTAAACTGTACAGGAAGCTTAAGAGGGAGATAACATTCCATGGGGCCAAAGAAGTAGCACTCAGTTATTCCGCTGGTGCACTTGCCAGTTGTATGGGCCTCATATACAACAGGATGGGGACTGTGACCACTGAAGTGGCATTTGGCCTGGTATGCGCAACCTGTGAACAGATTGCTGATTCCCAGCATCGGTCTCACAGGCAAATGGTGACAACAACCAATCCACTAATCAGACATGAGAACAGAATGGTACTGGCCAGCACTACGGCTAAGGCTATGGAGCAAATGGCTGGATCGAGTGAGCAAGCAGCAGAGGCCATGGAGGTTGCTAGTCAGGCTAGGCAAATGGTGCAGGCGATGAGAACCATTGGGACTCATCCTAGCTCCAGTGCTGGTCTGAAAGACGATCTTATTGAAAATTTGCAGGCCTACCAGAAACGAATGGGGGTGCAGATGCAACGATTCAAGTGATCCTCTCGTTATTGCCGCAAGTATCATTGGGATCTTGCACTTGATATTGTGGATTCTTGATCGTCTTTTTTTCAAATGCATTTATCGTCGCCTTAAATACGGTTTGAAAAGAGGGCCTTCTACGGAAGGAGTGCCGGAGTCTATGAGGGAAGAATATCGAAAGGAACAGCAGAGTGCTGTGGAT
>CY009453.1_Influenza_A_virus_(A/Weiss/43(H1N1))_segment_7_complete_sequence
ATGAGTCTTCTAACCGAGGTCGAAACGTACGTTCTCTCTATCATCCCGTCAGGCCCCCTCAAAGCCGAGATCGCACAGAGACTTGAAGATGTCTTTGCTGGGAAGAACACAGATCTTGAGGCTCTCATGGAATGGCTAAAGACAAGACCAATCCTGTCACCTCTGACTAAGGGGATTTTAGGATTTGTGTTCACGCTCACCGTGCCCAGTGAGCGAGGACTGCAGCGTAGACGCTTCGTCCAAAATGCCCTTAATGGGAATGGGGATCCAAATAACATGGACAAAGCAGTTAAACTGTATAGGAAGCTTAAGAGGGAGATAACATTCCATGGGGCCAAAGAAATAGCACTCAGTTATTCTGCTGGTGCACTTGCCAGTTGTATGGGCCTCATATACAACAGGATGGGGGCTGTGACCACTGAAGTGGCATTTGGCCTGGTATGCGCAACCTGTGAACAGATTGCTGACTCCCAGCATCGGTCTCATAGGCAAATGGTGACAACAACCAATCCACTAATAAGACATGAGAACAGAATGGTTCTAGCCAGCACTACAGCTAAGGCTATGGAGCAAATGGCTGGATCGAGTGAGCAAGCAGCAGAGGCCATGGAGGTTGCTATTCAGGCTAGGCAAATGGTGCAGGCGATGAGAACCATTGGGACTCGTCCTAGCTCCAGTGCTGGTCTGAAAGATGATCTTCTTGAAAATTTGCAGGCCTATCAGAAACGAATGGGGGTGCAGATGCAACGATTCAAGTGATCCTCTCGTTGTTGCCGCAAATATCATTGGGATCTTGCACTTGATATTGTGGATTCTTGATCGTCTTTTTTTCAAATGCATTTATCGTCTCTTTAAACACGGTCTGAAAAGAGGGCCTTCTACGGAAGGAGTGCCARAGTCTATGAGGGAAGAATATCGAAAGGAACAGCAGAGTGCTGTGGAT
>M63534.1_Influenza_A_virus_(A/swine/Iowa/15/30_(H1N1))_membrane_protein_M1_and_membrane_protein_M2_genes_complete_cds
ATGAGCCTTCTAACCGAAGTCGAAACGTACGTTCTCTCTATCGTCCCATCAGGCCCCCTCAAAGCCGAGATCGCACAGAGACTTGAAGATGTTTTTGCAGGGAAGAACACTGATCTTGAGGCTCTCATGGAATGGCTAAAGACAAGACCAATCCTGTCACCTCTGACTAAGGGAATTTTAGGATTTGTGTTCACGCTCACCGTGCCCAGTGAGCGAGGACTGCAGCGTAGACGCTTTGTCCAAAATGCCCTTAACGGGAACGGTGACCCAAATAACATGGACAAAGCAGTTAAACTGTACAGGAAACTTAAGAGGGAGATAACATTCCACGGGGCCAAAGAAGTAGCGCTCAGTTATTCTGCTGGTGCACTTGCCAGTTGTATGGGCCTCATATACAACAGAATGGGGACTGTTACCACTGAAGTGGCATTTGGCCTAGTATGCGCAACCTGCGAACAGATTGCTGATTCCCAGCATCGGTCTCACAGGCAAATGGTAACAACAACCAATCCACTAATCAGACATGAGAACAGAATGGTACTAGCCAGCACTACGGCTAAAGCTATGGAGCAAATGGCTGGATCGAGTGAGCAAGCAGCAGAGGCCATGGAGATTGCTAGCCAGGCTAGGCAAATGGTACAAGCGATGAGAACAGTTGGGACCCACCCTAGCTCCAGTGCTGGTCTGAAAGATGATCTTCTTGAAAATTTGCAGGCCTACCAGAAACGAATGGGGGTGCAGATGCAACGATTCAAGTGACCCTCTCGTTGCTGCCGCAAGCATCATTGGGATCCTGCACTTGATATTGTGGATTCTTGATCGTCTTTTTTTCAAATGCATTTATCGTCGCCTTAAATACGGTTTGAAAAGAGGGCCTTCTACGGAAGGAGTGCCGGAGTCTATGAGGGAAGAATATCGGCAGAAACAGCAGAGTGCTGTGGAT
>DQ469985.1_Influenza_A_virus_(A/swine/Manitoba/12707/2005(H3N2))_matrix_protein_2_(MP2)_and_matrix_protein_1_(MP1)_genes_complete_cds
ATGAGTCTTCTAACCGAGGTCGAAACGTATGTTCTCTCTATCGTCCCGTCAGGCCCCCTCAAAGCCGAGATAGCACAGAGACTCGAAGACGTTTTTGCAGGGAAAAACACCGATCTTGAGGCTCTCATGGAATGGCTAAAGACAAGACCAATCCTGTCACCTCTGACTAAGGGGATTTTAGGGTTTGTGTTCACGCTCACCGTGCCCAGTGAGCGAGGACTGCAGCGTAGACGTTTTGTCCAGAATGCCCTCAATGGGAATGGTGACCCGAACAACATGGACAAGGCGGTCAAACTGTACAGGAAACTAAAAAGGGAAATAACATTCCATGGGGCCAAGGAAGTAGCGCTCAGTTACTCTGCTGGTGCACTTGCCAGTTGCATGGGCCTCATATACAACAGAATGGGGACTGTCGCCACTGAGGTGGCATTTGGTCTGGTATGCGCAACCTGTGAACAGATTGCTGATTCTCAGCATCGATCTCATAGACAAATGGTGACAACAACCAATCCACTAATCAGGCACGAGAACAGAATGGTAATAGCCAGCACAACAGCTAAGGCCATGGAACAAATGGCTGGATCAAGCGAACAAGCAGCAGAGGCTATGGAGGTTGCCAGCCAGGCTAGACAAATGGTACAGGCAATGAGAACAATTGGGACTCACCCTAGTTCCAGCACTGGTCTAAAAGATGATCTTCTTGAAAATTTACAGGCCTATCAGAAACGGATGGGAGTGCAAATGCAACGATTCAAGTGATCCTCTCATTGATGCCGCAAGCATCATTGGGATTTTGCACCTGATATTGTGGATTCTTGATCGTCTTTTTTTCAAATGCATTTACCGTCGCTTTAAATACGGTCTGCAAAGAGGGCCTTCTACGGAAGGAGTGCCGGAGTCCATGAGGGAAGAATATCGGCAGAAACAGCAGAGTGCTGTGGAT
>FJ374518.1_Influenza_A_virus_(A/swine/Shanghai/1/2007(H1N2))_segment_7_matrix_protein_2_(M2)_and_matrix_protein_1_(M1)_genes_complete_cds(2)
ATGAGTCTTCTAACCGAGGTCGAAACGTATGTTCTCTCTATCGTTCCGTCAGGCCCCCTCAAAGCCGAGATAGCACAGAGACTCGAAGACGTTTTTGCAGGGAAAAACACCGATCTTGAGGCCCTCATGGAATGGCTAAAGACAAGACCAATCCTGTCACCTCTGACTAAGGGGATTTTAGGTTTTGTGTTCACGCTCACCGTGCCCAGTGAGCGAGGACTGCAGCGTAGACGCTTTGTCCAGAATGCCCTCAATGGGAATGGTGACCCTAACAACATGGACAAAGCGGTCAAACTGTACAGGAAACTTAAAAGGGAAATAACATTCCATGGGGCCAAAGAAGTATCGCTCAGTTACTCTGCTGGTGCACTTGCCAGTTGCATGGGCCTCATATACAACAGAATGGGGACTGTCACCACTGAGGTGGCCTTTGGTCTAGTATGTGCAACCTGTGAACAGATTGCTGATTCCCAGCATCGATCTCATAGACAAATGGTTACAACAACCAATCCACTAATCAGGCACGAGAACAGAATGGTAATAGCCAGCACAACAGCTAAAGCCATGGAACAAATGGCTGGATCGAGCGAACAAGCAGCAGAGGCTATGGAGGTTGCCAGCCAGGCGAGACAAATGGTACAGGCAATGAGAACAATTGGGACTCACCCTAGTTCCAGCGCTGGTTTAAAAGATGATCTTCTTGAAAATTTACAGGCCTATCAGAAACGGATGGGAGTGCAAATGCAACGATTCAAGTGATCCTCTCATTGCTGCTGCAAGCATCATTGGGATTTTGCACCTGATATTGTGGATTCTTGATCGCCTTTTTTTCAAATGCATTTACCGTCGCTTTAAATACGGTCTGAAAAGAGGACCTTCTACGGAAGGAGTGCCGGAGCCCATGAGGGAAGAATATCGACAGAAACAGCAGAGTGCTGTGGAT
