# Supplementary material for: Re-evaluation of the evolution of influenza H1 viruses using direct PCA
Source: Sci Rep. 2019 Dec 17;9:19287. doi: 10.1038/s41598-019-55254-z (PMC6917806; doi:10.1038/s41598-019-55254-z)
Supplement: Supplementary file 1 — data set 1 [file 41598_2019_55254_MOESM1_ESM.zip › information/supplement/S2/seg8trim.fas]

>CY066963.1_Influenza_A_virus_(A/Aarhus/INS240/2009(H1N1))_segment_8_complete_sequence
ATGGACTCCAACACCATGTCAAGC---TTTCAGGTAGACTGTTTCCTTTGGCATATCCGCAAGCGATTTGCAG-ACAATGGAT-TGGGTGATGCCCCATTCCTTGATCGGCTCCGCCGAGATCAAAAGTCCTTAAAAGGAAGAGGCAACACCCTTGGCCTCGATAT-CGAAACAGCCACTCTTGTTGGGAAACAAATCGTGGAATGGATCTTGAAAGAG-GAATCCAGCGAGACACTTAGAATGACAATTGCATCTGTACCTACTTCGCGCTACCTTTCTGACATGACCCTCGAGGAAATGTCACGAGACTGGTTCATGCTCATGCCTAGGCAAAAGATAATAGGCCCTCTT-TGCGTGCGATTGGACCAGGCGGTCATGGAAAAGAACATAGTACTGAAAGCGAACTTCAGTGTAATCTTTAACCGATTAGAGACCTTGATACTACTAAGGGCTTTCACTGAGGAGGGAGCAATAGTTGGAGAAATTTCACC-ATTACCTTCTCTTCCAGGACATACTTATGAGGATGTCAAAAATGCAGTTGGGGTCCTCATCGGAGGACTTGAATGGAATGGTAACACGGTTCGAGTCTCTGAAAATATACAGAGATTCGCTTGGAGAAACTGTGATGAGAATGGGAGACCTTCACTACCTCCAGAGCAGAAATGAAAAGTGGCGAGAGCAATTGGGACAGAAATTTGAGGAAATAAGGTGGTTAATTGAAGAAATGC-GGCACAGATTGAAAGCGACAGAGAATAGTTTCGAACAAATAACATTTATGCAAGCCTTACAACTACTGCTTGAAGTAGAACAAGAGA
>CY050202.1_Influenza_A_virus_(A/Mexico_City/001/2009(H1N1))_segment_8_complete_sequence
ATGGACTCCAACACCATGTCAAGC---TTTCAGGTAGACTGTTTCCTTTGGCATATCCGCAAGCGATTTGCAG-ACAATGGAT-TGGGTGATGCCCCATTCCTTGATCGGCTCCGCCGAGATCAAAAGTCCTTAAAAGGAAGAGGCAACACCCTTGGCCTCGATAT-CGAAACAGCCACTCTTGTTGGGAAACAAATCGTGGAATGGATCTTGAAAGAG-GAATCCAGCGAGACACTTAGAATGACAATTGCATCTGTACCTACTTCGCGCTACCTTTCTGACATGACCCTCGAGGAAATGTCACGAGACTGGTTCATGCTCATGCCTAGGCAAAAGATAATAGGCCCTCTT-TGCGTGCGATTGGACCAGGCGATCATGGAAAAGAACATAGTACTGAAAGCGAACTTCAGTGTAATCTTTAACCGATTAGAGACCTTGATACTACTAAGGGCTTTCACTGAGGAGGGAGCAATAGTTGGAGAAATTTCACC-ATTACCTTCTCTTCCAGGACATACTTATGAGGATGTCAAAAATGCAGTTGGGGTCCTCATCGGAGGACTTGAATGGAATGGTAACACGGTTCGAGTCTCTGAAAATATACAGAGATTCGCTTGGAGAAACTGTGATGAGAATGGGAGACCTTCACTACCTCCAGAGCAGAAATGAAAAGTGGCGAGAGCAATTGGGACAGAAATTTGAGGAAATAAGGTGGTTAATTGAAGAAATGC-GGCACAGATTGAAAGCGACAGAGAATAGTTTCGAACAAATAACATTTATGCAAGCCTTACAACTACTGCTTGAAGTAGAACAAGAGA
>CY206737.1_Influenza_A_virus_(A/mallard/Southcentral_Alaska/12ML00995/2014(H1N1))_nuclear_export_protein_(NEP)_and_nonstructural_protein_1_(NS1)_genes_complete_cds
ATGGATTCCAACACGAT---AACCTCGTTCCAGGTAGATTGCTATCTATGGCACATAAGAAAGCTGCT--CAGCATGAGAGACATGTGTGATGCTCCCTTTGATGATAGACTCAGAAGAGATCAGAAGGCATTAAAGGGGAGAGGCAGCACACTTGGACTCGACCTGCGAG-TGGCCACAATGGAAGGCAAAAAGATTGTTGAGGACATCCT-AAAGAGTGAAACGGATGAAAACCTCAAAATTGCAATTGCATCCAGCCCTGCTCCTCGGTACATCACCGACATGAGCATAGAGGAAATAAGCAGGGAGTGGTACATGCTCATGCCAAGGCAGAAAATAACAGGGGGTCTGATG-GTGAAAATGGACCAGGCCATCATGGACAAGAGGATAATACTCAAGGCAAACTTCTCTGTCCTATTTGATCAACTGGAAACATTAGTCTCACTGAGGGCTTTCACAGACGATGGCGCCATTGTAGCTGAAATATCTCCTATT-CCTTCCATGCCAGGACATTCTACAGAGGATGTCAAAAATGCAATTGGAATCCTCATCGGTGGACTTGAATGGAATGATAACTCAATTCGAGCGTCTGAAAATATACAGAGATACGCTTGGAGAGTCCGTGATGAGAATGGGGGACCTCCACTCCCTCCAAAGCAGAAACGCTACATGGCGAGAAGAGTTGAGTCAGAAGTTTGAAGAGATCAGATGGCTAATTGCAGA-GTGCAGAAACATATTAACCAAAACTGAGAACAGCTTCGAGCAGATAACGTTCTTGCAGGCATTGCAACTCTTACTTGAGGTTGAGAATGAGA
>KR701157.1_Influenza_A_virus_(A/swine/Netherlands/Mill-CVI2617A/2012(H1N1))_segment_8_nuclear_export_protein_(NEP)_and_nonstructural_protein_1_(NS1)_genes_complete_cds
ATGGATTCAAACACTGTGTCAAGC---TTTCAGGTAGATTGCTTTCTTTGGCATGTCCGCAAGCAGTTTGCAA-ACTGGGGGC-TTGGCGATGCCCCATTCCTCGATAGGCTCCGCCGAGACCAGAAGTCTCTAAGAGGAAGAGGCAGCACTCTTGGTCTGGAAAT-TGAACCAGCTACTCGTGCTGGGAAACAAATAGTGAAGCGTATTCTGGAAGAA-GAATGTGATGAAGCACTTAAAATAATTACTGCTTCTGTGCCTGCTTCACGCTATCTAACTGACATGACTCTTGAAGAGATGTCCAGGGACTGGTTCATGCTCATGCCCAAGCAAAAAGTGACAGGTCCCCTT-TGCATCAGGATGGACCAGGCAATAATGGATAAAAACATCACATTGAAAGCAAACTTCAGTGTGATTTTTGACAGACTGGAAACTCTGATACTTCTTAGAGCTTTCACAGAAGAAGGGGCAATTGTAGGTGAAATCTCACC-ATTACCTTCTCTTCCAGGACATACTGATGAGGATGTCAAAAATGCAATTAGGATACTCATCAAAGGACTTGAATGGAATGATAACACAGTTCGAGTCTCTGAAGCTCTACAGAGATTCGCTTGGAGAAGCACTAATGAGAACGGGAGACCTCCATTCCCTACAAAACAGAAACGGAAAATGGCGAGAACAATTGGGCCGGAAGTTTGAAGAAATAAGATGGCTAATTGAAGAAGTGC-GACACAGATTAAAAATAACAGAGAACAGCTTTGAACAGATAACGTTTATGCAAGCATTACAACTACTGCTTGAAGTGGAGCAAGAGA
>KP873117.1_Influenza_A_virus_(A/swine/Illinois/A01134201/2011(H1N1))_segment_8_nuclear_export_protein_(NEP)_and_nonstructural_protein_1_(NS1)_genes_complete_cds
ATGGACTCCAACACCATGTCAAGC---TTTCAGGTAGATTGTTTCCTTTGGCATATCCGCAAGCGATTTGCAG-ACAATGGAT-TGGGTGATGCCCCATTCCTTGATCGGCTCCGCCGAGATCAAAAGTCCTTAAAAGGAAGGGGCAACACCCTTGGCCTCGATAT-CGAAACAGCCACTCTTGTTGGGAAACAAATCGTGGAATGGATCTTGAAAGAG-GAATCCAGCGAGACACTTAGAATGACAATTGCATCTGTACCTACTTCGCGTTACCTTTCTGACATGACCCTCGAGGAAATGTCACGAGACTGGTTCATGCTCATGCCTAGGCAAAAGATAATAGGCCCTCTT-TGCGTGCGATTGGACCAGGCGGTCATGGAAAAGAACATAGTACTGAAAGCGAACTTCAGTGTAATCTTCAACCGATTAGAGACCTTGATACTACTAAGGGCTTTCACTGAGGAGGGAGCAATAGTTGGAGAAATTTCACC-ATTACCTTCTCTTCCAGGACATACTTATGAGGATGTCAAAAATGCAGTTGGGGTCCTCATCGGAGGACTTGAATGGAATGGTAACACGGTTCGAGTCTCTGAAAATATACAGAGATTCGCTTGGAGAAACTGTGATGAGAATGGGAGACCTTCACTACCTCCAGAGCAGAAATGAAAAGTGGCGAGAGCAATTGGGACAGAAATTTGAGGAAATAAGGTGGTTAATTGAAGAAATGC-GGCACAGATTGAAAGCGACAGAGAATAGTTTCGAACAAATAACATTTATGCAAGCCTTACAACTACTGCTTGAAGTAGAACAAGAGA
>KM029891.1_Influenza_A_virus_(A/swine/Guangxi/NS2196/2012(H1N1))_segment_8_nuclear_export_protein_(NEP)_and_nonstructural_protein_1_(NS1)_genes_complete_cds
ATGGATTCAAACACTGTGTCAACC---TTTCAGGTAGACTGCTTTCTCTGGCATGTCCGCAAACGGTTTGCAG-ACTGGGGAC-TTGGTGATGCTCCATTTCTCGATCGGCTTCGCCGAGATCAGAAGTCCTTAAGAGGAAGAAGCAGCACTCTTGGTCTGGAAAT-CGAACCAGCCACTCGAGCAGGAAAACAAATAGTGAAGCGTATTCTGGAAGAA-GAGTATGATGAATCACTTAAAATGACTATAGCTTCTGTGCCTGCTTCATGCTATCTAACTGACATGACCCTTGAAGAGATATCAAGGGACTGGTTCATGCTCATGCCAAAGCAGAAAATGGCAGGTTCCCTT-TGCATCAGAATGGACCAGGCAATAATGGATAAAACCATCACATTGAAAGCAAACTTCAGTGTGATTTTTGATCGACTGGAAACTCTAATACTCCTTAGAGCTTTCACAGAAGAAGGGGCGATTGTTGGCGAAATCTCACC-GTTACCTTCTCTTCCAGGACATACTGATGAGGATGTCAAAAATGCAATTGGGGTCCTCATCAAAGGATTTGAATGGAATAGTAACACAGTTCGAGTCTCTGAAGCTCTACAGAGATTCGCTAGGAGAAGCATTAATGAGGACAGGAGACCTCCATTCCCTCCAAAGCAGAAACGGGAGATGGCGAGAACAACTGGGCCAAAAGTTTGAAGAAATAAGATGGTTAATTGAAGAAGTGC-GACACAGATTAAAAATAACAGAAAATAGCTTTGAACAGATAACATTTATGCAAGCATTACAACTACTGCTTGAAGTAGAACAAGAGA
>KX232489.1_Influenza_A_virus_(A/turkey/Ontario/FAV-006-4/2016(H1N1))_segment_8_nuclear_export_protein_(NEP)_and_nonstructural_protein_1_(NS1)_genes_complete_cds
ATGGAATCCAACACCATGTCAAGC---TTTCAGGTAGACTGTTTTCTTTGGCATATTCGCAAGCGATTTGCAG-ACAATGGAT-TGGGTGATGCCCCATTCCTTGATCGGCTACGCCGAGATCAAAAGTCCTTAAAAGGAAGAGGCAACACCCTTGGCCTCGACAT-CAAAACAGCCACTCTTGTTGGGAAACAAATTGTGGAATGGATTTTGAAAGAG-GAATCCAGCGAGACACTTAGAATGACAATTGCATCTGTACCTACTTCGCGTTACATTTCTGACATGACCCTCGAGGAAATGTCACGAGACTGGTTCATGCTTATGCCTAGGCAAAAGATAATAGGCCCTCTT-TGCGTGCGATTGGACCAGGCGGTCATGGATAAGAACATAGTACTGGAAGCAAACTTCAGTGTAATCTTCAACCGACTAGAGACCTTGATACTACTAAGGGCTTTCACTGAGGAGGGAGCAATAGTTGGAGAAATTTCACC-ATTACCTTCTCTTCCAGGACATACTTATGAGGATGTCAAAAATGCAGTTGGGGTCCTCATCGGAGGACTTGAGTGGAATGGTAACACGGTTCGAGTCTCTGAAAATATACAGAGATTCGCTTGGAGAAGCTGTGATGAGAATGGGAGACCTTCACTACCTCCAAAGCAGAAATGAGAAGTGGCGGGAACAATTGGGACAGAAATTTGAGGAAATAAGGTGGTTAATTGAAGAAATAC-GGCACAGATTGAAAGCGACAGAGAATAGTTTCGAACAAATAACATTTATGCAAGCCTTACAACTACTGCTTGAAGTAGAGCAAGAGA
>KT836848.1_Influenza_A_virus_(A/Hawaii/17/2015(H1N1))_segment_8_nuclear_export_protein_(NEP)_and_nonstructural_protein_1_(NS1)_genes_complete_cds
ATGGACTCCAACACCATGTCAAGC---TTTCAGGTAGACTGTTTTCTTTGGCATATTCGCAAGCGATTTGCAG-ACAATGGAT-TGGGTGATGCCCCATTCCTTGACCGGCTACGCCGAGATCAAAAGTCCTTAAAAGGAAGAGGCAACACCCTTGGCCTCGACAT-CAAAACAGCCACTCTTGTTGGGAAACAAATCGTGGAATGGATTTTGAAAGAG-GAATCCAGCGAGACACTTAGAATGACAATTGCATCTGTACCTACTTCGCGTTACATTTCTGACATGACCCTCGAGGAAATGTCACGAGACTGGTTCATGCTTATGCCTAGGCAAAAGATAATAGGCCCTCTT-TGCGTGCGATTGGACCAGGCGGTCATGGAAAAGAACATAGTACTGGAAGCAAACTTCAGTGTAATCTTCAACCGATTAGAGACCTTGATACTACTAAGGGCTTTCACTGAGGAGGGAGCAATAGTTGGAGAAATTTCACC-ATTACCTTCTCTTCCAGGACATACTTATGAGGATGTCAAAAATGCAGTTGGGGTCCTCATCGGAGGACTTGAGTGGAATGGTAACACGGTTCGAGTCTCTGAAAATATACAGAGATTCGCTTGGAGAAGCTGTGATGAGAATGGGAGACCTTCACTACCTCCAGAGCAGAAATGAGAAGTGGCGAGAACAATTGGGACAGAAATTTGAGGAAATAAGGTGGTTAATTGAAGAAATGC-GGCACAGATTGAAAGCGACAGAGAATAGTTTCGAACAAATAACATTTATGCAAGCCTTACAACTACTGCTTGAAGTAGAACAAGAGA
>KU976833.1_Influenza_A_virus_(A/swine/Mexico/AVX62/2014(H1N1))_segment_8_nuclear_export_protein_(NEP)_and_nonstructural_protein_1_(NS1)_genes_complete_cds
ATGGACTCCAATACTGTGTCAAGC---TTTCAGGTAGACTGTTTCCTTTGGCACATTCGCAAACGATTTGCAG-ACAATGGGT-TGGGTGATGCCCCATTCCTTGATCGGCTCCGCCGAGACCAAAAGTCCCTAAAAGGAAGAGGCAACACCCTTAGCCTCGACAT-CGAAACAGCCACTCTTGTTGGGAAGCAAATTGTGGAGTGGATTTTGAAAGAG-GAATCCAGCCAGACACTTAAGATGACCATCGCATCTGTACCTACTTCGCGCTACCTAGCTGACATGACCCTCGAGGAAATGTCACGAGACTGGTTCATGCTCATGCCCAAGCAAAAAATAATAGGCTCTCTT-TGTGTGCGAATGGACCAGGCGATCATTGAAAAAGACATCATACTGAAAGCGAACTTCAGTGTGATCTTTAACCGATTAGAGACTTTGATACTACTAAGGGCTTTCACCGAGGAGGGAGCAATAGTTGGAGAAATTTCACC-ATTACCTTCTCTTCCAGGACATACTAATGAGGATGTCAAAAATGCAATTGGGGTCCTCATCGGAGGACTTGAATGGAATGGTAACACGGTTCGAAGCTCTGAAAATCTACAGAGATTCGCTCGGAGAAACCGTAATGAGGACGGGAGACCTTCACTACCTCCAGAACAGAAATGAAAAGTGGCGAGAGCAATTAGGACAGAAATTTGAGGAAATAAGGTGGTTAATTGAAGAAGTAC-GGCACAGATTGAAAACGACAGAGAATAGTTTCGAGCAAATAACATTTATGCAAGCCTTACAACTACTGCTTGAAGTAGAACAAGAGA
>1977_USSR_CY121882.1
ATGGATCCCAACACTGTGTCAAGC---TTTCAGGTAGATTGCTTCCTTTGGCATGTCCGCAAACAAGTTGCAG-ACCAAGAAC-TAGGTGATGCCCCATTCCTTGATCGGCTTCGCCGAGATCAGAAGTCCCTAAGGGGAAGAGGCAGCACTCTCGGTCTGAACAT-CGAAACAGCCACCTGTGTTGGAAAGCAAATAGTGGAGAGGATTCTGAAGGAA-GAATCCGATGAGGCACTTAAAATGACCATGGCCTCCGCACCTGCTTCGCGATACCTAACTGACATGACTATTGAGGAAATGTCAAGGGACTGGTTCATGCTCATGCCCAAGCAGAAAGTGGCAGGCCCTCTT-TGTATCAGAATGGACCAGGCGATAATGGATAAGAACATCATACTGAAAGCGAATTTCAGTGTGATTTTTGACCGGCTGGAGACTCTAATATTACTAAGGGCTTTCACCGAAGAGGGAGCAATTGTTGGCGAAATTTCACC-ATTGCCTTCTCTTCCAGGACATACTAATGAGGATGTCAAAAATGCAATTGGGGTCCTCATCGGAGGACTTGAATGGAATGATAACACAGTTCGAGTCTCTAAAACTCTACAGAGATTCGCTTGGAGAAGCAGTAATGAGAATGGGAGACCTCCACTCACTCCAAAACAGAAACGGAAAATGGCGAGAACAATTAGGTCAGAAGTTCGAAGAAATAAGATGGCTGATTGAAGAAGTGA-GACACAGATTGAAGATAACAGAGAATAGTTTTGAGCAAATAACATTTATGCAAGCCTTACAGCTATTGTTTGAAGTGGAACAAGAGA
>1987_Siena_CY045856.1
ATGGATCCCAACACTGTGTCAAGC---TTTCAGGTAGATTGCTTCCTTTGGCATGTCCGCAAACAAGTTGCAG-ACCAAGAGC-TAGGTGATGCCCCATTCCTTGATCGGCTTCGCCGAGATCAGAAGTCCCTAAAGGGAAGAGGCAGCACTCTCGGTCTGAACAT-CGAAACAGCCACCTGTGTTGGAAAGCAAATAGTAGAAAGGATTCTGAAGGAA-GAATCCGATGAGGCACTTAAAATGACCATGGCCTCCGCACTTGCTTCGCGATACCTAACTGACATGACTATTGAAGAAATGTCAAGGGACTGGTTCATGCTCATGCCCAAGCAGAAAGTGGCAGGCCCTCTT-TGTGTCAGAATGGACCAGGCGATAATGGATAAGAACATCATACTGAAAGCGAATTTCAGTGTGATTTTTGACCGGTTGGAGACTCTGATATTACTAAGGGCTTTCACCGAAGAGGGAGCAATTGTCGGCGAAATTTCACC-ATTGCCTTCTCTTCCAGGACATACTAATGAGGATGTCAAAAATGCAATTGGGGTCCTCATCGGGGGACTTGAATGGAATGATAACACAGTTCGAGTCTCTGAAACTCTACAGAGATTCGCTTGGAGAAGCAGTAATGAGAATGGGAGACCTCCACTCACTCCAAAACAGAAACGGAAAATGGCGGGAACAATTAGGTCAAAAGTTCGAAGAAATAAGATGGCTGATTGAAGAAGTGA-GACATAGATTGAAGATAACAGAGAATAGTTTTGAGCAGATAACATTTATGCAAGCCTTACAGCTATTGTTTGAAGTGGAACAAGAGA
>1995_Bayern_CY242095.1
ATGGATTCCAACACTTTGTCAAGC---TTTCAGGTAGATTGCTTCCTTTGGCATGTCCGCAAACAAGTTGCAG-ACCAAGAGC-TAGGTGATGCCCCATTCCTTGATCGGCTTCGCCGAGATCAGAAGTCCCTAAAGGGAAGAGGCAGCACTCTCGGTCTGAACAT-CGAAACAGCCACCTATGTTGGAAAGCAAATAGTAGAGAGGATTCTGAAGGAA-GAATCCGATGAGGCATTTAAAATGACCATGGCCTCCGCACTTGCTTCGCGATACCTAACTGACATGACTATTGAAGAGATGTCAAGAGACTGGTTCATGCTCATGCCCAAGCAGAAAGTGGCAGGCCCTCTT-TGTGTCAGAATGGACCAGGCGATAACGGATAAGAACATCATACTGAAAGCGAATTTCAGTGTGATTTTTGACCGGTTGGAGACTCTGACATTACTAAGGGCTTTCACCGAAGAGGGAGCAATTGTTGGCGAAATTTCACC-ATTGCCTTCTCTTCCAGGACATACTAATGAGGATGTCAAAAATGCAATTGGGATCCTCATCGGGGGACTTGAATGGAATGATAACACAGTTCGAGTCTCTGAAATTCTACAGAGATTCGCTTGGAGAAGCAGTAATGAGAATGGGGGACCTCCACTCACTCCAACACAGAAACGGAAAATGGCGGGAACAATTAGGTCAGAAGTTTGAAGAAATAAGATGGCTGATTGAAGAAGTGA-GACACAAATTGAAGACAACAGAGAATAGTTTTGAGCAAATAACATTCATGCAAGCCTTACAGCTATTGTTTGAAGTGGAACAAGAGA
>2005_HaNoi_CY104826.1
ATGGATTCCCACACTGTGTCAAGC---TTTCAGGTAGATTGCTTCCTTTGGCATGTCCGCAAACAAGTTGCAG-ACCAAGATC-TAGGCGATGCCCCCTTCCTTGATCGGCTTCGCCGAGATCAGAAGTCTCTAAAGGGAAGAGGCAGCACTCTCGGTCTGAACAT-CGAAACAGCTACTTGTGTTGGAAAGCAAATAGTAGAGAGGATTCTGAAAGAA-GAATCCGATGAGGCATTTAAAATGACCATGGCCTCCGCACTTGCTTCGCGGTACCTAACTGACATGACTGTTGAAGAAATGTCAAGGGACTGGTTCATGCTCATGCCCAAGCAGAAAGTGGCTGGCCCTCTT-TGTGTCAGAATGGACCAGGCGATAATGGATAAGAACATCATACTGAAAGCGAATTTCAGTGTGATTTTTGACCGGTTGGAGAATCTGACATTACTAAGGGCTTTCACCGAAGAGGGAGCAATTGTTGGCGAAATTTCACC-ATTGCCTTCTTTTCCAGGACATACTAATGAGGATGTCAAAAATGCAATTGGGGTCCTCATCGGGGGACTTGAATGGAATGATAACACAGTTCGAGTCTCTGAAACTCTACAGAGATTCGCTTGGAGAAGCAGTAATGAGACTGGGGGACCTCCATTCACTACAACACAGAAACGGAAAATGGCGGGAACAATTAGGTCAGAAGTTTGAAGAAATAAGATGGCTGATTGAAGAAGTGA-GGCATAAATTGAAGACGACAGAGAATAGTTTTGAGCAAATAACATTTATGCAAGCATTACAGCTATTATTTGAAGTGGAACAAGAGA
>CY115955.1_Influenza_A_virus_(A/swine/England/1093/2005(H1N1))_nuclear_export_protein_(NEP)_and_nonstructural_protein_1_(NS1)_genes_complete_cds
ATGGATTCAAACACTGTGTCAAGC---TTTCAGGTAGACTGCTTTCTTTGGCATGTTCGCAAACGGTTTGCAG-ACTGTGGAC-TTGGTGATGCCCCATTTCTCGATCGACTTCGCCGAGATCAGAAGTCTCTAAGAGGAAGAGGCAACACTCTTGGTCTGGAAAT-TGAACCAGCCACTCGTGCGGGAAAACAGATAGTGAAACGTATTTTAGAGGAA-GATCGCGAAGAAGCACTTAAAATAACCATTGCTTCTGTGCCTGCTTCACGCTATATAACTGACATGACTCTTGAAGAGATGTCAAGGGACTGGTTCATGCTCATGCCAAAACAGAAAATGGCAGGTTCCCTT-TGCATCAGAATGGACCAGGCAATAATGGATAAAACCATCACATTGAAAGCAAACTTCAGTGTGATTTTTGATCGGATGGAAACTCTGATTCTCCTTAGAGCTTTCACAGAAGAAGGGGCAATTGTAGGCGAGATCTCACC-GTTACCTTCTCTTCCAGGACATACTACTGAGGATGTCAAAAATGCAATTGGGATCCTCATCAAAGGACTTGAATGGAATGATAACACAGTTCGAGTCTCTAAAGCTCTACAGAGATTCGCTTGGAGAAGCATTAATGAGGACGGGAGACCTCCATTCCCTTCAAAGCAGAAACGGAAAGTGGCGAGAACAATTGGGCCAGAAGTTTGAAGAAATAAGATGGTTAATTGAAGAAGTGC-GACACAGATTAAAAATTACAGAAAATAGCTTTGAACAGATAACGTTTATGCAAGCACTACAACTACTGCTTGAAGTGGAGCAAGAGA
>GQ229323.1_Influenza_A_virus_(A/swine/Hong_Kong/NS1179/2007(H1N1))_segment_8_nuclear_export_protein_(NEP)_and_nonstructural_protein_1_(NS1)_genes_complete_cds
ATGGATTCAAACACTGTGTCAAGC---TTTCAGGTAGACTGCTTTCTCTGGCATGTCCGCAAACGGTTTGCAG-ACTGGGGAC-TTGGTGATGCTCCATTTCTCGATCGGCTTCGCCGAGATCAGAAGTCCCTAAGAGGAAGAAGCAGCACTCTTGGTCTGGAAAT-CGAACCAGCCACTCGTGCAGGGAAACAAATAGTGAAGCGTATTCTGGAAGAA-GAGTACGATGAATCACTTAAAATGACTATTGCTTCTGTGCCTGCTTCATGCTATCTAACTGACATGACCCTTGAAGAGATATCAAGGGACTGGTTCATGCTCATGCCAAAGCAGAAAATGGCTGGTTCCCTT-TGCATCAGAATGGACCAGGCAATAATGGATAAAACCATCACATTGAAAGCAAACTTCAGTGTGATTTTTGATCGACTGGAAACTCTAATACTCCTTAGAGCTTTCACAGAAGAAGGGGCAATTGTTGGTGAAATCTCACC-GTTACCTTCTCTTCCAGGACATACTGATGAGGATGTCAAAAATGCAATTGGGGTCCTCATCAAAGGATTTGAATGGAATGGTAACACAGTTCGAGTCTCTGAAGCTCTACAGAGATTCGCTTGGAGAAGCATTAATGAGGACAGGAGACCTCCATTCCCTCCAAAGCAGAAACGGGAGATGGCGGGAACAACTGGGCCAAAAGTTTGAAGAAATAAGATGGTTAATTGAAGAAGTGC-GACACAGATTAAAAATAACAGAAAATAGCTTTGAACAGATAACATTTATGCAAGCATTACAACTACTGCTTGAAGTAGAACAAGAGA
>KY063956.1_Influenza_A_virus_(A/blue-winged_teal/Lousiana/UGAI14-0690/2014(H1N1))_segment_8_nuclear_export_protein_(NEP)_and_nonstructural_protein_1_(NS1)_genes_complete_cds
ATGGATTCCAACACTGTGTCAAGC---TTTCAGGTAGACTGCTTTCTTTGGCATGTCCGCAAACGATTTGCAG-ACCAAGAAC-TGGGTGATGCCCCATTCCTTGACCGGCTTCGCCGAGATCAAAAGTCTCTAAGAGGAAGAGGCAGCACTCTTGGTCTGGACAT-CGAAACGGCCACTCGTGCTGGAAAGCAGATAGTGGAGAGGATTCTGGAGGAA-GAATCCGACGAGGCACTCAAAATGACTATTGCCTCTGTGCCTGCTTCACGCTACCTAACTGACATGACTCTTGAAGAGATGTCAAGAGACTGGTTCATGCTCATGCCCAAGCAAAAAGTGGCAGGCTCCCTC-TGTATCAGAATGGACCAGGCGATTATGGATAAGAACATCATACTGAAGGCAAACTTCAGTGTGATCTTCGATCGGCTGGAGACACTAATACTACTCAGAGCTTTCACTGAAGAGGGAGCAATTGTCGGCGAAATTTCACC-ATTGCCTTCTCTTCCAGGACATACTGATGAGGATGTCAAAAATGCAATTGGGGTCCTCATCGGAGGACTTGAATGGAATGATAACACAGTTCGAGTCTCTGAAACTTTACAGAGATTCGCTTGGAGAAGCAGTAATGAGGATGGGAGACCTCCACTCCCTCCAAAGCAGAAACGGAAAATGGCGAGAACAATTGAGTCAGAAGTTTGAAGAAATAAGGTGGCTGATTGAAGAAGTGC-GACATAGATTAAAGATCACAGAAAATAGTTTTGAACAAATAACATTTATGCAAGCCTTACAACTACTGCTTGAAGTGGAGCAAGAGA
>KU143423.1_Influenza_A_virus_(A/wild_bird/Wuhan/WHHN16/2014(H1N1))_segment_8_nuclear_export_protein_(NEP)_and_nonstructural_protein_1_(NS1)_genes_complete_cds
ATGGATTCCAACACTGTGTCAAGC---TTTCAGGTAGACTGCTTTCTTTGGCATGTCCGCAAACGATTTGCAG-ACCAAGAAC-TGGGTGATGCCCCATTCCTTGACCGGCTTCGCCGAGATCAGAAGTCCCTAAGAGGAAGAGGCAGCACTCTTGGTCTGGACAT-CGAGACAGCTACTCGTGCGGGAAAGCAGATAGTGGAGCGGATTCTGGAAGAA-GAATCTGATGAGGCACTTAAAATGACTATTGCTTCAGTACCGGCTTCACGCTACCTAACTGACATGACTCTTGAAGAAATGTCAAGGGACTGGTTCATGCTCATGCCCAAGCAGAAAGTGGCAGGTTCCCTT-TGCATCAGAATGGACCAGGCAATAATGGATAAAAACATCACATTGAAAGCAAACTTCAGTGTGATTTTTGATCGGCTGGAAACCCTAATACTACTTAGAGCTTTCACAGAAGAAGGAGCAATTGTGGGGGAAATCTCACC-ATTACCTTCTCTTCCAGGACATACTGATGAGGATGTCAAAAATGCAATTGGGGTCCTCATCGGAGGACTTGAATGGAATGATAACACAGTTCGAGTCTCTGAAACTCTACAGAGATTCGCTTGGAGAAGCAGTAATGAGGATGGGAGACCTCCACTCCCTCCAAAGCAGAAACGGAAAATGGCGAGAACAATTGAGTCAGAAGTTTGAAGAAATAAGATGGCTGATTGAAGAGGTAC-GACACAGATTGAAAATTACAGAAAACAGCTTCGAACAGATAACGTTTATGCAAGCATTGCAGCTATTGCTTGAAGTGGAGCAAGAGA
>KF998058.1_Influenza_A_virus_(A/swine/South_Dakota/A01267922/2012(H1N1))_segment_8_nuclear_export_protein_(NEP)_and_nonstructural_protein_1_(NS1)_genes_complete_cds
ATGGACTCCAATACTGTGTCAAGC---TTTCAGGTAGACTGTTTCCTTTGGCACATCCGCAAACGGTTTGCAG-ACAATGGAT-TGGGTGATGCCCCATTCCTTGATCGGCTCCGCCGAGATCAAAAGTCCCTAAAAGGAAGAGGCAACACCCTCAGCCTCGACAT-CGAAACAGCCACTCTTGTTGGGAAACAAATTGTGGAGTGGATTTTAAAAGAG-GAATCCAGCGAGACACTTAAGATGACCATTGCATCTATACCTACCTCGCGCTACCTAGCTGACATGACCCTTGAGGAAATGTCACGAGGCTGGTTCATGCTCATGCCTAGGCAAAAGATAATAGGCCCTCTT-TGTGTTCGAATAGACCAGGCAATCATTGAAAAGAACATCATACTGAAAGCGAACTTCAGTGTGATCTTTAACCGATTAGAGACTTTGATACTACTGAGAGCTTTCACTGAGGAGGGAGCAATCGTTGGAGAAATTTCACC-ATTGCCTTCTCTTCCAGGACATACTAATGAGGATGTCAAAAATGCAATTGGGGTCCTCATCGGAGGACTTGAATGGAATGGTAACACGGTTCGAGGCTCTGAAAATCTACAGAGATTCGCTTGGAGAAACCGTAATGAGGATGGGAGACCTTCACTACCTCCAGAACAGAAATGAAAAGTGGCGAGAGCAATTGGGACAAAAATTTGAGGAAATAAGGTGGTTAATTGAAGAAGTGC-GACACAGATTGAAAATGACAGAGAACAGTTTCGAACAAATAACATTTATGCAAGCCTTACAACTACTGCTTGAAGTAGAGCAAGAGA
>KR699746.1_Influenza_A_virus_(A/swine/France/Finistere-0011/2011(H1N1))_segment_8_nuclear_export_protein_(NEP)_and_nonstructural_protein_1_(NS1)_genes_complete_cds
ATGGATTCAAACACTGTGTCAAGC---TTTCAGGTAGATTGCTTTCTTTGGCATATCCGCAAGCGGTTTGCAA-ACTGGGGGC-TTGGCGATGCCCCATTTCTCGATAGGCTTCGCAGAGACCAGAAGTCCCTAAGAGGGAGAGGCAGCACTCTTGGTCTGGAAAT-CGAATCAGCTACTCGTGCGGGGAAACAAATAGTTAATCGTATTCTGGAAGAA-GAATACGATGAAGCACTTAAAATAACCATTGCTTCAGTGCCTGTTTCACGCTATTTGACTGACATGACTCTTGAAGAGATGTCAAGGGACTGGTTCATGCTCATGCCCAAGCAAAAAGTGGCAGGTCCCTTT-TGCATAAGAATGGACCAGGCAATAATGGATAAAACCATCACATTGAAAGCAAACTTCAGTGTGATTTTTGACCGACTGGAAACTCTGATACTCCTTAGAGCTTTCACAGANGAAGGGGCAATTGTAGGTGAAATCTCACC-GTTACCTTCTCTTCCAGGACATACTGATGAGGATGTCAAAAATGCAATTGGGATCCTCATCAAAGGGCTTGAATGGAATGATAATGCAGTTCGAGTCTCTGAAACTCTACAGAGATTCGCTTGGAGAAGCACTAATGAGAACGGGAGACCTCCATTCCCTCCAAAACAGAAACGGAAAATGGCGAGAACAATTGGGCCAGAAGTTTGAAGAAATAAGATGGCTAATTGAAGAAGTGC-GACACAGATTAAAAATAACGGAGAATAGCTTTGAACAGATAACGTTCATGCAAGCATTACAACTACTGCTTGAAGTGGAGCAAGAGA
>FJ638310.1_Influenza_A_virus_(A/swine/NC/00573/2005(H1N1))_segment_8_nuclear_export_protein_(NEP)_gene_partial_cds_and_nonstructural_protein_1_(NS1)_gene_complete_cds
ATGGATTCCAACACTGTGTCAAGC---TTCCAGGTAGACTGTTTCCTTTGGCATATCCGCAAACGGTTTGCAG-ACAATGGAT-TGGGGGATGCCCCATTCCTTGATCGGCTCCGCCGAGATCAAAAGTCCCTAAAAGGAAGAGGCAGCACCCTTGGTATCGACAT-CGTAACAGCCACTCTTGTTGGGAAACAAATTGTGGAATGGATTTTGAAAGAG-GAATCAAATGAAACACTTAAGATGACCATTGCATCTGTACCTACTTCGCGCTACCTAGCTGACATGACCCTTGAGGAAATGTCAAGAGACTGGTTCATGCTCATGCCTAGGCAAAAGATAATGGGCTCTCTT-TGCATGCGGATGGACCAGGCGATCATGGAAAAGAACATCATACTGAAAGCGAATTTCAGTGTGATTTTTAACCGATTAGAGACTTTGATACTACTAAGGGCTTTCACCGAGGAGGGAGCAATAGTTGGAGAAATTTTACC-ATTACCTTCTCTTCCAGGACATACTGATGAGGATGTCAAAAATGCAGTTGGGGTCCTCATCGGAGGGCTTGAATGGAATGATAACACAGTTCGAGTCTCTGAAAATCTACAGAGATTCGCTTGGAGAAACCGTAATGAGGACGGGAGACCTTCACTATCTCCAGAGCAGAAATGAAAAGTGGCGAGAGCAATTGGGACAGAAATTTGAGGAAATAAGATGGTTGATTGAAGAAGTGC-GGCACAAATTGAAAATGACTGAGAATAGTTTCGAGCAAATAACATTCATGCAAGCCTTACAACTATTGCTTGAAGTTGAACAAGAGA
>CY116040.1_Influenza_A_virus_(A/swine/England/195852/1992(H1N1))_nuclear_export_protein_(NEP)_and_nonstructural_protein_1_(NS1)_genes_complete_cds
ATGGATTCAAACACTGTGTCAAGC---TTTCAGGTAGACTGCTTTCTTTGGCATGTTCGCAAACGGTTTGCAG-ACTGGGGAC-TTGGTGATGCCCCATTTCTCGATCGACTTCGCCGAGATCAGAAGTCCCTAAGAGGAAGAGGCAACACTCTTGGTCTGGAAAT-CGAACCAGCCACTCGTGCGGGAAAACAAATAGTGAAGCGTATTCTGGAAGAA-GAGTACGATGAGGCACTTAAAATAACTATTGCTTCTGTGCCTGCTTCACGCTATCTAACTGACATGACTCTTGAAGAGATGTCAAGGGACTGGTTCATGCTCATGCCCAAGCAGAAAGTGGCAGGTTCCCTT-TGCATCAGAATGGACCAGGCAATAATGGATAAAAACATCACATTGAAAGCAAACTTCAGTGTGATTTTTGATCGGCTGGAAACTCTGATACTCCTTAGAGCTTTCACGGAAGAAGGGGCAATTGTAGGCGAAATCTCACC-GTTACCTTCTCTTCCAGGACATACTGATGAGGATGTCAAAAATGCAATTGGGGTCCTCATCAAAGGACTTGAATGGAATGATAACACAGTTCGAGTCTCTAAAGCTCTACAGAGATTCGCTTGGAGAAGCATTAATGAGGACGGGAGACCTCCATTCCCTCCAAAGCAGAAACGGAAAATGGCGAGAACAATTGGGCCAGAAGTTTGAAGAAATAAGATGGTTAATTGAAGAAGTGC-GACACAGATTAAAAATAACAGAAAATAGCTTTGAACAGATAACGTTTATGCAAGCATTACAACTACTGCTTGAAGTGGAGCAAGAGA
>KR700636.1_Influenza_A_virus_(A/swine/England/00034/2005(H1N2))_segment_8_nuclear_export_protein_(NEP)_and_nonstructural_protein_1_(NS1)_genes_complete_cds
ATGGATTCAAACACTGTGTCAAGC---TTTCAGGTAGACTGCTTTCTTTGGCATGTTCGCAAACGGTTTGCAG-ACTGGGGAC-TTGGTGATGCTCCATTCCTCGATCGACTTCGCCGAGATCAGAAGTCCCTAAGAGGAAGAGGCTACACTCTTGGTCTAGAAAT-CGAACCAGCCACACGTGCTGGAAAACAAATAATAAAGCATATTCTGGAAGAA-GAGTGCGACGAGGCACTTAAAATAACCATTGCTTCTGTACCTGCTCCACGCTATCTAACTGACATGACTCTTGAAGAGATGTCAAGGGACTGGTTCATGCTCATGCCCAAGCAGAAAGTGGCAGGTTCCCTT-TGTATCAGAATGGACCAGGCAATAATGGATAAAAACATCACATTAAAAGCAAACTTCAGTGTGATTTTTGATCGGCTGGAAACTCTGATACTCCTTAGAGCTTTCACGGAAGAAGGGGCAATTGTAGGCGAAATCTCACC-ATTACCTTCTCTTCCAGGACATACTGATGAGGATGTCAAAAATGCAATTGGGTTCCTCATCAAAGGACTTGAATGGAATGATAACACAGTTCGAGTCTCTAAAGCTCTACAGAGATTCGCTTGGAGAAGCATTAATGAGGACGGGAGACCTCCATTCCCTCCAAAGCAGGAACGGAGAATGGCGAGAACAATTGGGCCAGAAGTTTGAAGAAATAAGATGGTTAATTGAAGAAGTAA-GACACAGATTAAAAATAACAGAAAACAGCTTTGAACAGATAACGTTTATGCAAGCATTACAACTACTGCTTGAAGTGGAGCAAGAGA
>EU053137.1_Influenza_A_virus_(A/swine/Doetlingen/IDT4735/2005(H1N2))_segment_8_NS2/NEP_and_NS1_genes_complete_cds
ATGGATTCAAATACTGTGTCAAGC---TTTCAGGTAGACTGCTTTCTTTGGCATGTCCGCAAACGATTTGCAG-ACTGGGGGC-TTGGTGATGCCCCATTTCTCGATAGGCTTCGCCGAGACCAAAAGTCCCTAAAGGGAAGAGGCAGCACTCTTGGTCTGGAAAT-CGAACCAGCCACTCGAGCTGGAAAACAAATAGTGAAACGTATTCTGGGAGAA-GAATACGATGAGGCATTTAAAATAACCATCGCTTCTGTGCCTGCTCCACGCTATCTAACTGACATGACTCTTGAAGAAATGTCAAGAGACTGGTTCATGCTCATGCCCAAACAGAAAGTGGCAGGTTCCCTT-TGCATCAGAGTGGACCAAGCAATAATGGATAAAAAAATCACATTGAAAGCAAACTTCAGTGTGATTTTTGGTCGACTGGAAACTCTGATACTCCTTAGAGCTTTCACGGAAGAAGGGGCAATTGTAGGTGAAATCTCACC-GTTACCTTCTCTTCCAGGATATACTGATGAGGATGTCAAAAATGCAATTGGGATCCTCATCAAAGGACTTGAATGGAATGATAACACAGTTCGAGTCTCTGAAGCTCTACAGAGATTCGCTTGGAGAAGCACTAATGAGAACGGGAGACCTCCATTACCTCCAAAATAGAAACGGAAAATGGCGAGAACAATTGGGCCATAAGTTTGAAGAAATAAGATGGCTAATTGAAGAAGTGC-GACACAGATTAAAATTAACAGAGAATAGCTTTGAGCAGATAACGTTTATGCAAGCATTACAACTACTGCTTGAAGTGGAGCAAGAGA
>CY009896.1_Influenza_A_virus_(A/Swine/Spain/50047/2003(H1N1))_segment_8_complete_sequence_tr
ATGGATTCAAACACTGTGTCAAGC---TTTCAGGTAGACTGCTTTCTTTGGCATGTCCGCAAACGGTTTGCAG-ACTTGGGAT-TTGGCGATGCCCCATTTCTCGATAGGCTTCGCCGAGATCAAAAGTCCCTAAGAGGAAGAGGCAGCACCCTTGGTCTGGAAAT-CGAACCAGCCACTCGTGCAGGGAAACAAATAGTGAAGCGTATTCTGGAAGAA-GAATACGATGAGGCACTCAAAATAACCATCGCTTCTGTGCCTTCTTCACGCTATCTAACTGATATGACTCTTGGAGAAATGTCAAGGGACTGGTTCATGCTCATGCCCAAGCAGAAAGTTGCGGGTCCCCTT-TGCATCAGAATGGACCAGGCAATAATGAATAAGAGCATCACATTGAAAGCAAACTTCAGTGTGATTTTTGATCGACTGGAAACTTTGATACTCCTTAGAGCTTTCACAGAAGAAGGGGCGATTGTAGGTGAAATCTCACC-ATTACCTTCTCTTCCAGGACATACTGATGAGGATGTCAAAAATGCAATTGGGATCCTCATCAAAGGACTTGAATGGAATGATAACACAGTTCGAGTCTCTGAAGCTCTACAGAGATTCGCTTGGAGAAGCACTAATGAGAACGGGAGACCTCCATTCCCTCCAAAACAGGAACGGAAGATGGCGAGAACAGTTGGGCCAAAAGTTTGAAGAAATAAGATGGCTAATTGAAGAGGTGC-GACACAGATTAAAATTAACAGAAAATGGCTTTGAGCAAATAACGTTTATGCAAGCATTACAACTACTGCTTGAAGTGGAGCAAGAGA
>CY037956.1_Influenza_A_virus_(A/swine/England/WVL16/1998(H1N1))_segment_8_sequence
----ATTCAAACACTGTGTCAAGC---TTTCAGGTAGACTGCTTTCTTTGGCATGTTCGCAAACGGTTTGCAG-ACTGTGGAC-TTGGTGATGCCCCATTTCTCGATCGACTTCGCCGAGATCAGAAGTCCCTAAGAGGAAGAGGCAACACTCTTGGTCTAGAAAT-CGAACCAGCCACTCGTGCGGGAAAACAGATAGTGAAGCGTATTCTGGAAGAA-GAGTACGATGAAGCACTTGAAATAACTATTGCTTCTGTGCCTGCTTCACGCTATCTAACTGACATGACTCTTGAAGAGATGTCAAGGGGCTGGTTCATGCTCATGCCCAAACAGAAAGTGGCAGGTTCCCTT-TGCATCAGAATGGACCAGGCAATAATGGATAAAAACATCACATTGAAAGCAAACTTCAGTGTGATTTTTGATCGGCTGGAAACTCTGATACTCCATAGAGCTTTCACAGAAGAAGGGGCAATTGTAGGCGAAATCTCACC-GTTACCTTCTCTTCCAGGACATACTAATGAGGATGTCAAAAATGCAATTGGGGTCCTCATCAAAGGACTTGAATGGAATGATAACACAGTTCGAGTCTCTAAAGCTCTACAGAGATTCGCTTGGAGAAGCATTAATGAGGACGGGAGACCTCCATTCCCTCCAAAGCAGAAACGGAAAATGGCGAGAACAATTGGGCCAGAAGTTTGAAGAAATAAGATGGTTAATTGAAGAAGTGC-GACACAGATTAAAAATAACAGAAAATAGCTTTGAACAGATAACGTTTATGCAAGCATTACAACTACTGCTTGAAGTGGAGCAAGAGA
>AB434356.1_Influenza_A_virus_(A/swine/Udon_Thani/NIAH464/2004(H3N2))_NS1_NS2_genes_for_nonstructural_protein_1_nonstructural_protein_2_complete_cds
ATGGATTCAAACACTGTGTTAAGC---TTTCAGGTAGATTGTTTTCTTTGGCATGTCCGCAAACTGTTTGCAG-ACTGGGGAC-TTGGTGATGCCCCATTTCTCGACAGGCTTCGCCGAGATCAGAAGTCCCTAAGAGGAAGAGGCAGCACTCTTGGTTTGGAAAT-CGAATCAGCCACTCGTGAGGGGAAACAAATAGTGAAGCGTATTCTGGAAGAA-GAATACGATGAGGCACT--AAAT----ATCGCTTCTGTGCCTGCTTCACACTATCTAACTGACATGACTCTTGAAGAGATGTCAAGGAACTGGTTCATGCTCATGCCCAAACAAAAAATAACAGGTTCCCTT-TGTATCAGAATGGACCAAGCAATAATGAACAAAACCATCACATTGAAAGCAAACTTCAGTGTGATTTTTAATCGACTGGAAACTCTGATACTCCTTAGAGCTTTTACGGAAGAAGGAGCAATTGTAGGCGAAATCTCACC-ATTGCCTTCTTTTCCAGGACATTCTAATGAGGATGTCAAAGATGCAATTGGGGTCCTCATCAAAGGGCTTGAATGGAATGATAACACAGTTCGAGTCTCTGAAGCTCTACAGAGATTCGCTTGGAGAAGCATTAATGAGAACGGGAGACCTCCATTCCCTCCAAAACAGGAACGGAAAATGGCGAGAACAACTGGGCCAGAAGTTTGAAGAAATAAGATGGTTAATTGAAGAAGTGC-GACACAGATTAAAAATAACAGAAAATAGCTTTGAACAAATAACGTTTATGCAAGCATTACAACTATTGCTTGAAGTGGAGCAAGAGA
>CY009376.1_Influenza_A_virus_(A/swine/Spain/33601/2001(H3N2))_segment_8_complete_sequence
ATGGATTCAAACACTGTGTCAAGC---TTTCAGGTAGACTGCTTTCTTTGGCATGTCCGCAAACGGTTTGCAG-ACTGGGGGC-TTGGCGATGCCCCATTTCTCGATAGGCTTCGCCGAGACCAGAAGTCCCTAAGAGGAAGAGGCAGCACTCTTGGTCTGGAAAT-CGAACCAGCTACTCGTGCGGGAAACCAAATAGTGAAGCGTATTCTGGAAGAA-GAATACGATGAGGCACTTAAAATAAATATCGCTTCTGTGCCTGCTTCACGCTATATAACTGACATGACTATTGAAGAGATGTCAAGGGACTGGTTCATGCTCATGCCCAAACAGAAAGTGGCAGGTTCCCTT-TGCATCAAAATGGACCAGGCAATAATGAATAAAAACATCACATTGAAAGCAAACTTCAGTGTGATTTTTGATCGACTGGAAACTCTGATACTCCTTAGAGCTTTCATGGAAGAAGGGGCAATTGTAGGTGAAATCTCACC-GTTACCTTCTCTTCCAGGACATACTGATGAGGATGTCAAAAATGCAATTGGGATCCTCATCAAAGGACTTGAATGGAATGATAACACAGTTCGAGTCTCTGAAGCTCTACAGAGATTCGCTTGGAGAAGCACTAATGAGAACGGGAGACCTCCATTCCCTCCAAAACAGAAACGAAAAATGGCGAGAACAATTGGGCCAGAAGTTTGAAGAAATGAGATGGCTAATTGAAGAAGTGC-GACACAGATTAAAAATAACAGAGAATAGCTTTGAACAGATTACGTTTATGCAAGCATTACAACTACTGCTTGAAGTGGAGCAAGAGA
>CY038507.1_Influenza_A_virus_(A/Siena/3/1995(H3N2))_segment_8_complete_sequence
ATGGATTCCAATACTGTGTCAAGT---TTCCAGGTAGATTGCTTTCTTTGGCATATCCGGAAACAAGTTGTAG-ACCAAGAAC-TGAGTGATGCCCCATTCCTTGATCGGCTTCGCCGAGATCAGAGGTCCCTAAGGGGAAGAGGCAACACTCTCGGTCTAGACAT-CAAAGCAGCCACCCATGTTGGAAAGCAGATTGTAGAAAAGATTCTGAAGGAA-GAATCTGATGAGGCACTTAAAATGACCATGGCCTCCACACCTGCTTCGCGATACATAACTGACATGACTATTGAGGAATTGTCAAGAAACTGGTTCATGCTAATGCCCAAGCAAAAAGTGGAAGGACCTCTT-TGCATCAGAATGGACCAGGCAATCATGGAGAAAAACATCATATTGAAAGCGAATTTCAGTGTGATCTTTGACCGACTAGAGACCCTAGTATTACTAAGGGCTTTCACCGAAGAGGGAGCAATTGTTGGCGAAATCTCACC-ATTGCCTTCTTTTCCAGGACATACTATTGAGGATGTCAAAAATGCAATTGGGGTCCTCATCGGTGGACTTGAATGGAATGATAACACAGTTCGAGTCTCTAAAAATCTACAGAGATTCGCTTGGAGAAGCAGTAATGAGAATGGGGGACCTCCACTTACTCCAAAACAGAAACGGAAAATGGCGAGAACAGCTAGGTCAAAAGTTTGAAGAGATAAGATGGCTGATTGAAGAAGTGA-GACACAGACTAAAAACAACTGAGAATAGTTTTGAGCAAATAACATTCATGCAAGCATTACAGCTGCTGTTTGAAGTGGAACAGGAGA
>CY011908.1_Influenza_A_virus_(A/New_York/720/1994(H3N2))_segment_8_complete_sequence
ATGGATTCCAACACTGTGTCAAGT---TTCCAGGTAGATTGCTTTCTTTGGCATATCCGGAAACAAGTTGTAG-ACCAAGAAC-TGAGTGATGCCCCATTCCTTGATCGGCTTCGCCGAGATCAGAGGTCCCTAAGGGGAAGAGGCAACACTCTCGGTCTAGACAT-CAAAGCAGCCACCCATGTTGGAAAGCAGATTGTAGAAAAGATTCTGAAGGAA-GAATCTGATGAGGCACTTAAAATGACTATGGCCTCCACACCTGCTTCGCGATACATAACTGACATGACTATTGAGGAATTGTCAAGAAACTGGTTCATGCTAATGCCCAAGCAGAAAGTGGAAGGACCTCTT-TGCATCAGAATGGACCAGGCAATCATGGAGAAAAACATCATGTTGAAAGCGAATTTCAGTGTGATCTTTGACCGACTAGAGACCCTAGTATTACTAAGGGCTTTCACCGAAGAGGGAGCAATTGTTGGCGAAATCTCACC-ATTGCCTTCTTTTCCAGGACATACTATTGAGGATGTCAAAAATGCAATTGGGGTCCTCATCGGAGGACTTGAATGGAATGATAACACAGTTCGAGTCTCTAAAAATCTACAGAGATTCGCTTGGAGAAGCAGTAATGAGAATGGGGGACCTCCACTTACTCCAAAACAGAAACGGAAAATGGCGAGAACAGCTAGGTCAAAAGTTTGAAGAGATAAGATGGCTGATTGAAGAAGTGA-GACACAGACTAAAAACAACTGAGAATAGTTTTGAGCAAATAACATTCATGCAAGCATTACAGCTGCTGTTTGAAGTGGAACAGGAGA
>DQ150429.2_Influenza_A_virus_(A/swine/MI/PU243/04_(H3N1))_nonstructural_protein_(NS1)_gene_complete_cds
ATGGACTCCAATACTGTGTCAAGC---TTTCAGGTAGACTGTTTCCTTTGGCACATCCGCAAACGGTTTGCAG-ACAATGGAT-TGGGTGATGCCCCATTCCTTGATCGGCTCCGCCGAGATCAAAAGTCCCTAAAAGGAAGAGGCAACACCCTTAGCCTCGACAT-CGAAACAGCCACTCTTGTTGGGAAACAAATTGTGGAGTGGATTTTGAAAGAG-GAATCCAGCGAGACACTTAAGATGACCATTGCATCTGTACCTACTTCGAGCTACCTAGCTGACATGACCCTCGAGGAAATGTCACGAGACTGGTTCATGCTCATGCCTAGGCAAAAGATAATAGGCCCTCTT-TGTGTGCAAATGGACCAGGCGATCATGGAAAAGAACATCATACTGAAAGCGAACTTCAGTGTGATCTTTAACCGATTAGAGACTTTGATACTACTAAGGGCTTTCACTGAGGAGGGAGCAATCGTTGGAGAAATTTCACC-ATTACCTTCTCTTCCAGGACATACTAATGAGGATGTCAAAAATGCAGTTGGGGTCCTCATCGGAGGACTTGAATGGAATGGTAACACGGTTCGAGGCTCTGAAAATCTACAGAGATTCGCTTGGAGAAACCGTAATGAGGATGGGAGACCTTCACTACCTCCAGAACAGAAATGAAAAGTGGCGAGAGCAATTGGGACAGAAATTTGAGGAAATAAGGTGGTTAATTGAAGAAGTAC-GGCACAGATTGAAAGCGACAGAGAATAGTTTCGAACAAATAACATTTATGCAAGCCTTACAACTACTGCTTGAAGTCGAACAAGAGA
>EU604696.1_Influenza_A_virus_(A/swine/OH/511445/2007(H1N1))_segment_8_nuclear_export_protein_(NEP)_and_nonstructural_protein_1_(NS1)_genes_complete_cds
ATGGACTCCAATACTGTGTCAAGT---TTTCAGGTAGACTGTTTCCTTTGGCACATCCGCAAACGGTTTGCAG-ACAATGGAT-TGGGTGATGCCCCATTCCTTGATCGGCTCCGCCGAGATCAAAAGTCCCTAAAAGGAAGAGGCAACACCCTTGGCCTCGATAT-CGAAACTGCCACTCTTGTTGGGAAACAAATTGTGGAGTGGATTTTGAGAGAA-GAATCCAGCGAGACACTTAAGATGACCATTGCATCTGTACCTACTTCGCGCTACCTAGCTGATATGACCCTCGAGGAAATGTCACGAGACTGGTTCATGCTCATGCCTAGGCAAAAGATAATAGGCCCTTTT-TGTGTGCAAATGGACCAGGCGATCATGGAAAAGAACATTATACTGAAAGCGAACTTCAGTGTGATCTTTAACCGATTAGAGACTTTGATACTACTAAGGGCTTTCACTGAGGAGGGAGCAATCGTTGGAGAAATTTCACC-ATTACCTTCTCTTCCAGGACACACTAATGAGGATGTCAAAAATGCAGTTGGGGTCCTCATCGGAGGACTTGAATGGAATGGTAACACGGTTCGAGGCTCTGAAAATCTACAGAGATTCGCTTGGAGAAACCGTAATGAGAATGGGAGACCTTCACTACCTCCAGAGCAGAAATGAAAGGTGGCGAGAGCAATTGGGACAGAAATTTGAGGAAATAAGGTGGTTAATTGAAGAAGTAC-GGCACAGATTGAAAGCAACAGAGAATAGTTTCGAACAAATAACATTTATGCAAGCCTTACAACTACTGCTTGAAGTAGAGCAAGAGA
>FJ374516.1_Influenza_A_virus_(A/swine/Shanghai/1/2007(H1N2))_segment_8_nuclear_export_protein_(NEP)_and_nonstructural_protein_1_(NS1)_genes_complete_cds
ATGGACTCCAACACTGTGTCAAGC---TTTCAGGTAGACTGCTTCCTTTGGCATATCCGCAAACAGTTTGCAG-ACAATGGAT-TGGGTGATGCCCCATTCCTTGATCGGCTCCGCCGAGATCAAAAGTCCCTAAAAGGAAGAGGCAACACCCTTGGCCTCGACAT-CGAAACAGCCACTCTTGTTGGGAAACAAATTGTGGAATGGATTTTGAAAGAG-GAATCCAGCGAGACACTTAAGATGACCATTGCATCTGTACCTACTTCGCGCTACCTAGCTGACATGACCCTCGAGGAAATGTCACGAGACTGGTTCATGCTCATGCCTAGGCAAAAGATAATAGGCTCCCTT-TGTGTGCGAATGGACCAGGCAATCATTGAAAAGAACATCATACTGAAAGCGAACTTCAGTGTGATCTTTAACCGACTAGAGACTTTGGTACTACTAAGGGCTTTCACTGAAGGGGGAGCAATCGTTGGAGAAATTTCACC-ATTACCTTCTCTTCCAGGACATACTGATGAGGATGTCAAAAATGCAGTTGGGATCCTCATCGGAGGACTTGAATGGAATGGTAACACGGTTCGAGTCTCTGAAAGTCTACAGAGATTCGCTTGGAGAAACCGTAATGAGGACGGGAGGCCTTCACTACCTCCAGAGCAGAAATGAAAAGTGGCGAGAGCAGTTGGGACAGAAATTTGAGGAAATAAGATGGTTAATTGAAGAAGTGC-GGCACAGATTGAAAGCGACAGAGAATAGTTTCGAGCAAATAACATTTATGCAAGCCTTACAACTACTGCTTGAAGTAGAACAAGAGA
>M80961.1_Influenza_A_virus_(A/swine/Hokkaido/2/1981(H1N1))_nonstructural_protein_gene_complete_cds
ATGGACTCCAACACTGTGTCAAGC---TTTCAGGTAGACTGCTTCCTTTGGCATATCCGCAAACGGTTTGCGG-ACAATGGAT-TGGGTGATGCCCCATTCCTTGATCGGCTCCGCCGAGATCAAAAGTCCCTAAAAGGAAGAGGCAGCACCCTTGGTCTTAACAT-CGAGACAGCCACTCTTGCTGGAAAGCAAATTGTGGAGTGGATTCTGAAAGAA-GAATCCAACGAGACACTTAAGATGACCATTGCATCTGTAACTTCTTCGCGCTACCTACCTGACATGAACCTTGAGGAAATGTCAAGGGATTGGTTCATGCTCATGCCTAGGCAAATGGTGGTAGGCTCTCTT-TGTGTGCGAATGGACCAGGCGATCATGGAAAAGAACATCATACTGAAAGCGAACTTCAGTGTGATTTTTGACCGGTTGGAGACTTTGATACTATTAAGGGCTTTCACCGAAGAGGGAGCAATTGTTGGAGAAATTTCACC-ACTACTTTCTCTTCCAGGACATACTGATGAGGATGTCAAAAATGCAGTTGGGGTCCTCATCGGAGGGCTTGAATGGAATGGTAACACAGTTCGAGTCTCTGAAAATCTACAGAGATTCACTTGGAGAAACCGTAATGAGAATGGGAGACCTTCACTACCTCCAGAACAGAAATGAAAAGTGGCGAGAGCAATTGGGTCAGAAATTTGAGGAAATAAGGTGGCTGATTGAAGAAGTGC-GGCACAAATTGAAGATGACAGAAAATAGTTTCGAACAAATAACATTTATGCAAGCCTTACAACTATTGCTTGAAGTAGAACAAGAGA
>CY022337.1_Influenza_A_virus_(A/swine/Iowa/17672/1988(H1N1))_segment_8_complete_sequence
ATGGATTCCAACACTGTGTCAAGC---TTTCAGGTAGACTGTTTCCTTTGGCATATCCGCAAACGGTTTGCAG-ACAATGGAT-TGGGTGATGCCCCATTCCTTGATCGGCTCCGCCGAGATCAAAAGTCCCTAAAAGGAAGAGGCAGCACCCTTGGTCTCGACAT-CGAAACAGCCACTCTTGTTGGGAAACAAATTGTGGAGTGGATTCTGAAAGAG-GAATCCAACGAAACACTTAAGATGACCATTGCATCTGTACCTACTTCGCGCTACCTAGCTGACATGACCCTTGAGGAAATGTCACGAGATTGGTTCATGCTCATGCCTAGGCAAAAGATAATAGGCTCTCTT-TGTGTGCGAATGGACCAGGCGATCATGGAAAAGAACATCATACTGAAAGCGAACTTCAGTGTGATTTTTAACCGATTAGAGACTTTGATACTACTAAGGGCTTTCACCGAAGAGGGAGCAATCGTTGGAGAAATTTCACC-ATTACCTTCTCTTCCAGGACATACTGATGAGGATGTCAAAAATGCAGTTGGGGTCCTCATCGGAGGGCTTGAATGGAATGGTAACACGGTTCGAGTCTCTGAAAATCTACAGAGATTCGCTTGGAGAAGCCGTAATGAGGATGGGAGACCTTCACTACCTCCAGAGCAGAAATGAAAAGTGGCGAGAGCAATTGGGACAGAAATTTGAGGAAATAAGGTGGCTGATTGAAGAAGTGC-GGCACAAATTGAAAATGACAGAGAATAGTTTCGAGCAAATAACATTTATGCAAGCCTTACAACTATTGCTTGAAGTAGAACAAGAGA
>CY037987.1_Influenza_A_virus_(A/swine/France/WVL4/1985(H1N1))_segment_8_sequence_tr
----ATTCCAACACTGTGTCAAGC---TTTCAGGTAGACTGCTTTCTTTGGCATGTCCGCAAACGATTTGCAG-ACCGGGAGC-TGGGTGATGCCCCATTCCTCGATCGGCTTCGCCGAGATCAGAAGTCCCTAAGAGGAAGAGGCAGCACTCTTGGTCTGGACAT-CGAAACAGCCACTCGTGCGGGAAAGCAGATAGTGAAGCGAATTCTGGAGGAA-GAATCCGATGAGGCACTTAAAATGACTATTGCTTCTGTGCCTGCTCCACGCTACCTAACTGACATGACTCTTGAAGAGATGTCAAGGGACTGGTTCATGCTCATGCCCAAGCAGAAAGTGGCAGGTTCCCTT-TGTATCAGAATGGACCAGGCAATAATGGATAAAAACATCACATTGAAAGCAAACTTCAGTGTGATTTTTAATCGACTGGAAACTCTGATACTTCTTAGAGCTTTCACGGAAGAAGGGGCAATTGTGGGCGAAATCTCACC-GATACCTTCTCTTCCAGGACATACTGATGAGGATGTCAAAAATGCAATTGGGGTCCTCATCGGAGGACTTGAATGGAATGATAACACAGTTCGAGTCTCTGAAGCTCTACAGAGATTCGCTTGGAGAAGCATTAATGAGGATGGGAGACCTCCATTCCCTCCAAAACAGAAACGGAAAATGGCGAGAACAATTGGGTCAGAAGTTTGAAGAGATAAGATGGTTAATTGAAGAAGTGC-GACATAGATTAAAAATAACAGAGAATAGCTTTGAACAGATAACGTTTATGCAAGCATTACAACTACTGCTTGAGGTGGAGCAAGAGA
>FJ415613.1_Influenza_A_virus_(A/swine/Zhejiang/1/2007(H1N1))_segment_8_nuclear_export_protein_(NEP)_gene_complete_cds_and_nonfunctional_nonstructural_protein_1_(NS1)_gene_complete_sequence
ATGGATTCAAACACTGTGTCAAGC---TTTCAGGTAGACTGCTTTCTCTGGCATGTCCGCAAACGGTTTGCAG-ACTGGGGAC-TTGGTGATGCTCCATTTCTCGATCGGCTCCGCCGAGATCAGAAGTCCCTAAGAGGAAGAAGCAGCACTCTTGGTCTGGAAAT-CGAACCAGCCACTCGTGCAGGAAAACAAATAGTGATGCGTATTCTGGAAGAA-GAGTACGATGAATCACTTAAAATGACTATCGCTTCTGTGCCTGCTTCATGATATCTAACTGACATGACCCTTGAAGAGATATCAAGGGACTGGTTTATGCTCATGCCAAAGCAGAAAATGGCAGGTTCCCTT-TGCATCAGAATGGACCAGGCAATAATGGATAAAAACATCACATTGAAAGCAAACTTCAGTGTGGTTTTTGATCGACTGGAAACTCTAATACTCCTTAGAGCTTTCACAGAAGAAGGGGCAATTGTTGGCGAAATCTCACC-GTTACCTTCTCTTCCAGGACATACTGATGAGGATGTCAAAAATGCAATTGGGGTCCTCATCAAAGGATTTGAATGGAATGGTAACACAGTTCGAGTCTCTGAAGCTCTACAGAGATTCGCTTGGAGAAGCATTAATGAGGACAGGAGACCTCCATTCCCTCCAAAGCAGAAACGGGAGATGGCGAGAACAACTGGGCCAAAAGTTTGAAGAAATAAGATGGTTAATTGAAGAAGTGC-GACACAGATTAAAAATAACAGAAAATAGCTTTGAACAGATAACATTTATGCAAGCATTACAACTACTGCTTGAAGTAGAACAAGAGA
>AB434300.1_Influenza_A_virus_(A/swine/Ratchaburi/NIAH550/2003(H1N1))_NS1_NS2_genes_for_nonstructural_protein_1_nonstructural_protein_2_complete_cds
ATGGATTCAAACACTGTGTCAAGC---TTTCAGGTAGACTGCTATCTTTGGCATGTCCGCAAACGGCTTGCAG-ACTGGGGAC-TTGGTGATGCCCCATTCCTTGACCGGCTTCGCCGAGACCAGAAGTCCCTAAGAGGAAGAGGCAGCACTCTTGGTCTGGAAAT-CGGACCAGCCACTCATGCGGGAAAACAAATAGTGAAGCGTATTCTGCAAGAA-GAGCACGATGAGGCATTTAAAATAACTATTGCTTCTGTGCCTGCTTCACGCTATATAACTGACATGAATCTTGAAGAAATGTCAAGGGACTGGTTCATGCTCATGCCCAAGCAGAAAGTGGCAGGTTCCCTT-TGCATCAGAATGGACCAGGCAATAATGAATAAAGACATCACATTGAAAGCAAATTTCAGTGTGACTTTTGGTCGATTGGACACTCTGATACTCCTTAGAGCTTTCACGGAAGAAGGGGCAATTGTAGGCGAAATCTCACC-GTTACCTTCTCTTCCAGGACATACTAATGAGGATGTCAAAAATGCAATTGGGATCCTCATCAAAGGACTTGAATGGAATGATAACACAGTTCGAGTCTCTGAAGCTCTACAGAGATTCGCTCGGGGAAGCATTAATGAGGACGGGAGACCTACATTCCCTCCAAAACAGAAACGGGAAATGGCGAGAACAATTGGGCCAGAAGTTTGAAGAAATAAGATGGTTAATTGAAGAAGTGC-GACACAGATTAAAAATAACAGAAAATAGCTTTGAACAGATAACGTTTATGCAAGCATTACAACTACTGCTTGAAGTGGAGCAAGAGA
>CY037910.1_Influenza_A_virus_(A/swine/England/WVL10/1993(H1N1))_segment_8_sequence
----ATTCAAACACTGTGTCAAGC---TTTCAGGTAGACTGCTTTCTTTGGCATGTTCGCAAACGGTTTGCAG-ACTGGGGAC-TTGGTGATGCCCCATTTCTCGATCGACTTCGCCGAGATCAGAAGTCCCTAAGAGGAAGAGGCAACACTCTTGGTCTGGAAAT-CGAACCAGCCACTCGTGCGGGAAAACAAATAGTGAAGCGTATTCTGGAAGAA-GAGTACGATGAGGCACTTAAAATAACTATTGCTTCTGTGCCTGCTTCACGCTATCTAACTGACATGACTCTTGAAGAGATGTCAAGGGACTGGTTCATGCTCATGCCCAAGCAGAAAGTGGCAGGTTCCCTT-TGCATCAGAATGGACCAGGCAATAATGAATAAAAACATCACATTGAAAGCAAACTTCAGTGTGATTTTTGATCGGCTGGAAACTCTGATACTCCTTAGAGCTTTCACGGAAGAAGGGGCAATTGTAGGCGAAGTCTCACC-GTTACCTTCTCTTCCAGGACATACTGATGAGGATGTCAAAAATGCAATTGGGGTCCTCATCAAAGGACTTGAATGGAATGATAACACAGTTCGAGTCTCTAAAGCTCTACAGAGATTCGCTTGGAGAAGCATTAATGAGGACGGGAGACCTCCATTCCCTCCAAAGCAGAAACGGAAAATGGCGAGAACAATTGGGCCAGAAGTTTGAAGAAATAAGATGGTTAATTGAAGAAGTGC-GACACAGATTAAAAATAACAGAAAATAGCTTTGAACAGATAACGTTTATGCAAGCATTACAACTACTGCTTGAAGTGGAGCAAGAGA
>AB434324.1_Influenza_A_virus_(A/swine/Chonburi/NIAH589/2005(H1N1))_NS1_NS2_genes_for_nonstructural_protein_1_nonstructural_protein_2_complete_cds
ATGGATTCAAACACTATGTCAAGC---TTTCAGGTAGACTGCTTCCTTTGGCATGTCCGTAAGCGGTTTTCAG-ACTGGGGAC-TTGGTGATGCCCCGTTTCTCGATCGGCTTCGCCGGGATCAGAAGTCCCTAAGAGGAAGAAGCAGCACTCTTGGGCTGGGAAT-CGAACCAGCCACTCGTGCGGGGAAACAAATAGTGAAACGTATTCTGGAAGAA-GAACACGATGAGGCACTTAAAATAACTATCGCTTCTGTAACTGCTTCACGCTATATAACCGAAATGACTCTTGAAGAGATGTCAAGGGACTGGTTCATGCTCATGCCCAAGCAGAAAATGACAGGTCCCTTT-TGTATTAGAATGGACCAGGCAATAATGGATAAAAACATTACATTGAAGGCAAACTTCAGTGTGATTTTTGATCGGCTGGAAACTCTGATACTCCTTAGAGCTTTCACAGAAGGAGGGGCAATTGTAGGTGAAATCTCACC-GTTACCTTCTCTTCCAGGACATTCTGATGAGGATGTCAAAGATGCAATTGGAGTCCTCATCAAAGGATTTAAATGGAATAATAACACAGTTCGAGTCTCTGAAGCTCTACAGAGATTCGCTTGGGGAAGCATTGATGAGGACGGGAGACCTCCATTTCCTCCAAAACAGAAACGGAAAATGGCGAGAACAATTGGGCCAGAAGTTTGAAGAAATAAGATGGTTAATTGAAGAAATGA-GACATAGATTAAAAATAACAGAAAATAGCTTTGAACAAATAACGTTTATGCAAGCATTACAACTACTACTTGAAGTGGAGCAAGAGA
>CY038027.1_Influenza_A_virus_(A/swine/Denmark/WVL9/1993(H1N1))_segment_8_sequence
----ATTCAAACACTGTGTCAAGC---TTTCAGGTAGACTGCTTTCTTTGGCATGTCCGCAAACGGTTTGCAG-ACTGGGGAC-TTGGTGATGCCCCATTTCTCGATCGGCTTCGCCGAGATCAGAAGTCCCTAAGAGGAAGAGGCAGCACTCTTGGTCTGGAAAT-CGAACCAGCCACTAGTGCGGGGAAACAAATAGTGAAGCGTATTCTGGAAGAA-GAGTACGATGAGACACTTAAAATAACTATTGCTTCTGTGCCTGCTTCACGCTATCTAACTGACATGACTCTTGAAGAGATGTCAAGGGACTGGTTCATGCTCATGCCCAAGCAGAAAGTGGCAGGTTCCCTT-TGCATCAGAATGGACCAGGCAATAATGGATAAAAACATCACATTGAAAGCAAACTTCAGTGTGATTTTTGATCGACTGGAAACTCTGATACTCCTTAGAGCTTTCACGGAAGAAGGGGCAATTGTAGGCGAAATCTCACC-GTTACCTTCTCTTCCAGGACATACTGATGAGGATGTCAAAAATGCAATTGGGGTCCTCATCAAAGGACTTGAATGGAATGATAACACAGTTCGAGTCTCTGAAGCTCTACAGAGATTCGCTTGGAGAAGCATTAATGAGGACGGGAGATCTCCATTCCCTCCAAAACAGAAACGGAAAATGGCGAGAACAATTGGGCCAGAAGTTTGAAGAAATAAGATGGTTAATTGAAGAAGTAC-GACACAGATTAAAAATAACAGAAAATAGCTTTGAACAGATAACGTTTATGCAGGCATTACAACTACTGCTTGAAGTGGAGCAAGAGA
>GQ229259.1_Influenza_A_virus_(A/swine/Hong_Kong/NS837/2001(H1N1))_segment_8_nuclear_export_protein_(NEP)_and_nonstructural_protein_1_(NS1)_genes_complete_cds
ATGGATTCAAACACTGTGTCAAGC---TTTCAGGTAGACTGCTTTCTTTGGCATGTCCGCAAACGGTTTGCAG-ACTGGGGAC-TTGGTGATGCTCCATTTCTCGATCGGCTTCGCCGAGATCAGAAGTCCCTAAGAGGAAGAAGCAGCACTCTTGGTCTGGAAAT-TGAACCAGCCACTCGTGCGGGGAAACAAATAGTGGAGCATATTCTGGAAGAA-GAGTACGATGAGGCACTTAAAATAACTATTGCTTCTGTGCCTGCTTCACGCTATCTAACTGACATGACTCTTGAAGAGATATCAAGAGACTGGTTCATGCTCATGCCCAAGCAGAAAGTGGCAGGTTCCCTT-TGCATCAAAATGGACCAGGCAGTAATGGAAAAAAGCATCACATTAAAAGCAAATTTCAGTGTGATTTTTGATCGACTGGAAACTCTGATACTCCTTAGAGCTTTCACGGAAGAAGGGGCAGTTGTAGGCGAAATCTCACC-GTTACCTTCTCTTCCAGGACATACTGATGAGGATGTCAAAAATGCAATTGGGATCCTCATCAAAGGATTTGAATGGAATGATAACACAGTTCGAGTCTCTGAGGCTCTACAGAGATTCGCTTGGAGAAGCATTAATGAGAACGGGAGACCTCCATTCCCTCCAAAACAGAAACGGAAAGTGGCGAGAACAACTGGGTCAGAAGTTTGAAGAAATAAGATGGTTGATTGAAGAAGTGC-GGCACAGATTAAAAGTAACAGAAAATAGCTTTGAGCAGATAACGTTTATGCAAGCATTACAACTACTGCTTGAAGTGGAGCAAGAGA
>CY022481.1_Influenza_A_virus_(A/swine/Maryland/23239/1991(H1N1))_segment_8_complete_sequence
ATGGATTCCAACACTGTGTCAAGC---TTTCAGGTAGACTGTTTCCTTTGGCATATCCGCAAACGGTTTGCAG-ACAATGGAT-TGGGTGATGCCCCATTCCTTGATCGGCTCCGCCGAGATCAAAAGTCCCTAAAAGGAAGAGGCAGCACCCTTGGTCTCGACAT-CGAAACAGCCACTCTTGTTGGGAAACAAATTGTGGAGTGGATTTTGAAAGAG-GAATCCAACGAAACACTTAAGATGACCATTGCATCTGTACCTACTTCGCGCTACCTAGCTGACATGACCCTCGAGGAAATGTCACGAGACTGGTTCATGCTCATGCCCAGGCAAAAGATAATAGGCTCTCTT-TGTGTGCGAATGGACCAGGCGATCATGGAAAAGAACATCATACTGAAAGCGAACTTCAGTGTGATTTTTAACCGATTAGAGACTTTGATACTACTAAGGGCTTTCACCGAAGAGGGAGCAATCGTTGGAGAAATTTCACC-ATTACCTTCTCTTCCAGGACATACTGATGAGGATGTCAAAAATGCAGTTGGGGTCCTCATCGGAGGGCTTGAATGGAATGGTAACACGGTTCGAGTCCCTGAAAATCTACAGAGATTCGCTTGGAGAAACCGTAATGAGGATGGGAGACCTTCACTACCTCCAGAGCAGAAATGAAAAGTGGCGAGAGCAATTGGGACAGAAATTTGAGGAAATAAGGTGGTTGATTGAAGAAGTGC-GGCACAAATTGAAAATGACAGAGAATAGTTTCGAGCAAATAACATTTATGCAAGCCTTACAACTATTGCTTGAAGTAGAACAAGAGA
>KU976705.1_Influenza_A_virus_(A/swine/Mexico/AVX3/2011(H1N1))_segment_8_nuclear_export_protein_(NEP)_and_nonstructural_protein_1_(NS1)_genes_complete_cds
ATGGACTCCAATACTGTGTCAAGC---TTTCAGGTAGACTGTTTCCTTTGGCACATCCGCAAACGATTTGCAG-ACAATGGGT-TGGGTGATGCCCCATTCCTTGATCGGCTCCGCCGAGACCAAAAGTCCCTAAAAGGAAGAGGCAACACCCTTAGCCTCGACAT-CGAAACAGCCACTCTTGTTGGGAAACAAATTGTGGAGTGGATTTTGAAAGAG-GAATCCAGCGAGACACTTAAGATGACCATCGCATCTGTACCTACTTCACGCTACCTAGCTGACATGACCCTCGAGGAAATGTCACGAGACTGGTTCATGCTCATGCCCAGGCAAAAGATAATAGGCTCTCTT-TGTGTGCGAGTGGATCAGGCAATCATTGAAAAGGACATCATACTGAAAGCGAACTTCAGTGTGATCTTTAACCGATTAGAGACTTTGATACTACTAAGGGCTTTTACTGAGGAGGGAGCAATAGTTGGAGAAATTTCACC-ATTACCTTCTCTTCCAGGACATACTAATGAGGATGTCAAAAATGCAATTGGGGTCCTCATCGGAGGACTTGAATGGAATGGTAACACGGTTCGAAGCTCTGAAAATCTACAGAGATTCGCTTGGAGAAACCGTAATGAGGATGGGAGACCTTCACTACCTCCAGAACAGAAATGAAAAATGGCGAGAGCAATTAGGACAGAAATTTGAGGAAATAAGGTGGTTAATTGAAGAAGTAC-GGCACAGATTGAAAACGACAGAGAATAGTTTCGAGCAAATAACATTTATGCAAGCCTTACAACTACTGCTTGAAGTAGAACAAGAGA
>GQ132167.1_Influenza_A_virus_(A/Mexico/InDRE4114/2009(H1N1))_segment_8_nuclear_export_protein_(NEP)_and_nonstructural_protein_1_(NS1)_genes_complete_cds
ATGGACTCCAACACCATGTCAAGC---TTTCAGGTAGACTGTTTCCTTTGGCATATCCGCAAGCGATTTGCAG-ACAATGGAT-TGGGTGATGCCCCATTCCTTGATCGGCTCCGCCGAGATCAAAAGTCCTTAAAAGGAAGAGGCAACACCCTTGGCCTCGATAT-CGAAACAGCCACTCTTGTTGGGAAACAAATCGTGGAATGGATCTTGAAAGAG-GAATCCAGCGAGACACTTAGAATGACAATTGCATCTGTACCTACTTCGCGCTACCTTTCTGACATGACCCTCGAGGAAATGTCACGAGACTGGTTCATGCTCATGCCTAGGCAAAAGATAATAGGCCCTCTT-TGCGTGCGATTGGACCAGGCGATCATGGAAAAGAACATAGTACTGAAAGCGAACTTCAGTGTAATCTTTAACCGATTAGAGACCTTGATACTACTAAGGGCTTTCACTGAGGAGGGAGCAATAGTTGGAGAAATTTCACC-ATTACCTTCTCTTCCAGGACATACTTATGAGGATGTCAAAAATGCAGTTGGGGTCCTCATCGGAGGACTTGAATGGAATGGTAACACGGTTCGAGTCTCTGAAAATATACAGAGATTCGCTTGGAGAAACTGTGATGAGAATGGGAGACCTTCACTACCTCCAGAGCAGAAATGAAAAGTGGCGAGAGCAATTGGGACAGAAATTTGAGGAAATAAGGTGGTTAATTGAAGAAATGC-GGCACAGATTGAAAGCGACAGAGAATAGTTTCGAACAAATAACATTTATGCAAGCCTTACAACTACTGCTTGAAGTAGAACAAGAGA
>EU004441.1_Influenza_A_virus_(A/swine/Tianjin/01/04(H1N1))_segment_8_nonstructural_protein_2_(NS2)_and_nonstructural_protein_1_(NS1)_genes_complete_cds
ATGGATCCCAACACTGTGTCAAGC---TTTCAGGTAGATTGCTTCCTTTGGCATGTCCGCAAACAAGTTGCAG-ACCAAGAGC-TAGGTGATGCCCCATTCCTTGATCGGCTTCGCCGAGATCAGAAGTCCCTAAAGGGAAGAGGCAGCACTCTCGGTCTGAACAT-CGAAGCAGCCACCTGTGTTGGAAAGCAAATAGTGGAGAGGATTCTGAAGGAA-GAATCCGATGAGGCACTTAAAATGACCATGGCCTCCGCACCTGCTTCTCGATACCTAACTGACATGACTATTGAAGAAATGTCAAGGGACTGGTTCATGCTCATGCCCAAGCAGAAAGTGGCAGGCCCTCTT-TGTGTCAGAATGGACCAGGCGATAATGGATAAGAACATCATACTGAAAGCGAACTTCAGTGTGATTTTTGGCCGGCTGGAAACTCTAATATTACTAAGGGCTTTCACCGAAGAGGGAGCAATTGTTGGCGAAATTTCACC-ATTGCCTTCTCTTCCAGGACATACTAATGAGGATGTCAAAAATGCAATTGGGGTCCTCATCGGAGGACTTGAATGGAATGATAACACAGTTCGAGTCTCTAAAACTCTACAGAGATTCTCTTGGAGAAGCAGTAATGAGAATGGGAGACCTCCACTCACTCCAAAGCAGAAACGGAAAATGGCGGGAACAATTAGGTCAGAAGTTCGAAGAAATAAGATGGCTGATTGAAGAAGTAA-GACATAAATTGAAGATAACAGAGAATAGTTTTGAGCAAATAACATTTATGCAAGCCTTACAGCTATTGTTTGAAGTGGAACAAGAAA
>KU976817.1_Influenza_A_virus_(A/swine/Mexico/AVX40/2012(H1N1))_segment_8_nuclear_export_protein_(NEP)_and_nonstructural_protein_1_(NS1)_genes_complete_cds
ATGGACTCCAATACTGTGTCAAGC---TTTCAGGTAGACTGTTTCCTTTGGCACATTCGCAAACGATTTGCAG-ACAGTGGGT-TGGGTGATGCCCCATTCCTTGATCGGCTCCGCCGAGACCAAAAGTCCCTAAAAGGAAGAGGCAACACCCTTAGCCTCGACAT-CGAAACAGCCACTCTTGTTGGGAAACAAATTGTGGAGTGGATTTTGAAAGAG-GAATCCAGCGAGACACTTAAGATGACCATCGCATCTGTACCTACTTCGCGCTACCTAGCTGACATGACCCTCGAGGAAATGTCACGAGACTGGTTCATGCTCATGCCCAAGCAAAAAATAATAGGCTCTCTT-TGTGTGCGAATGGACCAGGCGATCATTGAAAGAGACATCATACTGAGAGCGAACTTCAGTGTGATCTTTAACCGATTAGAGACTTTGATACTACTAAGGGCTTTCACCGAGGAGGGAGCAATAGTTGGAGAAATTTCACC-ATTACCTTCTCTTCCAGGACATACTAATGAGGATGTCAAAAATGCAATTGGGGTCCTCATCGGAGGACTTGAATGGAATGGTAACACGGTTCGAAGCTCTGAAAATCTACAGAGATTCGCTCGGAGAAACCGTAATGAGGATGGGAGACCTTCACTACCTCCAGAACAGAAATGAAAAGTGGCGAGAGCAATTAGGACAGAAATTTGAGGAAATAAGGTGGTTAATTGAAGAAGTAC-GGCACAGATTGAAAACGACAGAGAATAGTTTCGAGCAAATAACATTTATGCAAGCCTTACAACTACTGCTTGAAGTAGAACAAGAGA
>EU004448.1_Influenza_A_virus_(A/swine/Henan/01/06(H1N1))_nonstructural_protein_2_(NS2)_and_nonstructural_protein_1_(NS1)_genes_complete_cds
ATGGATCCCAACACTGTGTCAAGC---TTTCAGGTAGATTGCTTCCTTTGGCATGTCCGCAAACAAGTTGCAG-ACCAAGAGC-TAGGTGATGCCCCATTCCTTGATCGGCTTCGCCGAGATCAGAAGTCCCTAAAGGGAAGAGGCAGCACTCTCGGTCTGAACAT-CGAAGCAGCCACCTGTGTTGGAAAGCAAATAGTGGAGAGGATTCTGAAGGAA-GAATCCGATGAGGCACTTAAAATGACCATGGCCTCCGCACCTGCTTCTCGATACCTAACTGACATGACTATTGAAGAAATGTCAAGGGACTGGTTCATGCTCATGCCCAAGCAGAAAGTGGCAGGCCCTCTT-TGTGTCAGAATGGACCAGGCGATAATGGATAAGAACATCATACTGAAAGCGAACTTCAGTGTGATTTTTGACCGGCTGGAAACTCTAATATTACTAAGGGCTTTCACCGAAGAGGGAGCAATTGTTGGCGAAATTTCACC-ATTGCCTTCTCTTCCAGGACATACTAATGAGGATGTCAAAAATGCAATTGGGGTCCTCATCGGAGGACTTGAATGGAATGATAACACAGTTCGAGTCTCTAAAACTCTACAGAGATTCTCTTGGAGAAGCAGTAATGAGAATGGGAGACCTCCACTCACTCCAAAGCAGAAACGGAAAATGGCGGGAACAATTAGGTCAGAAGTTCGAAGAAATAAGATGGCTGATTGAAGAAGTAA-GACATAAATTGAAGATAACAGAGAATAGTTTTGAGCAAATAACATTTATGCAAGCCTTACAGCTATTGTTTGAAGTGGAACAAGAAA
>CY079548.2_Influenza_A_virus_(A/Switzerland/5165/2010(H1N1))_nuclear_export_protein_(NEP)_and_nonstructural_protein_1_(NS1)_genes_complete_cds
ATGGATTCAAACACTGTGTCAAGC---TTTCAGGTAGACTGCTTTCTTTGGCATGTCCGCAAACGATTTGCAG-ACTGTGGGC-TTGGTGATGCCCCGTTTCTTGATAGGATTCGCCGAGATCAAAAGTCCCTAAGGGGAAGAGGCAACACTCTTGGTCTGGAAAT-CGAACCAGCCACTCGTGCTGGGAAACAAATAGTGAAGCGTATCCTAGGAGAA-GAATACGATGAGGCATTTAAACTAACGATAGCTTCTGTGCCTACTTCACGCTATCTAACTGACATGACTCTTGAAGAAATGTCAAGAGACTGGTTCATGCTCATGCCCAAGCAGAAAGTGGCAGGTTCCCTC-TGCATCAGAATGGACCAAGCAATAATGAATAAAAAAATCATATTGAAAGCAAACTTCAGTGTGATTTTTGGTCGACTGGAAACCCTGATACTCCTTAGAGCTTTCACGGAAGAAGGGGCAATTGTAGGTGAAATCTCACC-GTTACCTTCTCTTCCAGGACATACTAATGAGGATGTCAAAGATGCAATTGAGATCCTCATCAAAGGACTTGAATGGAATGATAACACAGTTCGAGTCTCTGAAGCTCTACAGAGATTCACTTGGAGAAGCACTAATGAGAACGGGAGACCTCCATTATCTCCAAGATAGAAACGGAAAATGGCGAGAACAATTGGGCCAGAAGTTTGAAGAGATAAGATGGCTAATTGAAGAAGTGC-GACACAGATTAAAATTAACCGAGAATAGCTTTGAGCAGATAACGTTCATGCAAGCATTACAACTACTGCTTGAAGTGGAGCAAGAGA
>CY095679.1_Influenza_A_virus_(A/swine/Texas/4199-2/1998(H3N2))_nuclear_export_protein_(NEP)_and_nonstructural_protein_1_(NS1)_genes_complete_cds
ATGGACTCCAACACTGTGTCAAGC---TTTCAGGTAGACTGTTTCCTTTGGCATATCCGCAAACGGTTTGCAG-ACAATGGAT-TGGGTGATGCCCCATTCCTTGATCGGCTCCGCCGAGATCAAAAGTCCCTAAAAGGAAGAGGCAACACCCTTGGCCTCGACAT-CGAAACAGCCACTCTTGTTGGGAAACAAATTGTGGAGTGGATTTTGAAAGAG-GAATCCAGCGAGACACTTAAGATGACCATTGCATCTGTACCTACTTCGCGCTACCTAGCTGACATGACCCTCGAGGAAATGTCACGAGACTGGTTCATGCTCATGCCTAGGCAAAAGATAATAGGCTCTCTT-TGTGTGCGAATGGACCAGGCGATCATGGAAAAGAACATCATACTGAAAGCGAACTTCAGTGTGATCTTTAACCGATTAGAGACTTTGATACTACTAAGGGCTTTCACTGAGGAGGGAGCAATCGTTGGAGAAATTTCACC-ATTACCTTCTCTTCCAGGACATACTGATGAGGATGTCAAAAATGCAGTTGGGGTCCTCATCGGAGGACTTGAATGGAATGGTAACACGGTTCGAGTCTCTGAAAATCTACAGAGATTCGCTTGGAGAAACCGTAATGAGGATGGGAGACCTTCACTACCTCCAGAGCAGAAATGAAAAGTGGCGAGAGCAATTGGGACAGAAATTTGAGGAAATAAGGTGGTTAATTGAAGAAGTGC-GGCACAGATTGAAAGCGACAGAGAATAGTTTCGAACAAATAACATTTATGCAAGCCTTACAACTACTGCTTGAAGTAGAACAAGAGA
>CY005910.1_Influenza_A_virus_(A/turkey/Minnesota/833/1980(H4N2))_segment_8_complete_sequence
ATGGATTCCAACACTGTGTCAAGC---TTTCAGGTAGACTGCTTTCTTTGGCATGTCCGCAAACGATTTGCAG-ACCAAGAAC-TGGGTGATGCCCCATTCCTTGACCGGCTTCGCCGAGATCAGAAATCTCTAAGAGGAAGAGGCAGCACTCTTGGTCTGGACAT-CGAAACAGCCACTCGTGCTGGAAAGCAGATAGTGGAGCGGATTCTGGAGGAA-GAATCCGACGAGGCACTCAAAATGACTATTGCCTCTGTACCTGCTTCACGCTACCTAACTGACATGACTCTTGAGGAGATGTCAAGAGACTGGTTCATGCTCATGCCAAAGCAGAAAGTAGCAGGCTCCCTC-TGCATCAGAATGGACCAGGCGATCATGGATAAGAACATCATACTGAAAGCGAACTTCAGTGTGATCTTCGATCGGCTGGAGACACTAATACTGCTCAGGGCTTTCACCGAAGAAGGAGCAATTGTCGGCGAAATTTCACC-TTTGCCTTCTCTTCCAGGACATACTGATGAGGATGTCAAAAATGCAATTGGGGTCCTCATCGGAGGACTTGAATGGAATGATAACACAGTTCGAGTCTCTGAAACTCTACAGAGATTCGCTTGGAGAAGCAGTAATGAGGATGGGAGACCTCCACTCCCTCCAAAGCAGAAACGGAAAATGGCGAGAACAATTGAGTCAGAAGTTTGAAGAAATAAGGTGGCTGATTGAAGAAGTGC-GACATAGACTAAAGATTACAGAGAATAGTTTTGAGCAAATAACATTTATGCAAGCCTTACAACTACTGCTTGAAGTAGAGCAAGAGA
>CY032225.1_Influenza_A_virus_(A/equine/Kentucky/2/1986(H3N8))_segment_8_complete_sequence
ATGGATTCCAACACTGTGTCAAGC---TTTCAGGTAGACTGTTTTCTTTGGCATGTCCGCAAACGATTTGCAG-ACCAAGAAC-TGGGTGATGCCCCATTCCTTGACCGGCTTCGCCGAGACCAGAAGTCCCTAAAAGGAAGAGGTAGCACTCTTGGTCTGGACAT-TGAAACAGCCACTCGTGCAGGAAAGCAGATAGTGGAGCAGATTCTGGAAGAG-GAATCAGATGAGGCACTTAAAATGACCATTGCCTCTGTTCCTGCTTCACGCTACTTAACTGACATGACTCTTGATGAGATGTCAAGAGACTGGTTCATGCTCATGCCCAAGCAGAAAGTAACAGGCTCCCTA-TGTATAAGGATGGACCAGGCAATCATGGATAAGAACATCATACTAAAAGCAAACTTTAGTGTGATTTTCGAAAGGCTGGAGACACTAATACTACTTAGAGCCTTCACCGAAGAAGGATCAGTCGTTGGCGAAATTTCACC-ATTGCCTTCTCTTCCAGGACATACTAATGAGGATGTCAAAAATGCAATTGGGGTCCTCATCGGAGGACTTAAATGGAATGATAATACAGTTAGAGTCTCTGAAACTCTACAGAGATTCGCTTGGAGAAGCAGTCATGAGAATGGGAGACCTTCATTCCCTCCAAAGCAGAAACGAAAAATGGCGAGAACAATTGAGCCAGAAGTTTGAAGAAATAAGATGGTTGATTGAAGAAGTGC-GACATAGATTGAAAAATACAGAAAATAGTTTTGAACAAATAACATTTATGCAAGCCTTACAACTATTGCTTGAAGTAGAACAAGAGA
>DQ889685.1_Influenza_A_virus_(A/Iowa/CEID23/2005(H1N1))_nonstructural_protein_2_(NS2)_and_nonstructural_protein_1_(NS1)_genes_complete_cds
ATGGACTCCACTACTGTGTCAAGC---TTTCAGGTAGACTGTTTCCTTTGGCACATCCGCAAACGGTTTGCAG-ACAATGGAT-TGGGTGATGCCCCATTCCTTGATCGGCTCCGCCGAGATCAAAAGTCCCTAAAAGGAAGAGGCAACACCCTTGGCCTCGACAT-TGAAACAGCCACTCTTGTTGGGAAACAAATTGTGGAGTGGATTTTGAAAGAA-GAATCCAGCGACACACTTAAGATGACTATTGCATCTGTACCTACTTCGCGCTATCTAGCTGACATGACCCTCGAGGAAATGTCACGAAACTGGTTCATGCTCATGCCTAGGCAAAAGATAATAGGCCCTCTT-TGTGTGCGAATGGACCAGGCGATCATGGAAAAGAACATCATACTGAAAGCGAACTTCAGTGTGGTCTTTAACCGATTAGAGACTTTGATACTACTAAGGGCTTTCACTGAGGAGGGAACAGTCGTTGGAGAAATTTCACC-ATTACCTTCTCTTCCAGGACATACTAATGAGGATGTCAAAAATGCAGTTGGGGTCCTCATCGGAGGACTTGAATGGAATGGTAACACGGTTCGAGGCTCTGAAAATCTACAGAGATTCGCTTGGAGAAACCGTAATGAGGATGGGAGACCTTCACTACCTCCAGAGCAGAAATGAAAAGTGGCGAGAGCAATTGGGACAAAAATTTGAGGAAATAAGGTGGTTAATTGAAGAAGTGC-GGCACAGATTGAAAACGACAGAGAATAGTTTCGAACAAATAACATTTATGCAAGCCTTACAACTACTGCTTGAAGTAGAACAAGAGA
>AF333238.1_Influenza_A_virus_(A/Brevig_Mission/1/18(H1N1))_nonstructural_protein_NS1_and_nonstructural_protein_NS2_genes_complete_cds
ATGGATTCCAACACTGTGTCAAGC---TTTCAGGTAGACTGCTTTCTTTGGCATGTCCGCAAACGGTTTGCAG-ACCAAGAAC-TGGGTGATGCCCCATTCCTTGATCGGCTTCGCCGAGATCAGAAGTCCCTAAGAGGAAGAGGCAGCACTCTTGGTCTGGACAT-CGAGACAGCCACCCGTGCTGGAAAGCAGATAGTGGAGCGGATTCTGAAGGAA-GAATCCGATGAGGCACTTAAAATGACCATTGCCTCTGTACCTGCTTCGCGCTACCTAACTGACATGACTCTTGAGGAGATGTCAAGGGACTGGTTCATGCTCATGCCCAAGCAGAAAGTGGCAGGCTCTCTT-TGTATCAGAATGGACCAGGCGATCATGGATAAGAACATCATACTGAAAGCGAACTTCAGTGTGATTTTCGACCGGCTGGAGACTCTAATACTACTAAGGGCTTTCACCGAAGAGGGAGCAATTGTTGGCGAAATTTCACC-ATTGCCTTCTCTTCCAGGACATACTGATGAGGATGTCAAAAATGCAGTTGGGGTCCTCATCGGAGGACTTGAATGGAATGATAACACAGTTCGAGTCTCTGAAACTCTACAGAGATTCGCTTGGAGAAGCAGTAATGAGAATGGGAGACCTCCACTCCCTCCAAAACAGAAACGGAAAATGGCGAGAACAATTAAGTCAGAAGTTTGAAGAAATAAGATGGTTGATTGAAGAAGTGA-GACATAGACTGAAGATAACAGAGAATAGTTTTGAGCAAATAACATTTATGCAAGCCTTACAACTATTGCTTGAAGTGGAGCAAGAGA
>CY009456.1_Influenza_A_virus_(A/Weiss/43(H1N1))_segment_8_complete_sequence
ATGGATCCCAACACTGTGTCAAGC---TTTCAGGTAGATTGCTTTCTTTGGCATGTCCGCAAACGAGTTGCAG-ACCAAGAAC-TAGGTGATGCCCCATTCCTTGATCGGCTTCGCCGAGATCAGAAGTCCCTAAGAGGAAGAGGCAGCACTCTCGGTCTGAACAT-CGAAACAGCAACCCGTGTTGGAAAGCAGATAGTGGAGCGGATTCTGAAGGAA-GAATCCGATGAGGCACTTAAAATGACCATGGCCTCTGCACCTGCTTCGCGCTACCTAACTGACATGACTATTGAGGAAATGTCAAGGGACTGGTTCATGCTCATGCCCAAGCTGAAAGTGGCAGGCCCTCTT-TGTATCAGAATGGACCAGGCGATCATGGATAAGAGCATCATACTGAAAGCAAACTTCAGTGTGATTTTTGGCCGGCTGGAGACTCTGATATTACTAAGGGCTTTCACCGAAGAGGGAGCAATTGTTGGCGAAATTTCACC-ATTGCCTTCTCTTCCAGGACATACTAATGAGGATGTCAAAAATGCAATTGGGGTCCTCATCGGAGGACTTGAATGGAATGATAACACAGTTCGAGTCTCTAAAACTCTACAGAGATTCGCTTAGAGAAGCAGTAATGAGAATGGGAGACCTCCACTCACTCCAAAACAGAAACGGAAAATGGCGAGAACAATTAGGTCAGAAGTTTGAAGAAATAAGATGGTTGATTGAAGAAGTGA-GACACAGACTGAAGATAACAGAGAATAGTTTTGAGCAAATAACGTTCATGCAAGCCTTACAACTATTGCTTGAAGTGGAGCAAGAGA
>M80965.1_Influenza_A_virus_(A/swine/Iowa/15/1930(H1N1))_nonstructural_protein_gene_complete_cds
ATGGATTCCAACACTGTGTCAAGC---TTTCAGGTAGACTGCTTTCTTTGGCATGTCCGCAAACGGTTTGCAG-ACAAAAAAT-TGGGTGATGCCCCATTCCTTGATCGGCTCCGCCGAGATCAAAAGTCTCTAAGAAGAAGAGGCAGCACCCTTGGTCTGGACAT-CGAGACAGCCACTCGTGCTGGAAAGCAGATAGTGGAGCGGGTTCTGGAGGAA-GAATCCAACGGGGCACTTAAAATGACCATTGCCTCTGTACCTGCTTCGCGTTACCTAGCTGACATGACTCTTGAGGAGATGTCAAGGGACTGGTTCATGCTCATGCCCAAGCAAAAAGTGGCAGGCTCTCTT-TGTATAAGAATGGACCAGGCGATCATGGAAAAGAGCATCATACTGAAAGCGAACTTCAGTGTGATTTTCGACCGGTTGGAGACTTTAATACTACTAAGGGCTTTCACCGAAGAGGGAGCAATTGTTGGCGAAATTTCACC-ATTGCCTTCTCTTCCAGGACATACTGATGAGGATGTCAAAAATGCAGTTGGGGTCCTCATCGGAGGGCTTGAATGGAATGGTAACACGGTTCAAGTCTCTGAAAATCTACAGAGATTCGCTTGGAGAAGCCGTAATGAGAATGGGAGATCTTCACTACCTCCAAAACAGAAATGGAAAGTGGCGGGAACAATTAGGTCAGAAGTTTGAAGAAATAAGATGGTTGATTGAAGAAGTGA-GACACAGACTGAAGATAACAGAGAATAGTTTCGAGCAAATAACATTTATGCAAGCCTTGCAACTATTGCTTGAAGTGGAGCAAGAGA
>DQ469982.1_Influenza_A_virus_(A/swine/Manitoba/12707/2005(H3N2))_nonstructural_protein_2_(NS2)_and_nonstructural_protein_1_(NS1)_genes_complete_cds
ATGGACTCCAATACTGTGTCAAGC---TTTCAGGTAGACTGTTTCCTTTGGCACATCCGCAAACGGTTTGCAG-ACAATGGAT-TGGGTGATGCCCCATTCCTTGATCGGCTCCGCCGAGATCAAAAGTCCCTAAAAGGAAGAGGCAACACCCTTAGCCTCGACAT-CGAAACAGCCACTCTTGTTGGGAAACAAATTGTTGAGTGGATTTTGAAAGAG-GAATCCAGCGATACACTTAAGATGACCATTGCATCTGTACCTACTTCGCGCTACCTAGCTGACATGACCCTCGAGGAAATGTCACGAGACTGGTTCATGCTCATGCCTAGGCAAAAGATAATAGGCCCTCTT-TGTGTGCGAATGGACCAGGCGATCATGGAAAAGAACATCATACTGAAAGCGAACTTCAGTGTGATCTTTAACCGATTAGAGACTTTGATACTACTAAGGGCTTTCACTGAGGAGGGAGCAATCGTTGGAGAAATTTCACC-ATTACCTTCTCTTCCAGGACATACTAATGAGGATGTCAAAAATGCAGTTGGGGTCCTCATCGGAGGACTTGAATGGAATGGTAACACGGTTCGAGGCTCTGAAAATCTACAGAGATTCGCTTGGAGAAACCGTAATGAGGATGGGAGACCTTCACTACCTCCAGAACAGAAATGAAAAGTGGCGAGAGCAATTGGGACAGAAATTTGAGGAAATAAGGTGGTTAATTGAAGAAGTAC-GGCACAGATTGAAAGCGACAGAGAATAGTTTCGAACAAATAACATTTATGCAAGCCTTACAACTACTGCTTGAAGTAGAACAAGAGA
>FJ374516.1_Influenza_A_virus_(A/swine/Shanghai/1/2007(H1N2))_segment_8_nuclear_export_protein_(NEP)_and_nonstructural_protein_1_(NS1)_genes_complete_cds(2)
ATGGACTCCAACACTGTGTCAAGC---TTTCAGGTAGACTGCTTCCTTTGGCATATCCGCAAACAGTTTGCAG-ACAATGGAT-TGGGTGATGCCCCATTCCTTGATCGGCTCCGCCGAGATCAAAAGTCCCTAAAAGGAAGAGGCAACACCCTTGGCCTCGACAT-CGAAACAGCCACTCTTGTTGGGAAACAAATTGTGGAATGGATTTTGAAAGAG-GAATCCAGCGAGACACTTAAGATGACCATTGCATCTGTACCTACTTCGCGCTACCTAGCTGACATGACCCTCGAGGAAATGTCACGAGACTGGTTCATGCTCATGCCTAGGCAAAAGATAATAGGCTCCCTT-TGTGTGCGAATGGACCAGGCAATCATTGAAAAGAACATCATACTGAAAGCGAACTTCAGTGTGATCTTTAACCGACTAGAGACTTTGGTACTACTAAGGGCTTTCACTGAAGGGGGAGCAATCGTTGGAGAAATTTCACC-ATTACCTTCTCTTCCAGGACATACTGATGAGGATGTCAAAAATGCAGTTGGGATCCTCATCGGAGGACTTGAATGGAATGGTAACACGGTTCGAGTCTCTGAAAGTCTACAGAGATTCGCTTGGAGAAACCGTAATGAGGACGGGAGGCCTTCACTACCTCCAGAGCAGAAATGAAAAGTGGCGAGAGCAGTTGGGACAGAAATTTGAGGAAATAAGATGGTTAATTGAAGAAGTGC-GGCACAGATTGAAAGCGACAGAGAATAGTTTCGAGCAAATAACATTTATGCAAGCCTTACAACTACTGCTTGAAGTAGAACAAGAGA
