# Supplementary material for: Re-evaluation of the evolution of influenza H1 viruses using direct PCA
Source: Sci Rep. 2019 Dec 17;9:19287. doi: 10.1038/s41598-019-55254-z (PMC6917806; doi:10.1038/s41598-019-55254-z)
Supplement: Supplementary file 1 — data set 1 [file 41598_2019_55254_MOESM1_ESM.zip › information/supplement/S4/human/PC_years_HA/HA_nuc.fas]

>1977_AB434400.1_1977_S_H1N1_Niigata
ATGAAGGCAGTACTATTAGTCTTGCTATGTACATTTGCAGCCACAAATGCAGACACACTATGTATAGGTTATCATGCAAATAATTCAACTGACACTGTTGATACAGTACTAGAAAAGAATGTAACAGTAACACACTCTGTTAACCTTCTTGAAGACATACATAACGGAAAACTATGTAAACTAGGGGGGATAGCCCCGTTGCACCTGGGTAAATGTAACATTGCCGGATGGCTTTTGGGAAACCCAGAATGTGAATTACTATTCACAGTAAGCTCATGGTCTTACATTGTGGAAACATCGAACTCAGACAATGGGACATGTTACCCAGGAGATTTCATCAATTATGAAGAGCTGAGAGAGCAGTTGAGCTCAGTGTCATCATTTGAAAGATTCGAGATATTCCCCAAGACAAGTTCGTGGCCCAATCATGAAACAAACAGAGGTGTGACGGCAGCATGCCCTTATGCTGGAGCAAACAGCTTCTACAGAAATTTAATATGGCTGGTGAAAAAAGGAAATTCATACCCAAAGCTCAGCAAATCCTATGTTAACAATAAAGGGAAGGAAGTCCTTGTGCTATGGGGCATTCACCATCCACCTACCAGTACTGATCAACAAAGTCTCTACCAGAATGCAGATGCCTATGTTTTTGTAGGGTCATCAACATATAACAGGAAGTTCAGGCCAGAAATAGCAGCAAGACCCAAGGTGAGAGGTCAAGCAGGGAGGATGAACTATTACTGGACACTAATAGAACCTGGAGACACAATAACATTCGAAGCAACTGGAAATCTAGTGGTACCAAGATATGCTTTCGCAATGAATAGAGGTTCTGGATCTGGTATTATAATTTCGGATGCACCAGTTCATGATTGTAACACGAAGTGTCAAACACCCAAGGGTGCCATAAACACCAGCCTCCCATTTCAGAATATACATCCAGTCACAATTGGAGAATGTCCAAAATATGTCAAAAGCACAAAATTGAGAATGGCTACAGGATTAAGGAATATCCCGTCAATTCAATCTAGAGGTCTGTTTGGAGCCATTGCTGGTTTTATTGAGGGGGGATGGACAGGAATGATAGATGGATGGTATGGTTATCACCATCAGAATGGACAGGGATCAGGATATGCAGCGGACCAAAAAAGCACACAAAATGCCATTGACGGGATCACTAACAAAGTAAATTCTGTTATTGAAAAGATGAACACACAATTCACAGCAGTGGGTAAAGAATTCAACCACTTAGAAAAAAGAATAGAGAATTTAAACAAAAAGGTTGATGATGGTTTTCTGGATGTTTGGACATACAATGCCGAACTGTTGGTTCTATTGGAAAATGAAAGAACTCTGGATTTCCACGATTCGAATGTAAAGAACCTGTATGAGAAAGTAAGAAGCCAGCTAAGGAACAATGCCAAGGAAATTGGGAATGGCTGCTTTGAATTCTATCACAAATGTGATGATACATGCATGGAAAGCGTCAAAAATGGGACTTATGATTATCCAAAGTACTCAGAAGAATCAAAACTAAACAGAGAGGAAATAGATGGAGTAAAGTTGGAGTCAACAAGGATTTACCAGATTTTGGCGATCTATTCAACTGCCGCCAGTTCATTGGTACTGTTGGTCTCCCTGGGGGCAATCAGTTTCTGGATGTGCTCTAATGGGTCTTTACAGTGCAGAATATGTATT---
>1978_CY084825.2_1978_S_H1N1_HongKong
ATGAAGGCAATACTATTAGTCTTGCTATGTACATTTGCAGCCACAAATGCAGACACACTATGTATAGGTTATCATGCAAATAATTCAACTGACACTGTTGATACAGTACTAGAAAAGAATGTAACAGTAACACACTCTGTTAACCTTCTTGAAAACAAACATAACGGGAAACTATGTAAACTAGGGGGGATATCCCCATTGCACCTGGGTAAATGTAACATTGCCGGATGGCTTTTGGGAAACCCAGAATGTGAATTACTATTCACAGTAAGCTCATGGTCTTACATTGTGGAAACATCGAACTCAGACAATGGGACATGTTACCCAGGAGAGTTCATCAATTATGAAGAGCTGAGAGAGCAGTTGAGCTCAGTGTCATCATTTGAAAGATTCGAGATATTCCCCAAGGCAAGTTCATGGCCCAATCATGAAACAAACAGAGGTGTGACGGCAGCATGCCCTTATGCTGGAGCAAACAGCTTCTACAGAAATTTAATATGGTTGGTGAAAAAAGGAAATTCATACCCAAAGCTCAGCAAATCCTATGTTAACAATAAAGGGAAGGAAGTCCTTGTGCTATGGGGCATTCACCATCCACCTACCAGTGCTGATCAACAAAGTCTCTACCAAAATGCAGATGCCTACGTTTTTGTAGGGTCATCAAAATATAACAGGAAGTTCAAGCCAGAAGTAGCAGCAAGACCCAAGGTGAGAGGTCAAGCAGGGAGGATGGACTATTACTGGGCATTAATAGAACCTGGAGACACAATAACATTCGAAGCAACTGGAAATCTAGTGGTACCAAGATATGCTTTTGCAATGAATAGAGGTTCTGGATCTGGTATTATAATTTCGGATGCACCAGTTCATGATTGTAACGCGAAGTGCCAAACACCCAGGGGTGCCATAAACACCAGCCTCCCATTTCAGAATATACATCCAGTCACAATTGGAGAATGTCCAAAATATGTCAAAAGCACAAAATTGAGAATGGCTACAGGACTAAGGAATATCCCGTCTATTCAATCTAGAGGTCTGTTTGGAGCCATTGCTGGTTTTATTGAGGGGGGATGGACAGGAATGATAGATGGATGGTATGGTTATCACCATCAGAATGAACAGGGATCAGGATATGCAGCGGACCAAAAGAGCACACAAAATGCCATTGACGGGATCACTAACAAAGTAAATTCTGTTATTGAAAAGATGAACACACAATTCACAGCAGTGGGTAAAGAATTCAATCACTTGGAAAAAAGAATAGAGAATTTAAACAAAAAGGTTGATGATGGTTTTCTGGATATTTGGACATACAATGCCGAACTGTTGGTTCTATTAGAAAATGAAAGAACTCTGGATTTCCACGACTCGAATGTAAAGAACCTGTATGAGAAAGTAAGAAGCCAGCTAAGGAACAATGCCAAGGAAATTGGGAATGGCTGCTTTGAATTCTATCACAAATGTGATGATACATGCATGGAGAGCGTCAAAAATGGGACTTATGATTATCCAAAGTACTCAGAAGAATCAAAACTAAACAGAGAGGAAATAGATGGAGTAAAGTTGGAGTCAACAAGGATTTTCCAGATTTTGGCGATCTATTCAACTGCCGCCAGTACATTGGTACTGTTGGTCTCCCTGGGGGCAATCAGTTTCTGGATGTGCTCTAATGGGTCTTTACAATGCAGAATATGTATT---
>1979_CY084833.2_1979_S_H1N1_HongKong
ATGAAGGCAATACTATTAGTCTTGCTATGTACATTTGCAGCCACAAATGCAGACACACTATGTATAGGTTATCATGCAAATAATTCAACTGACACTGTTGATACAGTACTAGAAAAGAATGTAACAGTAACACACTCTGTTAACCTTCTTGAAAACAAACATAACGGGAAACTATGTAAACTAGGGGGGATAGCCCCATTGCACCTGGGTAAATGTAACATTGCCGGATGGCTTTTGGGAAACCCAGAATGTGAATTACTATTCACAGTAAGCTCATGGTCTTACATTGTGGAAACATCGAACTCAGACAATGGGACATGTTACCCAGGAGAGTTCATCAATTATGAAGAGCTGAGAGAGCAGTTGAGCTCAGTGTCATCATTTGAAAGATTCGAGATATTCCCCAAGGCAAGTTCATGGCCCAATCATGAAACAAACAGAGGTGTGACGGCAGCATGCCCTTATGCTGGAGCAAACAGCTTCTACAGAAATTTAATATGGTTGGTGAAAAAAGGAAATTCATACCCAAAGCTCAGCAAATCCTATGTTAACAATAAAGGGAAGGAAGTCCTTGTGCTATGGGGCATTCACCATCCACCTACCAGTGCTGATCAACAAAGTCTCTACCAAAATGCAGATGCCTACGTTTTTGTAGGGTCATCAAAATATAACAGGAAGTTCAAGCCAGAAATAGCAGCAAGACCCAAGGTGAGAGGTCAAGCAGGGAGGATGGACTATTACTGGGCATTAATAGAACCTGGAGACACAATAACATTCGAAGCAACTGGAAATCTAGTGGTACCAAGATATGCTTTTGCAATGAATAGAGGTTCTGGATCTGGTATTATAATTTCGGATGCACCAGTTCATGATTGTAACGCGAAGTGCCAAACACCCAGGGGTGCCATAAACACCAGCCTCCCATTTCAGAATATACATCCAGTCACAATTGGAGAATGTCCAAAATATGTCAAAAGCACAAAATTGAGAATGGCTACAGGACTAAGGAATATCCCGTCTATTCAATCTAGAGGTCTGTTTGGAGCCATTGCTGGTTTTATTGAGGGGGGATGGACAGGAATGATAGATGGATGGTATGGTTATCACCATCAGAATGAACAGGGATCAGGATATGCAGCGGACCAAAAGAGCACACAAAATGCCATTGACGGGATCACTAACAAAGTAAATTCTGTTATTGAAAAGATGAACACACAATTCACAGCAGTGGGTAAAGAATTCAATCACTTGGAAAAAAGAATAGAGAATTTAAACAAAAAGGTTGATGATGGTTTTCTGGATATTTGGACATACAATGCCGAACTGTTGGTTCTATTAGAAAATGAAAGAACTCTGGATTTCCACGACTCGAATGTAAAGAACCTGTATGAGAAAGTAAGAAGCCAGCTAAGGAACAATGCCAAGGAAATTGGGAATGGCTGCTTTGAATTCTATCACAAATGTGATGATACATGCATGGAGAGCGTCAAAAATGGGACTTATGATTATCCAAAGTACTCAGAAGAATCAAAACTAAACAGAGAGGAAATAGATGGAGTAAAGTTGGAGTCAACAAGGATTTTCCAGATTTTGGCGATCTATTCAACTGCCGCCAGTACATTGGTACTGTTGGTCTCCCTGGGGGCAATCAGTTTCTGGATGTGCTCTAATGGGTCTTTACAATGCAGAATATGTATT---
>1980_KJ889316.1_1980_S_H1N1_Marseille
ATGGAAGCAAAACTATTTGTATTATTCTGTACATTCACTGCGCTGAAAGCTGACACCATCTGTGTAGGCTACCATGCTAACAATTCCACAGACACTGTCGACACAATACTGGAGAAGAATGTGACTGTGACTCATTCAGTTAATTTACTAGAAGGCAGCCATAATGGAAAACTCTGCAGCCTGAATGGAATAGCCCCCTTGCAACTAGGGAAGTGCAACGTAGCAGGATGGATCCTTGGCAACCCAGAATGTGACCTGTTGCTCACAGCGAATTCATGGTCTTACATAATAGAGACTTCAAATTCAGAAAATGGAACATGCTACCCCGGAGAATTCATTGATTATGAGGAATTAAGGGAGCAGCTGAGTTCAGTGTCTTCATTTGAAAGGTTTGAAATTTTCCCAAAAGCAAACTCATGGCCAAATCATGAGACAACCACAGGTGTTACAGCTGCATGCTCTTACTCTGGAGCCCGCAGCTTTTATCGGAATTTGCTATGGATAGTAAAGAAGGGAAATTCCTATCCTAAACTCAGCAAATCATACACAAACAACAAAGGGAAAGAAGTGCTTGTAATCTGGGGAGTGCACCACCCTCCAACTACCAATGACCAACAAAGCCTCTATCAGAATGCTGATGCATATGTTTCAGTTGGATCATCAAAATACAACCGAAGGTTCACACCAGAAATAGCAGCTAGACCTAAAGTCAAAGGACAAGCAGGCAGAATGAATTATTATTGGACATTGTTAGATCAAGGAGACACCATAACGTTTGAAGCCACTGGGAACTTAATAGCACCATGGTACGCCTTCGCATTGAATAAGGGCTCTGATTCTGGAATTATAACGTCGGATGCTCCGGTTCACAATTGTGATACAAAGTGCCAAACCCCTCATGGGGCCTTGAACAGTAGTCTTCCTTTTCAGAACGTACATCCCATCACTATTGGAGAATGCCCCAAATATGTTAAAAGCACCAAACTGAGAATGGCAACAGGACTAAGGAACGTCCCCTCTATTCAATCCAGAGGACTTTTCGGAGCAATTGCTGGATTCATTGAAGGAGGATGGACAGGAATGATAGATGGGTGGTATGGGTATCACCATCAGAATGATCAGGGATCTGGTTACGCAGCTGATCAGAAAAGCACACAAAATGCAATTGACGGGATCAGCAACAAAGTGAACTCAGTAATTGAGAAAATGAACACTCAATTCACTGCAGTGGGCAAGGAGTTCAATGATCTAGAAAAAAGGATTGAGAATTTGAATAAGAAGGTCGATGATGGGTTTTTGGATGTTTGGACATATAATGCTGAGTTGCTCGTTTTGCTCGAGAATGAAAGGACTCTAGATTTCCATGACTTTAACGTAAGAAATTTATATGAAAAGGTCAAATCACAATTGAGAAACAATGCCAAAGAAATCGGGAATGGTTGTTTTGAGTTCTATCACAAATGTGATGATGAATGCATGGAGAGCGTGAAGAATGGCACATATGACTATCCCAAATATTCAGAAGAATCCAAATTGAATAGAGAGGAAATAGACGGTGTGAAACTAGAATCAATGGGAGTTTACCAGATTTTGGCGATCTACTCCACAGTCGCCAGTTCCCTGGTCTTGTTAGTCTCCCTGGGGGCAATCAGCTTCTGGATGTGTTCTAATGGGTCATTGCAATGCAGAATATGCATT---
>1981_AB434392.1_1981_S_H1N1_Hokkaido
ATGAAGGCAATACTATTAGTCTTGCTATGTACATTTGCAGCCACAAATGCAGATACACTATGTATAGGTTACCATGCAAATAATTCAACTGACACTGTTGATACAATACTAGAAAAGAATGTAACAGTAACACACTCTGTTAACCTTCTTGAAGACAAACATAACGGAAAACTATGTAAACTAGGGGGGATAGCACCATTACACCTGGGTAAATGTAACATTGCCGGATGGCTTTTGGGAAATCCAGAATGTGAATTACTATTCACAGTAAGCTCATGGTCTTACATTGTGGAAACATCGAATTCAGACAATGGGACATGTTACCCAGGGGATTTCATCAATTATGAAGAACTGAGAGAGCAGTTGAGCTCAGTGTCATCATTTGAAAGATTCGAGATATTCCCCAAGACAAGTTCGTGGCCCGATCATGAAACAAACAGAGGTGTGACGGCAGCATGCCCTTATGCTGGAGCAAACAGCTTCTACAGAAATTTAATATGGCTGGTGAAAAAAGGAAACTCATATCCAAAGCTCAGCAAATCCTATGTTAACAATAAGGGGAAGGAAGTCCTTGTGCTATGGGGCATTCACCATCCACCCACCAGTACTGATCAACAAAGTCTCTACCAGAATGCAGATGCCTATATTTTTGTAGGGTCATCAAAATATAACAGGAAGTTCAAGCCAGAAATAGCAGAAAGACCCAAGGTGAGAGGTCAAGCAGGGAGGATGAACTATTATTGGACACTAATAGAACCTGGAGACACAATAAAATTCGAAGCAACTGGAAATCTAGTGGTACCAAGATATGCTTTCGCAATGAATAGAGATCCTGGATCAGGTATTATAACTTCGGATGCACCAGTTCATGATTGTAACACGACATGTCAAACACCCAAAGGTGCCATAAATACCAGTCTCCCATTTCAGAATATACATCCAGTCACAATTGGGGAATGTCCAAAATATGTCAAAAGCACAAAATTGAGAATGGCTACAGGGCTAAGGAATATCCCATCTATTCAATCTAGAGGTCTGTTTGGGGCCATTGCTGGTTTTATTGAGGGGGGATGGACAGGAATGATAGATGGATGGTATGGTTATCATCATCAGAATGAACAGGGATCAGGATATGCAGCGGACCAAAAAAGCACACAGAATGCCGTTGACGGGATCACCAACAAAGTAAATTCTGTTATTAAAAAGATGAACACACAATTCGCAGCAGTGGGCAAAGAATTCAACCACTTGGAAAAAAGAATAGAGAATTTAAACAAAAAGGTTGATGATGGTTTTCTGGATGTTTGGACATACAATGCCGAACTGTTGGTTCTATTGGAAAATGAAAGAACCCTGGATTTTCATGACTCGAATGTAAAGAACCTGTATGAGAAAGTAAGAAGTCAACTAAGGAACAATGCCAAGGAAATTGGGAATGGCTGCTTTGAATTCTATCACAAATGTGATGATACATGTATGGAGAGCGTTAAAAATGGAACTTATGATTATCCAAGGTACTCAGAAGAATCAAAACTAAACAGAGAGGAAATAGATGGAGTAAAGTTGGAGTCAACAAGGATTTACCAGATTTTGGCGATCTATTCAACTGCCGCCAGTTCTTTGGTACTGTTGGTCTCCCTGGGGGCAATCAGTTTCTGGATGTGCTCCAATGGGTCTTTACAGTGCAGAATATGTATT---
>1982_CY116348.1_1982_S_H1N1_Finistere
ATGGAAGCAAAACTATTTGTATTATTCTGTACATTCACTACGCTAAAAGCTGACACCATCTGTGTAGGCTACCATGCTAACAATTCCACAGACACTGTCGACACAATACTGGAGAAGAATGTGACTGTGACTCATTCAGTTAATTTACTAGAAAACAGCCATAATGGAAAACTCTGCAGCCTGAATGGAATAGCCCCCTTGCAACTAGGGAAGTGCAACGTAGCAGGATGGATCCTTGGCAACCCAGAATGTGACCTGTTGCTCACAGCGAATTCATGGTCTTACATAATAGAGACTTCAAATTCAGAAAATGGAACATGCTACCCCGGAGAATTCATTGATTATGAGGAATTAAGGGAGCAGCTGAGTTCAGTGTCTTCATTTGAAAGGTTTGAAATTTTCCCAAAAGCAAACTCATGGCCAAATCATGAGACAACCAAAGGTGTTACAGATGCATGCTCTTACTCTGGAGCCCGCAGTTTTTATCGGAATTTGCTATGGATAGTAAAGAAGGGAAATTCCTATCCTAAACTCAGCAAATCATACACAAACAACAAAGGGAAAGAAGTGCTTGTAATCTGGGGAGTGCACCACCCTCCAACTACCAATGACCAGCAAAGCCTCTATCAGAATGCTGATGCATATGTTTCAGTTGGATCATCAAAATACAACCGAAGGTTCACACCAGAAATAGCAGCTAGACCTAAAGTCAAAGGACAAGCAGGCAGAATGAATTATTATTGGACATTGTTAGATCAAGGAGACACCATAACGTTTGAAGCCACTGGGAACTTAATAGCACCATGGTACGCCTTCGCATTGAATAAGGGCTCTGGTTCTGGAATTATAACGTCGGATGCTCCGGTTCACACTTGTGATACAAAGTGCCAAACCCCTCATGGGGCCTTGAACAGTAGTCTTCCTTTTCAGAACGTACATCCCATCACTATTGGAGAATGCCCCAAATATGTTAAAAGCACCAAACTGAGAATGGCAACAGGACTAAGGAACGTCCCCTCTATTCAATCCAGAGGACTTTTCGGAGCAATTGCTGGATTCATTGAAGGAGGATGGACAGGAATGATAGATGGGTGGTATGGGTATCACCATCAGAATGAGCAGGGATTTGGTTACGCAGCTGATCAGAAAAGCACACAAAATGCAATTGACGGGATCAGCAACAAAGTGAACTCAGTAATTGAGAAAATGAACACTCAATTCACTGCAGTGGGCAAGGAGTTCAATGATCTAGAAAAGAGGATTGAGAATTTGAATAAGAAGGTCGATGATGGGTTTTTGGATGTTTGGACATATAATGCTGAGTTGCTCGTTTTGCTCGAGAACGAAAGGACTCTAGATTTCCATGACTTTAACGTAAGAAATTTATATGAAAAGGTCAAATCACAATTGAGAAACAATGCCAAAGAAATCGGGAATGGTTGTTTTGAGTTCTATCACAAATGTGATGATGAATGCATGGAGAGCGTGAAGAATGGCACATATAACTATCCCAAATATTCAGAAGAATCCAAATTGAATAGAGAGGAAATAGACGGTGTGAAACTAGAATCAATGGGGGTTTACCAGATTTTGGCGATCTACTCCACAGTCGCCAGTTCCCTGGTCTTGTTAGTCTCCCTGGGGGCAATCAGCTTCTGGATGTGTTCTAATGGGTCATTGCAATGCAGAATATGCATT---
>1985_CY027507.1_1985_S_H1N1_Iowa
ATGAAGGCAATACTATTAGTCTTGCTATATACATTTACAGCCGCAAATGCAGACACATTATGTATAGGTTATCATGCAAATAATTCAACTGACACTGTTGATACAGTACTAGAAAAGAATGTAACAGTAACACACTCTGTTAACCTTCTAGAAGACAGACATAACGGAAAACTATGTAAACTAGGGGGGATAGCCCCACTGCATTTGGGTAAATGTAACATTGCTGGATGGCTCCTGGGAAACCCAGAATGTGAATTACTATTCACAGCAAGCTCATGGTCTTACATTGTGGAAACATCTAACTCAGACAATGGGACATGTTACCCAGGAGATTTCATCAATTATGAAGAGCTAAGAGAGCAGTTGAGCTCAGTGTCATCATTTGAAAGATTTGAGATATTCCCCAAGGCAAGTTCATGGCCCAATCATGAAACAAACAGAGGTGTGACGGCAGCATGCCCTTATGCTGGAGCAAACAGCTTCTACAGAAATTTAATATGGCTGGTAAAAAAAGGAAATTCATACCCAAAGCTAAGCAAATCCTATGTTAACAATAAGGGGAAGGAAGTCCTTGTGCTATGGGGCATTCACCATCCACCTACCAGTACTGACCAACAAAGTCTCTACCAGAATGCAGATGCCTATGTTTTTGTGGGGTCATCAAAGTACAACAAGAAATTCAAGCCAGAAATAGCAACAAGACCCAAGGTGAGAGGTCAAGCAGGGAGAATGAACTATTACTGGACACTAGTAGAGCCTGGAGACACAATAACATTCGAAGCAACTGGAAATCTAGTGGTACCAAGATATGCCTTCGCAATGAATAGAGGTTCTGGATCTGGTATTATCATTTCAGATACACCAGTCCACGATTGTAATACGACTTGTCAAACACCCAAAGGTGCTATAAACACCAGCCTCCCATTTCAGAATATACATCCAGTCACAATTGGAGAATGTCCAAAATATGTCAAAAGCACAAAATTGAGAATGGCTACAGGACTAAGGAATATCCCGTCTATTCAATCTAGAGGTCTGTTTGGAGCCATTGCTGGCTTTATTGAGGGGGGATGGACAGGGATGATAGATGGATGGTACGGTTATCACCATCAAAATGAGCAGGGATCAGGATATGCAGCTGACCGAAAGAGCACACAGAATGCCATTGACGGGATCACTAACAAAGTAAATTCTGTTATTGAAAAGATGAACACACAATTCACAGCAGTGGGTAAAGAATTCAACCACTTGGAAAAAAGAATAGAGAATTTAAACAAAAAGGTTGATGATGGTTTTCTGGATGTTTGGACTTACAATGCCGAACTGTTGGTTCTATTGGAAAATGAAAGAACTTTGGATTTCCATGACTCAAATGTGAAGAACCTATATGAGAAAGTAAGAAGCCAGCTAAGGAACAATGCCAAGGAAATTGGAAATGGCTGCTTTGAATTTTACCACAAATGTGATGACACGTGCATGGAGAGCGTCAAAAATGGGACTTATGATTACCCAAAATACTCAGAAGAATCAAAACTAAACAGAGAGGAAATAGATGGGGTAAAGCTGGAATCAACAAGGATTTACCAGATTTTGGCGATCTATTCAACTGTCGCCAGTTCATTGGTACTGTTGGTCTCCCTGGGGGCAATCAGTTTCTGGATGTGCTCCAATGGGTCTTTACAGTGCAGAATATGTATT---
>1987_CY115975.1_1987_S_H1N1_Iowa
ATGAAGGCAATACTATTAGTCTTGCTATATACATTTACAGCCGCAAATGCAGACACACTATGTATAGGTTATCATGCAAATAATTCAACTGACACTGTTGATACAGTACTAGAAAAGAATGTAACAGTAACACACTCTGTTAACCTTCTAGAAGACAGACATAACGGAAAACTATGTAAACTAGGGGGAATAGCCCCATTGCACTTGGGTAAATGTAACATTGCTGGATGGCTTTTGGGAAACCCAGAATGTGAATTACTATTCACAGTAAGCTCATGGTCTTACATTGTGGAAACATCTAACTCAGACAATGGGACATGTTACCCAGGAGATTTCATCAATTATGAAGAGCTGAGAGAGCAGTTGAGCTCAGTGTCATCATTTGAAAGATTTGAGATATTCCCCAAGGCAAGTTCATGGCCCAACCATGAAACAAACAGAGGGGTGACGGCAGCATGCCCTTATGCTGGAGCAAACAGCTTCTACAGAAATTTAATATGGCTGGTGAAAAAAGGAAATTCATACCCAAAGCTCAGCAAATCCTATGTTAACAATAAGGGGAAGGAAGTCCTTGTGCTATGGGGCATTCACCATCCACCTACCAGTACTGATCAACAAAGTCTCTACCAGAATGCAGATGCCTATGTTTTTGTGGGGTCATCAAAGTATAACAAGAAATTCAAGCCAGAAATAGCAACAAGACCCAAGGTGAGAGGTCAAGCAGGGAGAATGAACTATTACTGGACACTAGTAGAGCCTGGAGACACAATAACATTCGAAGCAACTGGAAACCTAGTGGTACCAAGGTATGCCTTTGCAATGAATAGAGGTTCTGGATCTGGTATTATAATTTCAGATACACCAGTTCACGATTGTAATACGACTTGTCAGACACCCAAAGGTGCTATAAACACCAGCCTCCCATTTCAGAATGTACATCCAGTCACAATTGGAGAATGTCCCAAATATGTCAAAAGCACAAAATTGAGAATGGCTACAGGATTAAGAAATATCCCGTCTATTCAATCTAGAGGTCTGTTTGGAGCCATTGCTGGTTTTATTGAAGGGGGGTGGACAGGAATGATAGATGGATGGTACGGTTATCACCACCAAAATGGGCAGGGATCAGGATATGCAGCTGACCGAAAGAGCACACAGAATGCCATTGACGGGATCACTAACAAAGTAAATTCTGTTATTGAAAAGATGAACACACAGTTCACAGCAGTGGGTAAAGAATTCAACCACTTGGAAAAAAGAATAGAGAATTTAAACAAAAAGGTTGATGATGGTTTTCTGGATGTTTGGACTTACAATGCCGAACTGTTGGTTCTATTGGAAAATGAAAGAACTTTGGATTTCCATGACTCAAATGTGAAGAACCTATATGAGAAAGTAAGAAGCCAGCTAAGGAACAATGCCAAGGAAATTGGGAATGGATGCTTTGAATTCTACCACAAATGTGATGATACATGTATGGAGAGCGTCAAAAATGGGACTTATGATTACCCAAAATACTCAGAAGAATCAAAACTAAACAGAGAGGAAATAGATGGGGTAAAGCTGGATTCAACAAGGATTTACCAGATTTTGGCGATCTATTCAACTGTCGCCAGTTCATTGGTACTGTTGGTCTCCCTGGGGGCAATCAGTTTCTGGATGTGCTCCAATGGGTCTTTACAGTGCAGAATATGTATT---
>1986_CY028171.1_1986_S_H1N1_England
ATGAAGGCAGTACTATTAGTCTTGCTATGTACATTTGCATCCACAAATGCAGACACACTATGCATAGGTTATCATGCAAATAATTCAACTGACACTGTTGATACGGTACTAGAAAAAAATGTAACAGTAACACACTCTGTTAACCTTCTTGAGAATGTACATAATGGAAAGCTATGTAAACTAGGGGGGATAGCCCCGTTGCACCTGGGCAAATGTAACATTGCCGGATGGCTTTTAGGAAACCCAGAATGTGAATTACTATTCACAGTGAGCTCATGGTCTTACATTGTGGAAACATCGAACTCAGACAATGGGACATGTTACCCAGGAGATTTCATCAACTATGAAGAGCTGAGAGAGCAGTTGAGCTCAGTGTCATCATTTGAAAGATTCGAGATATTCCCCAAGACAAGTTCGTGGCCCAATCATGAAACAAACAGAGGTGTGACGGCAGCATGCCCTTCTGCTGGAGCAAACAGCTTCTACAGAAATTTAATATGGCTGGTAAAAAAAGGAAATTCATACCCAAAGCTCAGCAAATCCTATGTTAACAATAAAGGGAAGGAAGTCCTTGTGCTGTGGGGCATTCACCATCCACCTACCAGTACTGATCAACAAAGTCTCTACCAGAATGCAGATGCCTATGTTTTTATAGGGTCATCAACATATAACAAGAAATTCAAGCCAGAAATAGCGACAAGACCCAAAGTGAGAGGTCAAGCAGGGAGAATGAACTATTACTGGACACTAATAGAACCTGGAGACACAATAACATTTGAAGCAACTGGAAATCTAGTGGTGCCAAGATATGCTTTCGCAATGAATAGAGGTTCTGGATCTGGTATTATAATTTCAGATGCACCAATTCATGATTGTAACACGAAATGTCAAACACCCAAGGGTGCCATCAACACCAGCCTCCCATTTCAGAATATACATCCGGTCACAATTGGAGAATGTCCAAAATATGTCAGAAGCACAAAATTGAGAATGGCTACAGGATTAAGGAATATCCCGTCAATTCAATCTAGGGGTCTGTTTGGGGCCATTGCTGGGTTTATTGAAGGGGGATGGACAGGAATGATAGATGGATGGTATGGTTATCACCATCAGAATGAACAAGGATCAGGATATGCAGCGGACCAAAGGAGCACACAAAATGCCATTGACGGAATCACTAACAAAGTAAATTCTGTTATTGAAAAGATGAACACACAATTCACAGCAGTGGGTAAAGAATTCAACCACTTAGAAAAAAGAATAGAGAATTTAAACAAAAAGGTTGATGATGGTTTTCTGGATGTTTGGACGTACAATGCCGAACTGTTGGTTCTATTGGAAAATGAAAGAACTCTGGATTTCCACGATTCGAATGTAAAGAACCTGTATGAGAAAGTAAGAGGTCAACTAAGGAACAATGCCAAAGAAATTGGGAATGGCTGCTTTGAATTCTATCACAAATGTGATGATACATGCATGGAGAGCGTCAAAAATGGAACTTATGATTATCCAAAGTACTCAGAGGAATCAAAACTAAACAGAGAGGAAATAGATGGAGTAAAGTTGGAGTCTACAAGGATTTACCAGATTTTGGCGATCTATTCAACTGCCGCCAGTTCATTGGTGCTTTTGGTCTCCCTGGGGGCAATCAGTTTCTGGATGTGCTCTAATGGGTCTTTACAGTGCAGAATATGTATT---
>1988_GU052267.1_1988_S_H1N1_Indiana
ATGAAGGCAATACTATTAGTCTTGCTATATACATTTACAGCCGCAAATGCAGACACATTATGTATCGGTTATCATGCAAATAATTCAACTGACACTGTTGATACAGTACTAGAAAAGAATGTAACAGTAACACACTCTGTTAACCTTCTAGAAGACAGACATAACGGAAAACTATGTAAACTAAGGGGGGTAGCCCCATTGCATTTGGGTAAATGTAACATTGCAGGATGGCTCCTGGGAAACCCAGAATGTGAATTACTATTCACAGCAAGCTCATGGTCTTACATTGTGGAAACATCTAACTCAGACAATGGGACATGTTACCCAGGAGATTTCATCAATTATGAAGAGCTAAGAGAGCAGTTGAGCTCAGTGTCATCATTTGAAAGATTTGAGATATTCCCCAAGGCAAGTTCATGGCCCAATCATGAAACGAATAGAGGTGTGACGGCAGCATGCCCTTATGCTGGAGCAAACAGCTTCTACAGAAATTTAATATGGCTGGTAAAAAAAGGAAATTCATACCCAAAGCTCAGCAAATCCTATGTTAACAATAAGGAGAAGGAAGTCCTCGTGCTATGGGGCATTCACCATCCACCTACCAGTACTGACCAACAAAGTCTCTACCAGAATGCAGATGCCTATGTTTTTGTGGGGTCATCAAAGTACAACAAGAAATTCAAGCCAGAAATAGCAACAAGACCCAAGGTGAGAGGTCAAGCAGGGAGAATGAACTATTACTGGACACTAGTAGAGCCTGGAGACACAATAACATTCGAAGCAACTGGAAATCTAGTGGTACCAAGATATGCCTTCGCAATGAAAAGAGGTTCTGGATCTGGTATTATCATTTCAGATACACCAGTCCACGATTGTAATACGACTTGTCAAACACCCAAAGGTGCTATAAACACCAGCCTCCCATTTCAGAATATACATCCAGTCACAATTGGAGAATGTCCAAAATATGTCAAAAGCACAAAATTGAGAATGGCTACAGGACTAAGGAATATCCCGTCTATTCAATCTAGAGGTCTGTTTGGAGCCATTGCTGGCTTTATTGAGGGGGGATGGACAGGAATGATAGATGGATGGTACGGTTATCACCATCAAAATGAGCAGGGATCAGGATATGCAGCTGACCGAAAGAGCACACAGAATGCCATTGACGGGATCACTAACAAAGTAAACTCTGTTATTGAAAAGATGAACACACAATTCACAGCAGTGGGTAAAGAATTCAACCACCTGGAAAAAAGAATAGAGAATTTAAACAAAAAGGTTGATGATGGTTTTCTGGATGTTTGGACTTACAATGCCGAACTGTTGGTTCTATTGGAAAATGAAAGAACTTTGGATTACCATGACTCAAATGTGAAGAACCTATATGAGAAAGTAAGAAGCCAGCTAAAAAACAATGCCAAGGAAATTGGAAATGGCTGCTTTGAATTTTACCACAAATGTGATGACACGTGCATGGAGAGCGTCAAAAATGGGACTTATGATTACCCAAAATACTCAGAAGAATCAAAACTAAACAGAGAGGAAATAGATGGGGTAAAGCTGGAATCAACAAGGATTTACCAGATTTTGGCGATCTATTCAACTGTCGCCAGTTCATTGGTACTGTCAGTCTCCCTGGGGGCAATCAGTTTCTGGATGTGCTCCAATGGGTCTTTACAGTGCAGAATATGTATT---
>1990_CY096875.1_1990_S_H1N1_Iowa
ATGAAGGCAATACCATTAGTCTTGCTATACACACTTACAACCGCAAATGCAGACACATTATGTATAGGTTACCATGCAAATAATTCAACTGACACTGTTGATACAGTACTGGAAAAGAATGTAACAGTAACACACTCTGTTAATCTTCTAGAAGACAAACATAACGGAAAACTATGTAAACTAAGGGGGGTAGCCCCATTGCATTTGGGTAAATGTAACATTGCTGGATGGCTCCTGGGAAACCCAGAATGTGAATTACTATTCACAGCAAGCTCATGGTCTTACATTGTGGAAACATCTAACTCAGACAATGGGACATGTTACCCAGGGGATTTCATCAATTACGAAGAGCTAAGAGAGCAATTGAGCTCAGTGTCATCATTTGAAAGATTTGAGATATTCCCCAAGGCAAGTTCATGGCCCAATCATGAGACGAACAGAGGTGTGACGGCAGCATGCCCTTATGCTGGAGCAAACAGCTTCTACAGAAATTTAATATGGCTGGTAAAAAAGGGAAATTCATACCCAAAGCTCAGCAAATCCTATGTTAACAATAAGGAGAAGGAAGTCCTCGTGCTATGGGGCATTCACCATCCACCTACCAGTACTGACCAACAAAGTCTCTACCAGAATGCAGATGCTTATGTTTTTGTGGGGTCATCAAAGTACAACAAGAAATTCAAGCCAGAAATAGCAACAAGACCCAAGGTGAGAGGTCAAGCAGGGAGAATGAACTATTACTGGACACTAGTAGAGCCTGGAGACACAATAACATTCGAAGCAACTGGAAATCTAGTGGTACCAAGGTATGCCTTCGCAATGAAAAGAGGTTCTGGATCTGGTATTATCATTTCAGATACACCAGTCCACGATTGTAATACGACTTGTCAAACACCCAAAGGTGCTATAAACACCAGCCTCCCATTTCAGAATATACATCCAGTCACAATTGGAGAATGTCCAAAGTATGTCAAAAGCACAAAATTGAGAATGGCTACAGGACTAAGGAATATCCCGTCTATTCAATCTAGAGGTCTGTTTGGAGCCATTGCTGGCTTTATTGAGGGGGGATGGACAGGAATGATAGATGGATGGTACGGTTATCACCATGAAAATGAGCAGGGATCAGGATATGCAGCTGACCGAAAGAGCACACAGAATGCCATTGACGGGATCACTAATAAAGTAAACTCTGTTATTGAAAAGATGAACACACAATTCACAGCAGTGGGTAAAGAATTCAACCACCTGGAAAAAAGAATAGAGAATTTAAACAGAAAGGTTGATGATGGTTTTCTGGATGTTTGGACTTACAATGCCGAACTGTTGGTTCTATTGGAAAATGAAAGAACCTTAGATTACCATGACTCAAATGTGAAGAACCTATATGAGAAAGTGAGAAGCCAGCTAAAAAACAATGCCAAGGAAATTGGAAATGGCTGCTTTGAATTTTACCACAAATGTGATGACACGTGCATGGAGAGCGTCAAAAATGGGACTTATGATTACCCAAAATACTCAGAAGAATCAAAACTAAACAGAGAGGAAATAGATGGGGTAAAGCTGGAATCAACAAGGATTTACCAGATCTTGGCGATCTATTCAACTGTCGCCAGTTCATTGGTACTGTTAGTCTCCCTGGGGGCAATCAGTTTCTGGATGTGCTCCAATGGGTCTTTACAGTGCAGAATATGTATT---
>1991_CY027155.1_1991_S_H1N1_Iowa
ATGAAGGCAATACTAGTAGTCTTGCTATATACATTTACAACCGCAAATGCAGACACATTATGTATAGGTTACCATGCAAATAATTCAACTGACACTGTTGACACAGTACTAGAAAAGAATGTAACAGTAACACACTCTGTTAACCTTCTAGAAGACAGACATAACGGGAAACTATGTAAACTAAGAGGGGTAGCCCCATTGCACTTGGGTAAATGTAACATTGCTGGATGGCTCCTGGGAAACCCAGAGTGTGAATTACTATTCACAGCAAGCTCATGGTCTTACATTGTGGAAACATCTAATTCAGACAATGGGACATGTTACCCAGGAGATTTCATCAATTATGAAGAGCTAAGAGAGCAGTTGAGCTCAGTGTCATCATTTGAAAGATTTGAGATATTCCCCAAGGCAAGTTCATGGCCCAACCATGAAACGAACAGAGGTGTGACGGCAGCATGTCCTTATGCTGGAGCAAACAGCTTCTACAGAAATTTAATATGGCTGGTAAAAAAAGGAAATTCATACCCAAAGCTCAGCAAATCCTATATTAACAATAAGGGGAAGGAAGTCCTCGTGCTATGGGGCATTCACCATCCACCTACCAGTACTGACCAACAAAGTCTCTACCAGAATGCAGATGCCTATGTTTTTGTGGGGTCATCAAAATACAACAAGAAATTCAAGCCAGAAATAGCAACAAGACCCAAGGTGAGAGGTCAAGCAGGGAGAATGAACTATTACTGGACACTAGTAGAGCCTGGAGACACAATAACATTCGAAGCAACTGGAAATCTAGTGGTACCAAGATATGCCTTCGCAATGAAAAGAGGTTCTGGATCTGGTATTATCATTTCAGATACACCAGTCCACGATTGTAATACGACTTGTCAAACACCCAAAGGTGCTATAAACACCAGCCTTCCATTTCAGAATATACATCCAGTCACAATTGGAGAATGTCCAAAATATGTCAAAAGCACAAAATTGAGAATGGCTACAGGATTAAGGAATATCCCGTCTATTCAATCTAGAGGCCTGTTTGGAGCCATTGCTGGCTTTATTGAGGGGGGATGGACAGGAATGATAGATGGATGGTACGGTTATCACCATCAAAATGAGCAGGGATCAGGATATGCAGCCGACCGAAAGAGCACACAGAATGCCATTGACGGAATCACTAACAAAGTAAACTCTGTTATTGAAAAGATGAACACACAATTCACAGCTGTGGGTAAAGAATTCAACCACCTGGAAAAAAGAATAGAGAATTTAAACAAAAAGGTTGATGATGGTTTTCTGGATGTTTGGACTTACAATGCCGAACTGTTGGTTCTATTGGAAAATGAAAGAACTTTGGATTATCACGATTCAAATGTGAAGAACCTATATGAGAAAGTAAGAAGCCAGCTAAAAAACAATGCCAAGGAAATTGGAAATGGCTGCTTTGAATTTTACCACAAATGTGATGACACGTGCATGGAGAGCGTCAAAAATGGGACTTATGATTACCCAAAATACTCAGAAGAAGCAAAACTAAACAGAGAGGAGATAGATGGGGTAAAGCTGGAATCAACAAGGATTTACCAGATTTTGGCGATCTATTCAACTGTCGCCAGTTCATTGGTACTGTTAGTCTCCCTGGGGGCAATCAGTTTCTGGATGTGCTCCAATGGGTCTTTACAGTGCAGAATATGTATT---
>1992_KP788773.1_1992_S_H1N1_Iowa
ATGAAGGCAATACTATTAGTCTTGCTATATACATTCACAGCCGCAAATGCAGACACATTATGTATAGGTTATCATGCAAATAATTCAACTGACACTGTTGATACAGTACTAGAAAAGAATGTAACAGTAACACACTCTGTTAACCTTCTAGAAGACAGACATAACGGAAAACTATGTAAACTAAGGGGGGTAGCCCCATTGCATTTGGGTAAATGTAACATTGCTGGATGGCTCCTGGGAAACCCAGAATGTGAATTACTATTCACAGCAAGCTCATGGTCTTACATTGTGGAAACATCTAACTCAGACAATGGGACATGTTACCCAGGAGATTTCATCAATTATGAAGAGCTAAGAGAGCAGTTGAGCTCAGTGTCATCATTTGAAAGGTTTGAGATTTTCCCCAAGGCAAGTTCATGGCCCAATCATGAAACGAACAGAGGTGTGACGGCAGCATGTCCTTATGCTGGAGCAAACAGCTTCTACAGAAATTTAATATGGCTGGTAAAAAAAGAAAATTCATACCCAAAGCTCAGCAAATCCTATGTTAACAATAAGGAGAAGGAAGTCCTCGTGCTATGGGGCATTCACCATCCACCTACCAGTACTGACCAACAAAGTCTCTACCAGAATGCAGATGCCTATGTTTTTGTGGGGTCATCAAAGTACAACAAGAAATTCAAGCCAGAAATAGCAACAAGACCCAAGGTGAGAGGTCAAGCAGGGAGAATGAACTATTACTGGACACTAGTTGAGCCTGGAGACACAATAACATTCGAAGCAACTGGAAATCTAGTGGTGCCAAGATATGCCTTCGCAATGAAAAGAGGTTCTGGATCTGGTATTATCATTTCAGATACACCAGTCCACGATTGTAATACGACCTGTCAAACACCCAAAGGTGCTATAAACACCAGCCTCCCATTTCAGAATATACATCCAGTCACAATTGGAGAATGTCCAAAATATGTCAAAAGTACAAAATTAAGAATGGCTACAGGATTAAGGAATATCCCGTCTATTCAATCTAGGGGCCTGTTTGGAGCCATTGCTGGCTTTATTGAGGGGGGGTGGACAGGAATGATAGATGGATGGTACGGTTATCACCATCAAAATGAGCAGGGATCAGGATATGCAGCCGACCGAAAGAGCACACAGAATGCCATTGACGGGATCACTAACAAAGTAAACTCTGTTATTGAAAAGATGAACACACAATTCACAGCAGTGGGTAAAGAATTCAACCACCTGGAAAAAAGAGTAGAGAATTTAAATAAAAAGGTTGATGATGGTTTTCTGGATGTTTGGACTTACAATGCCGAATTGTTGGTTCTATTGGAAAATGAAAGAACTTTGGATTACCATGACTCAAATGTGAAGAACCTATATGAGAAAGTAAGAAGCCAGCTAAAAAACAATGCCAAGGAAATTGGAAATGGCTGCTTTGAATTTTACCACAAATGTGATGACAAGTGCATGGAGAGCGTTAAAAATGGGACTTATGATTACCCCAAATACTCAGAAGAATCAAAACTAAACAGAGAGGAGATAGATGGAGTAAAGCTGGAATCAACAAGGATTTACCAGATTTTGGCGATATATTCAACTGTCGCCAGTTCATTGGTACTGTTAGTCTCCCTGGGGGCAATCAGTTTCTGGATGTGCTCCAATGGGTCTTTACAGTGCAGAATATGTATT---
>1993_CY116090.1_1993_S_H1N1_England
ATGAAGGCAGTACTATTAGTCTTGCTATGTACATTTGCATCCACAAATGCAGACACATTATGCATAGGTTACCATGCAAATAATTCAACTGACACTGTTGATACGGTACTAGAAAAGAATGTAACAGTAACACACTCTGTTAACCTTCTTGAGAATGTACATAACGGAAAGCTATGTAAACTAGGGGGGATAGCCCCGTTGCACCTAGGCAAATGTAACATTGCCGGATGGCTTTTAGGAAACCCAGAATGTGACTTACTATCCACAGTAAGCTCATGGTCTTACATTGTGGAAACATCAAACTCAGACAATGGGACATGTTATCCAGGAGATTTCATCAACTATGAAGAGCTGAGAGAGCAGTTGAGCTCAGTGTCATCGTTTGAAAGATTCGAAATATTCCCCAAGACAAGTTCGTGGCCCAATCATGAAACAAACAGAGGTGTGACGGCAGCATGTCCTTCTGCTGGAGCAAACAGCTTCTACAGAAATTTAATATGGCTGGTAAAAAAAGGAAATTCATACCCAAAGCTCAGCAAATCCTATGTTAACAATAAAGAGAAGGAAGTCCTTGTACTATGGGGCATCCACCATCCACCTACCAGTACTGACCAACAAAGTCTCTACCAGAATGCAGATGCTTATGTTTTTGTAGGGTCATCAACATATAACAGGAAATTCAAGCCAGAAATAGCGACAAGACCCAAAGTAAGAGGTCAAGCAGGGAGAATGAACTATTACTGGACACTAATAGAACCTGGAGACACAATAACATTCGAAGCAACTGGAAATCTAGTGGTGCCAAGATATGCTTTCGCAATGAATAGAGGTTCTGGATCTGGTATTATGATTTCAGATGCACCAATTCATGATTGTAACACGAAATGTCAAACACCCAAGGGTGCCATAAACACCAGCCTCCCATTTCAGAATATACATCCGGTCACAATTGGAGAATGTCCAAAATATGTTAGAAGCACGAAATTAAGAATGGCTACAGGATTAAGGAATATCCCGTCAATTCAATCTAGGGGTCTGTTTGGGGCCATTGCTGGGTTTATTGAAGGGGGATGGACTGGAATGATAGATGGATGGTATGGTTATCATCACCAGAATGAGCAAGGATCAGGATATGCAGCGGACCAAAGGAGCACACAAAATGCCATTGACGGGATCACTAACAAAGTAAATTCTGTTATTGAAAAGATGAACACACAATTCACAGCAGTGGGTAAAGAATTCAATCATTTAGAAAAAAGAATAGAGAATTTAAACAAAAAGGTTGATGATGGTTTTCTGGATGTTTGGACGTACAATGCCGAACTGTTGGTCCTATTGGAAAATGAAAGAACTCTGGATTTTCACGACTCGAATGTAAAGAACCTATATGAGAAAGTAAGAGGTCAATTAAGGAACAATGCCAAAGAAATTGGGAATGGCTGCTTTGAATTCTATCACAAATGTGATAATACATGCATGGAGAGCGTCAAAAATGGAACTTATGATTATCCAAAATACTCAGAGGAATCAAAACTAAACAGAGAGAAAATAGATGGAGTAAAGTTGGAGTCTACAAGGATTTACCAGATTTTGGCGATCTATTCAACTGCCGCCAGTTCATTGGTGCTTTTGGTCTCCCTGGGGGCAATCAGTTTCTGGATGTGCTCTAATGGGTCTTTACAGTGCAGAATATGTATT---
>1994_CY116183.1_1994_S_H1N1_England
ATGGAAGCAAAACTGTTTGTATTATTCTGTACATTCACTGCGCTGAAAGCTGATACCATCTGTGTAGGCTATCATGCTAACAACTCCACAGACACTGTTGACACAATACTGGAGAAAAATGTAACTGTTACCCATTCAGTTAATTTACTAGAAAACAGCCATAATGGAAAACTCTGCAGCCTGAATGGAATAGCCCCCTTACAACTGGGGAATTGCAACGTAGCAGGATGGATCCTTGGCAACCCAGAATGTGACTTGTTGCTCACAGCGAATTCGTGGTCTTACATAATAGAGACTTCAAATTCAGGAAATGGAACATGCTATCCCGGAGAATTTGCTGATTATGAGGAATTAAGGGAGCAGCTGAGTTCAGTTTCTTCATTTGAAAGGTTTGAAATTTTCCCAAAAGCAACCTCATGGCCAAATCATGAGACAACCAAAGGTGCCACAGCTGCATGCTCCCACTCTGGGGCCCGCAGTTTTTATCGAAACTTGCTATGGATAGTAAAGAAGGGAAACTCCTATCCTAAGCTCAGCAAGTCATACACAAACAACAAAGGGAAAGAAGTGCTTGTAATCTGGGGAGTGCACCACCCTCCGACTAGCAATGACCAACAAAGCCTCTATCAGAATGCTTATACATATGTTTCAGTTGGATCATCAAAATATTACCGAAGGTTCACACCAGAAATAGCAGCTAGACCTAAAGTCAGAGGACAAGCAGGCAGAATGAATTATTATTGGACACTGTTAGATCAAGGAGACACCATAACTTTTGAAGCCACTGGGAACTTAATAGCACCATGGTACGCATTCGCATTGAACAAGGGCTCTGGTTCTGGAATTATGTTGTCGGATACTCAGGTTCACAATTGTACTACAAAGTGCCAAACTCCTCATGGGGCCTTGAACAGTAATCTTCCTTTTCAGAACGTACATCCCATCACTATTGGAGAATGCCCCAAATATGTTAAAAGCACCCAACTAAGAATGGCAACAGGATTAAGGAACGTCCCCTCTATTCAATCCAGAGGACTTTTCGGAGCAATTGCTGGATTCATTGAAGGGGGATGGACAGGAATGATAGATGGATGGTATGGGTATCACCATCAAAATGAGCAGGGATCTGGTTACGCAGCTGATCAGAAAAGCACACAAATTGCAATTGACGGAATCAGTAACAAAGTAAACTCAGTAATTGAAAAAATGAACATTCAATTTACTTCAGTGGGCAAGGAATTCAATGATCTAGAGAAAAGGATTGAGAATTTGAATAAGAAGGTCGATGATGGATTTTTGGATGTTTGGACATATAATGCTGAATTGCTCATTTTGCTCGAGAACGAAAGGACTCTAGATTTTCATGAATTTAACGTAAAAAATTTATATGAAAGGGTCAAATCGCAATTGAGGAACAATGCCAAAGAAATCGGAAATGGTTGTTTTGAGTTCTATCACAAATGTGATAACGAATGCATGGAGAGCGTAAAGAACGGCACATATAATTATCCCAAATATTCAGAAGAATCCAAATTGAATAGAGAGGAAATAGACGGTGTGAAACTAGAATCAATGGGAGTTCACCAGATTTTGGCGATCTACTCCACAGTCGCCAGTTCCCTGGTCTTGTTAGTCTCCCTGGGGGCAATCAGCTTCTGGATGTGTTCTAATGGGTCATTGCAATGCAGAATATGCATT---
>1995_CY116404.1_1995_S_H1N1_Lyon
ATGGAAGCAAAACTATTTGTATTATTCTGTGCATTCACTACGCTGAAAGCTGACACCATCTGTGTAGGCTATCATGCTAACAATTCCACAGACACTGTCGACACAATACTGGAGAAGAATGTGACTGTTACCCATTCAGTTAATTTACTCGAAAACAACCATAATGGAAAACTCTGCAGCCTGAATGGAATAGCCCCCTTACAACTGGGGGATTGCAATGTAGCAGGATGGATCCTTGGCAACCCAGAATGCGACTCGTTGCTCACAGCGAATTCATGGTCTTACATAATAGAGACTTCAAATTCAGAAAATGGAACATGCTACCCCGGGGAATTTGCTGATTATGAAGAGTTAAGGGAGCTGCTGAGTTCAGTTTCTTCATTTGAAAGGTTTGAAATTTTCCCAAAAGCAACCTCATGGCCAAATCATGAGACAACCAAAGGTGTCACAGCTGCATGCTCTCACTCCGGAGCCCGCAGTTTTTATCGGAACTTGCTATGGATAGTAAAGAAGGGAAACTCCTACCCTAAACTCAGCAAGTCATACACAAACAACAGAAGGAAAGAAGTGCTTGTAATTTGGGGAGTGCACCACCCTCCAACTAACAATGACCAACAAAGCCTCTATCAAAATGCTGATGCATATGTTTCAGTTGGATCATCAAAATACTACCGAAGGTTCACACCAGAAATAGCAGATAGACCTAAAGTCAGAGGACAAGCAGGCAGAATGAATTATTATTGGACAATGTTAGATCAAGGGGACACCATAACTTTTGAAGCCACTGGGAACTTAATAGCACCATGGTATGCGTTTGCATTGAATAAGGGCTTAAGTTCTGGAATTATAATGTCGGATGCTCCGGTTCACAATTGTACTACAAGGTGTCAAACCCCTTATGGGGCCTTGAACAGTAATCTTCCTTTTCAGAACGTACATCCCATCACTATTGGAAAATGCCCCAAATATGTTAAAAGCACCCAACTAAGAATGGCAACAGGATTAAGAAACGTCCCCTCTATTCAATCCAGAGGACTTTTCGGAGCAATTGCTGGATTCATTGAAGGAGGATGGACAGGAATGGTGGATGGGTGGTATGGGTATCATCATCAAAATGAGCAGGGATCTGGTTACGCAGCTGACCAGAAAAGCACACAAAATGCAATTGATGGGATCAGCAACAAAGTGAACTCAATAATTGAAAAAATGAACATTCAATTTACTTCAGTGGGCAAAGAGTTCAATGATCTAGAAAAAAGGGTTGAGAATTTGAATAAGAAGGTCGACGATGGGTTTTTGGATGTTTGGACATATAATGCTGAGCTGCTCGTATTGCTCGAAAACGAAAGGACTCTAGATTTCCATGACTTTAACGTAAGAAATTTATATGAAAAGGTCAAATCGCAATTGAGGAACAATGCCAAAGAAGTTGGGAATGGTTGTTTTGAGTTCTATCACAAATGTGATGATGAATGCATGGAGAGCGTCAGGAATGGCACATACAATTATCCCAAATATTCAGAAGAGTCTAAATTGAATAGAGAGAAAATAGACGGTGTGAAATTGGAATCAATGGGAGTTTACCAGATTTTGGCGATCTACTCCACAGTCGCCAGTTCCCTGGTCTTATTAGTCTCCCTGGGGGCAATCAGCTTCTGGATGTGTTCTAATGGATCATTGCAATGCAGAATATGCATT---
>1996_CY116299.1_1996_S_H1N1_England
ATGGAAGCAAAACTGTTTGTATTATTCTGGACATTCACTGCGCTGAAAGCTGATACCATCTGTGTAGGCTACCATGCTAACAACTCCACAGACACTGTTGACACAATACTGGAGAAAAATGTAACTGTTACCCATTCAGTTAATTTACTAGAAAACAGCCATAATGGAAAACTCTGCAGCCTGAATGGAATAGCCCCCTTACAACTGGGGAATTGCAACGTAGCAGGATGGATCCTTGGCAACCCAGAATGTGACTTGTTGCTCAGAGCGAATTCGTGGTCTTACATAATAGAGACTTCAAATTCAGGAAATGGAACATGCTATCCCGGAGAATTTTCTGATTATGAGGAACTAAAGGAGCAGCTGAGTTCAGTTTCTTCATTTGAAAGGTTTGAAATTTTCCCAAAAGCAACCTCATGGCCAAATCATGAGACAACCAAAGGTGCCACAGCTGCATGCTCCCACTCTGGAGACCGCAGTTTTTATCGAAACTTGCTATGGATAGTAAAGAAGGGAAACTCCTATCCTAAGCTCAGCAAGTCATACACAAACAACAAGGGGAAAGAAGTGCTTGTAATCTGGGGAGTGCATCACCCTCCGACTAACAATGACCAACAAAGCCTCTATCAGAATGCTTATACATATGTTTCAGTTGGATCATCAAAATACTATCGAAGGTTCACACCAGAAATAGCAGTTAGACCTAAAGTCAGAGGACAAGCAGGCAGAATGAATTATTATTGGACACTGTTAGATCAAGGAGACACCATAACTTTTGAAGCCACTGGGAACTTAATAGCACCATGGTACGCATTCGCATTGAACAAGGGCTCTGGTTCTGGAATTATGATGTCAGATGCTCAGGTTCACAATTGCACTACAAAGTGCCAAACTCCTCATGGGGCCTTGAACAGTAATCTTCCTTTTCAGAACGTACATCCCATCACTATTGGAAAATGCCCTAAATATGTCAAAAGCAACCAACTAAGAATGGCAACAGGATTAAGGAACATCCCCTCTATTCAAACCAGAGGACTTTTCGGAGCAATTGCTGGATTCATCGAAGGGGGATGGACTGGAATGATAGATGGATGGTATGGGTATCACCATCAAAATGAGCAGGGATCTGGTTACGCAGCTGATCAGAAAAGCACACAAATTGCAATTGACGGGATCAGTAACAAAGTAAACTCAGTAATTGAAAAAATGAACATTCAATTTACTTCAGTGGGCAAGGAATTCAATGATCTAGAGAAAAGGATTGAGAATTTGAATAAGAAGGTCGATGATGGATTTTTGGATGTTTGGACATATAATGCTGAATTGCTCATTTTGCTCGAGAACGAAAGGACTCTAGATTTTCATGACTTTAACGTAAAAAATTTATATGAAAGGGTCAAATCACAATTGAGGAACAATGCCAAGGAAATCGGGAATGGTTGTTTTGAGTTCTATCACAAATGTGATAACGAATGCATGGAGAGCGTAAAGAACGGCACATATAATTATCCCAAATATTCAGAAGAATCCAAATTGAATAGAGAGGAAATAGACGGTGTGAAACTAGAATCAATGGGAGTTCACCAGATTTTGGCGATCTACTCCACAGTCGCCAGTTCCCTGGTCTTGTTAGTCTCCCTGGGGGCAATCAGCTTCTGGATGTGTTCTAATGGGTCATTGCAATGCAGAATATGCATT---
>1997_CY116252.1_1997_S_H1N1_England
ATGAAAGCAAAACTGTTTGTATTATTCTGTACATTCACTGCGCTGAAAGCTGATACCATCTGTGTAGGCTATCATGCTAACAACTCCACAGACACTGTTGACACAATACTGGAGAAAAATGTAACTGTTACCCATTCAGTTAATTTACTAGAGAACAGCCATAATGGAAAGCTCTGCAGCCTGAATGGAATAGCCCCCTTACAACTGGGGAATTGCAACGTAGCAGGATGGATCCTTGGCAATCCAGAATGTGACTTGTTGCTCACAGCGAACTCGTGGTCTTACATAATAGAGACTTCAAATTCAGAAAATGGAACATGCTATCCCGGAGAATTTGCTGATTATGAGGAATTAAGGGAGCAGCTAAGTTCAGTTTCTTCATTTGAAAGATTTGAAATTTTCCCAAAAGCAACCTCATGGCCAAATCATGAGACAACCAAAGGTGCCACAGCTGCATGCTCCCACTCTGGAGCCCGCAGTTTTTATCGAAACTTGCTATGGATAGTAAAGAAGGGAAACTCCTATCCTAAGCTCAGCAAGTCATACACAAACAGCAAAGGGAAAGAAGTGCTTGTAATCTGGGGAGTGCACCATCCTCCTACTAACAATGACCAACAAAGCCTCTATCAGAATGCTTATACATATGTTTCAGTTGGATCATCAAAATACTACCGAAGGTTCACACCAGAAATAGTAGCTAGACCTAAAGTCAGAGGACAAGCAGGCAGAATGAATTATTACTGGACACTGTTAGATCAAGGAGACACCATAACTTTTGAAGCCACTGGGAACTTAATTGCACCATGGTATGCATTCGCATTGAACAAGGGCTATGGTTCTGGAATTATGAAGTCGGATGCTCAGGTTTACAATTGTACTACAAAGTGCCAAACTCCTCATGGGGCCTTGAACAGTAATCTTCCTTTTCAGAACGTACATCCCATCACTATTGGGGAATGCCCCAAATATATTAAAAGCACCCAACTAAGAATGGCAACAGGATTAAGGAACGTCCCCTCTATTCAATCCAGAGGACTTTTCGGGGCAATTGCTGGGTTCATTGAAGGGGGATGGACAGGAATGATAGATGGATGGTATGGGTATCACCATCAAAATGAGCAGGGATCTGGTTACGCAGCTGATCAGAAAAGCACACAAATTGCAATTGACGGGATCAGTAACAAAGTGAACTCAGTAATTGAAAAAATGAACATTCAATTTACTTCAGTGGGCAAGGAATTCAATGATCTAGAGAAAAGGATTGAGAATTTGAATAAGAAGGTCGATGATGGATTTTTGGATGTTTGGACATATAATGCTGAATTACTCATTTTGCTCGAGAACGAAAGGACTCTAGATTTTCATGACTTTAACGTGAAGAATTTATACGAAAGGGTCAAATCGCAATTGAGGAACAATGCCAAAGAAGTCGGGAATGGTTGTTTTGAGTTCTATCACAAATGTGATAACGAATGCATGGAGAGCGTAAAGAATGGCACATATAATTATCCCAAATATTCAGAAGAATCCAAATTGAATAGAGAGGAAATAGACGGTGTGAAACTAGAATCAATGGGAGTTCACCAGATTTTGGCGATCTATTCCACAGTCGCCAGTTCCCTGGTCTTGTTAGTCTCCCTGGGGGCAATCAGCTTCTGGATGTGTTCTAATGGATCATTGCAATGCAGAATATGCATT---
>1998_CY116004.1_1998_S_H1N1_England
ATGAAAGCAAAACTGTTTGTATTATTCTGTACATTCACTGCGCTGAAAGCTGATACCATCTGTGTAGGCTATCATGCTAACAACTCCACAGACACTGTTGACACAATACTGGAGAAAAATGTAACTGTTACCCATTCAATTAATTTACTAGAGAACAGCCATAATGGAAAGCTCTGCAGCCTGAATGGAATAGCCCCCTTACAACTGGGGAATTGCAACGTAGCAGGATGGATCCTTGGCAATCCAGAATGTGACTTGTTGCTCACAGCGAACTCGTGGTCTTACATAATAGAGACTTCAAATTCAGAAAATGGAACATGCTATCCCGGGGATTTTGCTGATTATGAGGAATTAAGGGAGCAGCTAAGTTCAGTTTCTTCATTTGAAAGATTTGAAATTTTCCCAAAAGCAACCTCATGGCCAAATCATGAGACAACCAAAGGTACCACAGCTGCATGCTCCCACTCTGGAGCCCACAGTTTTTATCGAAACTTGCTATGGATAGTAAAGAAGGGAAACTCCTATCCTAAGCTCAGCAAGTCATACACAAACAGCAAAGGGAAAGAAGTGCTTGTAATCTGGGGGGTGCACCATCCTCCTACTAACAATGACCAACAAAGCCTCTATCAGAATGCTTATACATATGTTTCAGTTGGATCATCAAAATACTACCGAAGGTTCACACCAGAAATAGTAGCCAGACCTAAAGTCAGAGGACAAGCAGGCAGAATGAATTATTACTGGACACTGTTAGATCAAGGAGACACCATAACTTTTGAAGCCACTGGGAACTTAATTGCACCATGGTATGCATTCGCATTGAATAAGGGCTATGGTTCTGGAATTATGAAGTCGGATGCTCAGGTTTACAATTGTACTACAAAGTGCCAAACTCCTCATGGGGCCTTGAACAGTAATCTTCCTTTTCAGAACGTACATCCCATCACTATTGGGGAATGCCCCAAATATATTAAAAGCACCCAACTAAGAATGGCAACAGGATTAAGGAACGTCCCCTCTATTCAATCCAGAGGACTTTTCGGGGCAATTGCTGGGTTCATTGAAGGGGGATGGACAGGAATGATAGATGGATGGTATGGGTATCACCATCAAAATGAGCAGGGATCTGGTTACGCAGCTGATCAGAAAAGCACACAAATTGCAATTGACGGGATCAGTAACAAAGTGAACTCAGTAATTGAAAAAATGAACATTCAATTTACTTCAGTGGGCAAGGAATTCAATGATCTAGAGAAAAGGATTGAGAATTTGAATAAGAAGGTCGATGATGGATTTTTGGATGTTTGGACATATAATGCTGAATTACTCATTTTGCTCGAGAACGAAAGGACTCTAGATTTTCATGACTTTAACGTAAAGAATTTATACGAAAGGGTCAAATCGCAATTGAGGAACAATGCCAAAGAAGTCGGGAATGGTTGTTTTGAGTTCTATCACAAATGTGATAACGAATGCATGGAGAGCGTAAAGAATGGCACATATAATTATCCCAAATATTCAGAAGAATCCAAATTGAATAGAGAGGAAATAGACGGTGTGAAACTAGAATCAATGGGAGTTCACCAGATTTTGGCGATCTATTCCACAGTCGCCAGTTCCCTGGTCTTGTTAGTCTCCCTGGGGGCAATCAGCTTCTGGATGTGTTCTAATGGATCATTGCAATGCAGAATATGCATT---
>1999_CY116276.1_1999_S_H1N1_England
ATGGAAGCAAAACTGTTTGTATTATTCTGTACATTCACTGCGCTGAAAGCAGACACTATCTGTATAGGCTATCATGCTAACAACTCCACAGACACTGTTGACACAATACTGGAAAAAAATGTAACTGTTACCCATTCAGTTAATTTACTAGAAAACAGCCATAATGGAAAACTCTGCAGCCTGAACGGAATAGCCCCCTTACAACTGGGGAATTGCAATGTAGCAGGATGGATCCTTGGCAACCCAGAATGTGACTCGTTGCTCACAGTGAATTCGTGGTCTTACATAATAGAGACTTCAAATTCAGGAAATGGAACATGCTATCCCGGAGACTTTGCTGATTATGAGGAATTAAGGGAGCAGCTGAGTTCAGTTTCTTCTTTTGAAAGATTTGAAATTTTCCCAAAAGCAACCTCATGGCCAAATCATGAGACAACCAAAGGTGCCACAGCTGCATGCTCCCACTCTGGAGCCCGCAGTTTTTATCGAAACTTGCTATGGATAGTAAAGAAAGGAAACTCCTATCCTAAGCTCAGCAAGTCATACACAAACAACAAAGGGAAAGAAGTGCTTGTAATCTGGGGAGTGCACCACYCTCCGACTAACAATGACCAACAAAGCCTCTATCAGAATGCTCATACATACGTTTCAGTTGGATCATCAAAATATTACCGAAGGTTCACACCAGAAATAGCAGATAGACCTAAAGTCAGAGGACAAGCAGGCAGAATGAATTATTATTGGACACTGTTAGATCAAGGAGACACAATAACTTTTGAAGCCACTGGAAACTTAATAGCACCGTGGTACGCATTCGCATTGAACAGGGGCTCTAGTTCTGGAATTATGATGTCGGATGCTCAGGTTCACAATTGTACTACAAAGTGCCAAACTCCTCATGGGGCCTTGAACAGTGGTCTTCCTTTTCAGAACGTGCATCCCATCACTATTGGAGAATGCCCCAAATACGTTAAAAGCACCCAACTAAGAATGGCAACAGGATTAAGGAACATCCCCACTATTCAATCCAGAGGACTTTTCGGAGCAATTGCTGGATTCATTGAAGGTGGGTGGACAGGAATGATAGATGGATGGTACGGGTATCACCATCAAAATGAGCAGGGATCTGGTTACGCAGCTGATCAGAAAAGCACACAAATTGCAATTGACGGGATCAGTAACAAAGTAAACTCAGTAATTGAAAAAATGAACATTCAATTTACTTCAGTGGGTAAGGAATTCAATGATCTAGAGAAAAGGATTGAGAATTTGAATAAGAAGGTCGATGATGGTTTTTTGGATGTTTGGACATATAATGCTGAATTGCTCATTTTGCTTGAGAACGAAAGGACTCTAGATTTTCATGATTATAACGTAAAAAATTTATATGAAAGGGTCAAATCGCAATTGAGGAACAATGCCAAAGAGATCGGGAATGGTTGTTTTGAGTTCTATCACAAATGTGACAACGAATGCATGGAGAGCGTAAAGAATGGCACATATAATTATCCCAAATATTCAGAAGAATCCAAATTGAATAGAGAGAAAATAGACGGTGTGAAACTAGAATCAATGGGAGTTCACCAGATTTTGGCGATCTACTCCACAGTCGCCAGTTCCCTGGTCTTGTTAGTCTCCCTGGGGGCAATCAGCTTCTGGATGTGTTCTAATGGGTCATTGCAATGCAGAATATGCATT---
>2000_CY116222.1_2000_S_H1N1_England
ATGGAAGCAAAACTGTTTGTATTATTCTGTACATTTACTGCGTTGAAAGCTGATACCATCTGTGTAGGCTATCATGCTAACAACTCCACAGACACTGTTGACACAATACTGGAGAAAAATGTAACTGTCACCCATTCCGTTAATTTATTAGAAAGCAGCCATAATGGAAAACTCTGCAGCCTGAATGGAATGGCCCCCTTACAACTGGGGAATTGCAACATAGCAGGATGGATCCTTGGCAACCCAGAATGTGACTTGTTGCTCACAGCAAATTCGTGGTCTTACATAATAGAGACTTCAAATTCAGGAAATGGAACATGCTATCCCGGAGAATTTGCTGATTATGAGGAATTAAGGGAGCAGTTGAGTTCAGTTTCTTCATTTGAAAGGTTTGAAATTTTCCCAAAAGCAACCTCATGGCCAGATCATGAGACAACCAAAGGTGCCACAGCTGCATGCTCCCACTCTGGAGCCCGCAGTTTTTATCGAAACTTGCTATGGATAGTAAAGAAGGGAAACTCCTATCCTAAACTCAGCAAGTCATACACAAACAACAAGGGGAAAGAAGTGCTTGTAATCTGGGGAGTGCATCACCCTCCGACTGACAACGATCAACAAAGCCTCTATCAGAATGCTCATACATATGTTTCAGTTGGATCATCAAAATATTACCGAAGGTTCGCACCAGAAATAGCAGCTAGACCTAAAGTCAGAGGACAAGCAGGCAGAATGAATTATTATTGGACACTGTTAGATCAAGGAGACACCATAACTTTTGAAGCCAATGGGAACTTAATAGCACCATGGTACGCATTCGCATTGAACAAGGGCCCTGGTTCTGGAATTATGATGTCAGATGCTCAGGTTCACAATTGCACTACAAAGTGCCAAACCCCTCATGGGGCCTTGAATAGTAATCTTCCTTTTCAGAACGTACATCCCATCACTATTGGAGAATGCCCTAAATATGTTAAAAGCACCCAACTAAGAATGGCGACAGGATTAAGGAACATCCCTTCTATTCAATCCAGAGGACTTTTCGGTGCAATTGCTGGATTCATTGAAGGGGGGTGGACTGGAATGATAGATGGATGGTATGGGTATCACCATCAAAATGAGCAGGGATCTGGTTACGCAGCTGATCAGAAAAGCACACAAATTGCAATTGATGGGATCAGTAACAAAGTAAACTCAGTAATTGAAAAAATGAACATTCAATTCACTTCAGTGGGCAAGGAATTCAATGATCTAGAGAAAAGAATTGAGAATTTGAATAAGAAGGTAGATGATGGATTTTTGGATGTTTGGACATATAATGCTGAGTTGCTCATTTTGCTCGAGAACGAAAGGACTCTAGACTTTCATGACTTTAACGTAAAAAATTTATATGAAAGGGTCAAATCGCAATTGAGGAACAATGCCAAGGAAATCGGGAATGGTTGTTTTGAGTTCTATCACAAATGTGATAATGAATGCATGGAGAGCGTAAAGAACGGCACATATAATTATCCCAAATACTCAGAAGAATCCAAATTGAATAGAGAGGAAATAGACGGTGTGAAACTAGAATCAATGGGAGTTCACCAGATTTTGGCGATCTACTCCACAGTCGCCAGTTCCCTGGTATTGTTAGTCTCCCTGGGGGCAATCAGCTTCTGGATGTGTTCTAATGGGTCATTGCAATGCAGAATATGCATT---
>2001_CY085366.2_2001_S_H1N1_HongKong
ATGAAGGCAATACTGGTAGTCTTGCTATATGCATTTACAAGGGGAAATGCAGACACATTATGTATAGGTTACCATGCAAATAATTCAACTGACACTGTTGACACAGTACTAGAAAAGAATGTAACAGTAACACACTCTGTTAACCTTCTAGAGGACAGACATAACGGGAAACTATGTAAACTAAGAGGGGTAGCCCCATTGCATTTGGGTAAATGTAACATTGCTGGATGGCTCCTGGGAAACCCAGAATGTGAATTACTATTCACAGCAAGCTCATGGTCTTACATTGTGGAAACATCTAATTCAGACAATGGGACATGTTACCCAGGAGATTTCATCAATTATGAAGAGCTAAGAGAGCAGTTGAGCTCAGTGTCATCATTTGAAAGATTCGAGATATTCCCCAAGGCAAGTTCATGGCCCAATCATGAAGCGAACAGAGGTGTAACGGCAGCATGTCCTTATGCTGGAGCAAACAGCTTCTACAGAAATTTAATATGGCTGGTAAAAAAAGGAAATTCATACCCAAAGCTCAGCAAATCCTATATCAACAATAAGGGGAAGGAAGTCCTCGTGCTATGGGGCATTCACCATCCATCTACCAATACTGACCAACAAAGTCTCTACCAGAATGCAGATACCTATGTTTTTGTAGTGACATCAAAATACAGCAAGAAATTCAAGCCAGAAATAGCAACAAGACCCAAGGTGAGAGATCAAGCAGGGAGAATGAACTATTACTGGACACTAGTAGAGCCTGGAGATACAATAACATTCGAAGCAACTGGAAATCTAGTGGTCCCAAGATATGCCTTCGCAATGAAAAGAGGTTCTGGGTCTGGTATTATCATTTCAGATACACCAGTCCACGATTGTAGTACGACTTGTCAAACACCCAAAGGTGCTATAAACACCAGCCTTCCATTTCAGAATATCCATCCAGTCACAATTGGAGAATGTCCAAAATATGTCAAAAGCACAAAATTGAGAATGGCTACAGGATTAAGGAATATCCCGTCTATTCAATCTAGAGGYCTGTTTGGAGCCATTGCTGGCTTTATTGAGGGGGGATGGACAGGAATGATAGATGGATGGTACGGTTATCATCATCAAAATGAGCAGGGATCAGGATATGCAGCCGACCGAAAGAGCACACAGAATGCCATTGACGGGATCACTAATAAAGTAAATTCTGTTATTGAAAAGATGAACACACAATTCACAGCAGTGGGTAAAGAATTCAACCATCTGGAAAAAAGAATAGAGAATTTAAACAAAAAGGTTGATGATGGTCTTCTGGATGTTTGGACTTACAATGCCGAACTGTTGGTTCTATTGGAAAATGAGAGAACTTTAGATTATCACGATTCAAATGTGAGGAACCTATATGAAAAAGTAAGAAGCCAGCTAAAAAACAATGCCAAGGAAATTGGAAATGGCTGCTTTGAATTTTACCACAAATGTGATGATACATGCATGGAGAGCGTCAAAAATGGGACTTATGATTATCCAAAATACTCAGAAGAAGCAAAACTAAACAGAAAGGAGATAGATGGGGTGAAGTTGGAATCAACAAGGATTTACCAGATTTTGGCGATCTATTCAACTGTTGCCAGTTCATTAGTACTGTTAGTCTCCCTGGGGGCAATCAGTTTCTGGATGTGCTCCAATGGGTCTTTACAGTGCAGAATATGTATT---
>2002_GQ229357.1_2002_S_H1N1_HongKong
ATGAAGGCAATATTAATAGCCTTGCTGTACACATTTGCAACCGCAAATGCAGACACATTATGTATAGGTTACCATGCAAATAATTCAACTGACACTGTTGACACAGTGTTAGAAAAGAATGTAACAGTAACACACTCTGTTAACCTTCTAGAAGACAGGCATAACGGGAAACTATGTAAACTAAAAGGGATAGCCCCATTGCATTTAGGTAAATGTACCATTGCTGGATGGCTCCTGGGAAACCCAGAGTGTGAATTGCTACTTACAGCAAGCTCATGGTCTTACATTGTGGAAACTTCTAATTCAGACAATGGGACATGTTACCCAGGAGATTTTAACAATTATGAAGAACTAAGGGAGCAGTTGAGCTCAGTGTCATCATTTGAAAGATTTGAGATATTCCCCAAGGCAAGTTCATGGCCCAACCATGAAACGAACAGAGGTGTGACATCAGCGTGCCCTTATGCTGGAGCAAACAGCTTCTACAGAAACTTAATATGGCTGGTAAAAAAAGAAAATTCATACCCAAAACTCAGCAAATCCTATATTAACAACAAGGGGAAGAAAGTCCTCGTGCTATGGGGCATTCACCACCCACCTACCAGTTCTGACCAACAAAGTCTCTACCAGAATTTAGATGCCTATGTTTTTGTGGGGTCATCAAAATACAACAAGAAATTCATGCCAGAAATAGCAACAAGACCAAAAGTGAGAGGTCAAGCAGGGAGAATGAACTATCACTGGACACTAATAGAGCCTGGAGACACAATAACATTCGAAGCAACTGGAAATTTAGTGGTACCAAGATATGCCTTTGCTATGGAAGGAGGCTCTGGATCTGGCATTATCATTTCGGATACACCAGTCCACGATTGTAATACGACTTGTCAAACACCCAAAGGTGCTATAAACACCAGCCTCCCATTTCAAAATATACATCCAGTCACAATTGGAGAATGTCCAAAATATGTCAAAAGCACAAAATTGAGAATGGCTACAGGATTAAGGAATATCCCGTCTATACAATCTAGAGGYCTGTTTGGAGCCATTGCTGGCTTTATTGAGGGGGGATGGACAGGAATGATAGATGGATGGTACGGTTATCATCACCAAAATGAGCAGGGAACAGGGTATGCAGCAGACCGAAAGAGCACACAGAATGCCATAGACGGGATCACTAACAAAGTAAACTCTGTTATTGAAAAGATGAACACACAATTCACAGCAGTGGGGAAAGAATTCAATCATCTGGAGAAAAGAATAGAGAATTTAAACAAAAAGGTTGATGATGGTTTTCTGGACGTTTGGACTTACAATGCCGAACTGTTGGTTCTGTTGGAAAATGAAAGAACTTTGGATTATCACGATTCGAATGTGAAGAACCTATATGAGAAAGCAAGAAGCCAACTAAAAAACAATGCCAAGGAAATTGGAAATGGCTGCTTTGAATTTTACCACAAATGTGATGACACGTGCATGGAAAGCGTCAAAAATGGGACTTATGATTATCCAAAATACTCAGAAGAAGCAAAACTAAACAGAGAAGAAATAGATGGGATAAAGCTGGAATCAACAAGGATTTACCAGATTTTGGCGATCTATTCAACTATCGCCAGTTCATTGGTACTGTTAGTCTCCCTGGGGGCAATCAGTTTCTGGATGTGCTCCAATGGGTCTTTACAGTGCAGAATATGTATT---
>2003_CY085542.2_2003_S_H1N1_HongKong
ATGAAGGCAATACTGGTAGTCTTGCTATATGCATTTACAAGGGGAAATGCAGACACATTATGTATAGGTTACCATGCAAATAATTCAACTGACACTGTTGACACAGTACTAGAAAAGAATGTAACAGTAACACACTCTGTTAACCTTCTAGAGGACAGACATAACGGGAAACTATGTAAACTAAGAGGGGTAGCCCCATTGCATTTGGGTAAATGTAACATTGCTGGATGGCTCCTGGGAAACCCAGAGTGTGAATTACTATTCACAGCAAACTCATGGTCTTACATAGTGGAAACATCTAATTCAGACAATGGGACATGTTACCCGGGAGATTTCATCAATTATGAAGAGCTAAGAGAGCAGTTGAGCTCAGTGTCATCATTTGAAAGATTCGAGATATTCCCCAAGGCAAGTTCATGGCCCAATCATGAAACGAACAGAGGTGTAACGGCAGCATGTCCTTATGCTGGTGCAAACAGCTTCTACAGAAATTTAATATGGCTGGTAAAAAAAGGAAATTCATACCCAAAGCTCAGCAAGTCCTATATCAACAATAAGGGGAAGGAAGTCCTTGTGCTATGGGGCATTCACCATCCATCTACCAATACTGACCAACAAAGTCTCTACCAGAATGCAGATACCTATGTTTTTGTGGTGACATCAAAATACAGCAAGAAATTCAAGCCAGAAATAGCAACAAGACCCAAGGTGAGAGATCAAGCAGGGAGAATGAACTATTACTGGACACTAGTAGAGCCTGGAGATACAATAACATTCGAAGCAACTGGAAATCTAGTGGTACCAAGATATGCCTTCGCAATGAAAAGAGGTTCTGGATCTGGTATTATCATTTCAGACACACCAGTCCACGATTGTAGTACGACTTGTCAAACACCCAAAGGCGCTATAAACACCAGCCTTCCATTTCAGAATATCCATCCAGTCACAATTGGAGAATGTCCAAAATATGTCAAAAGCACAAAATTGAGAATGGCTACAGGACTAAGGAATATCCCGTCTATTCAAKCTAGAGGYCTGTTTGGAGCCATTGCTGGTTTTATTGAGGGGGGATGGACAGGAATGATAGATGGATGGTACGGTTATCACCATCAAAATGAGCAGGGATCAGGATATGCAGCCGACCGAAAGAGCACACAGAATGCCATTGACGGGATCACTAATAAAGTAAATTCTGTTATTGAAAAGATGAACACACAATTCACAGCAGTGGGTAAAGAATTCAACCATCTGGAAAAAAGAATAGAGAATTTAAACAAAAAGGTTGATGATGGTCTCCTGGATGTTTGGACTTACAATGCCGAACTGTTGGTTCTATTGGAAAATGAGAGAACTTTGGATTATCATGATTCAAATGTGAGGAACCTATATGAGAAAGTAAGAAGCCAGCTAAAAAACAATGCCAAGGAAATTGGAAATGGCTGCTTTGAATTTTACCACAAATGTGATGACACGTGCATGGAGAGCGTCAAAAATGGGACTTATGATTATCCAAAATATTCAGAAGAAGCAAAACTAAACAGAGAGGAGATAGATGGGGTGAAGTTGGAATCAACAAGGATTTACCAGATTTTGGCGATCTATTCAACTGTCGCCAGTTCATTAGTACTGTTAGTCTCCCTGGGGGCAATCAGTTTCTGGATGTGCTCCAATGGGTCTTTACAGTGCAGAATATGTATT---
>2004_GQ452235.1_2004_S_H1N1_Iowa
ATGAAGGCAATACTAGTAGTCTTGCTATATACATTTGCAACTGCAGATGCTGACACATTATGTATAGGCTATCATGCAAATAATTCAACTGACACTGTTGACACAGTACTAGAAAAGAATGTAACAGTAACACACTCTGTTAACCTTCTAGAAAACAAGCATGACGGGAAACTATGTAAACTAAGAGGAATAGCCCCATTGCATTTGGGTAAATGTAACATTGCTGGATGGCTCTTGGGAAACCCAGAGTGTGAATCACTATTCACAGCAAGCTCATGGTCCTACATAGTGGAAACGCCTAATTCAAACAATGGGACATGTTACCCAGGAGATTTCATCAATTATGAGGAGCTAAGAGAGCATTTGAGCTCTGTGTCATCATTTGAAAGGTTTGAGATATTCCCCAAGGCAAATTCATGGCCCAATCATGATACGAATAAGGGGGTGACGGCAGCATGTCCTTATGCTGGAGCAAACAGCTTTTACAGAAATTTAATATGGCTAGTAAAAAAAGGAAATTCATACCCAAAGCTCAGTAAATCCTACATTAACAATAAGAAGAAGGAAGTCCTCGTGATATGGGGCATCCACCATCCACCTACCAGTACTGACCAACAAACTCTCTACCAGAATGCAGATGCCTATGTTTTTGTGGGATCATCAAAATACAGCAAAAGATTCAAGCCAGAAATAGCAGCAAGACCCAAGGTGAGGGATCAAGCAGGAAGAATGGACTATTACTGGACACTAATAGAACCTGGAGACACAATAACATTCGAAGCAACTGGAAATCTAGTGGTACCAAGATATGCCTTCGCAATGAAAAGAGGCTCTGGATCTGGTATTATCGTTTCAGACGCACCAGTCCACGATTGTAATACGACTTGTCAAACACCCAAAGGTGCTATAAACACCAGCCTTCCATTTCAGAATATACATCCAGTCACAATTGGAGAATGTCCAAAATATGTCAAAAGCACAAAATTGAGGATGGCTACAGGATTAAGAAATATCCCGTCTATTCAATCAAGAGGCCTATTTGGGGCCATTGCTGGCTTCATTGAAGGGGGGTGGACAGGAATGATAGATGGATGGTACGGTTATCACCATCAAAATGAGCAGGGATCAGGATATGCAGCCGACCAAAAGAGCACACAGAATGCCATTGACGGGATCACTAACAAAGTAAATTCTATTATTGAAAAGATGAACACACAATTCACAGCAGTGGGTAAAGAATTCAGCCAATTGGAAAAAAGAATAGAGAGTTTAAACAATAAGGTTGATGATGGTTTTCTAGATATTTGGACTTACAATGCCGAACTGCTGGTTCTATTGGAAAATGAAAGAACTCTGGATTATCACGATTCAAATGTGAAGAACCTATATGAAAAAGTAAGAAGCCAGCTAAAAAACAATGCCAAAGAAATTGGAAATGGCTGCTTTGAATTTTACCACAAATGCGATGACACGTGCATGGAGAGTGTCAAAAATGGGACTTATGATTACCCAAAATACTCAGAAGAAGCAAAGCTAAATAGAGAGGAGATAGATGGGGTAAAGCTGGAATCAGCAAGGATTTACCAGATTTTGGCGATCTATTCAACTGTCGCCAGCTCATTGGTACTGTTAGTCTCTCTGGGGGCAGTCAGTTTCTGGATGTGCTCCAATGGGTCTTTACAGTGCAGAATATGTATC---
>2005_CY085686.2_2005_S_H1N1_HongKong
ATGGAAGCAAAACTGTTTGTATTATTCTGTGCATTCACTGCACTGAAAGCTGACACCATTTGTGTAGGCTATCATGCTAACAATTCCACAGACACTGTCGACACAATACTGGAGAAAAATGTGACTGTTACCCATTCAGTTAATTTACTAGAAAACAGCCATAATGAAAAACTCTGCAGCTTGAATGGAAAGATCCCCTTACAACTGGGGAACTGCAACGTAGCAGGATGGATCCTTGGCAACCCAGAATGTGACTTGCTGCTCACAGCGAATTCGTGGTCTTACATAATAGAGACTTCAAATTCAAAAAATGGAGCATGCTACCCCGGAGAATTCGCTGATTATGAAGAGTTAAGGGAGCAGCTGAGTACAGTTTCTTCATTTGAAAGATTTGAAATTTTCCCAAAAGCAACCTCATGGCCAAACCATGATACAACCAGAGGTACTACAGTTGCATGCTCCCACTCTGGAGCCAACAGTTTTTATCGGAATTTACTATGGATAGTAAAGAAAGGAAACTCCTATCCTAAGCTCAGCAAGTCATACACAAACAATAAGGGAAAGGAAGTGCTTGTAATCTGGGGAGTGCACCACCCTCCGACCGACAGTGACCAACAAACCCTCTACCAGAATAATCATACATATGTTTCAGTTGGATCATCAAAATACTACCAAAGGTTCACACCAGAAATAGTAGCAAGACCTAAAGTCAGAGAACAAGCAGGCAGAATAAATTATTACTGGACACTGTTAGATCAAGGGGACACCATAACTTTTGAAGCCACTGGGAATTTAATAGCACCATGGCACGCATTTGCATTGAAAAAAGGCTCTAGTTCTGGAATTATGATGTCGGATGTTCAGGTTCACAATTGCACTACAAAATGCCAAACTCCCCATGGGGCCTTGAAAAGCAATCTTCCTTTTCAGAATGTACACCCCGTCACTATTGGAGAATGCCCCAAATATGTTAAAAGCACCCAACTAAGAATGGCAACAGGATTAAGGAATATCCCCTCTATTCAATCCAGAGGACTTTTTGGGGCAATTGCCGGATTCATTGAAGGAGGATGGACAGGAATGATAGATGGATGGTATGGATATCACCATCAAAATGAGCAGGGATCTGGTTATGCGGCAGATCAGAAAAGCACACAAATCGCAATTGATGGGATCAGCAACAAAGTGAACTCAGTAATTGAAAAAATGAACATTCAATTTACTTCAGTGGGCAAGGAGTTCAATAGTCTAGAGAAAAGGATGGAAAATTTGAATAAGAAGGTTGATGATGGGTTTTTGGATGTATGGACATATAACGCTGAGTTGCTCATTTTACTCGAGAACGAAAGGACTCTAGATTTCCATGACCTTAACGTAAAAAATCTATATGAAAAGGTCAAATCACAACTGAGGAACAATGCCAAGGAACTCGGAAATGGCTGCTTTGAGTTCTATCACAAATGTGATAATGAATGCATGGAAAGCGTAAAGAATGGCACATATAATTATCCCAAATATTCAGAAGAATCCAAATTGAATAGGGAGGAAATAGATGGTGTGAAACTAGAATCAATGGGAATTCACCAGATTTTGGCGATCTACTCCACAGTCGCCAGTTCCCTGGTCTTGTTAGTCTCCCTGGGGGCAATCAGCTTCTGGATGTGTTCTAATGGGTCATTGCAATGCAGAGTATGCATT---
>2006_CY085742.2_2006_S_H1N1_HongKong
ATGGAAGCAAAACTGTTTGTATTATTCTGTGCATTCACTGCACTGAAAGCTGACACCATTTGTGTAGGCTACCATGCTAACAATTCCACAGACACTGTCGACACAATACTGGAGAAAAATGTGACTGTTACCCATTCAGTTAATTTACTGGAAAACAGCCATAATGGAAAACTCTGCAGCCTGAATGGAAAGATCCCCTTACAACTGGGGAACTGCAACGTAGCAGGATGGATCCTTGGCAACCCAAAATGTGACCTGCTGCTCACAGTGAATTCATGGTCTTACATAATAGAGACTTCAAATTCAAAAAATGGAGCATGCTACCCTGGAGAATTCGCTGATTATGAAGAGTTAAAGGAGCAGCTGAGTACAGTTTCTTCATTTGAAAGATTTGAAATTTTCCCAAAGGCAACCTCATGGCCAAACCATGATACAACCAGAGGTACCACAGTTGCATGCTCCCACTCTGGAGCCAACAGTTTTTATCGGAATTTACTATGGATAGTAAAGAAAGGAAACTCCTATCCTAAGCTCAGCAAGTCATACACAAACAATAAGGGAAAGGAAGTGCTTGTAATTTGGGGAGTGCACCACCCTCCGACCGACAGTGACCAACAAACCCTCTACCAGAATAATCATACATATGTTTCAGTTGGATCATCAAAATACTACAAAAGGTTCACACCAGAAATAGTAGCAAGACCTAAAGTCAGAGAACAAGCAGGCAGAATGAATTATTACTGGACACTGTTAGATCAAGGGGACACCATAACTTTTGAAGCCACTGGGAATTTAATAGCACCATGGCACGCATTTGCATTGAAAAAAGGCTCCAGTTCTGGAATTATGATGTCGGATGCTCAGGTTCACAATTGCACTACAAAGTGCCAAACTCCCCATGGGGCCTTGAAAAGCAATCTTCCTTTTCAGAATGTACATCCCGTCACTATTGGAGAATGCCCCAAATATGTTAAAAGCACCCAACTAAGAATGGCAACAGGATTAAGGAATATCCCCTCTATTCAATCCAGAGGACTTTTTGGGGCAATTGCCGGATTCATTGAAGGAGGATGGACAGGAATGATAGATGGATGGTATGGATATCACCATCAAAATGAGCAGGGATCTGGTTACGCAGCAGATCAGAAAAGCACACAAATCGCTATTGATGGGATCAGCAACAAAGTGAACTCAGTAATTGAAAAAATGAACATTCAATTTACTTCAGTGGGCAAGGAGTTCAATAGTCTAGAGAAAAGGATGGAAAATTTGAATAAGAAGGTTGATGATGGGTTTTTGGATGTATGGACATATAACGCTGAGTTACTCATTTTACTCGAGAATGAAAGGACTCTAGATTTCCATGACCTTAACGTAAAAAATTTATATGAAAAGGTCAAATCACAACTGAGGAACAATGCCAAGGAAATCGGAAATGGCTGCTTTGAGTTCTATCACAAATGTGATAATGAGTGCATGGAAAGCGTAAAGAATGGCACATACAATTATCCCAAATATTCAGAAGAATCCAAGTTGAATAGGGAGGAAATAGATGGTGTGAAACTAGAATCAATGGGAATTCACCAGATTTTGGCGATCTACTCCACAGTCGCCAGTTCCCTGGTCTTGTTAGTCTCCCTGGGGGCAATCAGTTTCTGGATGTGTTCTAATGGGTCATTGCAATGCAGAGTATGCATT---
>2007_CY085806.2_2007_S_H1N1_HongKong
ATGGAAGCAAAACTGTTTGTATTATTCTGTGCAGTCACTGCACTGAAAGCTGACACTATTTGTGTAGGCTACCATGCTAACAATTCCACAGACACTGTCGACACAATACTAGAGAAAAATGTGACTGTTACCCATTCAGTTAATTTACTGGAAAGCAGCCACAATGGGAAACTCTGCAGCCTGAATGGAAAGATCCCCTTACAACTGGGGAACTGCAACGTAGCAGGATGGATCCTTGGCAATCCAAAATGTGAATTTCTGCTCACAGCGAATTCGTGGTCTTACATAATAGAGACTTCAAATTCAAAAAATGGAGCATGCTACCCCGGAGAATTCGCTGATTATGAAGAGTTAAAGGAGCAGCTGAGTACAGTTTCTTCATTTGAAAGATTTGAAATTTTCCCAAAGGCAACCTCATGGCCTAACCATGATACAACCAGAGGTACCACAGTTGCATGCTCCCACTCTGGAGCCAACAGTTTTTATCGGAATTTACTATGGATAGTAAAGAAAGGAAACTCCTATCCGAAGCTCAGCAAGTCATACACAAACAATAAGGGAAAGGAAGTGCTTGTAATTTGGGGAGTGCACCACCCTCCGACCGAAAGTGACCAACAAACCCTCTACCAGAATAATCACACATATGTTTCAGTTGGATCATCAAAATACTACAAAAGGTTCACACCAGAAATAGTAGCAAGACCTAAAGTCAGAGAACAAGCAGGCAGAATGAATTATTACTGGACACTGTTAGATCAAGGGGACACCATAACTTTTGAAGCCACTGGAAATTTAATAGCACCATGGCACGCATTTGCATTGAAAAAAGGCTCTAGTTCTGGAATTATGAAGTCGGATGCTCAGGTTCACAATTGCACTACAAAGTGCCAAACTCCTCATGGGGCCTTGAAAAGCAATCTTCCTTTTCAGAATGTACATCCCGTCACTATTGGAGAATGCCCCAAATATGTTAAAAGCACCCAACTAAGAATGGCAACAGGATTAAGGAATATCCCCTCTATTCAATCCAGAGGACTTTTTGGGGCAATTGCCGGATTCATTGAAGGAGGATGGACAGGAATGATAGATGGATGGTATGGATATCACCATCAAAATGAGCAGGGATCTGGTTATGCAGCAGATCAGAAAAGCACACAAATCGCAATTGATGGGATCAGCAACAAAGTGAACTCAGTAATTGAAAAAATGAACATTCAATTTACTTCAGTGGGCAAGGAGTTCAATAGTCTAGAGAAAAGGATGGAAAATTTGAATAAGAAGGTTGATGATGGGTTTTTGGATGTATGGACATATAACGCTGAGTTGCTCATTTTACTCGAGAATGAAAGAACTTTAGATTTCCATGACCTTAACATAAAAAATTTATATGAAAAGGTCAAATCACAACTGAGGAACAATGCCAAGGAAATCGGGAATGGCTGCTTTGAGTTCTATCACAAATGTGATAATGAGTGCATGGAAAGCATAAAGAATGGCACATACAATTATCCCAAATATTCAGAAGAATCCAAGTTGAATAGAGAAAAAATAGATGGTGTGAAACTAGAATCAATGGGGATTCACCAGATTTTGGCGATCTACTCCACAGTCGCCAGTTCCCTGGTCTTGTTAGTCTCCCTGGGGGCAATCAGCTTCTGGATGTGTTCTAATGGGTCATTGCAATGCAGAGTATGCATT---
>2008_GQ229325.1_2008_S_H1N1_HongKong
ATGGAAGCAAAACTGTTTGTATTATTCTGTGCATTCACTGCACTGAAAGCTGACACCATTTGTGTAGGCTACCATGCTAACAATTCCACAGACACTGTCGACACAATACTGGAGAAAAATGTGACTGTTACCCATTCAGTTAATTTACTGGAAAACAGCCATAATGGAAAACTCTGCAGCCTGAATGGAAAGATCCCCTTACAACTGGGGAACTGCAACGTAGCAGGATGGATCCTTGGCAACCCAAAATGTGACTTGCTGCTCACAGCGAATTCATGGTCTTACATAATAGAGACTTCAAATTCAAAAAATGGAGCATGCTACCCCGGAGAATTCGCTGATTATGAAGAGTTAAAGGAGCAGCTGAGTACAGTTTCTTCATTTGAAAGATTTGAAATTTTCCCAAAGGCAACCTCATGGCCAAACCATGATACAACCAGAGGTACCACAGTTGCATGCTCCCACTCTGGAGCCAACAGTTTTTATCGGAATTTACTATGGATAGTAAAGAAAGGAAACTCCTATCCTAAGCTCAGCAAGTCATACACAAACAATAAGGGAAAGGAAGTGCTTGTAATTTGGGGAGTGCACCACCCTCCGACCGACAGTGACCAACAAACCCTCTACCAGAATAATCATACATATGTTTCAGTTGGATCATCAAAATACTACAAAAGGTTCACACCAGAAATAGTAGCAAGACCTAAAGTCAGAGAACAAGCAGGCAGAATGAATTATTACTGGACACTGTTAGATCAAGGGGACACCATAACTTTTGAAGCCACTGGGAATTTAATAGCACCATGGCACGCATTTGCATTGAAAAAAGGCTCTAGTTCTGGAATTATGATGTCGGATGCTCAGGTTCACAATTGCACTACAAAGTGCCAAACCCCCCATGGGGCCTTGAAAAGCAATCTTCCTTTTCAGAATGTACATCCCGTCACTATTGGAGAATGCCCCAAATATGTTAAAAGCACCCAACTGAGAATGGCAACAGGATTAAGGAATATCCCCTCTGTTCAATCCAGAGGACTTTTCGGGGCAATTGCCGGATTCATTGAAGGAGGATGGACAGGAATGATAGATGGATGGTATGGATATCACCATCAAAATGAGCAGGGATCTGGTTACGCAGCAGATCAGAAAAGCACACAAATCGCAATTGATGGGATCAGCAACAAAGTGAACTCAGTAATTGAAAAAATGAACATTCAATTTACTTCAGTGGGCAAGGAGTTCAATAGTCTAGAGAAAAGAATGGAAAATTTGAATAAGAAGGTTGATGATGGGTTTTTGGATGTATGGACATATAACGCTGAGTTGCTCATTTTACTCGAGAATGAAAGGACTCTAGATTTCCATGACCTTAACGTAAAAAATTTATATGAAAAGGTCAAATCACAACTGAGGAACAATGCCAAGGAAATCGGAAATGGCTGCTTTGAGTTCTATCACAAATGTGATAATGAGTGCATGGAAAGCGTAAAGAATGGCACATACAATTATCCCAAATATTCAGAAGAATCCAAGTTGAATAGGGAGAAAATAGATGGTGTGAAACTAGAATCAATGGGAATTCACCAGATTTTGGCGATCTACTCCACAGTCGCCAGTTCCCTGGTCTTATTAGTCTCCCTGGGGGCAATCAGCTTCTGGATGTGTTCTAATGGGTCATTGCAATGCAGAGTATGTATT---
>2009_GU646030.1_2009_S_H1N1_Shandong
ATGAAGGCAATACTAGTGTTCTTGCTATATACATTTGCGACCGCAAATGCAGACACACTATGTATAGGTTACCATGCAAATAATTCAACTGACACTGTTGACACAGTATTAGAAAAGAATGTAACAGTAACACACTCTGTTAACCTTCTAGAAGACAGACATAACGGAAAACTATGTAAACTAAGAGGGGTAGCTCCATTGCATTTGGGTAAATGTAACATTGCTGGATGGCTCCTGGGAAATCCAGAGTGTGAATTACTATTCACAGCAAGCTCATGGTCTTACATTGTGGAGACATCTAACTCAGATAATGGGACATGTTACCCAGGAGATTTCATCAATTATGAAGAGCTAAGAGAGCAATTGAGCTCAGTGTCATCATTTGAAAGATTTGAGATGTTCCCCAAGTCAAGTTCATGGCCCAATCATGAAACGAACAGAGGTGTGACAGCAGCATGTCCTTATGCTGGAGCAAACAGCTTCTACAGAAATTTAATATGGCTTGTAAAAAAAGAAAATTCATACCCAAAGCTAAGCAAATCCTATATTAACAATAAGGAGAAGGAGGTCCTCGTGCTATGGGGAATTCACCATCCACCTACCAGTGCTGACCAACAAAGTCTCTACCAGAATGCAGATGCCTATGTTTTTGTGGGGTCATCAAAATACAACAAGAAATTCAGGCCAGAAATAGCAGCAAGACCCAAGGTGAGAGGTCAAACAGGGAGAATGAACTACTACTGGACACTAGTAGAACCTGGAGATACAATAACATTCGAAGCAACTGAAAATCTAGTGGTACCAAGATATGCCTTCGCAATGAAAAGAGGTTCTGGATCTGGTATTATCATTTCAGATACACCAGTCCACGATTGCAACACGACTTGTCAAACACCCAAAGGTGCTATAAACACCAGCCTTCCATTCCAGAATATACATCCAGTTACAATTGGAGAATGTCCAAAATATGTCAAAAGCACAAATTTGAGAATGGCTACAGGATTAAGAAATATCCCGTCTATTCAATCTAGAGGCCTGTTTGGAGCTATTGCTGGCTTTATTGAAGGGGGATGGACAGGAATGATAGATGGATGGTACGGTTATCACCATCAAAATGAGCAAGGATCAGGATATGCAGCCGACCGAAAGAGCACACAGAATGCCATTGACGGGATCACTAACAAAGTAAATTCTGTTATTGAAAAGATGAACACACAATTCACAGCAGTGGGTAAAGAATTCAACCATCTGGAAAAAAGAATAGAGAATTTAAACAAAAAAGTTGATGATGGTCTTCTGGATGTTTGGACTTATAATGCCGAACTGTTGGTTCTATTAGAAAATGAAAGAACTTTGGATTACCATGATTCAAATGTGAAGAACCTATATGAGAAAGTAAGAAGCCAGCTAAAAAACAATGCCAAGGAAATTGGAAATGGCTGCTTTGAATTTTACCACAAATGTGATGACACGTGTATGGAGAGCGTCAGAAATGGAGCTTATGATTATCCAAAATACTCAGAAGAAGCAAAACTAAACAGAGAGGAGATAGATGGGGTAAAGCTGGAATCAACAAGGATTTACCAAATTTTGGCGATCTACTCAACTGTCGCCAGTTCATTGGTACTGTTAGTCTCCCTGGGGGCAATCAGTTTCTGGATGTGCTCCAATGGGTCTTTACAGTGCAGAATATGTATT---
>2010_CY103799.1_2010_S_H1N1_Colombia
ATGAAGGCAATACTAGTAGTTCTGCTATATACATTTGCAACCGCAAATGCAGACACATTATGTATAGGTTATCATGCGAACAATTCAACAGACACTGTAGACACAGTACTAGAAAAGAATGTAACAGTAACACACTCTGTTAACCTTCTAGAAGACAAGCATAACGGGAAACTATGCAAACTAAGAGGGGTAGCCCCATTGCATTTGGGAAAATGTAACATTGCTGGCTGGATCCTGGGAAATCCAGAGTGTGAATCACTCTCCACAGCAAGCTCATGGTCCTACATGGTGGAATCATCTAGTTCAGACAATGGAACGTGTTACCCAGGAGATTTCATCGATTATGAGGAGCTAAGAGAGCAATTGAGCTCAGTGTCATCATTTGAAAAGTTTGAGATATTCCCCAAGACAAGTTCATGGCCTAATCATGACTCGAACAAAGGTGTAACGGCAGCATGTCCTCATGCTGGAGCAAGAAGCTTCTACAAAAATTTAATATGGCTAGTTAAAAAAGGAAATTCATACCCAAAGCTCAGCAAATCCTACATTAATGATAAAGGGAAAGAAGTCCTCGTGCTATGGGGCATTCACCATCCAYCTACTAGTGCTGACCAACAAAGTCTCTATCAGAATGCAGATGCATATGTTTTTGTGGGGACATCAAGATACAGCAAGAAGTTCAAGCCAGAAATAGCAATAAGACCCAAAGTGAGGGATCAAGAAGGGAGAATGAACTATTACTGGACACTAGTAGAACCGGGAGACAAAATAACATTCGAAGCAACTGGAAATCTAGTGGTACCGAGATATGCATTCGCAATGGAAAGAAATGCTGGATCTGGTATTATCATTTCAGATACACCAGTCCACGATTGCAATACAACTTGTCAGACACCCAAGGGTGCTATAAACACCAGCCTACCATTTCAGAATATACATCCGATCACAATTGGAAAATGTCCAAAATATGTAAAAAGCACAAAATTGAGACTGGCCACAGGATTGAGGAATGTCCCGTCTATTCAATCTAGAGGCCTATTTGGGGCCATTGCCGGTTTCATTGAAGGGGGATGGACAGGGATGGTAGATGGATGGTACGGTTATCACCATCAAAATGAGCAGGGGTCAGGATATGCAGCCGACCTGAAGAGCACACAGAATGCCATTGACGAGATTACTAACAAAGTAAATTCTGTTATTGAAAAGATGAATACACAGTTCACAGCAGTAGGTAAAGAGTTCAACCACCTGGAAAAAAGAATAGAGAATTTAAATAAAAAAGTTGATGATGGTTTCCTGGACATTTGGACTTACAATGCCGAACTGTTGGTTCTATTGGAAAATGAAAGAACTTTGGACTACCACGATTCAAATGTGAAGAACTTATATGAAAAGGTAAGAAGCCAGTTAAAAAACAATGCCAAGGAAATTGGAAACGGCTGCTTTGAATTTTACCACAAATGCGATAACACGTGCATGGAAAGTGTCAAAAATGGGACTTATGAATACCCAAAATACTCAGAGGAAGCAAAATTAAACAGAGAAGAAATAGATGGGGTAAAGCTGGAATCAACAAGGATTTACCAGATTTTGGCGATCTATTCAACTGTCGCCAGTTCATTGGTACTGGTAGTCTCCCTGGGGGCAATCAGTTTCTGGATGTGTTCTAATGGGTCTCTACAGTGTAGAATATGTATT---
>2011_JF812287.1_2011_S_H1N1_Iowa
ATGAAGGCAATAATAGTAGTTCTGCTATATACATTTGCAACCGCAAATGCAGACACATTATGTATAGGTTATCATGCGAACAATTCAACAGACACTGTAGACACAGTACTAGAAAAGAATGTAACAGTAACACACTCTGTTAACCTTCTAGAAGACAAGCATAATGGGAAACTATGCAAACTAAGAGGGGTAGCCCCATTGCATTTGGGTAAATGTAACATTGCTGGCTGGATCCTGGGAAATCCAGAGTGTGAATCACTCTCCACAGCAAGCTCATGGTCCTACATTGTGGAAACATCTAGTTCAGACAATGGAACGTGTTACCCAGGAGATTTCATCGATTATGAGGAGCTAAGAGAGCAATTGAGCTCAGTGTCATCATTTGAAAGGTTTGAGATATTCCCCAAGACAAGTTCATGGCCCAATCATGACTCGAACAAAGGTGTAACGGCAGCATGTCCTCATGCTGGAGCAAAAAGCTTCTACAAAAATTTAATATGGCTAGTTAAAAAAGGAAGTTCATACCCAAAGCTCAGCAAATCCTACATTAATGATAAAGAGAAAGAAGTCCTCGTGCTATGGGGCATTCATCATCCATCTACTAGTGCTGACCAACAAAGTCTCTATCAGAATGCAGATGCATATGTTTTTGTGGGGACATCAAGATACAGCAAGAAGTTCAAGCCGGAAATAGCAATAAGACCCAAAGTGAGGGAACAAGAAGGGAGAATGAACTATTACTGGACACTAGTAGAGCCGGGAGACAAAATAACATTCGAAGCAACTGGAAATCTAGTGGTACCGAGATATGCATTCGCAATGGAAAGAAATGCTGGATCTGGTATTATCATTTCAGATACACCAGTCTACGATTGCAATACAACTTGTCAGACACCCAAGGGTGCTATAAACACCAGCCTCCCATTTCAGAATATACATTCGATCACAATTGGAAAATGTCCAAAATATGTAAAAAGCACAAAATTGAGACTGGCCACAGGATTGAGGAATGTCCCGTCTATTCAATCTAGAGGCCTATTTGGGGCCATTGCCGGTTTCATTGAAGGGGGGTGGACAGGGATGGTAGATGGATGGTACGGTTATCATCATCAAAATGAGCAGGGGTCAGGATATGCAGCCGACCAGAAGAGCACACAGAATGCCATTGACGAGATTACTAACAAAGTAAATTCTGTTATTGAAAAGATGAATACACAGTTCACAGCAGTAGGTAAAGAGTTCAACCACCTGGAAAAAAGAATAGAGAATTTAAATAAAAAAGTTGATGATGGTTTCCTGGACATTTGGACTTACAATGCCGAACTGTTGGTTCTATTGGAAAATGAAAGAACTTTGGACTACCACGATTCAAATGTGAAGAACTTATATGAAAAGGTAAGAAGCCAGTTAAAAAACAATGCCAAGGAAATTGGAAACGGCTGCTTTGAATTTTACCACAAATGCGATAACACGTGCATGGAAAGTGTCAAAAATGGGACTTATGACTACCCAAAATACTCAGAGGAAGCAAAATTAAACAGAGAAGAAATAGATGGGGTAAAGCTGGAATCAACAAGGATTTACCAGATTTTGGCGATCTATTCAACTGTCGCCAGTTCATCGGTACTGGTAGTCTCCCTGGGGGCAATCAGTTTCTGGATGTGCTCTAATGGGTCTCTACAGTGTAGAATATGTATT---
>2012_JX092554.1_2012_S_H1N1_Iowa
ATGAAGGCAATACTAGTAGTCCTGCTATATACATTTACAACCGCAAATGCCGACACATTATGTATAGGTTATCATGCAAACAATTCAACTGACACCGTAGACACAGTACTAGAAAAGAATGTAACAGTAACACACTCTGTCAACCTTCTAGAAAACAGGCATAATGGGAAACTATGTAAACTAAGAGGGGTAGCTCCATTGCATTTGGGTAAATGTAACATTGCTGGCTGGCTTCTGGGAAATCCAGAGTGTGAATCACTCTCCACAGCAAGCTCATGGTCCTACATTGTGGAAACATCTAATTCAGACAATGGGACGTGTTACCCAGGAGATTTCATCAATTATGAGGAGCTAAGAGAGCAGTTGAGCTCAGTGTCATCTTTTGAAAGATTTGAGATATTCCCCAAGACAAGTTCATGGCCCAATCATGACACGAACAGAGGTGTGACGGCAGCATGTCCTCATGCTGGGACAAACAGCTTCTACAGAAATTTAATATGGCTAGTAAAAAAGGGAAATTCATACCCAAAGATCAACAAATCCTACATTAACAATAAAGAGAAGGAAGTTCTCGTGCTATGGGCCATTCACCATCCATCTACCAGTGCCGACCAACAAAGTCTCTACCAAAATGCAGATGCCTATGTGTTTGTGGGGTCATCAAGATACAGCAGGAAGTTCGAGCCAGAAATAGCAACAAGACCTAAGGTGAGAGACCAAGCAGGGAGAATGAACTATTACTGGACACTAGTAGAGCCTGGAGACAAGATAACATTCGAAGCAACTGGAAATCTAGTGGCACCGAGATATGCCTTCGCATTGAAAAGAAATTCTGGATCTGGTATTATCATTTCAGATACATCAGTCCACGATTGTGATACGACTTGTCAGACACCCAATGGTGCTATAAACACCAGCCTCCCATTTCAAAATATACATCCAGTCACAATTGGAGAATGTCCAAAATATGTAAAAAGTACCAAACTGAGAATGGCCACAGGTTTAAGGAATATCCCGTCTATTCAATCTAGAGGCCTGTTTGGTGCCATTGCTGGCTTTATCGAAGGGGGTTGGACAGGAATGATAGATGGATGGTACGGTTATCACCATCAAAATGAGCAGGGATCAGGATATGCAGCCGACCTGAAGAGCACACAGAATGCCATTGACGGGATCACTAACAAGGTAAACTCTGTTATTGAAAAGATGAACACACAATTCACGGCAGTAGGTAAAGAGTTCAGCCACTTGGAAAGAAGAATAGAGAATTTAAATAAAAAGGTTGATGATGGTTTTCTAGATATTTGGACTTACAATGCCGAACTGTTGGTTCTATTGGAAAATGAAAGAACTTTGGATTACCACGACTCAAATGTGAAAAACTTATATGAAAAAGTAAGAAGCCAACTAAAAAACAATGCCAAGGAAATTGGAAATGGCTGCTTTGAATTTTACCACAAATGTGATGACATGTGCATGGAAAGCGTCAAAAATGGAACTTATGATTACCCTAAATACTCAGAGGAAGCAAAACTAAACAGAGAGGAAATAGATGGGGTAAAGTTGGAATCAACAAGGATTTACCAAATTTTGGCGATCTATTCAACGGTCGCCAGTTCATTGGTACTGGTAGTCTCCCTGGGGGCAATCAGTTTCTGGATGTGCTCTAATGGGTCGCTACAGTGCAGAATATGTATT---
>2013_KC167159.1_2013_S_H1N1_SouthDakota
ATGAAGGCAATAATAGTAGTCCTGCTATATACATTTACAACCGCAAATGCCGACACATTATGTATAGGTTATCATGCAAACAATTCAACTGACACCGTAGACACAGTACTAGAAAAGAATGTAACAGTAACACACTCTGTCAACCTTCTAAAAAACAGGCATAATGGGAAACTATGTAAACTAAGAGGGGTAGCTCCATTGCATTTGGGTAAATGTAACATTGCTGGCTGGCTTCTGGGAAATCCAGAGTGTGAATCACTCTCCACAGCAAGCTCATGGTCCTACATTGTGGAAACATCTAATTCAGACAATGGGACGTGTTACCCAGGAGATTTCATCAATTATGAGGAGCTAAGAGAGCAGTTGAGCTCAGTGTCATCATTTGAAAGATTTGAGATATTCCCCAAGACAAGTTCATGGCCCAATCATGACACGAACAGAGGTGTGACGGCAGCATGTCCTCATGCTGGGACAAACAGCTTCTACAGAAATTTAATATGGCTAGTAAAAAAGGGAAATTCATACCCAAAGATCAACAAATCCTACATTAACAATAAAGAGAAGGAAGTTCTCGTGCTATGGGCCATTCACCATCCATCTACCAGTGCCGACCAACAAAGTCTCTACCAAAATGCAGATGCCTATGTGTTTGTGGGGTCATCAAGATACAGCAGGAAGTTCGAGCCAGAAATAGCAACAAGACCTAAGGTGAGAGACCAAGCAGGGAGAATGAACTATTACTGGACACTAGTAGAGCCTGGAGACAAGATAACATTCGAAGCAACTGGAAATCTAGTGGCACCGAGATATGCCTTCGCATTGAAAAGAAATTCTGGATCTGGTATTATCATTTCAGATACATCAGTCCACGATTGTGATACGACTTGTCAGACACCCAATGGTGCTATAAACACCAGCCTCCCATTTCAAAATATACATCCAGTCACAATTGGAGAATGTCCAAAATATGTAAAAAGTACTAAACTGAGAATGGCCACAGGTTTAAGGAATATCCCGTCTATTCAATCTAGAGGCCTGTTTGGTGCCATTGCTGGCTTTATCGAAGGGGGTTGGACAGGAATGATAGATGGATGGTACGGTTATCACCATCAAAATGAGCAGGGATCAGGATATGCAGCCGACCTGAAGAGCACACAAAATGCCATTGACGGGATCACTAACAAGGTGAACTCTGTTATTGAAAAGATGAACACACAATTCACGGCAGTAGGTAAAGAGTTCAGCCACTTGGAAAGAAGAATAGAGAATTTAAATAAAAAGGTTGATGATGGTTTTCTAGATATTTGGACTTACAATGCCGAACTGTTGGTTCTATTGGAAAATGAAAGAACTTTGGATTACCACGACTCAAATGTGAAAAACTTATATGAAAAAGTAAGAAGCCAACTAAAAAACAATGCCAAGGAAATTGGGAATGGCTGCTTTGAATTTTACCACAAATGTGATGACATGTGCATGGAAAGCGTCAAAAATGGAACTTATGATTACCCTAAATACTCAGAGGAGGCAAAACTAAACAGAGAGGAAATAGATGGGGTAAAGTTGGAATCAACAAGGATTTACCAAATTTTGGCGATCTATTCAACGGTCGCCAGTTCATTGGTACTGGTAGTCTCCCTGGGGGCAATCAGTTTCTGGATGTGCTCTAATGGGTCGCTACAGTGCAGAATATGTATC---
>2014_KF874268.1_2014_S_H1N1_Iowa
ATGAAGGCAATACTAGTAGTCCTGCTATATACATTTACAACCGCAAATGCCGACACATTATGTATAGGTTATCATGCAAACAACTCAACTGACACCGTAGACACAGTACTAGAAAAGAATGTAACAGTAACACACTCTGTCAACCTTCTAGAAAACAGGCATAATGGGAAACTATGCAAACTAAGAGGGGTAGCTCCATTGCATTTGGGTAAATGTAACATTGCTGGCTGGCTTCTGGGAAATCCAGAGTGTGAATCACTCTCCACAGCAAGCTCATGGTCCTACATTGTGGAAACATCTAATTCAGACAATGGGACGTGTTACCCAGGAGATTTCATCAATTATGAGGAGCTAAGAGAGCAGTTGAGCTCAGTGTCATCATTTGAAAGATTTGAGATATTCCCCAAGACAAGTTCATGGCCCAATCATGACACGAACAGAGGTGTGACGGCAGCATGTCCCCATGTTGGGACAAACAGCTTCTACAGAAATTTAATATGGCTAGTAAAAAAGGGAAATTCATACCCAAAAATCAACATATCCTACATTAACAATAAAGAGAAGGAAGTTCTCGTGCTATGGGCCATTCACCATCCATCTACCAGTGCCGACCAACAAAGTCTCTACCAAAATGCAGATGCCTATGTGTTTGTAGGGTCATCAAGATACAGCAGGAAGTTCGAGCCAGAAATAGCAACAAGACCTAAGGTGAGAGACCAAGCAGGGAGAATGAACTATTACTGGACACTAGTAGAGCCTGGAGACAAGATAACATTCGAAGCAACTGGAAATCTAGTGGCACCGAGATATGCCTTCGCATTGAAAAGAAATTCTGGATCTGGTATTATCATTTCAGATACAACAGTCCACGATTGTGACACGACTTGTCAGACACCCAATGGTGCTATAAACACCAGCCTCCCATTTCAAAATATACATCCAGTCACAATTGGAGAATGTCCAAAATATGTAAAAAGTACTAAACTGAGAATGGCCACAGGTTTAAGAAATATCCCGTCTATTCAATCTAGAGGCCTGTTTGGTGCCATTGCTGGCTTTATCGAAGGGGGTTGGACAGGAATGATAGATGGATGGTACGGTTATCACCATCAAAATGAACAGGGATCAGGATATGCAGCCGACCTGAAGAGCACACAGAATGCCATTGACGGGATCACTAACAAGGTAAACTCTGTTATTGAAAAGATGAACACACAATTCACGGCAGTAGGTAAAGAGTTCAGCCACTTGGAAAGAAGAATAGAGAATTTAAATAAAAAGGTTGATGATGGTTTTCTAGATATTTGGACTTACAATGCCGAACTGTTGATTCTATTGGAAAATGAAAGAACTTTGGATTACCACGACTCAAATGTAAAAAACTTATATGAAAAAGTAAGAAGCCAACTAAAAAACAATGCCAAGGAAATTGGAAATGGCTGCTTTGAATTTTACCACAAATGTGATGACATGTGCATGGAAAGCGTCAAAAATGGAACTTATGATTACCCTAAATACTCAGAGGAAGCAAAACTAAACAGAGAGGAAATAGATGGGGTAAAGTTGGAATCAACAAGGATTTACCAAATTTTGGCGATCTATTCAACGGTCGCCAGTTCATTGGTACTGGTAGTCTCCCTGGGGGCAATCAGTTTCTGGATGTGCTCTAATGGGTCGCTACAGTGCAGAATATGTATT---
>2015_KP164555.1_2015_S_H1N1_Nebraska
ATGAAGGCAATACTAGTAGTTCTGCTATATACATTTGCAACCGCAAATGCAGACACATTATGTATAGGTTATCATGCGAACAATTCAACAGACACTGTAGACACAGTACTAGAAAAGAATGTAACAGTAACACACTCTGTTAACCTTCTAGAAGACAAGCATAACGGGAAACTATGCAAACTAAGAGGGGTAGCCCCATTGCATTTGGGTAAATGTAACATTGCTGGCTGGATCCTGGGAAATCCAGAGTGTGAATCACTCTCCACAGCAAGTTCATGGTCCTACATTGTGGAAACATCTAGTTCAGACAATGGAACGTGTTACCCAGGAGATTTCATCAATTATGAGGAGCTAAGAGAGCAATTGAGCTCAGTGTCATCATTTGAAAGGTTTGAGATATTCCCCAAGACAAGTTCATGGCCCAATCATGACTCGAACAAAGGTGTAACGGCAGCATGTCCTCACGCTGGAGCAAAAAGCTTCTACAAAAATTTAATATGGCTAGTTAAAAAAGGAAATTCATACCCAAAGCTCAGCCAATCCTACATTAATGATAAAGGGAAAGAAGTCCTCGTGCTGTGGGGCATTCACCACCCATCTACTACTGCTGATCAACAAAGTCTCTATCAGAATGCAGATGCATATGTTTTTGTGGGGACATCAAGATACAGCAAGAAGTTCAAGCCGGAAATAGCAATAAGACCCAAAGTGAGGGATCAAGAAGGGAGAATGAACTACTACTGGACACTAGTAGAGCCGGGAGACAAAATAACATTCGAAGCAACTGGAAATCTAGTGGTACCGAGATATGCATTCACAATGGAAAGAAATGCTGGATCTGGTATTATCATTTCAGATACACCAGTCCACGATTGCAATACAACTTGTCAGACACCCGAGGGTGCTATAAACACCAGCCTCCCATTTCAGAATATACATCCGATCACAATTGGAAAATGTCCAAAGTATGTAAAAAGCACAAAATTGAGACTGGCCACAGGATTGAGGAATGTCCCGTCTATTCAATCTAGAGGCCTATTCGGGGCCATTGCCGGCTTCATTGAAGGGGGGTGGACAGGGATGGTAGATGGATGGTACGGTTATCACCATCAAAATGAGCAGGGGTCAGGATATGCAGCCGACCTGAAGAGCACACAAAATGCCATTGACAAGATTACTAACAAAGTAAATTCTGTTATTGAAAAGATGAATACACAGTTCACAGCAGTGGGTAAAGAGTTCAACCATCTGGAAAAAAGAATAGAGAATTTAAATAAAAAAGTTGATGATGGTTTCCTGGACATTTGGACTTACAATGCCGAACTGTTGGTTCTATTGGAAAATGAAAGAACTTTGGACTACCACGATTCAAATGTGAAGAACTTGTATGAAAAGGTAAGAAACCAGTTAAAAAACAATGCCAAGGAAATTGGAAACGGCTGCTTTGAATTTTACCACAAATGCGATAACACGTGCATGGAAAGTGTCAAAAATGGGACTTATGACTACCCAAAATACTCAGAGGAGGCAAAATTAAACAGAGAAAAAATAGATGGGGTAAAACTGGAATCAACAAGGGTTTACCAGATTTTGGCGATCTACTCAACTGTCGCCAGTTCATTGGTACTGGTAGTCTCCCTGGGGGCAATCAGCTTCTGGATGTGCTCTAATGGGTCTCTACAGTGTAGAATATGTATT---
>2016_KT877169.1_2016_S_H1N1_Iowa
ATGAAGGCAATACTAGTAGTCCTGCTATATACATTTACAACCGCAAATGCCGACACATTATGTATAGGTTATCATGCAAACAATTCAACTGACACCGTAGACACAGTACTAGAAAAGAATGTAACAGTAACACACTCTGTCAACCTTCTAGAAACCAGGCATAATGGGAAACTATGTAAACTAAGAGGGGTAGCTCCATTGCATTTGGGTAAATGTAACATTGCTGGCTGGCTTCTGGGAAATCCAGAGTGTGAGTCACTCTCCACAGCAAGCTCATGGTCCTACATTGTGGAAACATCTAATTCAAACAATGGGACGTGTTACCCAGGAGATTTCATCAATTATGAAGAGCTAAGAGAGCAGTTGAGCTCAGTGTCATCATTTGAAAGATTCGAGATATTCCCCCAGACAAGTTCATGGCCCAATCATGACACGAACAGAAGTGTGACGGCAGCATGTCCTCATGCTGGGACGAAAAGCTTCTACAGAAATTTAGTATGGCTAGTAAAAAAGGGAAATTCATACCCAAAGATCAACAAATCCTACATTAACAATAAAGAGAAGGAAGTTCTCGTGCTATGGGCCATTCACCATCCATCTACCAGTGCCGACCAACAAAGTCTCTACCAAAATGCAGATGCCTATGTGTTTGTGGGGTCATCAAGATACAGCAGGAAGTTCGAGCCAGAAATAGCAACAAGACCTAAGGTGAGAGACCAAGCAGGGAGAATGAACTATTACTGGACACTAGTAGAGCCTGGAGACAAGATAACATTCGAAGCTACTGGAAATCTAGTGGCACCGAGATATGCCTTCGCATTGAAAAGAAATTCTGGATCTGGTATTATCATTTCAGATACATCAGTCCACGATTGTGATACGACTTGTCAGACACCCAATGGTGCTATAAACACCAGCCTCCCATTTCAAAATATACATCCAGTCACAATTGGAGAATGTCCAAAATATGTAAAAAGTACTAAACTGAGAATGGCCACAGGTTTAAGGAATATCCCGTCTATCCAATCTAGAGGCCTGTTTGGTGCCATTGCTGGTTTTATCGAAGGGGGTTGGACAGGAATGATAGATGGATGGTACGGTTATCACCATCAAAATGAGCAGGGATCAGGATATGCAGCCGACCTGAAGAGCACACAGAATGCCATTGACGGGATCACTAACAAGGTAAACTCTGTTATTGAAAAGATGAACACACAATTCACGGCAGTAGGTAAAGAGTTCAGCCACTTGGAAAGAAGAATAGAGAATTTAAATAAAAAAGTAGATGATGGTTTTCTAGATATTTGGACTTACAATGCCGAACTGTTGGTTCTATTGGAAAATGAAAGAACTTTGGATTACCACGACTCAAATGTGAAAAACTTATATGAAAAAGTAAGAAGCCAACTAAAAAACAATGCCAAAGAAATTGGTAATGGCTGTTTTGAATTTTATCACAAATGTGATGACATGTGCATGGAAAGCGTCAAAAATGGAACTTATGATTACCCTAAATACTCAGAGGAAGCAAAACTAAACAGAGAGGAAATAGATGGGGTAAAGTTGGAATCAACAAGGATTTACCAAATTTTGGCGATCTATTCAACGGTCGCCAGTTCATTGGTACTGGTAGTCTCCCTGGGGGCAATCAGTTTCTGGATGTGCTCTAATGGGTCGCTACAGTGCAGAATATGTATT---
>2017_MF359749.1_2017_S_H1N1_Iowa
ATGAAGGCAATACTAGTAGTCCTGCTATATACATTTACAACCGCTAATGCCGACACATTATGTATAGGTTATCATGCAAACAATTCAACTGACACCGTAGACACAGTACTAGAAAAGAATGTAACAGTAACACACTCTGTCAACCTTCTAGAAAACAGGCATAATGGGAAACTATGTAAACTAAGAGGGGTAGCTCCATTGCATTTGGGTAAATGTAACATTGCTGGCTGGCTTCTGGGAAATCCAGAGTGTGAATCACTCTCCACAGCAAGCTCATGGTCCTACATTGTGGAAACATCTAATTCAGACAATGGGACGTGTTACCCAGGAGATTTCATCAATTATGAGGAGCTAAGAGAGCAGTTGAGCTCAGTGTCATCATTTGAAAGATTTGAGATATTCCCCAAGACAAGCTCATGGCTCAATCATGACACGAACAAAGGTGTGACGGCGGCATGTCCTCATGCTGGGACAAACAGCTTCTACAGAAATTTGGTATGGCTAGTAAAAAAGGGAAATTCATATCCAAAGATCAACAAATCCTACATTAACAATAAAGAGAAGGAAGTTCTCGTGCTATGGGCCATTCACCATCCATCTACCAGTGCTGACCAACAAAGTCTCTACCAAAATGCAGATGCCTATGTGTTTGTGGGGTCATCAAAATACAGCAGGAAGTTCGAACCAGAAATAGCAGCAAGACCTAAGGTGAGAGACCAAGCAGGGAGAATGAACTATTACTGGACACTAGTAGAGCCTGGAGACAAGATAACATTCGAAGCAACTGGAAATCTAGTAGCACCGATATATGCCTTCGCATTGAAAAGAAATTCAGGATCTGGTATTATCATTTCAGATACGTCAGTCCACGATTGTGACACGACTTGTCAGACACCCAATGGAGCTATAAACACCAGCCTCCCATTTCAAAATATACATCCAGTCACAATTGGAGAATGTCCAAAGTATGTGAAAAGTACTAAACTGAGAATGGCCACAGGTTTAAGGAATATCCCGTCTATTCAATCTAGAGGCCTGTTTGGTGCCATTGCTGGCTTTATCGAGGGGGGTTGGACAGGAATGATAGATGGATGGTACGGTTACCACCATCAAAATGATCAGGGATCAGGATATGCAGCCGACCTGAAGAGCACACAAAACGCCATTGACGGGATCACTAATAAGGTAAACTCTGTTATTGAAAAGATGAACACACAATTCACGGCAGTAGGTAAAGAGTTCAGCCACTTGGAAAGAAGAATAGAGAATTTAAATAAAAAGGTTGATGATGGTTTTCTAGATATTTGGACTTACAATGCCGAACTGTTGGTTCTATTGGAAAACGAAAGAACCTTGGATTACCACGACTCAAATGTTAAAACCTTATATGAAAAAGTAAGAAGCCAACTAAAAAACAATGCCAAGGAAATTGGAAATGGCTGCTTTGAATTTTATCACAAATGTGATGACATGTGCATGGAAAGCGTCAAAAACGGAACTTATGATTACTCTAAATACTCAGAGGAAGCAAAACTAAACAGAGAGGAAATAGATGGGGTAAAGTTGGAATCAACAAGGTTTTACCAAATTTTGACGATCTATTCAACGGTCGCCAGTTCGTTGGTACTGGTAGTCTCCCTGGGGGCAATCAGTTTCTGGATGTGCTCTAATGGGTCGCTACAGTGCAGAATATGTATT---
>1983_ACO25078.1_1983_S_H1N1_Belgium
ATGGAAGCAAAACTATTCGTATTATTCTGTACATTCACTGCGCTGAAAGCTGACACCATCTGTGTAGGATACCATGCTAACAATTCCACAGATACTGTCGACACAATACTGGAGAAGAATGTGACTGTGACTCATTCAGTTAATTTACTAGAAAACAGTCATAATGGAAAACTCTGCAGCCTGAATGGAGTAGCCCCCTTGCAACTAGGGAAGTGCAACGTAGCAGGGTGGATCCTTGGCAACCCAGAATGTGACCTGTTGCTCACAGCGAATTCATGGTCTTACATAATAGAGACTTCAAATTCAGAAAATGGAACATGCTACCCCGGAGAATTCATTGATTATGAGGAATTAAGGGAGCAGCTGAGTTCAGTGTCTTCATTTGAAAGGTTTGAAATTTTCCCAAAAGCAAACTCATGGCCAAATCATGAGACAACCAAAGGTATTACAGCTGCATGCTCTTACTCTGGAACCCGCAGTTTTTATCGGAATTTGCTATGGATAGTAAAGAGGGGAAATTCCTATCCTAAACTCAGCAAATCATACACAAACAACAAAGGGAAAGAAGTGCTTATAATCTGGGGAGTGCACCACCCTCCAACTACCAATGACCAACAAAGCCTCTATCAGAATGCTGATGCATATGTTTCAGTTGGGTCATCAAAATACAACCGAAGGTTCACACCAGAAATAGCAGCTAGACCTAAAGTCAAAGGACAAGCAGGCAGAATGAATTATTATTGGACATTGTTAGATCAAGGAGACACCATAACGTTTGAAGCCACTGGGAACTTAATAGCACCATGGTACGCCTTCGCATTGAATAAGGGCTCTGGTTCTGGAATTATAACGTCGGATACTCCGGTTCACAATTGTGATACAAAGTGCCAAACCCCTCATGGGGCCTTGAACAGTAGTCTTCCTTTTCAGAACGTACATCCCATCACTATTGGAGAATGCCCCAAATATGTTAAAAGCACCAAACTGAGAATGGCAACAGGACTAAGGAACGTCCCCTCTATTCAATCCAGAGGACTTTTCGGAGCAATTGCTGGATTCATTGAAGGAGGATGGACAGGAATGATAGATGGGTGGTATGGGTATCACCATCAGAATGAGCAGGGATCTGGTTACGCAGCTGATCAGAAAAGCACACAAATTGCAATTGACGGGATCAGCAACAAAGTGAATTCAGTAATTGAGAAAATGAACACTCAATTCACTGCAGTGGGCAAGGAGTTCAATGATCTAGAAAAAAGGATTGAGAATTTGAATAAGAAAGTCGATGATGGGTTTTTGGATGTTTGGACATATAATGCTGAGTTGCTCGTTTTGCTCGAGAACGAAAGGACTCTAGATTTCCATGACTTTAACGTAAGAAATTTATATGAAAAGGTCAAGTCACAATTGAGAAACAATGCCAAAGAAATCGGGAATGGTTGTTTTGAGTTCTATCACAAATGTGATGACGAATGCATGAAGAGCGTAAAGAATGGCACATATAACTACCCCAAATATTCAGAAGAATCCAAATTGAATAGAGAGGAAATAGACGGTGTGAAACTAGAATCAATGGGAGTTTACCAGATTTTGGCGATCTACTCCACAGTCGCCAGTTCCCTGGTCTTGTTAGTCTCCCTGGGGGCAATCAGCTTCTGGATGTGTTCTAATGGGTCATTGCAATGCAGAATATGCATT---
>1984_CY037975.1_1984_S_H1N1_France
ATGGAAGCAAAACTATTTGTATTATTCTGTACATTCACTACGCCAAAAGCTGACACCATCTGTGTAGGCTACCATGCTAACAATTCCACAGACACTGTCGACACAATACTGGAGAAGAATGTGACTGTGACTCATTCAGTTAATTTACTAGAAAACAGCCATAATGGAAAACTCTGCAGCCTGAATGGAATAGCCCCCTTGCAACTAGGGAAGTGCAACGTAGCAGGATGGATCCTTGGCAACCCAGAATGTGACCTGTTGCTCACAGCGAATTCATGGTCTTACATAATAGAGACTTCAAATTCAGAAAATGGAACATGCTACCCCGGAGAATTCATTGATTATGAGGAATTAAGGGAGCAGCTGAGTTCAGTGTCTTCATTTGAAAGGTTTGAAATTTTCCCAAAAGCAAACTCATGGCCAAATCATGAGACAACCAAAGGTGTTACAGATGCATGCTCTTACTCTGGAGCCCGCAGTTTTTATCGGAATTTGCTATGGATAGTAAAGAAGGGAAATTCCTATCCTAAACTCAGCAAATCATACACAAACAACAAAGGGAAAGAAGTGCTTGTAATCTGGGGAGTGCACCACCCTCCAACTACCAATGACCAGCAAAGCCTCTATCAGAATGCTGATGCATATGTTTCAGTTGGATCATCAAAATACAACCGAAGGTTCACACCAGAAATAGCAGCTAGACCTAAAGTCAAAGGACAAGCAGGCAGAATGAATTATTATTGGACATTGTTAGATCAAGGAGACACCATAACGTTTGAAGCCACTGGGAACTTAATAGCACCATGGTACGCCTTCGCATTGAATAAGGGCTCTGGTTCTGGAATTATAACGTCGGATGCTCCGGTTCACACTTGTGATACAAAGTGCCAAACCCCTCATGGGGCCTTGAACAGTAGTCTTCCTTTTCAGAACGTACATCCCATCACTATTGGAGAATGCCCCAAATATGTTAAAAGCACCAAACTGAGAATGGCAACAGGACTAAGGAACGTCCCCTCTATTCAATCCAGAGGACTTTTCGGAGCAATTGCTGGATTCATTGAAGGAGGATGGACAGGAATGATAGATGGGTGGTATGGGTATCACCATCAGAATGAGCAGGGATTTGGTTACGCAGCTGATCAGAAAAGCACACAAAATGCCATTGACGGGATCAGCAACAAAGTGAACTCAGTAATTGAGAAAATGAACACTCAATTCACTGCAGTGGGCAAGGAGTTCAATGATCTAGAAAAGAGGATTGAGAATTTGAATAAGAAGGTCGATGATGGGTTTTTGGATGTTTGGACATATAATGCTGAGTTGCTCGTTTTGCTCGAGAACGAAAGGACTCTAGATTTCCATGACTTTAACGTAAGAAATTTATATGAAAAGGTCAAATCACAATTGAGAAACAATGCCAAAGAAATCGGGAATGGTTGTTTTGAGTTCTATCACAAATGTGATGATGAATGCATGGAGAGCGTGAAGAATGGCACATATAACTATCCCAAATATTCAGAAGAATCCAAATTGAATAGAGAGGAAATAGACGGTGTGAAACTAGAATCAATGGGGGTTTACCAGATTTTGGCGATCTACTCCACAGTCGCCAGTTCCCTGGTCTTGTTAGTCTCCCTGGGGGCAATCAGCTTCTGGATGTGTTCTAATGGGTCATTGCAATGCAGAATATGCATT---
>1985_CY037983.1_1985_S_H1N1_France
ATGGAAGCAAAACTGTTTGTATTATTCTGTACATTCACTGCGCTGAAAGCTGATACCATCTGTGTAGGCTATCATGCTAACAACTCCACAGACACTGTTGACACAATACTGGAGAAAAATGTAACTGTTACCCATTCAGTTAATTTACTAGAAAACAGCCATAATGGAAAACTCTGCAGCCTGAATGGAATAGCCCCCTTACAACTGGGGAATTGCAACGTAGCAGGATGGATCCTTGGCAACCCAGAATGTGACTTGTTGCTCACAGCGAATTCGTGGTCTTACATAATAGAGACTTCAAATTCAGGAAATGGAACATGCTATCCCGGAGAATTTGCTGATTATGAGGAATTAAGGGAGCAGCTGAGTTCAGTTTCTTCATTTGAAAGGTTTGAAATTTTCCCAAAAGCAACCTCATGGCCAAATCATGAGACAACCAAAGGTGTCACAGCTGCATGCTCCCACTCTGGAGCCCGCAGTTTTTATCGAAACTTGCTATGGATAGTAAAGAAGGGAAACTTCTATCCTAAGCTCAGCAAGTCATACACAACCACCAAAGGGAAAGAAGTGCTTGTAATCTGGGGAGTGCACCACCCTCCGACTAACAATGACCAACAAAGCCTCTATCAGAATGCTTATACATATGTTTCAGTTGGATCATCAAAATACTACCGAAGGTTCACACCAGAAATAGCAGCTAGACCTAAAGTCAGAGGACAAGCAGGCAGAATGAATTATTATTGGACACTGTTAGATCAAGGAGACACCATAACTTTTGAAGCCACTGGGAACTTAATAGCACCATGGTACGCATTCGCATTGAACAAGGGCTCTGGTTCTGGAATTATGATGTCGGATGCTCAGGTTCACAATTGTACTACAAAGTGCCAAACTCCTCATGGGGCCTTGAACAGTAATCTTCCTTTTCAGAACGTACATCCCATCACTATTGGAGAATGCCCCAAATATGTTAAAAGCACCCAACTAAGAATGGCAACAGGATTAAGGAACGTCCCCTCTATTCAATCCAGAGGACTTTTCGGAGCAATTGCTGGATTCATTGAAGGAGGATGGACAGGAATGATAGATGGGTGGTATGGGTATCACCATCAGAATGAGCAGGGATCTGGTTACGCAGCTGATCAGAAAAGCACACAAATTGCAATTGACGGAATCAGCAACAAAGTGAACTCAGTAATTGAGAAAATGAACACTCAATTCACTGCAGTGGGCAAGGAGTTCAATGATCTAGAAAAAAGGATTGAGAATTTGAATAAGAAAGTCGATGATGGGTTTTTGGATGTTTGGACATATAATGCTGAGTTGCTCGTTTTGCTCGAGAACGAAAGGACTCTAGATTTCCATGACTTTAACGTAAGAAATTTATATGAAAAGGTCAAGTCACAATTGAGAAACAATGCCAAAGAAATCGGGAATGGTTGTTTTGAGTTCTATCACAAATGTGATGACGAATGCATGGAGAGCGTGAAGAATGGCACATATAACTACCCCAAATATTCAGAAGAATCCAAATTGAATAGAGAGGAAATAGACGGTGTGAAACTAGAATCAATGGGAGTTTACCAGATTTTGGCGATCTACTCCACAGTCGCCAGTTCCCTGGTCTTGTTAGTCTCCCTGGGGGCAATCAGCTTCTGGATGTGTTCTAATGGGTCATTGCAATGCAGAATATGCATT---
>1987_CY022986.1_1987_S_H1N1_Italy
ATGGAAGCAAAACTGTTTGTATTATTCTGTACATTCACTGCGCTGAAAGCTGACACCATCTGTGTAGGCTACCATGCTAACAATTCCACAGACACTGTCGACACAATACTGGAGAAAAATGTGACTGTGACCCATTCAGTTAATTTACTAGAAAACAGCCATAATGGAAAACTCTGCAGCCTGAATGGAATAGCCCCCTTACAACTGGGGAAGTGTAACGTAGCAGGATGGATCCTTGGCAACCCAGAATGTGACTTGTTGCTCACAGCGAATTCATGGTCTTACATAATAGAGACTTCAAATTCAGAAAATGGAACATGCTACCCCGGAGAATTCGCTGATTATGAAGAATTAAGGGAGCAGCTGAGTTCAGTTTCTTCATTTGAAAGGTTTGAAATTTTCCCAAAAGCAACCTCATGGCCAAATCATGAGACAACCAAAGGTGTCACAGCTGCATGCTCTCACTCTGGAGCCCTCAGTTTTTATCGGAACTTGCTATGGATAGTAAAGAAGGGAAACTCCTATCCTAAACTCAGCAAATCATACACAAATAACAAAAGGAAAGAAGTGCTTGTAATCTGGGGAGTGCACCACCCTCCAACTACCAATGACCAACAAAGCCTCTATCAGAATGCTGATGCATATGTTTCAGTTGGATCATCAAAATACTACCGAAGGTTCACACCAGAAATAGCAGCTAGACCTAAAGTCAAAGGACAAGCAGGCAGGATGAATTATTATTGGACACTGTTAGATCAAGGAGACACCATAACTTTTGAAGCCACTGGGAACTTAATAGCACCATGGTACGCATTCGCATTGAATAAGGGCTCTGGTTCCGGAATTATAATGTCGGATGCTCCGGTTCACAATTGTGATACAAAGTGCCAAACCCCTCATGGGGCATTGAACAGTAGTCTTCCTTTTCAGAACGTACATCCCATCACTATTGGAGAATGCCCCAAATATGTTAAAAGCACCCAACTGAGAATGGCAACAGGATTAAGGAACGTCCCCTCTATTCAATCCAGAGGACTTTTCGGAGCAATTGCTGGATTCATTGAAGGAGGATGGACAGGAATGATAGATGGGTGGTATGGGTATCACCATCAAAATGAGCAGGGATCTGGTTACGCAGCTGATCAGAAAAGCACACAAAATGCAATTGACGGGATCAGCAACAAAGTGAACTCAGTAATTGAGAAAATGAACACTCAATTTACTTCAGTGGGCAAGGAGTTCAATGATCTAGAAAAAAGGATTGAGAATTTGAATAAGAAGGTCGATGATGGATTTTTGGATGTTTGGACATATAATGCTGAGTTGCTCGTTTTGCTCGAGAACGAAAGGACTCTAGATTTCCATGACTTTAACGTAAGAAATTTATATGAAAAGGTCAAATCACAATTGAGGAACAATGCCAAAGAAGTCGGGAATGGTTGTTTTGAGTTCTATCACAAATGTGATGATGAATGCATGGAGAGCGTAAAGAATGGCACATATAATTATCCCAAATATTCAGAAGAATCCAAATTGAATAGAGAGGAAGTAGACGGTGTGAAACTAGAATCAATGGGAGTTTACCAGATTTTGGCGATCTACTCCACAGTCGCCAGTTCCCTGGTCTTGTTAGTCTCCCTGGGGGCAATCAGCTTCTGGATGTGTTCTAATGGGTCATTGCAATGCAGAATATGCATT---
>1989_CY037991.1_1989_S_H1N1_Belgium
ATGGAAGCAAAACTGTTTGTATTATTCTGTACATTCACTGCGCTGAAAGCTGACACCATCTGTGTGGGCTACCATGCTAACAATTCCACAGACACTGTCGACACAATACTGGAGAAAAATGTGACTGTGACCCATTCAGTTAATTTACTAGAAAACAGCCATAATGGAAAACTCTGCAGCCTGAATGGAATAGCCCCCTTACAACTGGGAAAGTGTAACGTAGCAGGATGGATCCTTGGCAACCCAGAATGTGACTTGTTGCTCACAGCGAATTCATGGTCTTACATAATAGAAACTTCAAATTCAGAAAATGGAACATGCTACCCCGGAGAATTCGCTGACTATGAAGAATTAAGAGAGCAGCTGAGTTCAGTTTCTTCATTTGAAAGATTTGAAATTTTCCCAAAAGCAACCTCATGGCCAAATCATGAGACAACCAAAGGTGCCACAGCTGCATGCTCTCACTCTGGAGCCCACAGTTTTTACCGAAACTTGCTATGGATAGTAAAGAAGGGAAACTCCTATCCTAAGCTCAGCAAATCATACACAAACAACAAAAGGAAAGAAGTGCTTGTAATCTGGGGAGTGCACCACCCTCCAACTACCAATGACCAACAAAGCCTCTATCAGAATGCTGATGCATATGTTTCAGTTGGATCATCAAAATACTACCGAAGGTTCACACCAGAAATAGCAGCTAGACCTAAAGTCAAAGGACAAGCAGGCAGAATGAATTATTATTGGACACTGTTAGACCAAGGAGACACCATAACTTTTGAAGCCACTGGGAACTTGATAGCACCATGGTACGCATTCGCATTGAATAAGGGCTCTGGTTCCGGAATTATAATGTCGGATGCTCCGGTTCACAATTGTGATACAAAATGCCAAACCCCTCATGGTGCATTGAACAGTAGTCTTCCTTTTCAGAACGTACATCCCATCACTATTGGAGAATGCCCCAAATATGTTAAAAGCACCCAACTGAGAATGGCAACAGGATTAAGGAACGTCCCCTCTATTCAATCCAGAGGACTTTTCGGAGCAATTGCTGGATTCATTGAAGGAGGGTGGACAGGAATGATAGATGGGTGGTATGGGTATCACCATCAAAATGAGCAGGGATCTGGTTACGCAGCTGATCAGAAAAGCACACAAAATGCAATTGACGGGATCAGCAACAAAGTTAACTCAGTAATTGAGAAAATGAACACTCAATTTACTTCAGTGGGCAAGGAGTTCAATGATCTAGAAAAAAGGATTGAGAATTTGAATAAGAAGGTCGATGATGGATTTTTGGATGTTTGGACATATAATGCTGAGTTGCTCGTTTTGCTCGAGAACGAAAGAACTCTGGATTTCCATGACTTTAACGTAAGAAATTTATATGAAAAGGTCAAATCACAATTGAGGAACAATGCCAAAGAAGTCGGGAATGGTTGTTTTGAATTCTACCACAAATGTGATGATGAATGCATGGAGAGCGTAAAGAATGGCACATATAATTATCCCAAATATTCAGAAGAATCCAAATTGAATAGAGAGGAAGTAGACGGTGTGAAACTAGAATCAATGGGAGTTTACCAGATTTTGGCGATCTACTCCACAGTCGCCAGTTCCTTGGTCTTGTTAGTCTCCCTGGGGGCAATCAGCTTCTGGATGTGTTCTAATGGGTCATTGCAATGCAGAATATGCATT---
>1991_Z46434.1_1991_S_H1N1_Germany
ATGGAAGCAAAACTGTTTGTATTATTCTGTACATTCACTGCGCTGAAAGCTGACACCATCTGTGTAGGCTACCATGCCAACAACTCCACAGACACTGTCGACACAATACTGGAGAAAAATGTGACTGTTACCCATTCAGTTAATTTACTAGAAAACAGCCATAATGGAAAACTCTGCAGCCTGAATGGAATATCCCCCTTACAACTGGGGAATTGCAACGTAGCAGGATGGATCCTTGGCAACCCAGAATGCGACTTGTTGCTCACAGCGAATTCGTGGTCTTACATAATAGAGACTTCAAATTCAGAAAACGGAACATGCTACCCCGGAGAATTCGCTGATTATGAGGAATTAAGGGAGCAGCTGAGTTCAGTTTCTTCATTTGAAAGGTTTGAAATTTTCCCAAAAGCAACCTCATGGCCAAATCATGAGACAACCAAAGGTGTTACAGCTGCATGCCCCCACTCTGGAGCCCTCAGTTTTTATCGGAACTTGCTATGGATAGTAAAGAAGGGAAACTCCTATCCTAAGCTCAGCAAGTCATACACAAACAACAAAGGGAAAGAAGTGCTTGTAATCTGGGGAATACACCACCCTCCGACTAACAATGACCAACAAAGCCTCTATCAGAATGCTTATACATATGTTTCAGTTGGATCATCAAAATACTACCGAAGGTTCACACCAGAAATAGCAGCTAGACCTAAAGTCAGAGGACAAGCAGGCAGAATGAATTATTATTGGACACTGTTAGATCAAGGAGACACCATAACTTTTGAAGCCACTGGGAACTTAATAGCACCATGGTACGCATTCGCATTGAATAAGGGGTCTGGTTCTGGAATTATGATGTCGGATGCTCAGGTTCACAATTGTACTACAAAGTGCCAAACCCCTCATGGGGCCTTGAACAGTAATCTTCCTTTTCAGAACGTACATCCTATCACTATTGGAGAATGCCCCAAATATGTTAAAAGCACCCAACTAAGAATGGCAACAGGATTAAGGAACGTCCCCTCTATTCAATCCAGAGGACTTTTCGGAGCAATTGCTGGATTCATTGAAGGAGGATGGACAGGAATGATAGATGGATGGTATGGGTATCACCATCAAAATGAGCAGGGATCTGGTTATGCAGCTGATCAGAAAAGCACACAAAATGCAATTGACGGGATCAGCAACAAAGTGAACTCAGTAATTGAAAAAATGAACATTCAATTTACTTCAGTGGGCAAGGAGTTCAATGATCTAGAGAAAAGGATTGAGAATTTGAATAAGAAGGTCGATGATGGGTTTTTGGATGTTTGGACATATAACGCTGAGTTGCTCATTTTGCTCGAGAACGAAAGGACTCTAGATTTCCATGACTTTAACGTAAAAAATTTATATGAAAAGGTCAAATCGCAATTGAGGAACAATGCCAAAGAAGTCGGGAATGGTTGTTTTGAGTTCTATCACAAATGTGATAACGAATGCATGGAGAGCGTAAAGAATGGCACATATAATTATCCCAAATATTCAGAAGAATCCAAATTGAATAGAGAGGAAATAGACGGTGTGAAACTAGAATCAATGGGAGTTCACCAAATTTTGGCGATCTACTCCACAGTCGCCAGTTCCCTGGTCTTGTTAGTCTCCCTGGGGGCAATCAGCTTCTGGATGTGTTCTAATGGGTCATTGCAATGCAGAATATGCATT---
>1992_CY038007.1_1992_S_H1N1_England
ATGGAAGCAAAACTGTTTGTATTATTCTGTACATTCACTGCGCTGAAAGCTGATACCATCTGTGTAGGCTATCATGCTAACAACTCCACAGACACTGTTGACACAATACTGGAGAAAAATGTAACTGTTACCCATTCAGTTAATTTACTAGAAAACAGCCATAATGGAAAACTCTGCAGCCTGAATGGAATAGCCCCCTTACAACTGGGGAATTGCAACGTAGCAGGATGGATCCTTGGCAACCCAGAATGTGACTTGTTGCTCACAGCGAATTCGTGGTCTTACATAATAGAGACTTCAAATTCAGGAAATGGAACATGCTATCCCGGAGAATTTGCTGATTATGAGGAATTAAGGGAGCAGCTGAGTTCAGTTTCTTCATTTGAAAGGTTTGAAATTTTCCCAAAAGCAACCTCATGGCCAAATCATGAGACAACCAAAGGTGTCACAGCTGCATGCTCCCACTCTGGAGCCCGCAGTTTTTATCGAAACTTGCTATGGATAGTAAAGAAGGGAAACTCCTATCCTAAGCTCAGCAAGTCATACACAAACAACAAAGGGAAAGAAGTGCTTGTAATCTGGGGAGTGCACCACCCTCCGACTAACAATGACCAACAAAGCCTCTATCAGAATGCTTATACATATGTTTCAGTTGGATCATCAAAATACTACCGAAGGTTCACACCAGAAATAGCAGCTAGACCTAAAGTCAGAGGACAAGCAGGCAGAATGAATTATTATTGGACACTGTTAGATCAAGGAGACACCATAACTTTTGAAGCCACTGGGAACTTAATAGCACCATGGTACGCATTCGCATTGAACAAGGGCTCTGGTTCTGGAATTATGATGTCGGATGCTCAGGTTCACAATTGTACTACAAAGTGCCAAACTCCTCATGGGGCCTTGAACAGTAATCTTCCTTTTCAGAACGTACATCCCATCACTATTGGAGAATGCCCCAAATATGTTAAAAGCACCCAACTAAGAATGGCAACAGGATTAAGGAACGTCCCCTCTATTCAATCCAGAGGACTTTTCGGAGCAATTGCTGGATTCATTGAAGGGGGATGGACAGGAATGATAGATGGATGGTATGGGTATCACCATCAAAATGAGCAGGGATCTGGTTACGCAGCTGATCAGAAAAGCACACAAATTGCAATTGACGGGATCAGTAACAAAGTGAACTCAGTAATTGAAAAAATGAACATTCAATTTACTTCAGTGGGCAAGGAATTCAATGATCTAGAGAAAAGGATTGAGAATTTGAATAAGAAGGTCGATGATGGATTTTTGGATGTTTGGACATATAATGCTGAATTGCTCATTTTGCTCGAGAACGAAAGGACTCTAGATTTTCATGACTTTAACGTAAAAAATTTATATGAAAGGGTCAAATCGCAATTGAGGAACAATGCCAAAGAAGTCGGGAATGGTTGTTTTGAGTTCTATCACAAATGTGATAACGAATGCATGGAGAGCGTAAAGAATGGCACATATAATTATCCCAAATATTCAGAAGAATCCAAATTGAATAGAGAGGAAATAGACGGTGTGAAACTAGAATCAATGGGAGTTCACCAGATTTTGGCGATCTACTCCACAGTCGCCAGTTCCCTGGTCTTGTTAGTCTCCCTGGGGGCAATCAGCTTCTGGATGTGTTCTAATGGGTCATTGCAATGCAGAATATGCATT---
>1993_AFR76238.1_1993_S_H1N1_England(2)
ATGGAAGCAAAACTGTTTGTATTATTCTGTACATTCACTGCGCTGAAAGCTGATACCATCTGTGTAGGCTATCATGCTAACAACTCCACAGACACTGTTGACACAATACTGGAGAAAAATGTAACTGTTACCCATTCAGTTAATTTACTAGAAAACAGCCATAATGGAAAACTCTGCAGCCTGAATGGAATAGCCCCCTTACAACTGGGGAATTGCAACGTAGCAGGATGGATCCTTGGCAACCCAGAATGTGACTTTTTGCTCACAGCGAATTCGTGGTCTTACATAATAGAGACTTCAAATTCAGGAAATGGGACATGCTATCCCGGAGAATTTGCTGATTATGAGGAATTAAGGGAGCAGCTGAGTTCAGTTTCTTCATTTGAAAGGTTTGAAATTTTCCCAAAAGCAACCTCATGGCCAAATCATGAGACAACCAGAGGTACCACAGCTGCATGCTCCCACTCTGGAGCCCACAGTTTTTATCAAAACTTGCTATGGATAGTAAAGAAGGGAAACTCCTATCCTAAGCTCAGCAAGTCATACACAAATAACAAAGGGAAAGAAGTGCTTGTAATCTGGGGAGTGCACCACCCTCCGACTAACAATGACCAACAAAGCCTCTATCAAAATGCTTATACATATGTTTCAGTTGGATCATCAAAATACTACCGAAGGTTCACACCAGAAATAGCAGCTAGACCTAAAGTCAGAGGACAAGCAGGCAGAATGAATTATTATTGGACACTGTTAGATCAAGGAGACACCATAACTTTTGAAGCCACTGGGAACTTAATAGCACCATGGTACGCATTCGCATTGAACAAGGGCTCTGGTTCTGGAATTATGATGTCGGATGCTCAGGTTCACAATTGTACTACAAAGTGCCAAACTCCTCATGGGGCCTTGAACAGTAATCTTCCTTTTCAGAACGTACATCCCATCACTATTGGAGAATGCCCCAAATATGTTAAGAGCACCCAACTAAGAATGGCAACAGGATTAAGGAACGTCCCCTCTATTCAATCCAGAGGACTTTTCGGAGCAATTGCTGGATTCATTGAAGGGGGATGGACAGGAATGATAGATGGATGGTATGGGTATCACCATCAAAATGAGCAGGGATCTGGTTACGCAGCTGATCAGAAAAGCACACAAATTGCAATTGACGGGATCAGTAACAAAGTGAACTCAGTAATTGAAAAAATGAACATTCAATTTACTTCAGTGGGCAAGGAATTCAATGATCTAGAGAAAAGGATTGAGAATTTGAATAAGAAGGTCGATGATGGATTTTTGGATGTTTGGACATATAATGCTGAACTGCTCATTTTGCTCGAGAACGAAAGGACTCTAGATTTTCATGACTTTAACGTAAAAAATTTATATGAAAGGGTCAAATCGCAATTGAGGAACAATGCCAAAGAAGTCGGGAATGGTTGTTTTGAGTTCTATCACAAATGTGATAACGAATGCATGGAGAGCGTAAAGAATGGCACATATAATTATCCCAAATATTCAGAAGAATCCAAATTGAATAGAGAGGAAATAGACGGTGTGAAACTAGAATCAATGGGAGTTCACCAGATTTTGGCGATCTACTCCACAGTCGCCAGTTCCCTGGTCTTGTTAGTCTCCCTGGGGGCAATCAGTTTCTGGATGTGTTCTAATGGGTCATTGCAATGCAGAATATGCATT---
>2002_AFR75924.1_2002_S_H1N1_England
ATGGAAGCAAAACTGTTTGTATTATTCTGTACATTTACTGCGTTGAAAGCTGATACCATCTGTGTAGGCTATCATGCTAACAACTCCACAGACACTGTTGACACAATACTGGAGAAAAATGTAACTGTCACCCATTCCGTTAATTTATTAGAAAGCAGCCATAATGGAAAACTCTGCAGCCTGAATGGAATGGCCCCCTTACAACTGGGGAATTGCAACATAGCAGGATGGATCCTTGGCAACCCGGAATGTGACTTGTTGCTCACAGCGAATTCGTGGTCTTACATAATAGAGACTTCAAACTCAGAAAATGGAACATGCTACCCCGGAGAATTTGCTAATTATGAGGAATTAAGGGAGCAGTTGAGTTCAGTTTCTTCATTTGAAAGGTTTGAAATTTTCCCAAAAGCAACCTCGTGGCCAAATCATGAGACAACCAAAGGTGCCACAGCTGCATGCTCCCACTCTGGAGCCCGCAGTTTTTATCGAAACTTGCTATGGATAGTAAAGAAGGGAAACTCCTATCCTAAACTCAGCAAGTCATACACAAACAACAAGGGGAAAGAAGTGCTTGTAATCTGGGGAGTGCATCACCCTCCGACTGACAACGATCAACAAAGCCTCTATCAGAATGCTCATACATATGTTTCAGTTGGATCATCAAAATATTACCGAAGGTTCACACCAGAAATAGCAGCTAGGCCTAAAGTCAGAGGACAAGCAGGCAGAATGAATTATTATTGGACACTGTTAGATCAAGGAGACACCATAACTTTTGAAGCCAATGGGAACTTAATAGCACCATGGTACGCATTCGCATTGAACAAGGGCCCTGGTTCTGGAATTATGATGTCGGATGCTCAGGTTCACAATTGCACCACAAAGTGCCAAACCCCTCATGGGGCCTTGAATAGTAATCTTCCTTTTCAGAACGTGCATCCCATCACTATTGGAGAATGCCCTAAATATGTTAAAAGCACCCAACTAAGAATGGCAACAGGATTAAGGAACATCCCCTCTATTCAATCCAGAGGACTTTTCGGTGCAATTGCTGGATTCATTGAAGGGGGGTGGACTGGAATGATAGATGGATGGTATGGGTATCACCATCAAAATGAGCAGGGATCTGGTTATGCAGCTGATCAGAAAAGCACACAAATTGCAATTGATGGGATCAGTAACAAAGTAAACTCAGTAATTGAAAAAATGAACATTCAATTCATTTCAGTGGGCAAGGAATTCAATGATCTAGAGAAAAGAATTGAGAATTTGAATAAGAAGGTAGATGATGGATTTTTGGATGTTTGGACATATAATGCTGAGTTGCTCATTTTGCTCGAGAACGAAAGGACTCTAGATTTTCATGACTTTAACGTAAAAAATTTATATGAAAGGGTCAAATCACAATTGAGGAACAATGCCAAGGAAATCGGGAATGGTTGTTTTGAGTTCTATCACAAATGTGATAATGAATGCATGGAGAGCGTAAAGAACGGCACATATAATTATCCCAAATACTCAGAAGAATCCAAATTGAATAGAGAGGAAATAGACGGTGTGAAACTAGAATCAATGGGAGTTCACCAGATTTTGGCGATCTACTCCACAGTCGCCAGTTCCCTGGTCTTGTTGGTCTCCCTGGGGGCAATCAGCTTCTGGATGTGTTCTAATGGGTCATTGCAATGCAGAATATGCATT---
>2002_AFR76123.1_2002_S_H1N1_England(2)
ATGGACGCAAAACTGTTTGTATTATTCTGTACATTCACTGCGTTGAAAGCTGATACCATCTGTGTAGGCTACCATGCTAACAACTCCACAGACACTGTTGACACAATACTGGAGAAAAATGTAACTGTCACCCATTCAGTTAATTTACTAGAAACCCGCCATAATGGAAAACTCTGCAGCCTGAATGGAATAGCCCCCTTACAACTGGGAAATTGCAACGTGGCAGGATGGGTCCTTGGCAACCCAGAATGTGACTTGTTGCTCACTGCTAAGTCGTGGTCTTACATAATAGAGACTTCAAATTCAGGAAATGGAACATGCTATCCCGGAGAATTTGCTGATTATGAGGAATTAAGGGAGCAGCTGAGTTCAGTTTCTTCATTTGAAAGGTTTGAAATTTTCCCAAAAGCAACCTCATGGCCAAATCATGAAACAACCAAAGGTACCACAATTGCATGCTCCCATTCTGGAGCCCGCAGTTTTTATCGAAACTTGCTATGGATAGTAAAGAAGGGAAACTCCTATCCCAAGCTCAGCAAGTCATACACAAACAACAAAGGGAAAGAAGTGCTTGTAATCTGGGGAGTGCACCACCCTCCGACTAACAACGACCAGCAAAGCCTCTATCAGAATGCTAATACATATGTTTCAGTTGGATCATCAAAATATTACCGAAGGTTCACACCAGAAATAACATCTAGACCTGAAGTCAGAGGACAAACAGGCAGAATGAATTATTATTGGACACTGTTAGATCAAGGAGACACCATAACTTTCGAAGCCACTGGGAATTTAATAGCACCATGGTATGCATTTGCGTTGAACAAAGGCTCTGGTTCTGGAATTATGATGTCGGATGCTCAGGTTCACAATTGTACTACAAAGTGCCAAACTCCTCATGGGGCCTTGAATAGTAATCTTCCTTTTCAGAACGTACACCCCATCACTATTGGAGGATGCCCCAAATATGTTAAAAGCACCCAACTAAGAATGGCAACAGGATTAAGGAACGTCCCCTCTATCCAATCCAGAGGACTTTTCGGAGCAATTGCTGGATTTATTGAAGGGGGATGGACAGGAATGATAGATGGATGGTATGGGTATCATCATCAAAATGAGCAGGGATCTGGTTACGCAGCTGATCAGAAAAGCACACAAATTGCAATTGATGGGATCAGTAACAAAGTGAACTCAGTAATTGAAAAAATGAACATTCAATTTACTTCAGTGGGCAAGGAATTCAATAACCTAGAGAAAAGGATTGAGAATTTGAATAAAAAGGTCGATGATGGATTTTTGGATGTTTGGACATATAATGCTGAATTGCTCATTTTACTCGAGAATGAAAGGACTTTAGATTTTCATGACTTTAACGTAAAAAATTTGTATGAAAGGGTCAAATCGCAATTGAGGAACAATGCCAAAGAAGTCGGGAATGGTTGTTTTGAGTTCTATCACAAATGTGATAATGAATGCATGGAGAGCGTAAAGAATGGCACATATAATTATCCCAAATATTCAGAAGAATCCAAATTGAATAGAGAGGAAATAGACGGTGTGAAACTAGAATCAATGGGAGTTCACCAGATTTTGGCGATCTACTCCACAGTCGCCAGTTCCCTGGTCTTGTTAGTCTCCCTGGGGGCAATCAGCTTCTGGATGTGCTCTAATGGGTCATTGCAATGCAGAATATGCATT---
>2003_AFR75935.1_2003_S_H1N1_England
ATGGAGGCAAAACTGTTTGTGTTATTTTGTACATTTACTGCATTGAAAGCTGATACTATCTGTGTAGGCTATCATGCTAACAACTCCACAGATACTGTTGACACAATACTGGAGAAAAATGTAACTGTCACCCATTCCGTTAATTTACTAGAAAGCAGCCATAATGGAAAACTCTGCAGCCTGAATGGAGTGGCCCCCTTACAACTGGGAAATTGCAACATAGCAGGATGGATCCTTGGCAACCCAGAATGTGACTTGTTGCTCACAGCGAATTCGTGGTCTTACATAATAGAGACTTCAAATTCAGGAAATGGAACATGCTATCCCGGAGAATTTGCTGATTATGAGGAATTAAGGGAGCAGTTGGGTTCAGTTTCTTCGTTTGAAAGGTTTGAAATTTTCCCAAAAGCAACATCATGGCCAAGTCATGAGACAAACAAAGGTACCACAGCAGCATGCTCCCACTCTGGAGCCCGCAGTTTTTATCGAAACTTGCTATGGATAGTAAAGAAGGGAAACTCCTATCCTAAACTCAGCAAATCATACACAAACAACAAGGGGAGAGAAGTGCTTGTAATCTGGGGAGTGCATCACCCTCCGACTGACAACGACCAACAAAGCCTCTATCAAAATGCTCATACATATGTTTCAGTTGGATCATCAAAATATTACCGAAGGTTCACACCAGAAGTAGCAGCTAGACCTAAAGTCAGAGGACAGGCAGGCAGAATGAATTATTATTGGACGCTGTTAGATCAAGGAGACACCATAACTTTTGAGGCCAATGGGAACTTAATAGCACCATGGTACGCATTCGCATTGAACAAGGGCCCTGGTTCTGGAATTATGATATCGGATGCTCAAGTTCACAATTGCACTACAAGGTGCCAAACTCCTCATGGGGCCTTGAATAGTAGTCTTCCTTTTCAGAACGTACATCCCATCACTATTGGAGAATGCCCCAAATATGTTAAAAGCACCCAACTAAGAATGGCGACAGGATTAAGGAACATCCCCTCTATTCAATCCAGAGGACTCTTCGGTGCAATCGCTGGATTCATTGAAGGGGGGTGGACTGGAATGATAGATGGATGGTATGGGTATCACCATCAGAATGAGCAGGGATCTGGTTACGCAGCTGATCAGAAAAGCACACAAATCGCAATTGACGGGATCAGTAACAAAGTAAACTCAGTAATTGAAAAAATGAACATCCAATTCACTTCAGTGGGCAAGGAATTCAATGATCTAGAGAAAAGGATTGAGAATTTGAATAAGAAAGTCGATGATGGATTTTTGGATGTTTGGACATATAATGCTGAGTTGCTCATTTTGCTCGAGAACGAAAGGACTCTAGATTTTCATGATTTTAACGTAAAAAATTTATATGAAAGGGTCAAATCGCAATTGAGGAACAATGCCAAAGAAATCGGGAATGGTTGTTTTGAGTTCTATCACAAATGTGATAACGAATGCATGGAGAGTGTAAAGAACGGCACATATAATTATCCCAAATACTCAGAAGAATCCAAACTGAATAGAGAGGAAATAGACGGTGTGAAACTAGAATCAATGGGAGTTCACCAGATTTTGGCGATCTACTCCACAGTCGCCAGTTCCCTGGTCTTGTTAGTCTCCCTGGGGGCAATCAGCTTCTGGATGTGTTCTAATGGGTCATTGCAATGCAGAATATGCATT---
>2004_AKJ81765.1_2004_S_H1N1_Spain
ATGGAAGCAAAATTGTTTGTATTATTCTGTGCATTCACTGCACTGAAAGCTGACACCATTTGTGTAGGCTATCATGCTAACAATTCCACAGACACTGTCGACACAATACTGGAGAAGAATGTGACTGTTACCCATTCAGTTAATTTACTAGAAAACAGCCACAATGGAAAACTCTGCAGCCTGAATGGAAAAGCCCCCTTACAACTGGGGAACTGCAACGTAGCAGGATGGATCCTTGGCAACCCAGAATGTGACTTGCTGCTCACAGCGAATTCGTGGTCTTACATAATAGAGACTTCAAATTCAAAAAATGGAGCATGCTATCCTGGAGAATTCGCTGATTATGAGGAATTAAGGGAGCAGCTGAGTACAGTTTCTTCATTTGAAAGATTTGAAATTTTCCCAAAAGCAACCTCATGGCCAAATCATGAGACAACCAAAGGTACCACAGTTTCATGCTCCCACTCTGGAGCCAACAGTTTTTATCGGAACTTGCTATGGATAGTAAAAAAGGGAAACTCCTATCCTAAGCTCAGCAAGTCATACACAAACAACAAAGGAAAAGAAGTGCTTGTAATCTGGGGAGTGCATCACCCTCCGACTGACAGTGATCAACAAACCCTCTACCAGAATAATCACACATATGTTTCAGTTGGATCATCAAAATACTACCAAAGGTTCACACCAGAAATAGTAGCCAGACCTAAAGTCAGAGGGCAAGCGGGCAGAATGAATTATTATTGGACACTATTAGATCAAGGAGACACCATAACCTTTGAAGCCACGGGGAATTTAATAGCACCATGGCATGCATTTGCATTGAATAAGGGCTCTAGTTCTGGAATTATGATGTCGGATGCTCATGTTCACAATTGCACTACAAAGTGCCAAACTCCTCATGGGGCTTTGAAAAGCAATCTTCCTTTTCAGAATGTACATCCCATCACTATTGGAGAATGCCCCAAATATGTTAAAAGCACCCAACTAAGAATGGCAACAGGATTAAGGAATATCCCCTCTATCCAATCCAGAGGACTTTTTGGGGCAATTGCCGGATTCATTGAAGGAGGATGGACAGGAATGATAGATGGATGGTATGGATATCACCATCAAAATGAGCAGGGATCTGGTTACGCAGCAGATCAGAAAAGTACACAAATCGCAATTGATGGGATCAGCAACAAAGTAAACTCAGTAATTGAAAAAATGAACATTCAATTTACTTCAGTGGGCAAGGAGTTCAATAATCTAGAGAAAAGGATTGAGAATTTGAATAAAAAGGTCGATGATGGATTTTTGGATGTATGGACATATAACGCTGAGTTACTCATTTTGCTCGAGAACGAAAGAACCCTAGATTTCCATGACTTTAACGTGAAAAATTTATATGAAAAGGTCAAATCACAACTGAGAAACAATGCAAAGGAAATCGGTAATGGCTGTTTTGAGTTCTATCACAAATGTGATAATGAATGCATGGAAAGCGTAAAGAATGGCACATATAATTATCCCAGATATTCAGAAGAATCCAAATTGAATAGAGAGGAAATAGACGGGGTGAAACTAGAATCAGTGGGAGTTCATCAGATTTTGGCGATCTACTCCACAGTCGCCAGTTCCCTGGTATTGCTAGTCTCCCTGGGGGCAATCAGCTTCTGGATGTGCTCTAATGGGTCATTGCAATGCAGAATATGCATT---
>2011_AKJ80864.1_2011_S_H1N1_Netherlands
ATGGAAGCAAAACTATTTGTACTATTCTGTGCATTCACTGCATTGAAAGCTGACACCATTTGTGTAGGCTACCATGCCAACAATTCCACAGACACTGTCGACACAATACTGGAGAAGAATGTGACTGTTACCCATTCAGTTAATTTACTAGAAAACAGCCATAATGGAAAACTCTGCAGCCTGAATGGAAAGGCCCCCTTACAACTGGGGAACTGCGATGTAGCAGGATGGATCCTTGGAAACCCAGAATGTGACTTGCTACTCACAGCAAATTCGTGGTCTTACATAATAGAGACTTCAAATTCAAGAAATGGAACATGCTACCCTGGAGAGTTCGCTGATTATGAGGAATTAAGGGAGCAGCTGAGTACAGTTTCTTCATTTGAAAGATTTGAAATTTTCCCAAAAGCAAACTCATGGCCAAATCATGAGACAACCAAAGGTACCACAGTTGCATGCTCCCACTCTGGAGCCAACAGTTTCTATCGGAACCTACTATGGATAGTAAAGAAGGGAAATTCCTATCCTAAGCTCAACAAGTCATACACAAACAACAAAAGGAAAGAAGTGCTCGTAATCTGGGGAGTGCATCACCCTCCGACTAACAGTGATCAACAAACCCTTTACCAGAATAATCACACATATGTTTCAGTTGGATCATCAAAATATTACCAAAGATTCACACCGGAAATAGTAGCCAGACCTAAAGTCAGAGAGCAAGCAGGCAGAATGAATTATTATTGGACACTGTTAGACCAAGGGGACACCATAACTTTTGAAGCCACTGGGAACTTAATAGCACCATGGTATGCATTTGCATTGAATAAGGGCTCTAATTCTGGAATTATGATGTCAGATGCTCCTGTTCACAATTGCACTACAAAGTGCCAAACTCCTAATGGAGCCTTGAAAAGCAATCTTCCCTTTCAGAATGTACATCCCATCACTATTGGAGAATGCCCCAAGTATGTTAAAAGCACCCAACTAAGAATGGCAACAGGATTAAGGAACATCCCATCTGTTCAATCCAGAGGACTTTTTGGAGCAATTGCCGGGTTCATTGAAGGAGGATGGACAGGAATGATAGATGGATGGTATGGGTATCACCATCAAAATGAGCAGGGATCTGGTTACGCAGCAGATCAGAAAAGCACACAAATCGCAATTGATGGGATCAGTAACAAAGTAAACTCAGTAATTGAAAAAATGAATATTCAATTTACTTCGGTGGGCAAGGAGTTCAATGATCTAGAGAAAAGGATTGAGAATTTGAATAAAAAGGTTGATGATGGGTTTTTGGATGTATGGACATATAACGCTGAGTTACTCATTTTGCTAGAGAACGAAAGGACCCTAGATTTCCATGACTTTAACGTGAAAAACTTATATGAAAAGGTCAAATCACAACTGAGAAACAATGCCAAGGAAATAGGTAATGGCTGTTTTGAGTTCTATCACAAGTGTGATAATGAATGCATGGAAAGCGTAAAGAATGGCACATATAATTATCCCAAGTATTCAGAAGAATCCAAATTGAATAGGGAGGAAATAGACGGCGTAAAACTAGAAACAATGGGAGTTCATCAGATTTTGGCGATCTACTCCACTGTCGCCAGTTCCCTAGTGTTGTTAGTCTCCCTGGGGGCAATCAGTTTCTGGATGTGCTCTAATGGGTCATTGCAATGCAGAGTATGCATT---
>2001_GQ229285.1_2001_S_H1N1_HongKong(2)
ATGGAAGCAAAACTGTTTGTATTATTCTGTGCATTCACTGCACTGAAAGCTGACACCATTTGTGTAGGCTACCATGCTAACAATTCCACAGACACTGTCGACACAATACTGGAGAAAAATGTGACTGTTACCCATTCAGTTAATTTACTAGAAAACAGCCATAATGGAAAACTCTGCAGCCTGAATGGAAAGATCCCCTTACAACTGGGGAACTGCAACGTAGCAGGATGGATCCTTGGCAACCCAGAATGTGACTTGCTGCTCACAGCGAATTCGTGGTCTTACATAATAGAGACTTCAAATTCAAAAAATGGAGCATGCTACCCCGGAGAATTCGCTGATTATGAAGAGTTAAGGGAGCAGCTGAGTACAGTTTCTTCATTTGAAAGATTTGAAATTTTCCCAAAAGCAACCTCATGGCCAAATCATGATACAACCAGAGGTACCACAGTTGCATGCTCCCACTCTGGAGCCAACAGTTTTTATCGGAACTTACTATGGATAGTAAAGAAAGGAAACTCCTATCCTAAGCTCAGCAAGTCATACACAAACAATAAGGGAAAGGAAGTGCTTGTAATTTGGGGAGTGCACCACCCTCCGACCGACAGTGACCAACAAACCCTCTACCAGAATAATCATACATATGTTTCAGTTGGATCATCAAAATACTACCAAAGGTTCACACCAGAAATAGTAGCAAGACCTAAAGTCAGAGAACAAGCAGGCAGAATAAATTATTACTGGACACTGTTAGATCAAGGGGACACCATAACTTTTGAAGCCACTGGGAATTTAATAGCACCATGGCACGCATTTGCATTGAAAAAAGGCTCTAGTTCTGGAATTATGATGTCGGATGCTCAGGTCCACAATTGCACTACAAAGTGCCAAACTCCTCATGGGGCCTTGAAAAGCAATCTTCCTTTTCAGAATGTACATCCCGTCACTATTGGAGAATGCCCCAAATATGTTAAAAGCACCCAACTAAGAATGGCAACAGGATTAAGGAATATCCCCTCTATTCAATCCAGAGGACTTTTTGGGGCAATTGCCGGATTCATTGAAGGAGGATGGACAGGAATGATAGATGGATGGTATGGATATCACCATCAAAATGAGCAGGGATCTGGTTACGCAGCAGATCAGAAAAGCACACAAATCGCAATTGATGGGATCAGCAACAAAGTGAACTCAGTAATTGAAAAAATGAACATTCAATTTACTTCAGTGGGCAAGGAGTTCAATGATCTAGAGAAAAGGATTGAGAATTTGAATAAGAAGGTCGATGATGGGTTTTTGGATGTATGGACATATAACGCTGAGTTGCTCATTTTACTCGAGAACGAAAGGACTCTAGATTTCCATGACTTTAACGTAAAAAATTTATATGAAAAGGTCAAATCACAACTGAGGAACAATGCCAAGGAAATCGGAAATGGCTGTTTTGAGTTCTATCACAAATGTGATAATGAATGCATGGAAAGCGTAAAGAATGGCACATATAATTATCCCAAATATTCAGAAGAATCCAAGTTGAATAGGGAGGAAATAGATGGTGTGAAACTAGAATCAATGGGAATTCACCAGATTTTGGCGATCTACTCCACAGTCGCCAGTTCCCTGGTCTTGTTAGTCTCCCTGGGGGCAATCAGCTTCTGGATGTGTTCTAATGGGTCATTGCAATGCAGAGTATGCATT---
>2003_CY085534.2_2003_S_H1N1_HongKong(2)
ATGGAAGCAAAACTGTTTGTATTATTCTGTGCATTCACTGCACTGAAAGCTGACACCATTTGTGTAGGCTACCATGCTAACAATTCCACAGACACTGTCGACACAATACTGGAGAAAAATGTGACTGTTACCCATTCAGTTAATTTACTAGAAAACAGCCATAATGGAAAACTCTGCAGCCTGAATGGAAAGATCCCCTTACAACTGGGGAACTGCAACGTAGCAGGATGGATCCTTGGCAACCCAGAATGTGACTTGCTGCTCACAGCTAATTCGTGGTCTTACATAATAGAGACTTCAAATTCAAAAAATGGAGCATGCTACCCCGGAGAATTCGCTGATTATGAAGAGTTAAGGGAGCAGCTGAGTACAGTTTCTTCATTTGAAAGATTTGAAATTTTCCCAAAAGCAACCTCATGGCCAAACCATGATACAACCAGAGGCACCACAGTTGCATGCTCCCACTCTGGAGCCAACAGTTTTTATCGGAACTTACTATGGATAGTAAAGAAAGGAAACTCCTATCCTAAACTCAGCAAGTCATACACAAACAATAAGGGAAAGGAAGTGCTTGTAATTTGGGGAGTGCACCACCCTCCGACCGACAGTGACCAACAAACCCTCTACCAGAATAATCATACATATGTTTCAGTTGGATCATCAAAATACTACCAAAGGTTCACACCAGAAATAGTAGCAAGACCTAAAGTCAGAGAACAAGCAGGCAGAATAAATTATTACTGGACACTGTTAGATCAAGGGGACACCATAACTTTTGAAGCCACCGGAAATTTAATAGCACCATGGCACGCATTTGCATTGAAAAAAGGCTCTAGTTCTGGAATTATGATGTCGGATGCTCAGGTCCACAATTGCACTACAAAATGCCAAACTCCTCATGGGGCCCTGAAAAGCAATCTTCCTTTTCAGAATGTACATCCCGTTACTATTGGAGAATGCCCCAAATATGTTAAAAGCACCCGACTAAGAATGGCAACAGGATTAAGGAATATCCCCTCTATTCAATCCAGAGGACTTTTTGGGGCAATTGCCGGATTCATTGAAGGAGGATGGACAGGAATGATAGATGGATGGTATGGATATCACCATCAAAATGAGCAGGGATCTGGTTACGCAGCAGATCAGAAAAGCACACAAGTCGCAATTGATGGGATCAGCAACAAAGTGAACTCAGTAATTGAAAAAATGAACATTCAATTTACTTCAGTGGGCAAGGAGTTCAATGGTCTAGAGAAAAGGATGGAAAATTTGAATAAGAAGGTCGATGATGGGTTTTTGGATGTATGGACATATAACGCTGAGTTGCTCATTTTACTCGAGAACGAAAGGACTCTAGATTTCCATGACTTTAACGTAAAAAACTTATATGAAAAGGTCAAATCACAACTGAGGAACAATGCCAAGGAAATCGGAAATGGCTGCTTTGAGTTCTATCATAAATGTGATAATGAATGCATGGAAAGCGTAAAGAATGGCACATATAATTATCCCAAATATTCAGAAGAATCCAAGTTGAATAGGGAGGAGATAGATGGTGTGAAACTAGAATCAATGGGAATTCACCAGATTTTGGCGATCTACTCCACAGTCGCCAGTTCCCTGGTCTTGTTAGTCTCCCTGGGGGCAATCAGCTTCTGGATGTGTTCTAATGGGTCATTGCAATGCAGAGTATGCATT---
>2004_CY085646.1_2004_S_H1N1_HongKong
ATGGAAGCAAAACTGTTGGTATTATTCTGTGCATTCACTGCATTGAAAGCTGACACCATTTGTGTAGGCTACCATGCTAACAATTCCACGGACACTGTCGACACAATACTGGAGAAAAATGTGACTGTTACCCATTCAGTTAATTTACTAGAAAACAGCCATAATGGAAAACTCTGCAGCCTGAATGGAAAGATCCCCTTACAACTGGGGAACTGCAACATAGCAGGATGGATCCTTGGCAACCCAGAATGTGACTTGCTGCTCACAGCGAATTCGTGGTCTTACATAATAGAGACTTCAAATTCAAAAAATGGAGCATGCTACCCCGGAGAATTCGCTGATTATGAAGAGTTAAGGGAGCAGCTGAGTACAGTTTCTTCATTTGAAAGATTTGAAATTTTCCCAAAAGCAACCTCATGGCCAAACCATGATACAACCAGAGGTACCACAGTTGCATGCTCCCACTCTGGAGCCAACAGCTTTTATCGGAACTTACTATGGATAGTAAAGAAAGGAAACTCCTATCCTAAGCTCAGCAAGTCATACACAAACAATAAGGGAAAGGAAGTGCTTGTAATTTGGGGAGTGCACCACCCTCCGACCGACAGTGACCAACAAACCCTCTACCAGAATAATCATACATATGTTTCAGTTGGATCATCAAAATACTACCAAAGGTTCACACCAGAAATAGTAGCAAGACCTAAAGTCAGAGAACAAGCAGGCAGAATAAATTATCACTGGACACTGTTAGATCAAGGGGACACCATAACTTTTGAAGCCACTGGGAATTTAATAGCACCATGGCACGCATTTGCATTGAAAAAAGGCTCTAGTTCTGGAATTATGATGTCGGATGCTCAGGTTCACAATTGCACTACAAAGTGCCAAACTCCTCATGGGGCCTTGAAAAGCAATCTTCCTTTTCAGAATGTACATCCCGTCACCATTGGAGAATGCCCCAAATATGTTAAAAGCACCCAACTAAGAATGGCTACAGGATTAAGGAATATCCCCTCTATTCAATCCAGAGGACTTTTTGGGGCAATTGCCGGATTCATTGAAGGAGGATGGACAGGAATGATAGATGGATGGTATGGATATCACCATCAAAATGAGCAGGGATCTGGTTACGCAGCAGATCAGAAAAGCACACAAATTGCAATTGATGGGATCAGCAACAAAGTGAACTCAGTAATTGAAAAAATGAACATTCAATTTACTTCAGTGGGCAAGGAGTTCAACAGCCTAGAGAAAAGGATGGAGAATTTGAATAAGAAGGTTGATGATGGGTTTTTGGATGTATGGACATATAACGCTGAGTTGCTCATTTTACTCGAGAACGAAAGGACTCTAGATTTCCATGACTTTAACGTAAAGAATTTATATGAAAAGGTCAAATCACAACTGAGGAACAATGCCAAGGAAATCGGAAATGGATGCTTTGAGTTCTATCACAAATGTGATAATGAATGCATGGAAAGCGTAAAGAATGGCACATATAATTATCCCAAATATTCAGAAGAATCCAAGTTGAATAGGGAGGAAATAGATGGTGTGAAACTAGAATCAATGGGAATTCACCAGATTTTGGCGATCTACTCCACAGTCGCCAGTTCCCTGGTCTTGTTAGTCTCCCTGGGGGCAATCAGCTTCTGGATGTGTTCCAATGGGTCATTGCAATGCAGAGTATGCATT---
>2009_CY085894.1_2009_S_H1N1_HongKong
ATGGAAGCAAAACTGTTTGTATTATTCTGTGCATTCACTGCACTGAAAGCTGACACCATTTGTGTAGGCTACCATGCTAACAATTCCACAGACACTGTCGACACAATACTGGAGAAAAATGTGACTGTTACCCATTCAGTTAATTTACTGGAAAACAGCCATAATGGGAAACTCTGCAGCCTGAATGGAAAGATCCCCTTACAATTGGGGAACTGCAACGTAGCAGGATGGATCCTTGGCAACCCAAAATGTGACTTGCTGCTCACAGCGAATTCGTGGTCTTACATAATAGAGACTTCAAATTCAAAGAATGGAGCATGCTACCCCGGAGAATTCGCTGATTATGAAGAGTTAAAGGAGCAGCTGAGTACAGTTTCTTCATTTGAAAGATTTGAAATTTTCCCAAAGGCAACCTCATGGCCAAACCATGATACAACCAGAGGTACCACAGTTGCATGCTCCCACTCTGGAGCCAACAGTTTTTATCGGAATTTACTATGGATAGTGAAAAAAGGAAACTCCTATCCTAAGCTCAGCAAGTCATACACAAACAATAAGGGAAAGGAAGTGCTTGTAATTTGGGGAGTGCACCACCCTCCTACCGATAGTGACCAACAAACCCTCTACCAGAATAATCATACATATGTTTCAGTTGGATCATCAAAATACTACAAAAGGTTCACACCAGAAATAGTAGCAAGACCTAAAGTCAGAGAACAAGCAGGCAGAATGAATTATTACTGGACAATGTTAGATCAAGGGGACACCATAACTTTTGAAGCCACTGGGAATTTAATAGCACCATGGCACGCATTTGCATTGAAAAAAGGCTCTAGTTCTGGAATTATGATGTCGGATGCTCAGGTTCACAATTGCACTACAAAGTGCCAAACTCCCCATGGGGCCTTGAAAAGCAATCTTCCTTTTCAGAATGTACATCCCGTCACTATTGGAGAATGCCCCAAATATGTTAAAAGCACCCAACTGAGAATGGCAACAGGACTAAGGAATATCCCCTCTATTCAATCCAGAGGACTTTTCGGGGCAATTGCCGGATTCATTGAAGGAGGATGGACAGGAATGGTAGATGGATGGTATGGATATCACCATCAAAATGAGCAGGGATCTGGTTACGCAGCAGATCAGAAAAGCACACAAATCGCAATTGATGGGATCAGCAACAAAGTGAACTCAGTAATTGAAAAAATGAACATCCAATTTACTTCAGTGGGCAAGGAGTTCAATAGTCTAGAGAAAAGGATGGAAAATTTGAATAAGAAGGTTGATGATGGGTTTTTGGATGTATGGACATATAACGCTGAGTTGCTCATTTTACTCGAGAATGAAAGGACTCTAGATTTCCATGACCTTAACGTAAAAAATTTATATGAAAAGGTCAAATCACAACTAAGGAACAATGCCAAGGAAATCGGAAATGGCTGCTTTGAGTTCTATCACAAATGTGATAATGAGTGCATGGAAAGCGTAAAGAATGGCACGTACAACTATCCCAAATATTCAGAAGAATCCAAGTTGAATAGGGAGGAAATAGATGGTGTGAAACTAGAATCAATGGGAATTCATCAGATTTTGGCGATCTACTCCACAGTCGCCAGTTCCCTGGTCTTATTAGTCTCCCTGGGGGCAATCAGCTTCTGGATGTGTTCTAATGGGTCATTGCAATGCAGAGTATGCATT---
>2010_CY061821.1_2010_S_H1N1_HongKong
ATGGAAGCAAAACTGTTTGTATTATTCTGTGCATTCACTGCACTGAAAGCTGACACCATTTGTGTAGGCTATCATGCTAACAATTCCACAGACACTGTCGACACAATACTGGAGAAAAATGTGACTGTTACCCATTCAGTTAATTTACTGGAAAACAGCCATAATGGAAAACTCTGCAGCCTGAATGGAAAGATCCCCTTACAACTGGGGAACTGCAACGTAGCAGGATGGATCCTTGGCAACCCAAAATGTGACTTGCTGCTCACAGCGAATTCGTGGTCTTACGTAATAGAGACTTCAAATTCAAAAAACGGAGCATGCTACCCCGGAGAATTCGCTGATTATGAAGAGTTGAAGGAGCAGCTGAGTACAGTTTCTTCATTTGAAAGATTTGAAATTTTCCCAAAGGCAACCTCATGGCCAAATCATGATACAACCAGAGGTACCACAGTTGCATGCTCCCACTCTGGAGCCAACAGTTTTTATCGGAATTTACTATGGATAGTAAAGAAAGGAAACTCCTATCCTAAGCTCAGCAAGTCATACACAAACAATAAGGGAAAGGAAGTGCTTATAATTTGGGGAGTGCACCACCCTCCGACCGACAGTGACCAACAAACCCTCTACCAGAATAATCATACATATGTTTCAGTTGAATCATCAAAATACTACAAAAGGTTCACACCAGAAATAGTAGCAAGACCTAAAGTCAGAGAACAAGCAGGCAGAATGAATTATTACTGGACATTGTTAGATCAAGAGGACACCATAACTTTTGAAGCCACTGGGAATTTAATAGCACCATGGCACGCATTTGCATTGAAAAGGGGCTCTAGTTCTGGAATTATGATGTCGGATGCTCAGGTTCACAATTGCACTACAAAGTGCCAAACTCCCCAGGGGGCCTTGAAAAGCAATCTTCCTTTTCAGAATGTACATCCCGTTACTATTGGAGAATGCCCCAAATATGTTAAAAGCACCCAACTGAGAATGGCAACAGGATTAAGGAATATCCCCTCTATCCAATCCAGAGGGCTTTTCGGGGCAATTGCCGGATTCATTGAAGGAGGATGGACAGGAATGATAGATGGATGGTATGGATATCACCATCAAAATGAGCAGGGCTCTGGTTACGCAGCAGATCAGAAAAGCACACAAATCGCAATTGATGGGATCAGCAACAAAGTGAACTCAGTAATTGAAAAAATGAACATTCAATTTACTTCAGTGGGCAAGGAGTTCAATAGTCTAGAGAAAAGGATGGAAAATTTGAATAAAAAGGTTGATGATGGGTTTTTGGATGTATGGACATATAACGCTGAGTTGCTCATTTTACTCGAGAATGAAAGGACTCTAGATTTCCATGATCTTAACGTAAAAAATTTATATGAAAAGGTCAAATCACAACTAAGGAACAATGCCAAGGAAATCGGAAATGGCTGCTTTGAGTTCTATCACAAATGTGATAATGAGTGCATGGAAAGCGTAAAGAATGGCACCTACAATTATCCCAAATATTCAGAAGAATCCAAGTTGAATAGGGAGAAAATAGATGGTGTGAAACTAGAATCAATGGGAATTCACCAGATTTTGGCGATCTACTCCACAGTCGCCAGTTCCCTGGTCTTATTAGTCTCCCTGGGGGCAATCAGCTTCTGGATGTGTTCTAATGGATCATTGCAATGCAGAGTATGCATT---
>2010_KM029495.1_2010_S_H1N1_HongKong(2)
ATGGAAGCAAAACTGTTTGTACTATTCTGTACATTCACTGCACTGAAAGCTGACACCATTTGTGTGGGCTACCATGCTAACAATTCCACAGACACTGTCGACACAATACTAGAGAAAAATGTGACTGTTACCCATTCAGTTAACCTACTGGAAAACACCCATAATGGAAAACTCTGCAGCCTGAATGGAAAGATCCCCTTACAACTGGGGAACTGCAACGTGGCAGGATGGATCCTTGGCAACCCAAAATGTGACTTGCTGCTCACAGCGAATTCGTGGTCTTACATAATAGAGACTTCAAATTCAAAAAATGGAGCATGCTACCCCGGAGAATTCGCTGATTATGAAGAGTTAAAGGAGCAGCTGAGTACAGTCTCTTCATTTGAAAGATTTGAAATTTTCCCAAAGGCAACCTCATGGCCAAACCATGATACAACCAGAGGTACCACAGTTGCATGCTCCCACTCTGGAGCCAACAATTTTTATCGGAATTTACTATGGATAGTAAAGAAAGGAAACTCCTATCCTAAGCTCAGCAAATCATACACAAACAATAGGGGAAAGGAAGTGCTTGTAATTTGGGGAGTGCACCACCCTCCGACCGACAGTGACCAACAAACCCTCTACCAGAATAATCATACGTATGTTTCAGTTGGATCATCAAAATACTACAAAAGGTTCACACCAGAAATAGTAGCAAGACCTAAAGTCAGAGAACAAGCAGGCAGAATGAATTATTACTGGACACTGTTAGATCAAGGGGACACCATAACTTTTGAAGCCACTGGGAATTTAATAGCACCATGGCACGCATTTGCATTGAAAAAAGGCTCTAGTTCTGGAATTATAATGTCGGATGCTCAGGTTCACAATTGCACTACAAAGTGCCAAACTCCCCATGGGGCCTTGAAAAGCAATCTTCCTTTTCAGAATGTACATCCCGTCACTATTGGAGAATGCCCCAAATATGTTAAAAGCACCCAATTGAGAATGGCAACAGGATTAAGGAACATCCCCTCTATTCAATCCAGAGGACTTTTCGGAGCAATTGCCGGATTCATTGAAGGAGGATGGACAGGAATGATAGATGGATGGTATGGGTATCACCATCAAAATGAGCAGGGATCTGGTTACGCAGCAGATCAGAAAAGCACACAAATCGCAATTGATGGGATCAGCAACAAAGTGAACTCAGTAATTGAAAAAATGAACATTCAATTTACTTCAGTGGGCAAGGAGTTCAATAGTCTAGAGAAAAGAATGGAAAATTTGAATAAGAAGGTTGATGATGGGTTTTTGGATGTTTGGACATATAACGCTGAGTTGCTCATTTTACTCGAGAACGAAAGGACTCTAGATTTCCATGACCTTAACGTAAAAAATTTATATGAAAAGGTCAAATCACAACTGAGGAACAATGCCAAGGAAATCGGAAATGGTTGCTTTGAGTTCTATCACAAGTGTGATAATGAGTGCATGGAAAGCGTAAAGAATGGCACATACAATTATCCCAAATACTCAGAAGAATCCAAGTTGAATAGGGAGGAAATAGATGGTGTGAAACTAGAGTCAATGGGAATTCACCAGATTTTGGCGATCTACTCCACAGTCGCCAGTTCCCTAGTCTTATTAGTCTCCCTGGGGGCAATCAGCTTCTGGATGTGTTCTAATGGGTCATTGCAATGCAGAATATGCATT---
>2012_KM029047.1_2012_S_H1N1_HongKong
ATGGAAGCAAAACTATTTGTATTATTCTGTGCATTCACTGCACTGAAAGCTGACACCATTTGTGTAGGCTACCATGCCAACAATTCCACAGACACTGTCGACACAATACTGGAGAAAAATGTGACTGTTACCCATTCAGTTAATTTACTGGAAAACAGCCATAATGGGAAACTCTGCAGCCTGAATGGAAAGACCCCCTTACAACTGGGGAGCTGCAACGTAGCAGGATGGATCCTTGGCAACCCAAAATGTGACTTACTGCTCACAGCAAATTCGTGGTCTTACATAATAGAGACTTCAAATTCAAAAAATGGAGCATGCTACCCCGGAGAATTCGCTGATTATGAAGAGTTAAAGGAGCAGTTGAGCACAGTTTCTTCATTTGAAAGATTTGAAATTTTCCCAAAGGCAACCTCATGGCCAAACCATGATACAACCAGAGGTACCACAGTTGCATGCTCCCACTCTGGAGCCAACAGTTTTTATCGGAATTTACTATGGATAGTAAAGAAAGGAAACTCCTATCCTAAGCTCAGCAAGTCATACACAAACAATAAGGGAAAGGAAGTGCTTGTAATTTGGGGAGTGCACCACCCTCCAACCGACAGTGACCAACAAACCCTCTACCAGAATAATCATACATATGTTTCAGTTGGATCATCAAAATATTACAAAAGGTTCACACCAGAAATAGTAGCAAGACCTAAAGTCAGAGAACAAGCAGGCAGAATGAATTATTACTGGACACTGTTAGATCAAGGGGACACCATAACTTTTGAAGCCACTGGGAATTTAATAGCACCATGGCACGCATTTGCATTGAAAAAAGGCTCTAGTTCCGGAATTATGATGTCGGATGCTCAGGTTCACAATTGCACTACAAAGTGCCAAACTCCCCATGGGGCCCTGAAAGGCAATCTTCCTTTTCAGAATGTACATCCCGTCACTATTGGAGAATGCCCCAAATATGTTAAAAGCACCCAACTGAGAATGGCAACAGGACTAAGGAATATACCCTCTATTCAATCCAGAGGACTTTTCGGGGCAATTGCCGGATTCATTGAAGGAGGATGGACAGGAATGGTAGATGGATGGTATGGATACCACCATCAAAATGAGCAGGGATCTGGTTACGCAGCAGATCAGAAGAGCACACAAATTGCAATTGATGGAATAAGCAACAAAGTGAACTCAGTAATTGAAAAAATGAACATTCAATTTACTTCAGTGGGCAAGGAGTTCAATAGTCTAGAGAAAAGGATGGAAAATTTGAATAAGAAGGTTGATGATGGGTTTTTAGATGTATGGACATATAATGCTGAGTTGCTCATTCTACTCGAGAATGAAAGGACTCTAGATTTCCATGACCTTAACGTAAAAAATTTATATGAAAAGGTCAAATCACAACTAAGGAACAATGCCAAGGAAATCGGAAATGGCTGCTTTGAGTTCTATCACAAATGTGATAATGAGTGCATGGAAAGCGTAAAGAATGGCACATACAATTATCCCAAATATTCAGAGGAATCCAAGTTGAATAGGGAGGAAATAGATGGTGTGAAACTAGAATCAATGGGAATTCACCAGATTTTGGCGATCTACTCCACAGTCGCCAGTTCCCTGGTCTTATTAGTCTCCCTGGGGGCTATCAGCTTCTGGATGTGTTCTAATGGGTCATTGCAATGCAGAGTATGCATT---
>2011_F820277.1_2011_S_H1N1_Jiangsu
ATGGAAGCCAAACTATTTGTATTATTCTGTGCATTCACTGCACTGAAAGCTGACACCATTTGTGTAGGCTACCATGCCAACAATTCCACAGACACTGTCGACACAATACTGGAGAAAAATGTGACTGTTACCCATTCAGTTAATTTACTGGAAAACAGCCATAATGGAAAACTCTGCAGCCTGAATGGAAAGATCCCCTTACAACTGGGGAACTGCAACGTAGCAGGATGGATCCTTGGCAACCCAAAATGTGACTTACTGCTCACAGCAAATTCGTGGTCTTACATAATAGAGACTTCAAATTCAAAAGATGGAGCATGCTACCCCGGAGAATTCGCTGATTATGAAGAGTTAAAGGAGCAGTTGAGTACAGTTTCTTCATTTGAAAGATTTGAAATTTTCCCAAAGGCAACCTCATGGCCAAACCATGACACAACCAGAGGTACCACAGTTGCATGCTCCCACTCTGGAGCCAACAGTTTTTATCGGAATTTACTATGGATAGTAAAGAAAGGAAACTCCTATCCTAAGCTCAGCAAGTCATACACAAACAATAAGGGAAAGGAAGTGCTTGTAATTTGGGGAGTGCACCACCCTCCGACCGACAGTGACCAACAAACCCTCTACCAGAATAATCATACATATGTTTCAGTTGGATCATCAAAATACTACAAAAGGTTCACACCAGAAATAGTAGCAAGACCTAAAGTCAGGGAACAAGCAGGCAGAATGAATTATTACTGGACACTGTTAGATCAAGGGGACACCATAACTTTTGAAGCCACTGGGAATTTAATAGCACCATGGCACGCATTTGCATTGAAAAAAGGCTCTAGTTCTGGAATTATGATGTCGGATGCTCAGGTTCACAATTGCACTACAAAGTGCCAAACTCCCCATGGGGCCTTGAAAGGCAATCTTCCATTTCAGAATGTACATCCCGTCACTATTGGAGAATGCCCCAAATATGTTAAAAGCACCCAACTGAGAATGGCAACAGGACTAAGGAATATACCCTCTATTCAATCCAGAGGACTTTTCGGGGCAATTGCCGGATTCATTGAAGGAGGATGGACAGGAATGGTAGATGGATGGTATGGATACCACCATCAAAATGAGCAGGGATCTGGTTACGCAGCAGATCAGAAGAGCACACAAATTGCAATTGATGGAATAAGCAACAAAGTGAACTCAGTAATTGAAAAAATGAACATTCAATTTACTTCAGTGGGCAAGGAGTTCAATAGTCTAGAGAAAAGGATGGAAAATTTGAATAAGAAGGTTGATGATGGGTTTTTGGATGTATGGACATATAACGCTGAGTTGCTCATTCTACTCGAGAATGAAAGGACTCTAGATTTCCATGACCTTAACGTAAAAAATTTATATGAAAAGGTCAAATCACAACTAAGGAACAATGCCAAGGAAATCGGAAATGGCTGCTTTGAGTTCTATCACAAATGTGATAATGAGTGCATGGAAAGCGTAAAGAATGGCACATACAATTATCCCAAATATTCAGAAGAATCCAAGTTGAATAGGGAGGAAATAGATGGTGTGAAACTAGAATCAATGGGAATTCACCAGATTTTGGCGATCTACTCCACAGTCGCCAGTTCCCTGGTCTTATTAGTCTCCCTGGGGGCAATCAGCTTCTGGATGTGTTCTAATGGGTCATTGCAATGCAGAGTATGCATT---
>2013_KP404212.1_2013_S_H1N1_Guangdong
ATGGAAGCAAAATTATTTATATTATTCTGTACATTCACTGCACTAAAAGCTGACACCATTTGTGTAGGCTACCATGCCAACAATTCCACAGACACTGTCGACACAATACTGGAGAAAAATGTGACTGTTACCCATTCAGTTAATTTACTGGAAAACAGCCATAATGGGAAACTCTGCAGCCTGAATGGAAAGATCCCCTTACAACTGGGGAACTGCAACGTAGCAGGATGGATCCTTGGCAACCCAAAATGTGACTTGCTGCTCACAGCGAATTCGTGGTCTTACATAATAGAGACTTCAAATTCAAAAAATGGAGCATGCTACCCCGGAGAATTCGCTGATTATGAAGAGTTAAAGGAGCAACTGAGTACAGTTTCTTCATTTGAAAGATTTGAAATTTTCCCAAAGGCAACCTCATGGCCAAACCATGATACCACCAGAGGTACCACAATTGCATGCTCCCACTCTGGAGCCAACAGCTTTTATCGGAATTTACTATGGATAGTGAAGAAAGGAAACTCCTATCCTAAGCTCAGCAAGTCATACACAAACAATAAGGGAAAGGAAGTGCTTGTAATTTGGGGAGTGCACCACCCTCCGACCGACAGTGACCAACAAACCCTCTACCAGAATAATCATACATATGTTTCAGTTGGATCATCAAAATACTACAAAAGGTTCACACCAGAAATAGTAGCAAGACCTAAAGTCAGAGGACAAGCAGGCAGAATGAATTATTACTGGACACTGTTAGATCAAGGGGACACCATAACTTTTGAAGCCACTGGGAATTTAATAGCACCATGGCACGCATTTGCATTGAAAAAAGGCTCTAGTTCTGGAATTATGAGGTCGGATGCTCAGGTTCACAATTGCACTACAAAGTGCCAAACTCCCCATGGGGCCTTGAAAGGCAATCTTCCTTTTCAGAATGTACATCCCGTTACTATTGGAGAATGCCCCAAATATGTTAAAAGCACCCAACTGAGAATGGCAACAGGACTAAGGAATATCCCCTCTATTCAATCCAGAGGACTTTTCGGGGCAATTGCCGGATTCATTGAAGGAGGATGGACAGGAATGGTAGATGGATGGTATGGATATCACCATCGAAATGAGCAGGGATCTGGTTACGCAGCAGATCAGAAAAGCACACAAATTGCAATTGATGGGATAAGTAACAAAGTGAACTCAGTGATTGAAAAAATGAACATTCAATTTACTTCAGTAGGCAAGGAGTTCAATAGTCTAGAGAAAAGGATGGAAAATTTGAATAAGAAGGTTGATGATGGGTTTTTGGATGTATGGACATATAACGCTGAGTTGCTCATTTTACTCGAGAATGAAAGGACCCTAGATTTCCATGACCTTAACGTAAAAAATTTATATGAAAAGGTCAAATCACAACTAAGGAACAATGCCAAGGAAATCGGAAATGGCTGCTTTGAGTTCTATCACAAATGTGATAATGAGTGCATGGAAAGCGTAAAGAATGGCACATACAATTATCCCAAATATTCAGAAGAATCCAAGTTAAATAGGGAGGAAATAGATGGTGTGAAACTAGAGTCAATGGGAATTCACCAGATTTTGGCGATCTACTCCACAGTCGCCAGTTCCCTGGTCTTATTAGTCTCCCTGGGGGCAATCAGCTTCTGGATGTGTTCTAATGGGTCATTGCAATGCAGAATATGCATT---
>1971_CY022413.1_1971_S_H1N1_Wisconsin
ATGAAGGCAATACTATTAGTCTTGTTATGTACATTTGAAGCCACAAATGCAGACACACTATGTATAGGTTATCATGCAAATAACTCAACTGACACTGTTGATACAGTACTAGAGAAGAATGTAACAGTAACACACTCTGTTAATCTGCTTGAAGACAGACATAACGGGAAACTATGTAAACTAGGGGGGATAGCCCCATTACACCTGGGTAAATGTAACATTGCCGGATGGCTTTTGGGAAACCCAGAATGTGAATTACTATTCACAGTAAGCTCATGGTCTTACATTGTGGAAACATCGAACTCAGACAATGGGACATGTTACCCAGGAGATTTCATCAATTATGAAGAGCTGAGAGAGCAGTTGAGCTCAGTGTCATCATTTGAAAGATTCGAGATATTCCCCAGGACAAGTTCGTGGCCCAATCATGAAACAAACAGAGGTGTGACGGCAGCATGCCCTTATGCTGGAGCAAACAGCTTCTACAGAAATTTAATATGGCTGGTGAAAAAAGGAAATTCATACCCAAAGCTCAGCAAATCCTATGTTAACAATAAAGGGAAGGAAGTCCTTGTGCTATGGGGTATTCATCATCCGCCTACCAGTACTGATCAACAAAGTCTCTACCAGAATGCAGATGCCTATGTTTTTGTAGGGTCATCAAAATATAACAGGAAGTTCAAGCCAGAAATAGCAGCGAGACCCAAGGTGAGAGGTCAAGCAGGGAGGATGAACTATTACTGGACATTAATAGAACCTGGAGACACAATAACATTCGAGGCAACTGGAAATCTAGTGGTACCAAGATATGCTTTCGCAATGAACAGAGGTTCTGGATCTGGTATCATAATTTCGGATGCACCAGTTCATGATTGTAACACGAAGTGTCAAACACCCAAGGGTGCAATAAACACCAGCCTCCCCTTTCAGAATATACATCCAGTCACAATTGGAGAATGTCCAAAATATGTCAAAAGCACAAAATTGAGAATGGCTACAGGACTAAGGAATATCCCGTCTATTCAATCTAGAGGTCTGTTTGGAGCCATTGCTGGTTTTATTGAGGGGGGATGGACAGGAATGATAGATGGATGGTATGGTTATCACCATCAGAATGGGCAGGGATCAGGATATGCAGCGGACCAAAAGAGCACACAAAATGCCATTGACGGGATCACTAACAAAGTAAATTCTGTTATTGAAAAGATGAACACGCAATTCACAGCAGTGGGTAAAGAATTCAACAACCTGGAAAAAAGAATAGAGAATTTAAACAAAAAAGTTGATGATGGTTTTCTGGATGTTTGGACATATAATGCCGAACTGTTGGTTCTATTGGAAAATGAAAGAACTCTGGATTTCCACGACTCGAATGTAAAGAACCTGTATGAGAAAGTAAGAAGCCAGCTAAGAAACAATGCCAAAGAAATTGGGAATGGATGCTTTGAATTCTATCACAAATGTGATGATACATGCATGGAGAGCGTCAAAAATGGGACTTATGATTACCCAAAGTACTCAGAAGAATCAAAACTAAACAGAGAGGAGATAGATGGAGTGAAGTTGGAGTCAACAAGGATTTACCAGATTTTGGCGATCTATTCAACTGTCGCCAGTTCATTGGTACTGTTGGTCTCCCTGGGGGCAATCAGTTTCTGGATGTGCTCTAATGGGTCTTTGCAGTGCAGAATATGTATT---
>1976_CY022061.1_1976_S_H1N1_Tennessee
ATGAAGGCAATACTATTAGTCTTGCTATGTACATTTGCAGCCACAAATGCAGACACACTATGTATAGGTTATCATGCAAATAATTCAACTGACACTGTTGATACAGTACTAGAAAAGAATGTAACAGTAACACACTCTGTTAACCTTCTTGAAAACAGACACAACGGGAAACTATGTAAACTAGGGGGGATAGCCCCATTGCACCTGGGTAAATGTAACATTGCCGGATGGCTTTTGGGAAACCCAGAATGTGAATTACTATTCACAGTAAGCTCATGGTCTTACATTGCGGAAACATCGAACTCAGACAATGGGACATGTTACCCAGGAGATTTCATCAATTATGAAGAGCTGAGAGAGCAGTTGAGCTCAGTGTCATCATTTGAAAGATTCGAGATATTCCCCAAGACAAGTTCGTGGCCCAATCATGAAACAAACAGAGGTGTGACGGCAGCATGCCCTTATGCTGGAGCAAACAGCTTCTACAGAAATTTAATATGGCTGGTAAAAAAAGGAAATTCATACCCAAAGCTCAGCAAATCTTATGTTAACAATAAAGGGAAGGAAGTCCTTGTGCTATGGGGCATTCACCATCCACCTACCAGTACTGATCAACAAAGTCTCTACCAGAATGCAGATGCCTATGTTTTTGTAGGGACATCAAAATATAACAGGAAGTTCAAGCCAGAAATAGCAGCAAGACCCAAGGTGAGAGGTCAAGCAGGGAGGATGAACTATTACTGGACACTAATAGAACCTGGAGACACAATAACATTCGAAGCAACTGGAAATCTAGTGGTACCAAGATATGCTTTCGCAATGAATAGAGGTTTTGAATCTGGTATTATAATTTCAGATGCACCAGTTCATGATTGTAACACGAAGTGTCAAACACCCAAGGGTGCCATAAACACCAGCCTCCCATTTCAGAATATACATCCAGTCACAATTGGAGAATGTCCAAAATATGTCAAAAGCACAAAATTGAGAATGGCTACAGGACTAAGGAATATCCCGTCTATTCAATCTAGAGGTCTGTTTGGAGCCATTGCTGGTTTTATTGAGGGGGGATGGACAGGAATGATAGATGGATGGTATGGTTATCACCATCAGAATGAACAGGGATCAGGATATGCAGCGGACCAAAAGAGCACACAAAATGCCATTGACGGGATCACTAACAAAGTAAATTCTGTTATTGAAAAGATGAACACACAATTCACAGCAGTGGGTAAAGAATTCAATCACTTGGAAAAAAGAATAGAGAATTTAAACAAAAAGGTTGATGATGGTTTTCTGGATGTTTGGACATACAATGCCGAACTGTTGGTTCTATTGGAAAATGAAAGAACTCTGGATTTCCACGACTCGAATGTAAAGAACCTGTATGAGAAAGTAAGAAGCCAGCTAAGGAACAATGCCAAGGAAATTGGGAATGGCTGCTTTGAATTCTATCACAAATGTGATGATACATGCATGGAGAGCGTCAAAAATGGGACTTATGATTACCCAAAGTACTCAGAAGAATCAAAACTAAACAGAGAGGAAATAGATGGAGTAAAGTTGGAGTCAACAAGGATTTACCAGATTTTGGCGATCTATTCAACTGCCGCCAGTTCATTGGTACTGTTGGTCTCCCTGGGGGCAATCAGTTTCTGGATGTGCTCTAATGGGTCTTTACAGTGCAGAATATGTATT---
>1980_CY022421.1_1980_S_H1N1_Wisconsin
ATGAAGGCAATACTATTAGTCTTGCTATATACATTTACAGCCGCAAATGCAGACACACTATGTGTAGGTTATCATGCAAATAATTCAACTGACACTGTTGATACAGTACTAGAAAAGAATGTAACAGTAACACACTCTGTTAACCTTCTAGAAGACAGACATAACGGAAAACTATGTAAACTAGGGGGGATAGCCCCATTGCACTTGGGTAAATGTAACATTGCTGGATGGCTTTTGGGAAACCCAGAATGTGAATTACTATTCACAGTAAGCTCATGGTCTTACATTGTGGAAACATCGAACTCAGACAATGGGACATGTTACCCAGGAGATTTCATCAATTATGAAGAGCTGAGAGAGCAGTTGAGCTCAGTGTCATCATTTGAAAGATTCGAGATATTCCCCAAGGCAAGCTCGTGGCCCAATCATGAAACAAACAGAGGTGTGACGGCAGCATGCCCTTATGCCGGAGCAAACAGCTTCTACAGAAATTTAATATGGCTGGTGAAAAAAGGAAATTCATACCCAAAGCTCAGCAAATCCTATGTTAACAATAAGGGGAAGGAAGTCCTTGTGCTATGGGGCATTCACCATCCACCTACCAGTACTGATCAACAAAGTCTCTACCAGAATGCAGACGCCTATGTTTTCGTGGGGTCATCAAAGTATAACAGGAAATTCAAGCCAGAAATAGCGGCAAGACCCAAGGTGAGAGGTCAAGCAGGGAGGATGAACTATTACTGGACACTAATAGAGCCTGGGGACACAATAACATTCGAAGCAACTGGAAATCTAGTGGTACCAAGATATGCTTTCGCAATGAATAGAGGTTCTGGATCTGGTATTATAATTTCGGATACACCAATCCACGATTGTAATACGACTTGTCAAACACCCAAAGGTGCTATAAACACCAGCCTCCCATTTCAGAATATACATCCAGTCACAATTGGAGAATGTCCAAAATATGTCAAAAGCACAAAATTGAGAATGGCTACAGGACTAAGGAATATCCCGTCTATTCAATCTAGAGGTCTGTTTGGAGCCATTGCTGGTTTTATTGAGGGGGGATGGACAGGAATGATAGATGGATGGTACGGTTATCACCATCAAAATGGACAGGGATCAGGATATGCAGCTGACCAAAAGAGCACACAGAATGCCATTGACGGGATCACTAACAAAGTAAATTCTGTTATTGAAAAGATGAACACACAATTCACAGCAGTGGGTAAAGAATTCAATCACTTGGAAAAAAGAATAGAGAATTTAAACAAAAAGGTTGATGATGGTTTTCTGGATGTTTGGACATACAATGCCGAACTGTTGGTTCTATTGGAAAATGAAAGAACTCTGGATTTCCATGACTCGAATGTAAAGAACCTATATGAGAAAGTAAGAAGCCAGCTAAGGAACAATGCCAAGGAAATTGGGAATGGCTGCTTTGAATTCTACCACAGATGTGATGATACATGCATGGAGAGCGTCAAAAATGGGACTTATGATTACCCAAAATACTCAGAAGAATCAAAACTAAACAGAGAGGAAATAGATGGAGTAAAGCTGGAGTCAACAAGGATTTACCAGATTTTGGCGATCTATTCAACTGCCGCCAGTTCATTGGTACTGTTGGTCTCCCTGGGGGCAATCAGTTTCTGGATGTGCTCCAATGGGTCTTTACAGTGCAGAATATGTATT---
>1981_CY022978.1_1981_S_H1N1_Ontario
ATGAAGGCAATACTATTAGTCTTGCTATATACATTTACAGCCGCAAATGCAGACACACTATGTGTAGGTTATCATGCAAATAATTCAACTGACACTGTTGATACAGTACTAGAAAAGAATGTAACAGTAACACACTCTGTTAACCTTCTAGAAGACAGACATAACGGAAAACTATGTAAACTGGGGGGGATAGCCCCATTGCACTTGGGTAAATGCAACATTGCTGGATGGCTTTTGGGAAACCCAGAATGTGAATTACTATTCACAGTAAGCTCATGGTCTTACGTTGTGGAAACATCGAACTCAGACAATGGGACATGTTACCCAGGAGATTTCATCAATTATGAAGAACTGAGAGAGCAGTTGAGCTCAGTGTCATCATTTGAAAGATTCGAGATATTCCCCAAGGCAAGTTCGTGGCCCAATCATGAAACAAACAGAGGTGTGACGGCAGCATGCCCTTATGCCGGAGCAAACAGCTTCTACAGAAATTTAATATGGCTGGTGAAAAAAGGAAATTCATACCCAAAGCTCAGCAAATCCTATGTTAACAATAAGGGGAAGGAAGTCCTTGTGCTATGGGGCATTCACCATCCACCTACCAGTACTGATCAACAAAGTCTCTACCAGAATGCAGACGCCTATGTTTTCGTGGGGTCATCAAAGTATAACAGGAAATTCAAGCCAGAAATAGCGGCAAGACCCAAGGTGAGAGGTCAAGCAGGGAGAATGAACTATTACTGGACACTAATAGAGCCTGGAGACACAATAACATTCGAAGCAACTGGAAATCTAGTGGTACCAAGATATGCTTTCGCAATGAATAGAGGTTCTGGATCTGGTATTATAATTTCGGATACACCAATCCACGATTGTGATACGACTTGTCAAACACCCAAAGGTGCTATAAACACCAGCCTCCCATTTCAGAATATACATCCAGTCACAATTGGAGAATGTCCAAAATATGTCAAAAGCACAAAATTGAGAATGGCTACAGGACTAAGGAATATCCCGTCTATTCAATCTAGAGGTCTGTTTGGAGCCATTGCTGGTTTTATTGAGGGGGGATGGACAGGAATGATAGATGGATGGTACGGTTATCACCATCAAAATGGACAGGGATCAGGATATGCAGCTGACCAAAAGAGCACACAGAATGCCATTGACGGGATCACTAACAAAGTAAATTCTGTTATTGAAAAGATGAACACACAATTCACAGCAGTGGGTAAAGAATTCAACCACTTGGAAAAAAGAATAGAGAATTTAAACAAAAAGGTTGATGATGGTTTTCTGGATGTTTGGACATACAATGCCGAACTGTTGGTTCTATTGGAAAATGAAAGAACTCTGGATTTCCATGACTCGAATGTAAAGAACCTATATGAGAAAGTAAGAAGCCAGCTAAGGAACAATGCCAAGGAAATTGGGAATGGCTGCTTTGAATTCTACCACAAATGTGATGATACATGCATGGAGAGCGTCAAAAATGGGACTTATGATTACCCAAAATACTCAGAAGAATCAAAACTAAACAGAGAGGAAATAGATGGAGTAAAGCTGGAGTCAACAAGGATTTACCAGATTTTGGCGATCTATTCAACTGCCGCCAGTTCATTGGTACTGTTGGTCTCCCTGGGGGCAATCAGTTTCTGGATGTGCTCCAATGGGTCTTTACAGTGCAGAATATGTATT---
>1985_CY022325.1_1985_S_H1N1_Iowa(2)
ATGAAGGCAATACTATTAGTCTTGCTATATACATTTACAGCCGCAAATGCAGACACATTATGTATAGGTTATCATGCAAATAATTCAACTGACACTGTTGATACAGTACTAGAAAAGAATGTAACAGTAACACACTCTGTTAACCTTCTAGAAGACAGACATAACGGAAAACTATGTAAACTAGGGGGGATAGCCCCACTGCATTTGGGTAAATGTAACATTGCTGGATGGCTCCTGGGAAACCCAGAATGTGAATTACTATTCACAGCAAGCTCATGGTCTTACATTGTGGAAACATCTAACTCAGACAATGGGACATGTTACCCAGGAGATTTCATCAATTATGAAGAGCTAAGAGAGCAGTTGAGCTCAGTGTCATCATTTGAAAGATTTGAGATATTCCCCAAGGCAAGTTCATGGCCCAATCATGAAACAAACAGAGGTGTGACGGCAGCATGCCCTTATGCTGGAGCAAACAGCTTCTACAGAAATTTAATATGGCTGGTAAAAAAAGGAAATTCATACCCAAAGCTAAGCAAATCCTATGTTAACAATAAGGGGAAGGAAGTCCTTGTGCTATGGGGCATTCACCATCCACCTACCAGTACTGACCAACAAAGTCTCTACCAGAATGCAGATGCCTATGTTTTTGTGGGGTCATCAAAGTACAACAAGAAATTCAAGCCAGAAATAGCAACAAGACCCAAGGTGAGAGGTCAAGCAGGGAGAATGAACTATTACTGGACACTAGTAGAGCCTGGAGACACAATAACATTCGAAGCAACTGGAAATCTAGTGGTACCAAGATATGCCTTCGCAATGAATAGAGGTTCTGGATCTGGTATTATCATTTCAGATACACCAGTCCACGATTGTAATACGACTTGTCAAACACCCAAAGGTGCTATAAACACCAGCCTCCCATTTCAGAATATACATCCAGTCACAATTGGAGAATGTCCAAAATATGTCAAAAGCACAAAATTGAGAATGGCTACAGGACTAAGGAATATCCCGTCTATTCAATCTAGAGGTCTGTTTGGAGCCATTGCTGGCTTTATTGAGGGGGGATGGACAGGGATGATAGATGGATGGTACGGTTATCACCATCAAAATGAGCAGGGATCAGGATATGCAGCTGACCGAAAGAGCACACAGAATGCCATTGACGGGATCACTAACAAAGTAAATTCTGTTATTGAAAAGATGAACACACAATTCACAGCAGTGGGTAAAGAATTCAACCACTTGGAAAAAAGAATAGAGAATTTAAACAAAAAGGTTGATGATGGTTTTCTGGATGTTTGGACTTACAATGCCGAACTGTTGGTTCTATTGGAAAATGAAAGAACTTTGGATTTCCATGACTCAAATGTGAAGAACCTATATGAGAAAGTAAGAAGCCAGCTAAGGAACAATGCCAAGGAAATTGGAAATGGCTGCTTTGAATTTTACCACAAATGTGATGACACGTGCATGGAGAGCGTCAAAAATGGGACTTATGATTACCCAAAATACTCAGAAGAATCAAAACTAAACAGAGAGGAAATAGATGGGGTAAAGCTGGAATCAACAAGGATTTACCAGATTTTGGCGATCTATTCAACTGTCGCCAGTTCATTGGTACTGTTGGTCTCCCTGGGGGCAATCAGTTTCTGGATGTGCTCCAATGGGTCTTTACAGTGCAGAATATGTATT---
>1986_CY028788.1_1986_S_H1N1_Iowa
ATGAAGGCAATACTATTAGTCTTGCTATATACATTTACAGCCGCAAATGCAGACACATTATGTATAGGTTATCATGCAAATAATTCAACTGACACTGTTGATACAGTACTAGAAAAGAATGTAACAGTAACACACTCTGTTAACCTTCTAGAAGACAGACATAACGGAAAACTATGTAAACTAGGGGGGATAGCCCCATTGCATTTGGGTAAATGTAACATTGCTGGATGGCTCCTGGGAAACCCAGAATGTGAATTACTATTCACAGCAAGCTCATGGTCTTACATTGTGGAAACATCTAACTCAGACAATGGGACATGTTACCCAGGAGATTTCATCAATTATGAAGAGCTAAGAGAGCAGTTGAGCTCAGTGTCATCATTTGAAAGATTTGAGATATTCCCCAAGGCAAGTTCGTGGCCCAATCATGAAACAAACAGAGGTGTGACGGTAGCATGCCCTTATGCTGGAGCAAACAGCTTCTACAGAAATTTAATATGGCTGGTAAAAAAGGGAAATTCATACCCAAAGCTCAGCAAATCCTATGTTAACAATAAAGGGAAGGAAGTCCTTGTGCTATGGGGCATTCACCATCCACCTACCAGTACTGACCAACAAAGTCTCTACCAGAATGCAGATTCCTATGTTTTTGTGGGGTCATCAAAGTACAACAAGAAATTCAAGCCAGAAATAGCAACAAGGCCCAAGGTGAGAGGTCAAGCAGGGAGAATGAACTATTACTGGACACTAGTAGAGCCTGGAGACACAATAACATTCGAAGCAACTGGAAATCTAGTGGTTCCAAGATATGCCTTCGCAATGAATAGAGGTTCTGGATCTGGTATTATAATTTCAGATACACCAGTTCACGATTGTAATACGACTTGTCAGACACCCAAAGGTGCTATAAACAGCAGCCTCCCATTTCAGAATATACATCCAGTCACAATTGGAGAATGTCCAAAATATGTTAAAAGCACAAAATTGAGAATGGCTACAGGACTAAGGAACATCCCGTCTATTCAATCTAGAGGTCTGTTTGGAGCCATTGCTGGCTTTATTGAGGGGGGATGGACAGGAATGATAGATGGATGGTACGGTTATCACCATCAAAATGGACAGGGATCAGGATATGCAGCTGACCGAAAGAGCACACAGAATGCCATTGACGGGATCACTAACAAAGTAAATTCTGTTATTGAAAAGATGAACACACAATTCACAGCAGTGGGTAAAGAATTCAACCACTTGGAAAAAAGAATAGAGAATTTAAACAAAAAGGTTGATGATGGTTTTCTGGATGTTTGGACTTACAATGCCGAACTGTTGGTTCTATTGGAAAATGAAAGAACTTTGGATTTCCATGACTCAAATGTGAAGAACCTATATGAGAAAGTAAGAAGCCAGCTAAGGAACAATGCCAAGGAAATTGGAAATGGCTGCTTTGAATTTTACCACAAATGTGATGACACATGCATGGAGAGCGTCAAAAATGGGACTTATGATTACCTAAAATACTCAGAAGAATCAAAACTAAACAGAGAGGAAATAGATGGGGTAAAGCTGGAATCAACAAGGATTTACCAGATTTTGGCGATCTATTCAACTGTCGCCAGTTCATTGGTACTGTTGGTCTCCCTGGGGGCAATCAGTTTCTGGATGTGCTCCAATGGGTCTTTACAGTGCAGAATATGTATT---
>1987_CY028171.1_1987_S_H1N1_Iowa(2)
ATGAAGGCAATACTATTAGTCTTGCTATATACATTTACAGCCGCAAATGCAGACACACTATGTATAGGTTATCATGCAAATAATTCAACTGACACTGTTGATACAGTACTAGAAAAGAATGTAACAGTAACACACTCTGTTAACCTTCTAGAAGACAGACATAACGGAAAACTATGTAAACTAGGGGGAATAGCCCCATTGCACTTGGGTAAATGTAACATTGCTGGATGGCTTTTGGGAAACCCAGAATGTGAATTACTATTCACAGTAAGCTCATGGTCTTACATTGTGGAAACATCTAACTCAGACAATGGGACATGTTACCCAGGAGATTTCATCAATTATGAAGAGCTGAGAGAGCAGTTGAGCTCAGTGTCATCATTTGAAAGATTTGAGATATTCCCCAAGGCAAGTTCATGGCCCAACCATGAAACAAACAGAGGGGTGACGGCAGCATGCCCTTATGCTGGAGCAAACAGCTTCTACAGAAATTTAATATGGCTGGTGAAAAAAGGAAATTCATACCCAAAGCTCAGCAAATCCTATGTTAACAATAAGGGGAAGGAAGTCCTTGTGCTATGGGGCATTCACCATCCACCTACCAGTACTGATCAACAAAGTCTCTACCAGAATGCAGATGCCTATGTTTTTGTGGGGTCATCAAAGTATAACAAGAAATTCAAGCCAGAAATAGCAACAAGACCCAAGGTGAGAGGTCAAGCAGGGAGAATGAACTATTACTGGACACTAGTAGAGCCTGGAGACACAATAACATTCGAAGCAACTGGAAACCTAGTGGTACCAAGGTATGCCTTTGCAATGAATAGAGGTTCTGGATCTGGTATTATAATTTCAGATACACCAGTTCACGATTGTAATACGACTTGTCAGACACCCAAAGGTGCTATAAACACCAGCCTCCCATTTCAGAATGTACATCCAGTCACAATTGGAGAATGTCCCAAATATGTCAAAAGCACAAAATTGAGAATGGCTACAGGATTAAGAAATATCCCGTCTATTCAATCTAGAGGTCTGTTTGGAGCCATTGCTGGTTTTATTGAAGGGGGGTGGACAGGAATGATAGATGGATGGTACGGTTATCACCACCAAAATGGGCAGGGATCAGGATATGCAGCTGACCGAAAGAGCACACAGAATGCCATTGACGGGATCACTAACAAAGTAAATTCTGTTATTGAAAAGATGAACACACAGTTCACAGCAGTGGGTAAAGAATTCAACCACTTGGAAAAAAGAATAGAGAATTTAAACAAAAAGGTTGATGATGGTTTTCTGGATGTTTGGACTTACAATGCCGAACTGTTGGTTCTATTGGAAAATGAAAGAACTTTGGATTTCCATGACTCAAATGTGAAGAACCTATATGAGAAAGTAAGAAGCCAGCTAAGGAACAATGCCAAGGAAATTGGGAATGGATGCTTTGAATTCTACCACAAATGTGATGATACATGTATGGAGAGCGTCAAAAATGGGACTTATGATTACCCAAAATACTCAGAAGAATCAAAACTAAACAGAGAGGAAATAGATGGGGTAAAGCTGGATTCAACAAGGATTTACCAGATTTTGGCGATCTATTCAACTGTCGCCAGTTCATTGGTACTGTTGGTCTCCCTGGGGGCAATCAGTTTCTGGATGTGCTCCAATGGGTCTTTACAGTGCAGAATATGTATT---
>1988_CY022333.1_1988_S_H1N1_Iowa
ATGAAGGCAATACTATTAGTCTTGCTATATACATTTACAGCCGCAAATGCAGACACATTATGTATAGGTTACCATGCAAATAATTCAACTGACACTGTTGATACAGTACTAGAAAAGAATGTAACAGTAACACACTCTGTTAACCTTCTAGAAGACAGACATAACGGAAAACTATGTAAACTAAGGGGAGTAGCCCCATTGCATTTGGGTAAATGTAACATTGCTGGATGGCTCCTGGGAAACCCAGAATGTGAATTACTATTCACAGCAAGCTCATGGTCTTACATTGTGGAAACATCTAACTCAGACAATGGGACATGTTACCCAGGAGATTTCATCAATTATGAAGAGCTAAGAGAGCAGTTGAGCTCAGTGTCATCATTTGAAAGATTTGAGATATTCCCCAAGGCAAGTTCATGGCCCAATCATGAAACGAACAGAGGTGTGACGGCAGCATGCCCTTATGCTGGAGCAAACAGCTTCTACAGAAATTTAATATGGCTGGTAAAAAAAGGAAATTCATACCCAAAGCTCAGCAAATCCTATGTTAACAATAAGGAGAAGGAAGTCCTCGTGCTATGGGGCATTCACCATCCACCTACCAGTACTGACCAACAAAGTCTCTACCAGAATGCAGATGCCTATGTTTTTGTGGGGTCATCAAAATACAACAAGAAATTCAAGCCAGAAATAGCAACAAGACCCAAGGTGAGAGGTCAAGCAGGGAGAATGAACTATTACTGGACACTAGTAGAGCCTGGAGACACAATAACATTCGAAGCAACTGGAAATCTAGTGGTACCAAGATATGCCTTCGCAATGAAAAGAGGTTCTGGATCTGGTATTATCATTTCAGATACACCAGTCCACGATTGTAATACGACTTGTCAAACACCCAAAGGTGCTATAAACACCAGCCTCCCATTTCAGAATATACATCCAGTCACAATTGGAGAATGTCCAAAATATGTCAAAAGCACAAAATTGAGAATGGCTACAGGACTAAGGAATATCCCGTCTATTCAATCTAGAGGTCTGTTTGGAGCCATTGCTGGCTTTATTGAGGGGGGATGGACAGGAATGATAGATGGATGGTACGGTTATCACCATCAAAATGAGCAGGGATCAGGATATGCAGCTGACCGAAAGAGCACACAGAATGCCATTGACGGGATCACTAACAAAGTAAACTCTGTTATTGAAAAGATGAACACACAATTCACAGCAGTGGGTAAAGAATTCAACCACCTGGAAAAAAGAATAGAGAATTTAAACAAAAAGGTTGATGATGGTTTTCTGGATGTTTGGACTTACAATGCCGAACTGTTGGTTCTATTGGAAAATGAAAGAACTTTGGATTACCATGACTCAAATGTGAAGAACCTATATGAGAAAGTAAGAAGCCAGCTAAAAAACAATGCCAAGGAAATTGGAAATGGCTGCTTTGAATTTTACCACAAATGTGATGACACGTGCATGGAGAGCGTCAAAAATGGGACTTATGATTACCCAAAATACTCAGAAGAATCAAAACTAAACAGAGAGGAAATAGATGGGGTAAAGCTGGAATCAACAAGGATTTACCAGATTTTGGCGATCTATTCAACTGTCGCCAGTTCATTGGTACTGTTAGTCTCCCTGGGGGCAATCAGCTTCTGGATGTGCTCCAATGGGTCTTTACAGTGCAGAATATGTATT---
>1990_CY096875.1_1990_S_H1N1_Iowa(2)
ATGAAGGCAATACCATTAGTCTTGCTATACACACTTACAACCGCAAATGCAGACACATTATGTATAGGTTACCATGCAAATAATTCAACTGACACTGTTGATACAGTACTGGAAAAGAATGTAACAGTAACACACTCTGTTAATCTTCTAGAAGACAAACATAACGGAAAACTATGTAAACTAAGGGGGGTAGCCCCATTGCATTTGGGTAAATGTAACATTGCTGGATGGCTCCTGGGAAACCCAGAATGTGAATTACTATTCACAGCAAGCTCATGGTCTTACATTGTGGAAACATCTAACTCAGACAATGGGACATGTTACCCAGGGGATTTCATCAATTACGAAGAGCTAAGAGAGCAATTGAGCTCAGTGTCATCATTTGAAAGATTTGAGATATTCCCCAAGGCAAGTTCATGGCCCAATCATGAGACGAACAGAGGTGTGACGGCAGCATGCCCTTATGCTGGAGCAAACAGCTTCTACAGAAATTTAATATGGCTGGTAAAAAAGGGAAATTCATACCCAAAGCTCAGCAAATCCTATGTTAACAATAAGGAGAAGGAAGTCCTCGTGCTATGGGGCATTCACCATCCACCTACCAGTACTGACCAACAAAGTCTCTACCAGAATGCAGATGCTTATGTTTTTGTGGGGTCATCAAAGTACAACAAGAAATTCAAGCCAGAAATAGCAACAAGACCCAAGGTGAGAGGTCAAGCAGGGAGAATGAACTATTACTGGACACTAGTAGAGCCTGGAGACACAATAACATTCGAAGCAACTGGAAATCTAGTGGTACCAAGGTATGCCTTCGCAATGAAAAGAGGTTCTGGATCTGGTATTATCATTTCAGATACACCAGTCCACGATTGTAATACGACTTGTCAAACACCCAAAGGTGCTATAAACACCAGCCTCCCATTTCAGAATATACATCCAGTCACAATTGGAGAATGTCCAAAGTATGTCAAAAGCACAAAATTGAGAATGGCTACAGGACTAAGGAATATCCCGTCTATTCAATCTAGAGGTCTGTTTGGAGCCATTGCTGGCTTTATTGAGGGGGGATGGACAGGAATGATAGATGGATGGTACGGTTATCACCATGAAAATGAGCAGGGATCAGGATATGCAGCTGACCGAAAGAGCACACAGAATGCCATTGACGGGATCACTAATAAAGTAAACTCTGTTATTGAAAAGATGAACACACAATTCACAGCAGTGGGTAAAGAATTCAACCACCTGGAAAAAAGAATAGAGAATTTAAACAGAAAGGTTGATGATGGTTTTCTGGATGTTTGGACTTACAATGCCGAACTGTTGGTTCTATTGGAAAATGAAAGAACCTTAGATTACCATGACTCAAATGTGAAGAACCTATATGAGAAAGTGAGAAGCCAGCTAAAAAACAATGCCAAGGAAATTGGAAATGGCTGCTTTGAATTTTACCACAAATGTGATGACACGTGCATGGAGAGCGTCAAAAATGGGACTTATGATTACCCAAAATACTCAGAAGAATCAAAACTAAACAGAGAGGAAATAGATGGGGTAAAGCTGGAATCAACAAGGATTTACCAGATCTTGGCGATCTATTCAACTGTCGCCAGTTCATTGGTACTGTTAGTCTCCCTGGGGGCAATCAGTTTCTGGATGTGCTCCAATGGGTCTTTACAGTGCAGAATATGTATT---
>1991_CY027155.1_1991_S_H1N1_Iowa(2)
ATGAAGGCAATACTAGTAGTCTTGCTATATACATTTACAACCGCAAATGCAGACACATTATGTATAGGTTACCATGCAAATAATTCAACTGACACTGTTGACACAGTACTAGAAAAGAATGTAACAGTAACACACTCTGTTAACCTTCTAGAAGACAGACATAACGGGAAACTATGTAAACTAAGAGGGGTAGCCCCATTGCACTTGGGTAAATGTAACATTGCTGGATGGCTCCTGGGAAACCCAGAGTGTGAATTACTATTCACAGCAAGCTCATGGTCTTACATTGTGGAAACATCTAATTCAGACAATGGGACATGTTACCCAGGAGATTTCATCAATTATGAAGAGCTAAGAGAGCAGTTGAGCTCAGTGTCATCATTTGAAAGATTTGAGATATTCCCCAAGGCAAGTTCATGGCCCAACCATGAAACGAACAGAGGTGTGACGGCAGCATGTCCTTATGCTGGAGCAAACAGCTTCTACAGAAATTTAATATGGCTGGTAAAAAAAGGAAATTCATACCCAAAGCTCAGCAAATCCTATATTAACAATAAGGGGAAGGAAGTCCTCGTGCTATGGGGCATTCACCATCCACCTACCAGTACTGACCAACAAAGTCTCTACCAGAATGCAGATGCCTATGTTTTTGTGGGGTCATCAAAATACAACAAGAAATTCAAGCCAGAAATAGCAACAAGACCCAAGGTGAGAGGTCAAGCAGGGAGAATGAACTATTACTGGACACTAGTAGAGCCTGGAGACACAATAACATTCGAAGCAACTGGAAATCTAGTGGTACCAAGATATGCCTTCGCAATGAAAAGAGGTTCTGGATCTGGTATTATCATTTCAGATACACCAGTCCACGATTGTAATACGACTTGTCAAACACCCAAAGGTGCTATAAACACCAGCCTTCCATTTCAGAATATACATCCAGTCACAATTGGAGAATGTCCAAAATATGTCAAAAGCACAAAATTGAGAATGGCTACAGGATTAAGGAATATCCCGTCTATTCAATCTAGAGGCCTGTTTGGAGCCATTGCTGGCTTTATTGAGGGGGGATGGACAGGAATGATAGATGGATGGTACGGTTATCACCATCAAAATGAGCAGGGATCAGGATATGCAGCCGACCGAAAGAGCACACAGAATGCCATTGACGGAATCACTAACAAAGTAAACTCTGTTATTGAAAAGATGAACACACAATTCACAGCTGTGGGTAAAGAATTCAACCACCTGGAAAAAAGAATAGAGAATTTAAACAAAAAGGTTGATGATGGTTTTCTGGATGTTTGGACTTACAATGCCGAACTGTTGGTTCTATTGGAAAATGAAAGAACTTTGGATTATCACGATTCAAATGTGAAGAACCTATATGAGAAAGTAAGAAGCCAGCTAAAAAACAATGCCAAGGAAATTGGAAATGGCTGCTTTGAATTTTACCACAAATGTGATGACACGTGCATGGAGAGCGTCAAAAATGGGACTTATGATTACCCAAAATACTCAGAAGAAGCAAAACTAAACAGAGAGGAGATAGATGGGGTAAAGCTGGAATCAACAAGGATTTACCAGATTTTGGCGATCTATTCAACTGTCGCCAGTTCATTGGTACTGTTAGTCTCCCTGGGGGCAATCAGTTTCTGGATGTGCTCCAATGGGTCTTTACAGTGCAGAATATGTATT---
>1992_KP788773.1_1992_S_H1N1_Iowa(2)
ATGAAGGCAATACTATTAGTCTTGCTATATACATTCACAGCCGCAAATGCAGACACATTATGTATAGGTTATCATGCAAATAATTCAACTGACACTGTTGATACAGTACTAGAAAAGAATGTAACAGTAACACACTCTGTTAACCTTCTAGAAGACAGACATAACGGAAAACTATGTAAACTAAGGGGGGTAGCCCCATTGCATTTGGGTAAATGTAACATTGCTGGATGGCTCCTGGGAAACCCAGAATGTGAATTACTATTCACAGCAAGCTCATGGTCTTACATTGTGGAAACATCTAACTCAGACAATGGGACATGTTACCCAGGAGATTTCATCAATTATGAAGAGCTAAGAGAGCAGTTGAGCTCAGTGTCATCATTTGAAAGGTTTGAGATTTTCCCCAAGGCAAGTTCATGGCCCAATCATGAAACGAACAGAGGTGTGACGGCAGCATGTCCTTATGCTGGAGCAAACAGCTTCTACAGAAATTTAATATGGCTGGTAAAAAAAGAAAATTCATACCCAAAGCTCAGCAAATCCTATGTTAACAATAAGGAGAAGGAAGTCCTCGTGCTATGGGGCATTCACCATCCACCTACCAGTACTGACCAACAAAGTCTCTACCAGAATGCAGATGCCTATGTTTTTGTGGGGTCATCAAAGTACAACAAGAAATTCAAGCCAGAAATAGCAACAAGACCCAAGGTGAGAGGTCAAGCAGGGAGAATGAACTATTACTGGACACTAGTTGAGCCTGGAGACACAATAACATTCGAAGCAACTGGAAATCTAGTGGTGCCAAGATATGCCTTCGCAATGAAAAGAGGTTCTGGATCTGGTATTATCATTTCAGATACACCAGTCCACGATTGTAATACGACCTGTCAAACACCCAAAGGTGCTATAAACACCAGCCTCCCATTTCAGAATATACATCCAGTCACAATTGGAGAATGTCCAAAATATGTCAAAAGTACAAAATTAAGAATGGCTACAGGATTAAGGAATATCCCGTCTATTCAATCTAGGGGCCTGTTTGGAGCCATTGCTGGCTTTATTGAGGGGGGGTGGACAGGAATGATAGATGGATGGTACGGTTATCACCATCAAAATGAGCAGGGATCAGGATATGCAGCCGACCGAAAGAGCACACAGAATGCCATTGACGGGATCACTAACAAAGTAAACTCTGTTATTGAAAAGATGAACACACAATTCACAGCAGTGGGTAAAGAATTCAACCACCTGGAAAAAAGAGTAGAGAATTTAAATAAAAAGGTTGATGATGGTTTTCTGGATGTTTGGACTTACAATGCCGAATTGTTGGTTCTATTGGAAAATGAAAGAACTTTGGATTACCATGACTCAAATGTGAAGAACCTATATGAGAAAGTAAGAAGCCAGCTAAAAAACAATGCCAAGGAAATTGGAAATGGCTGCTTTGAATTTTACCACAAATGTGATGACAAGTGCATGGAGAGCGTTAAAAATGGGACTTATGATTACCCCAAATACTCAGAAGAATCAAAACTAAACAGAGAGGAGATAGATGGAGTAAAGCTGGAATCAACAAGGATTTACCAGATTTTGGCGATATATTCAACTGTCGCCAGTTCATTGGTACTGTTAGTCTCCCTGGGGGCAATCAGTTTCTGGATGTGCTCCAATGGGTCTTTACAGTGCAGAATATGTATT---
>1994_CY085057.2_1994_S_H1N1_HongKong
ATGAAGGCAATACTGGTAGTCTTGCTATATACATTTACAACCGGAAATGCAGACACATTATGTATAGGTTACCATGCAAATAATTCAACTGACACTGTTGACACAGTACTAGAAAAGAATGTAACAGTAACACACTCTGTTAACCTTCTAGAAGACAGACATAACGGGAAACTATGTAAACTAAGAGGGGTAGCCCCATTGCATTTGGGTAAATGTAACATTGCTGGATGGCTCCTGGGAAACCCAGAGTGTGAATTACTATTCACAGCAAGCTCATGGTCTTACATTGTGGAAACATCTAATTCAGACAATGGGACATGTTACCCAGGAGATTTCATCAATTATGAAGAGCTAAGAGAGCAGTTGAGCTCAGTGTCATCATTTGAAAGATTTGAGATATTCCCCAAGGCAAGTTCATGGCCCAATCATGAAACGAACAGAGGTGTGACGGCAGCATGTCCTTATGCTGGAGCAAACAGCTTCTACAGAAATTTAATATGGCTGGTAAAAAAAGGAAATTCATACCCAAAGCTCAGCAAATCCTATATTAACAATAAGGAGAAGGAAGTCCTCGTGCTATGGGGCATTCACCATCCACCTACCAGTAATGACCAACAAAGTCTCTACCAGAATGCAGATGCCTATGTTTTTGTGGGGTCATCAAAATACAGCAAGAAATTCAAGCCAGAAATAGCAACAAGACCCAAGGTGAGAGGTCAAGCAGGGAGAATGAACTATTACTGGACACTAGTAGAGCCTGGAGACACAATAACATTCGAAGCAACTGGAAATCTAGTAGTACCAAGATATGCCTTCGCAATGAAAAGAGGTTCTGGATCTGGTATTATCACTTCAGATACACCAGTCCACGATTGTAATACGACTTGTCAAACACCCAAAGGTGCTATAAACACCAGCCTTCCATTTCAGAATATACATCCAGTCACAATTGGAGAATGTCCAAAATATGTCAAAAGCACAAAATTGAGAATGGCTACAGGATTAAGGAATATTCCGTCTATTCAATCTAGAGGCCTGTTTGGAGCCATTGCTGGCTTTATTGAGGGGGGATGGACAGGAATGATAGATGGATGGTACGGTTATCACCACCAAAATGAGCAGGGATCAGGATATGCAGCCGACCGAAAGAGCACACAGAATGCCATTGACGGGATCACTAACAAAGTAAATTCTGTTATTGAAAAGATGAACACACAATTCACAGCAGTGGGTAAAGAATTCAACCACCTGGAAAAAAGAATAGAGAATCTAAACAAGAAGGTTGATGATGGTCTTCTGGATGTTTGGACTTACAATGCCGAACTGTTGGTTCTATTGGAAAATGAAAGAACTTTGGATTATCACGATTCAAATGTGAAGAACCTATATGAGAAAGTAAGAAGCCAGCTAAAAAACAATGCCAAGGAAATTGGAAATGGCTGCTTTGAATTTTACCACAAATGTGATGACACGTGCATGGAGAGCGTCAAAAATGGGACTTATGATTACCCAAAATACTCAGAAGAAGCAAAACTAAACAGAGAGGAGATAGATGGGGTAAAGCTGGAATCAACAAGGATTTACCAGATCTTGGCGATCTATTCAACTGTCGCCAGTTCATTGGTACTGTTAGTCTCCCTGGGGGCAATCAGTTTCTGGATGTGCTCCAATGGGTCTTTACAGTGCAGAATATGTATT---
>1993_FJ752514.1_1993_S_H1N1_Taichung
ATGGAGGCAATACTATTAGTCTTGCTATATACATTTACAGCCGCAAATACTGATACACTATGTATAGGTTATCATGCAAATAATTCGACTGACACTGTTGATACAGTACTAGAAAGGAATGTAACAGTAACACACTCTGTTAACCTTCTAGAAGACAGACATAACGGAAAACTATGTAAACTAAGGGGAATAGCCCCATTGCACTTGGGTAAATGTAACATTGCTGGATGGCTTTTGGGAAACCCAGAATGTGAATTACTGTCCACAGTAAGCTCGTGGTCTTACATTGTGGAAACATCTAACTCAGACAATGGGACGTGTTACCCAGGAGATTTTATCAATTATGAAGAGCTGAGAGAGCAGTTGAGCTCAGTGTCATCATTTGAAATGTTTGAGATATTCCCCAAGGCAAGTTCATGGCCCAACCATGAAACAAACAAAGGTGTAACGGCAGCATGCCCTTATGCTGGAGCAAACAGCTTCTACAGAAATTTAATATGGCTGGTGAAAAAAGGAAACTCATACCCAAAGCTCAGCAAATCCTATGTTAACAATAAGGGGAAGGAAGTCCTTGTGCTATGGGGCATTCACCATCCACCTACCAGTACTGACCAACAAAGTCTCTATCAAAATGCAGATGCCTATGTTTTCGTGGGGTCATCAAAGTATAACACGAAATTCAAGCCAGAAATAGCAACAAGACCCAAGGTGAGGGGTCAAGCAGGGAGAATGAACTATTACTGGACATTAGTAGAGCCTGGAGACACAATAACATTCGAAGCAACTGGAAATCTAGTAGTACCAAGGTATGCCTTCGCAATGAATAGAGGCTCTGGATCTGGTATTATAATTTCAGATACACCAGTTCATGATTGTAATACGAATTGTCAAACACCCAAAGGTGCTATAAACACCAGCCTTCCGTTTCAGAATATACATCCAGTCACAATTGGAGAATGTCCAAAATATGTCAAAAGCACAAAATTGAGAATGGCTACAGGATTAAGGAATATTCCGTCAATTCAATCTAGAGGTCTGTTTGGAGCCATTGCTGGTTTTATTGAGGGGGGATGGACAGGAATGATAGATGGATGGTACGGTTATCACCATCAGAATGAGCAGGGATCAGGATTTGCAGCTGACCGAAAGAGCACACAAAATGCCATCGACGGGATCACTAACAAAGTAAACTCTGTAATTGAAAAGATGAACACACAGTTCACAGCAGTGGGTAAAGAATTCAATCACTTGGAAAGAAGAATAGAGAATTTAAACAAAAAGGTTGATGATGGTTTTCTGGATGTTTGGACTTACAATGCCGAGCTGTTGGTTCTATTGGAAAATGAAAGAACTTTGGATTTCCATGACTCAAATGTGAAGAATCTATATGAGAAAGTAAGAAGCCAGCTAAGGAACAATGCCAAGGAAATTGGGAATGGCTGCTTTGAATTCTACCACAAATGTGATGACACATGCATGGAGAGCGTCAAAAATGGGACTTATGACTACCCAAAATACTCAGAAGAATCAAAATTAAACAGAGAGGAAATAGATGGGGTAAAGCTGGAATCAACAAGAATCTACCAGATTTTGGCGATCTATTCAACCGTCGCCAGTTCATTGGTACTGTTGGTCTCCCTGGGGGCAATCAGTTTTTGGATGTGCTCCAATGGGTCTTTACAGTGCAGAATATGTATT---
>1997_AF222026.2_1997_S_H1N1_Wisconsin
ATGAAGGCAATACTAGTAGTCTTGCTATATACATTTACAACCGCAAATGCAGACACATTATGTATAGGTTACCATGCAAATAATTCAACTGACACTGTTGACACAGTACTAGAAAAAAATGTAACAGTAACACACTCTGTTAACCTTCTAGAAAACAGACATAACGGGAAACTATGTAAACTAAAAGGGGTAGCCCCATTGCATTTGGGTAAATGTAACATTGCTGGATGGCTCCTGGGAAACCCAGAGTGTGAATTACTATTCACAGCAAGCTCATGGTCTTACATTGTGGAAACTTCTAATTCAGACAATGGGACATGTTACCCAGGAGATTTCATCAATTATGAAGAGCTAAGAGAGCAGTTGAGCTCAGTGTCATCATTTGAAAGATTTGAGATATTCCCCAAGGCAAATTCATGGCCCAATCATGAAACGAACAGAGGTGTGACATCAGCGTGTCCTTATGCTGGAGCAAACAGCTTCTACAGAAACTTAATATGGCTGGTAAAAAAAGGAAATTCATACCCAAAACTCAGCAAATCCTATATTAACAATAAGGGGAAGGAAGTCCTCGTGCTATGGGGCATTCACCATCCACCTACCAGTAATGATCAACAAAGTCTCTACCAGAATGCAGATGCCTATGTTTTTGTGGGGTCATCAAAATACAACAAGAAATTCATGCCAGAAATAGCAACAAGACCCAAAGTGAGAGGTCAAGCAGGGAGAATGAACTATTACTGGACACTAATAGAGCCTGGAGACACAATAACATTCGAAGCAACTGGAAACCTAGTGGCACCAAGATATGCCTTCGCAATGGAAAGAGGCTCTGGATCTGGTATTATCATTTCAGATACACCAGTCCACGATTGTAATGCGACCTGTCAAACACCCAAAGGTGCTATAAACACCAATCTTCCATTTCAAAATATACATCCAGTCACGATTGGAGAATGTCCAAAATATGTCAAAAGCACAAGATTGAGAATGGCTACAGGATTAAGGAATATCCCGTCTATTCAATCTAGAGGCCTGTTTGGAGCCATTGCTGGCTTTATTGAGGGGGGATGGACAGGAATGATAGATGGATGGTATGGTTACCATCACCAAAATGAGCAGGGATCAGGATATGCAGCAGACCGAAAGAGCACACAGAATGCCATAGACGGGATCACTAACAAAGTAAACTCTGTTATTGAAAAGATGAACACACAATTCACAGCAGTGGGTAAAGAATTCAATCACCTGGAAAAAAGAATAAAGAATTTAAACAAAAAGGTTGATGATGGTTTTCTGGATGTTTGGACTTACAATGCCGAACTGTTGGTTCTATTGGAAAATGAAAGAACTTTGGATTATCACGATTCAAATGTGAAGAACCTATATGAGAAAGTAAGAAGCCAACTAAGAAACAATGCCAAGGAAATTGGAAATGGCTGCTTTGAATTTTACCACAAATGTGATGACACGTGCATGGAGAGCATCAAAAATGGGACTTATGATTATCCAAAATACTCAGAAGAAGCAAAACTAACCAGAGAAGAGATAGATGGAGTAAAGCTGGAATCAACAAGGATTTATCAGATTTTGGCGATCTATTCAACTATCGCCAGTTCATTGGTACTGTTAGTCTCCCTGGGGGCAATCAGTTTCTGGATGTGCTCCAATGGGTCTTTACAGTGCAGAATATGTATT---
>1998_AF222035 _1998_S_H1N1_Wisconsin
ATGAAGGCAATACTAGTAGTCTTGCTATATGCATTTACAACCGCAAATGCAGACACATTATGTATAGGTTACCATGCAAATAATTCAACTGACACTGTTGACACAGTACTAGAAAAGAATGTAACAGTAACACACTCTGTTAACCTTTTAGAAGACAGACATAACGGGAAACTATGTAAACTAAAAGGGGTAGCCCCATTGCATTTGGGTAAATGTAACATTGCTGGATGGCTACTGGGAAACCCAGAGTGTGAATTACTATTCACAGCAAGCTCATGGTCTTACATTGTGGAAACTTCTAATTCAGACAATGGGACATGTTACCCAGGAGATTTCATCAATTATGAAGAGCTAAGAGAGCAGTTGAGCTCAGTGTCATCATTTGAAAGATTTGAGATATTCCCCAAGGCAAGTTCATGGCCCAATCATGAAACGAACAGAGGTGTGACATCAGCATGTCCTTATTCTGGAGCAAACAGCTTCTACAGAAACTTAATATGGCTGGTAAAAAAAGGAAATTCATACCCAAAACTCAGCAAATCCTATATTAACAATAAGGGGAAGGAAGTTCTTGTTCTATGGGGCATTCACCATCCACCTACCAGTACTGACCAACAAAGTCTCTACCAGAATGCAGATGCCTATGTTTTTGTGGGGTCATCAAAATACAACAAGAAATTCATGCCAGAAATAGCAACAAGACCCAAAGTGAGAGGTCAAGCAGGGAGAATGAACTATTACTGGACACTAATTGAGCCTGGAGACACAATAACATTCGAAGCAACTGGAAATCTAGTGGCACCAAGATATGCCTTCGCAATGGAAAGAGGCTCTGGATCTGGTATTATAATTTCAGATACACCAGTCTACGATTGTAATACGGCTTGTCAAACACCCAAAGGTGCTATAAACACCAGTCTTCCATTTCAAAATATACATCCAGTCACAATTGGAGAATGTCCAAAATATGTCAAAAGCACAAAATTGAGAATGGCTACAGGATTAAGGAACATCCCGTCTATTCAATCTAGAGGCCTGTTTGGAGCCATTGCTGGCTTTATTGAGGGGGGGTGGACAGGAATGATAGATGGATGGTATGGTTATCATCACCAAAATGAGCAGGGGTCAGGATATGCACCAGACCGAAAGAGCACACAGAATGCCATAGACGGGATCACTAACAAAGTAAACTCTGTTATTGAAAAGATGAACACACAATTCACAGCAGTGGGTAAAGAATTCAATCACTTGGAGAAAAGAATAGAGAATTTAAACAAAAAGGTTGATGATGGTTTTCTGAATGTTTGGACTTACAATGCCGAACTGTTGGTTCTATTGGAAAATGAAAGAACTTTGGATTATCACGATTCAAATGTGAAGAACCTATATGAGAAAGTAAGAAGCCAACTAAAAAACAATGCCAAGGAAATTGGAAATGGCTGCTTTGAATTTTACCACAAATGTGATGACACGTGCATGGAGAGCGTCAAAAATGGGACTTATGATTATCCAAAATACTCAGAAGAAGCAAGACTAAACAGAGAAGAGATAGATGGGGTAAAGCTGGAATCAACAAGGATTTACCAGATTTTGGCGATCTATTCAACTATCGCCAGTTCATTGGTACTGTTAGTCTCCCTGGGGGCAATCAGTTTCTGGATGTGCTCCAATGGGTCTTTACAGTGCAGAATATGTATT---
>1999_FJ839909.1_1999_S_H1N1_Pingtung
ATGGAAGCAATACTATTAGTCTTGCTATACACATTTACAGCCGCAAATGCAGACACACTATGTATAGGTTATCATGCAAACAATTCGACTGACACTGTTGACACAGTACTAGAAAAGAATGTAACAGTAACACACTCTGTTAATCTTCTAGAAGACAGACATAACGGAAAACTATGTAAACTAGGAGGAATAGCCCCATTGCACTTGGGTAAATGTAACATTGCTGGATGGCTTTTGGGAAACCCAGAATGTGAATTACTGTTCACAGTAAGCTCATGGTCTTACATTGTGGAAACATCTAACTCAGACAATGGGACGTGCTACCCAGGAGATTTCATTAATTACGAAGAGCTGAGAGAGCAGCTGAGCTCAGTGTCATCCTTTGAAAGATTTGAAATATTCCCCAAGGCAAGCTCATGGCCCAATCATGACACAAACAAAGGCATAACGGCAGCATGCCCTTATGCTGGAGCAAAAAGCTTCTACAGAAATTTGATATGGTTAGTGAAAAAAGGAAACTCGTACCCAAAGCTCAGCAAATCCTATGTTAACAATAAAGGGAAGGAAGTCCTTGTGCTATGGGGCATTCACCATCCATCTACCAGTAATGATCAACAAAGTCTCTATCAAAATGCAGATGCCTATGTTTTTGTGGGGTCATCAAAGTATAACAAGAAATTCAAGCCAGAAATAGCAACAAGACCCAGAGTGAGAGATCAAACAGGGAGAATGAACTATTACTGGACACTAGTAGAGCCTGGAGACACAATAACATTCGAAGCAACTGGAAATCTAGTAGTACCAAGATATGCCTTCGCAATGGATAGAGGTTCTGGATCTGGTATTATAATTTCAGATACACCAGTTCACGATTGTAATACGACTTGTCAAACACCCAAAGGTGCTATAAACACCAGCCTTCCATTTCAGAATATACATCCAGTCACAATTGGAGAATGTCCAAAGTATGTCAAAAGCACAAAATTGAGAATGGCTACAGGATTAAGGAACATTCCATCAATCCAATCTAGAGGTCTATTTGGAGCCATCGCTGGTTTTATTGAGGGGGGATGGACAGGAATGATAGATGGATGGTATGGTTATCATCATCAAAATGAGCAGGGATCAGGATTTGCAGCTGATCAAAAGAGCACACAAAATGCCATCGACGGAATCACTAACAAAGTAAATTCTATCATTGAAAAGATGAACACACAATTCACAGCAGTGGGTAAAGAATTCAATCACTTGGAAAAAAGAATAGAGAATTTAAACAAAAAGGTTGATGATGGTTTTCTGGATGTTTGGACTTACAATGCTGAGCTGTTGGTTCTCTTGGAAAATGAAAGAACTTTGGATTTCCATGACTCAAATGTTAAGAATCTATATGAAAAAGTAAGAATCCAACTAAGGAACAATGCCAAAGAAATTGGAAATGGCTGCTTTGAGTTCTACCACAAATGTGATAACACATGCATGGAGAGCGTGAAAAATGGAACTTATGATTACCCAAAATACTCAGAAGAATCAAAATTGAACAGAGAGGAAATAGATGGAATAAAGCTGGAATCAACAAGGATCTATCAGATTTTGGCGATCTATTCAACTGTCGCCAGTTCATTGGTACTGTTGGTCTCCCTGGGGGCAATCAGTTTCTGGATGTGCTCCAATGGATCTTTACAGTGCAGAATATGTATT---
>2000_CY087136.1_2000_S_H1N1_HongKong
ATGAAGGCAATACTGGTAGTCTTGCTATATACATTTACAAAGGGAAATGCAGACACATTATGTATAGGTTATCATGCAAATAATTCAACTGAAACTGTTGACACAGTACTAGAAAAGAATGTAACAGTAACACATTCTGTTAACCTTCTAGAGAACAGACATAACGGGAAATTGTGTAAACTAAGAGGGGTCGCCCCATTGCATTTGGGTAAATGTAACATTGCTGGATGGCTCCTGGGAAACCCAGAATGTGAATTACTGTTCACAGCAAGCTCATGGTCTTACATTGTGGAAACATCTACTTCAGACAATGGGACATGTTACCCAGGAGATTTCATCAATTATGAAGAGCTAAGAGAGCAATTGAGCTCAGTTTCATCATTTGAAAGATTTGAGATGTTCCCCAAGGCAAGTTCATGGCCCAATCATGAAACGAACAGAGGTGTAACGGCAGCATGTCCTTATGCTGGGGCAAACAGCTTCTACAGAAATTTGATATGGCTGGTAAAAAAAGGAAATTCATATCCAAAGCTCAGCAAATCCTATATTAACAACAGGGAGAAGGAAGTCCTCGTGCTGTGGGGCATTCACCATCCACCTACCACTACTGACCAACAAAGTCTCTACCAGAATGCAGATGCCTATGTTTTTGTAGGGTCTTCAAAATACAGCAAGAAATTCAAGCCAGAAATAGCAGCAAGACCCAAGGTGAGAGGTCAAGCAGGGAGAATGAACTATTACTGGACACTAGTAGAGCCTGGAGATACAATAACATTCGAAGCAACTGGAAATCTAGTGGTACCAAGATATGCCTTTGCAATGAAAAGAGGTTCTGGATCTGGTATTATCACTTCAGATGCACCAGTCCACGATTGTAATACAACTTGTCAAACACCCAAAGGTGCTATAAACACCAGCCTTCCATTTCAGAATATACATCCAATCACAATTGGAGAATGTCCAAAATATGTCAAGAGCACAAAGTTGAGAATGGCTACAGGATTAAGGAATATCCCGTCTATTCAATCTAGAGGYCTGTTTGGAGCCATTGCTGGCTTTATTGAGGGGGGATGGACAGGAATGATAGATGGATGGTACGGTTATCACCATCAAAATGAGCAGGGATCAGGATATGCAGCCGACCGAAAGAGCACACAGAATGCCATTGACGGGATCACTAACAAAGTAAATTCTGTTATTGAAAAGATGAACACACAATTCACAGCAGTGGGTAAAGAATTCAACCACCTGGAGAGAAGAATAGAGAATTTAAACAAAAAGGTTGATGATGGTCTCCTAGATGTTTGGACATACAATGCCGAACTGTTGGTTCTATTGGAAAATGAGAGAACTTTGGACTATCATGATTCAAATGTGAAGAATCTATATGAGAAAGTAAGAAGCCAGCTAAAAAACAATGCCAAGGAAATTGGAAATGGCTGCTTTGAATTTTACCACAAATGTGATGACACGTGCATGGAGAGCGTCAAAAATGGGACTTATGATTACCCAAAGTACTCAGAAGAAGCAAACCTAAACAGAGAGGAGATAGATGGGGTAAAGCTGGAATCAACAAGGATTTACCAGATTTTGGCGATCTATTCAACTGTCGCCAGTTCATTGGTACTGTTAGTCTCCCTGGGGGCAATCAGTTTCTGGATGTGCTCCAATGGGTCTTTACAGTGCAGAATATGTATT---
>2001_CY085350.1_2001_S_H1N1_HongKong(3)
ATGAAGGCAATATTGGTAGTCTTGCTATACACATTTACAACGGGGGATGCAGACACATTATGTATAGGTTATCATGCAAATAATTCAACTGACACTGTTGACACGATACTAGAAAAGAATGTGACAGTGACACACTCTGTTAACCTTCTAGAGGACAGACATAATGGGAAACTGTGTAAACTAAGAGGGGTAGCCCCATTACATTTGGGTAAATGTAACATTGCTGGATGGCTCCTGGGAAACCCAGAATGTGAATTACTATTCACAGCAAGCTCATGGTCTTACATTGTGGAACCATCCACTTCAGAAAATGGAACATGTTACCCAGGAGATTTCATCAATTATGAAGAGCTAAGAGAGCAGTTGAGCTCCGTTTCATCATTTGAAAGATTTGAGATATTCCCCAATGCAAGTTCATGGCCCAATCATGAAACGAACAGAGGTGTAACGGCAGCATGTCCTTATGCTGGGGCAAACAGCTTTTACAGAAATTTAATATGGCTGGTAAAAAAAGGGAATTCATATCCAAAGCTCAGCAAATCCTATATTAACAATAAGGATAAGGAAGTCCTCGTGCTATGGGGCATTCACCATCCACCTACCAGTACTGACCAACAAAGTCTCTACCAGAATGCAGATGCCTATGTCTTTGTGGGGTCTTCAAAATACAGCAAGAAATTCAAGCCAGAAATAGCAACAAGACCCAAGGTGAGAGGTCAAGCAGGGAGAATGAACTATTACTGGACAATAGTAGAGCCTGGAGATACGATAACATTCGAAGCAACTGGAAATCTAGTGGTACCAAGATATGCCTTCGCAATGAAAAGAGGTTCTGGATCTGGTATTATCACTTCAGATACACCAGTTCACGATTGCACTACAACTTGTCAAACACCCAAAGGTGCTATAAACACCAGCCTTCCATTTCAGAATATACATCCAGTCACAATTGGAGAGTGTCCAAAATATGTCAAGAGCACAAAATTGAGAATGGCTACAGGACTAAGGAATATCCCGTCTATTCAATCTAGGGGCCTGTTTGGAGCCATTGCCGGCTTTATTGAGGGGGGATGGACAGGAATGATAGATGGATGGTACGGTTATCACCATCAAAATGAGCAGGGATCAGGATATGCAGCCGACCGAAAGAGCACACAGAATGCCATTGACGGGATCACTAACAAAGTAAATTCTGTTATTGAAAAGATGAACACACAATTCACAGCAGTGGGTAAAGAATTCAACCACCTGGAGAAAAGAATAGAGAATTTAAACAAAAAGGTTGATGATGGTCTCCTAGATGTTTGGACATACAATGCAGAGCTGTTGGTTCTATTGGAAAATGAGAGAACTTTGGATTATCACGATTCAAATGTGAAGAACCTATATGAGAAAGTAAGAAGCCAGTTAAAAAACAATGCCAAGGAAATTGGAAATGGCTGCTTTGAATTTTACCACAAATGTGATGACACGTGCATGGAGAGCATCAAAAATGGGACTTATGACTACCCAAAATACTCAGAAGAAGCAAACCTAAACAGAGAGGAGATAGATGGGGTAAAGCTGGAATCAACAAGGATTTACCAGATTTTGGCGATCTATTCAACTGTCGCCAGTTCATTGGTACTGTTAGTCTCCCTGGGGGCAATCAGCTTCTGGATGTGCTCCAATGGGTCTTTACAATGCAGAATATGTATT---
>2002_CY085446.2_2002_S_H1N1_HongKong(2)
ATGAAGGCAATACTGGTAGTCTTGCTCTACACATTTACAACGGGAAATGCAGACACATTATGTATAGGTTACCATGCAAACAATTCAACTGACACTGTTGACACAGTACTAGAAAAGAATGTAACAGTAACACACTCTGTTAATCTTCTAGAGGACAGACATAACGGGAAACTGTGTAAACTAAGAGGGGTGTCCCCATTGCATTTAGGTAAATGTAACATTGCTGGATGGCTCCTAGGAAACCCAGAGTGTGAACTACTACTCACTGCAAGCTCATGGTCTTACATTGTTGAAACATCTAATTCAGACAATGGGACATGTTACCCAGGAGATTTCATCAATTATGAAGAGCTAAGAGAGCAGTTGAGCTCAGTGTCATCATTTGAAAGATTTGAGATATTCCCCAAGGCAAGTTCATGGCCCAATCATGAAACAAACAGAGGTGTAACGGCAGCATGTCCTTATGCTGGAGCAAACAGCTTCTACAGAAATTTAATATGGCTGGTAAAAAAAGGAAATTCATATCCAAAGCTCAGCAAATCCTATATTAACAATAAAGAGAATGAGGTTCTCGTGTTATGGGGTATTCACCATCCACCTACCAGTACTGACCAACAAAGTCTCTACCAGAATGCTGATGCCTATGTTTTTGTGGGGTCATCAAAATACAGCAAGAAGTTCAAGCCAGAAATAGCAACAAGACCCAAAGTGAGGGGTCAAGCAGGGAGAATGGACTATTACTGGACACTGGTAGATCCTGGAGATACAATAACATTCGAAGCAACTGGAAATCTAGTGGTACCAAGATATGCCTTCGCAGTGAAAAGAGGTTCTGGATCTGGTATTATCATTTCAGATGAACCAGTCCACGATTGTAACACAACTTGTCAAACACCCAAAGGTGCTATAAACACCAGCCTTCCATTTCAGAATATACACCCAGTCACAATTGGAGAATGTCCAAAATACGTTAAAAGCACAAAATTGAGAATGGCTACAGGATTAAGGAATATCCCGTCTATTCAATCTAGAGGYCTGTTTGGAGCCATTGCCGGCTTTATTGAAGGGGGATGGACAGGAATGATAGATGGATGGTACGGTTATCACCATCAAAATGAGCAGGGATCAGGATACGCAGCCGACCGAAAGAGCACACAGAATGCCATTGACGGGATCACTAATAAAGTGAATTCTGTTATTGAAAAGATGAACACACAATTCACAGCAGTGGGTAAAGAATTCAACCACCTGGAAAAAAGAATAGAAAATTTAAACAAAAAGGTTGATGATGGTCTTCTAGATGTTTGGACTTACAATGCCGAACTGTTGGTTCTATTAGAAAATGAGAGAACTTTGGATTATCACGATTCAAATGTGAAGAACCTATACGAAAAAGTAAGAAGCCAGCTAAAAAACAATGCCAAGGAAATTGGAAATGGCTGCTTTGAGTTTTACCACAAATGTGATGATACGTGCATGGAGAGCGTCAAAAATGGGACTTATGATTACCCAAAATACTCAGAAGAAGCAAAACTAAACAAAGAGGAGATAGATGGGGTGAAGCTGGAATCAACAAGGATTTACCAGATTTTGGCGATCTATTCAACTGTCGCCAGTTCATTGGTACTGTTAGTCTCCCTGGGGGCAATCAGCCTCTGGATGTGCTCCAATGGGTCCTTACAATGCAGAATATGTATT---
>2004_KP186011.1_2004_S_H1N1_Guangdong
ATGAAGGCAATACCAGAATTCTTGCTATATACATTTGCGACCGCAAATGCAGACACACTATGTATAGGTTACCATGCAAATAATTCAACTGACACTGTTGACACAGTACTAGAAAAGAATGTAACAGTAACACACTCTGTTAACCTTCTAGAAGACAAACATAACGGAAAACTATGTAAACTAAGAGGGGTAGCTCCATTGCATTTGGGTAAATGTAACATTGCTGGATGGCTCCTGGGAAATCCAGAGTGTGAATTACTATTCACAGCAAGCTCATGGTCTTACATTGTGGAGACATCTAACTCAGATAATGGGACATGTTACCCAGGAGATTTCATCAATTATGAAGAGCTAAGAGAGCAATTGAGCTCAGTGTCATCATTTGAAAGGTTTGAGATGTTCCCCAAGTCAAGTTCATGGCCCAATCATGAAACGAACAGAGGTGTGACAGCAGCATGTCCTTATGCTGGAGCAAACAGCTTCTACAGAAATTTAATATGGCTTGTAAAAAAAGAAAATTCATACCCAAAGCTAAGCAAATCCTATATCAACAATAAGGAGAAGGAGGTCCTCGTGCTATGGGGAATTCACCATCCACCTACCAGTGCTGACCAACAAAGTCTCTACCAGAATGCAGATGCCTATGTTTTTGTGGGGTCATCAAAATACAACAAGAAATTCAGGCCAGAAATAGCAGCAAGACCCAAGGTGAGAGGTCAAGCAGGGAGAATGAACTACTACTGGACACTAGTAGAACCTGGAGATACAATAACATTTGAAGCAACTGGAAATCTAGTGGTACCAAGATATGCCTTCGCAATGAAAAGAGGTTCTGGATCTGGTATTATCATTTCAGATACACCAGTCCACGATTGCAACACGACTTGTCAAACACCCAAAGGTGCTATAAACACCAGCCTTCCATTCCAGAATATACATCCAGTTACAATTGGAGAATGTCCAAAATATGTCAAAAGCACAAATTTGAGAATGGCTACAGGATTAAGAAATATCCCGTCTATTCAATCTAGAGGCCTGTTTGGAGCTATTGCTGGCTTTATTGAAGGGGGGTGGACAGGAATGATAGATGGATGGTACGGTTATCATCATCAAAATGAGCAAGGATCAGGATATGCAGCCGACCGAAAGAGCACACAGAATGCCATTGACGGGATCACTAACAAAGTGAATTCTGTTATTGAAAAGATGAACACACAATTCACAGCAGTGGGTAAAGAATTCAACCATCTGGAAAAAAGAATAGAGAATTTAAACAAAAAAGTTGATGATGGTCTTCTGGATGTTTGGACTTATAATGCCGAACTGTTGGTTCTATTAGAGAATGAAAGAACTTTGGATTACCATGATTCAAATGTGAAGAACCTATATGAGAGAGTAAGAAGCCAGCTAAAAAACAATGCCAAGGAAATTGGAAATGGCTGCTTTGAATTTTACCACAAGTGTGATGACACGTGTATGGAGAGCGTCAGAAATGGAACTTATGATTATCCAAAATACTCAGAAGAAGCAAAACTAAACAGAGAGGAAATAGATGGGGTAAAGCTGGAATCAACAAGGATTTACCAAATTTTGGCGATCTACTCAACTGTCGCCAGTTCATTGGTACTGTTAGTCTCCCTGGGGGCAATCAGTTTCTGGATGTGCTCCAATGGGTCTCTACAGTGTAGAATATGTATT---
>2005_FJ789832.1_2005_S_H1N1_Shanghai
ATGAAGGCAATACTAGTGTTCTTGCTATATACATTTGCGACCGCAAATGCAGACACACTATGTATAGGTTACCATGCAAATAATTCAACTGACACTGTTGACACAGTATTAGAAAAGAATGTAACAGTAACACACTCTGTTAACCTTCTAGAAGACAGACATAACGGAAAACTATGTAAACTAAGAGGGGTAGCTCCATTGCATTTGGGTAAATGTAACATTGCTGGATGGCTCCTGGGAAATCCAGAGTGTGAATTACTATTCACAGCAAGCTCATGGTCTTACATTGTGGAGACATCTAACTCAGATAATGGGACATGTTACCCAGGAGATTTCATCAATTATGAAGAGCTAAGAGAGCAATTGAGCTCAGTGTCATCATTTGAAAGATTTGAGATGTTCCCCAAGTCAAGTTCATGGCCCAATCATGAAACGAACAGAGGTGTGACAGCAGCATGTCCTTATGCTGGAGCAAACAGCTTCTACAGAAATTTAATATGGCTTGTAAAAAAAGAAAATTCATACCCAAAGCTAAGCAAATCCTATATTAACAATAAGGAGAAGGAGGTCCTCGTGCTATGGGGAATTCACCATCCACCTACCAGTGCTGACCAACAAAGTCTCTACCAGAATGCAGATGCCTATGTTTTTGTGGGGTCATCAAAATACAACAAGAAATTCAGGCCAGAAATAGCAGCAAGACCCAAGGTGAGAGGTCAAGCAGGGAGAATGAACTACTACTGGACACTAGTAGAACCTGGAGATACAATAACATTCGAAGCAACTGGAAATCTAGTGGTACCAAGATATGCCTTCGCAATGAAAAGAGGTTCTGGATCTGGTATTATCATTTCAGATACACCAGTCCACGATTGCAACACGACTTGTCAAACACCCAAAGGTGCTATAAACACCAGCCTTCCATTCCAGAATATACATCCAGTTACAATTGGAGAATGTCCAAAATATGTCAAAAGCACAAATTTGAGAATGGCTACAGGATTAAGAAATATCCCGTCTATTCAATCTAGAGGCCTGTTTGGAGCTATTGCTGGCTTTATTGAAGGGGGATGGACAGGAATGATAGATGGATGGTACGGTTATCACCATCAAAATGAGCAAGGATCAGGATATGCAGCCGACCGAAAGAGCACACAGAATGCCATTGACGGGATCACTAACAAAGTAAATTCTGTTATTGAAAAGATGAACACACAATTCACAGCAGTGGGTAAAGAATTCAACCATCTGGAAAAAAGAATAGAGAATTTAAACAAAAAAGTTGATGATGGTCTTCTGGATGTTTGGACTTATAATGCCGAACTGTTGGTTCTATTAGAAAATGAAAGAACTTTGGATTACCATGATTCAAATGTGAAGAACCTATATGAGAAAGTAAGAAGCCAGCTAAAAAACAATGCCAAGGAAATTGGAAATGGCTGCTTTGAATTTTACCACAAATGTGATGACACGTGTATGGAGAGCGTCAGAAATGGAACTTATGATTATCCAAAATACTCAGAAGAAGCAAAACTAAACAGAGAGGAGATAGATGGGGTAAAGCTGGAATCAACAAGGATTTACCAAATTTTGGCGATCTACTCAACTGTCGCCAGTTCATTGGTACTGTTAGTCTCCCTGGGGGCAATCAGTTTCTGGATGTGCTCCAATGGGTCTTTACAGTGCAGAATATGTATT---
>2006_CY089867.1_2006_S_H1N1_Guangdong
ATGAAGGCAATACTAGTGTTCTTGCTATATACATTTGCGACCGCAAATGCAGACACACTATGTATAGGTTACCATGCAAATAATTCAACTGACACTGTTGACACAGTATTAGAAAAGAATGTAACAGTAACACACTCTGTTAACCTTCTAGAAGACAGACATAACGGAAAACTATGTAAACTAAGAGGGGTAGCTCCATTGCATTTGGGTAAATGTAACATTGCTGGATGGCTCCTGGGAAATCCAGAGTGTGAATTACTATTCACAGCAAGCTCATGGTCTTACATTGTGGAGACATCTAACTCAGATAATGGGACATGTTACCCAGGAGATTTCATCAATTATGAAGAGCTAAGAGAGCAATTGAGCTCAGTGTCATCATTTGAAAGATTTGAGATGTTCCCCAAGTCAAGTTCATGGCCCAATCATGAAACGAACAGAGGTGTGACAGCAGCATGTCCTTATGCTGGAGCAAACAGCTTCTACAGAAATTTAATATGGCTTGTAAAAAAAGAAGATTCATACCCAAAGCTAAGCAAATCCTATATTAACAATAAGGAGAAGGAGGTCCTCGTGCTATGGGGGATTCACCATCCACCTACCAGTGCTGACCAACAAAGTCTCTACCAGAATGCAGATGCCTATGTTTTTGTGGGGTCATCAAAATACAACAAGAAATTCAGGCCAGAAATAGCAGCAAGACCCAAGGTGAGAGGTCAAACAGGGAGAATGAACTACTACTGGACACTAGTAGAACCTGGAGATACAATAACATTCGAAGCAACTGGAAATCTAGTGGTACCAAGATATGCCTTCGCAATGAAAAGAGGTTCTGGATCTGGTATTATCATTTCAGATACACCAGTCCACGATTGCAACACGACTTGTCAAACACCCAAAGGTGCTATAAACACCAGCCTTCCATTCCAGAATATACATCCAGTTACAATTGGAGAATGTCCAAAATATGTCAAAAGCACAAATTTGAGAATGGCTACAGGATTAAGAAATATCCCGTCTATTCAATCTAGAGGCCTGTTTGGAGCTATTGCTGGCTTTATTGAAGGGGGATGGACAGGAATGATAGATGGATGGTACGGTTATCACCATCAAAATGAGCAAGGATCAGGATATGCAGCCGACCGAAAGAGCACACAGAATGCCATTGACGGGATCACTAACAAAGTAAATTCTGTTATTGAAAAGATGAACACACAATTCACAGCAGTGGGTAAAGAATTCAACCATCTGGAAAAAAGAATAGAGAATTTAAACAAAAAAGTTGATGATGGTCTTCTGGATGTTTGGACTTATAATGCCGAACTGTTGGTTCTATTAGAAAATGAAAGAACTTTGGATTACCATGATTCAAATGTGAAGAACCTATATGAGAAAGTAAGAAGCCAGCTAAAAAACAATGCCAAGGAAATTGGAAATGGCTGCTTTGAATTTTACCACAAATGTGATGACACGTGTATGGAGAGCGTCAGAAATGGAACTTATGATTATCCAAAATACTCAGAAGAAGCAAAACTAAACAGAGAGGAGATAGATGGGGTAAAGCTGGAATCAACAAGGATTTACCAAATTTTGGCGATCTACTCAACTGTCGCCAGTTCATTGGTACTGTTAGTCTCCCTGGGGGCAATCAGTTTCTGGATGTGCTCCAATGGGTCTTTACAGTGCAGAATATGTATT---
>2008_HM223586.1_2008_S_H1N1_Guangdong
ATGAAGGCAATACTAGTGTTCTTGCTATATACATTTGCGACCGCAAATGCAGACACACTATGTATAGGTTACCATGCAAATAATTCAACTGACACTGTTGACACAGTATTAGAAAAGAATGTAACAGTAACACACTCTGTTAACCTTCTAGAAGACAGACATAACGGAAAACTATGTAAACTAAGAGGGGTAGCTCCATTGCATTTGGGTAAATGTAACATTGCTGGATGGCTCCTGGGAAATCCAGAGTGTGAATTACTATTCACAGCAAGCTCATGGTCTTACATTGTGGAGACATCTAACTCAGATAATGGGACATGTTACCCAGGAGATTTCATCAATTATGAAGAGCTAAGAGAGCAATTGAGCTCAGTGTCATCATTTGAAAGATTTGAGATGTTCCCCAAGTCAAGTTCATGGCCCAATCATGAAACGAACAGAGGTGTGACAGCAGCATGTCCTTATGCTGGAGCAAACAGCTTCTACAGAAACTTAATATGGCTTGTAAAAAAAGAAAATTCATACCCAAAGCTAAGCAAATCCTATATTAACAATAAGGAGAAGGAGGTCCTCGTGCTATGGGGGATTCACCATCCACCTACCAGTGCTGACCAACAAAGTCTCTACCAGAATGCAGATGCCTATGTTTTTGTGGGGTCATCAAAATACAACAAGAAATTCAGGCCAGAAATAGCAGCAAGACCCAAGGTGAGAGGTCAAACAGGGAGAATGAACTACTACTGGACACTAGTAGAACCTGGAGATACAATAACATTCGAAGCAACTGGAAATCTAGTGGTACCAAGATATGCCTTCGCAATGAAAAGAGGTTCTGGATCTGGTATTATCATTTCAGATACACCAGTCCACGATTGCAACACGACTTGTCAAACACCCAAAGGTGCTATAAACACCAGCCTTCCATTCCAGAATATACATCCAGTTACAATTGGAGAATGTCCAAAATATGTCAAAGGCACAAATTTGAGAATGGCTACAGGATTAAGAAATATCCCGTCTATTCAATCTAGAGGCCTGTTTGGAGCTATTGCTGGCTTTATTGAAGGGGGATGGACAGGAATGATAGATGGATGGTACGGTTATCACCATCAAAATGAGCAAGGATCAGGATATGCAGCCGACCGAAAGAGCACACAGAATGCCATTGACGGGATCACTAACAAAGTAAATTCTGTTATTGAAAAGATGAACACACAATTCACAGCAGTGGGTAAAGAATTCAACCATCTGGAAAAAAGAATAGAGAATTTAAACAAAAAAGTTGATGATGGTCTTCTGGATGTTTGGACTTATAATGCCGAACTGTTGGTTCTATTAGAAAATGAAAGAACTTTGGATTACCATGATTCAAATGTGAAGAACCTATATGAGAAAGTAAGAAGCCAGCTAAAAAACAATGCCAAGGAAATTGGAAATGGCTGCTTTGAATTTTACCACAAATGTGATGACACGTGTATGGAGAGCGTCAGAAATGGAACTTATGATTATCCAAAATACTCAGAAGAAGCAAAACTAAACAGAGAGGAGATAGATGGGGTAAAGCTGGAATCAACAAGGATTTACCAAATTTTGGCGATCTACTCAACTGTCGCCAGTTCATTGGTACTGTTAGTCTCCCTGGGGGCAATCAGTTTCTGGATGTGCTCCAATGGGTCTTTACAGTGCAGAATATGTATT---
>2010_HM210852.1_2010_S_H1N1_Guangdong
ATGAAGGCAATACTAGTGTTCTTGCTATATACATTTGCGACCGCAAATGCAGACACACTATGTATAGGTTACCATGCAAATAATTCAACTGACACTGTTGACACAGTATTAGAAAAGAATGTAACAGTAACACACTCTGTTAACCTTCTAGAAGACAGACATAACGGAAAACTATGTAAACTAAGAGGGGTAGCTCCATTGCATTTGGGTAAATGTAACATTGCTGGATGGCTCCTGGGAAATCCAGAGTGTGAATTACTATTCACAGCAAGCTCATGGTCTTACATTGTGGAGACATCTAACTCAGATAATGGGACATGTTACCCAGGAGATTTCATCAATTATGAAGAGCTAAGAGAGCAATTGAGCTCAGTGTCATCATTTGAAAGATTTGAGATGTTCCCCAAGTCAAGTTCATGGCCCAATCATGAAACGAACAGAGGTGTGACAGCAGCATGTCCTTATGCTGGAGCAAACAGCTTCTACAGAAATTTAATATGGCTTGTAAAAAAAGAAAATTCATACCCAAAGCTAAGCAAATCCTATATTAACAATAAGGAGAAGGAGGTCCTCGTGCTATGGGGAATTCACCATCCACCTACCAGTGCTGACCAACAAAGTCTCTACCAGAATGCAGATGCCTATGTTTTTGTGGGGTCATCAAAATACAACAAGAAATTCAGGCCAGAAATAGCAGCAAGACCCAAGGTGAGAGGTCAAACAGGGAGAATGAACTACTACTGGACACTAGTAGAACCTGGAGATACAATAACATTCGAAGCAACTGGAAATCTAGTGGTACCAAGATATGCCTTCGCAATGAAAAGAGGTTCTGGATCTGGTATTATCATTTCAGATACACCAGTCCACGATTGCAACACGACTTGTCAAACACCCAAAGGTGCTATAAACACCAGCCTTCCATTCCAGAATATACATCCAGTTACAATTGGAGAATGTCCAAAATATGTCAAAAGCACAAATTTGAGAATGGCTACAGGATTAAGAAATATCCCGTCTATTCAATCTAGAGGCCTGTTTGGAGCTATTGCTGGCTTTATTGAAGGGGGATGGACAGGAATGATAGATGGATGGTACGGTTATCACCATCAAAATGAGCAAGGATCAGGATATGCAGCCGACCGAAAGAGCACACAGAATGCCATTGACGGGATCACTAACAAAGTAAATTCTGTTATTGAAAAGATGAACACACAATTCACAGCAGTGGGTAAAGAATTCAACCATCTGGAAAAAAGAATAGAGAATTTAAACAAAAAAGTTGATGATGGTCTTCTGGATGTTTGGACTTATAATGCCGAACTGTTGGTTCTATTAGAAAATGAAAGAACTTTGGATTACCATGATTCAAATGTGAAGAACCTATATGAGAAAGTAAGAAGCCAGCTAAAAAACAATGCCAAGGAAATTGGAAATGGCTGCTTTGAATTTTACCACAAATGTGATGACACGTGTATGGAGAGCGTCAGAAATGGAACTTATGATTATCCAAAATACTCAGAAGAAGCAAAACTAAACAGAGAGGAGATAGATGGGGTAAAGCTGGAATCAACAAGGATTTACCAAATTTTGGCGATCTACTCAACTGTCGCCAGTTCATTGGTACTGTTAGTCTCCCTGGGGGCAGTCAGTTTCTGGATGTGCTCCAATGGGTCTTTACAGTGCAGAATATGTATT---
>2009_GQ452272.1_2009_S_H1N1_Guangdong
ATGAAGGCAATACTAGTGTTCTTGCTATATACATTTGCGACCGCAAATGCAGACACACTATGTATAGGTTACCATGCAAATAATTCAACTGACACTGTTGACACAGTATTAGAAAAGAATGTAACAGTAACACACTCTGTTAACCTTCTAGAAGACAGACATAACGGAAAACTATGTAAACTAAGAGGGGTAGCTCCATTGCATTTGGGTAAATGTAACATTGCTGGATGGCTCCTGGGAAATCCAGAGTGTGAATTACTATTCACAGCAAGCTCATGGTCTTACATTGTGGAGACATCTAACTCAGATAATGGGACATGTTACCCAGGAGATTTCATCAATTATGAAGAGCTAAGAGAGCAATTGAGCTCAGTGTCATCATTTGAAAGATTTGAGATGTTCCCCAAGTCAAGTTCATGGCCCAATCATGAAACGAACAGAGGTGTGACAGCAGCATGTCCTTATGCTGGAGCAAACAGCTTCTACAGAAATTTAATATGGCTTGTAAAAAAAGAAAATTCATACCCAAAGCTAAGCAAATCCTATATTAACAATAAGGAGAAGGAGGTCCTCGTGCTATGGGGAATTCACCATCCACCTACCAGTGCTGACCAACAAAGTCTCTACCAGAATGCAGATGCCTATGTTTTTGTGGGGTCATCAAAATACAACAAGAAATTCAGGCCAGAAATAGCAGCAAGACCCAAGGTGAGAGGTCAAACAGGGAGAATGAACTACTACTGGACACTAGTAAAACCTGGAGATACAATAACATTCGAAGCAACTGGAAATCTAGTGGTACCAAGATATGCCTTCGCAATGAAAAGAGGTTCTGGATCTGGTATTATCATTTCAGATACACCAGTCCACGATTGCAACACGATTTGTCAAACACCCAAAGGTGCTATAAACACCAGCCTTCCATTCCAGAATATACATCCAGTTACAATTGGAGAATGTCCAAAATATGTCAAAAGCACAAATTTGAGAATGGCTACAGGATTAAGAAATATCCCGTCTATTCAATCTAGAGGCCTGTTTGGAGCTATTGCTGGCTTTATTGAAGGGGGATGGACAGGAATGATAGATGGATGGTACGGTTATCACCATCAAAATGAGCAAGGATCAGGATATGCAGCCGACCGAAAGAGCACACAGAATGCCATTGACGGGATCACTAACAAAGTAAATTCTGTTATTGAAAAGATGAACACACAATTCACAGCAGTGGGTAAAGAATTCAACCATCTGGAAAAAAGAATAGAGAATTTAAACAAAAAAGTTGATGATGGTCTTCTGGATGTTTGGACTTATAATGCCGAACTGTTGGTTCTATTAGAAAATGAAAGAACTTTGGATTACCATGATTCAAATGTGAAGAACCTATATGAGAAAGTAAGAAGCCAGCTAAAAAACAATGCCAAGGAAATTGGAAATGGCTGCTTTGAATTTTACCACAAATGTGATGACACGTGTATGGAGAGCGTCAGAAATGGAACTTATGATTATCCAAAATACTCAGAAGAAGCAAAACTAAACAGAGAGGAGATAGATGGGGTAAAGCTGGAATCAACAAGGATTTACCAAATTTTGGCGATCTACTCAACTGTCGCCAGTTCATTGGTACTGTTAGTCTCCCTGGGGGCAATCAGTTTCTGGATGTGCTCCAATGGGTCTTTACAGTGCAGAATATGTATT---
>1990_CY116307.1_1990_S_H1N1_England
ATGAAGGCAGTACTATTAGTCTTGCTATGTACATTTGCATTTACAAATGCAGACACACTATGCATAGGTTATCATGCAAATAATTCAACTGACACTGTTGATACGGTACTAGAAAAAAATGTAACAGTAACACACTCTGTTAACCTTCTTGAGAATGTACATAATGGAAAGCTATGTAAACTAGGGGGGATAGCCCCGTTGCACCTGGGCAAGTGTAACATTGCCGGATGGCTTTTAGGAAATCCAGAATGTGAATTACTATTCACAGTGAGCTCATGGTCTTACATTGTGGAAACATCGAACTCAGACAATGGGACATGTTATCCAGGAGATTTCATCAACTATGAAGAGCTGAGAGAACAGTTGAGCTCAGTGTCATCATTTGAAAGATTCGAGATATTCCCCAAGACAAGTTCGTGGCCCAATCATGAAACAAACAGAGGTGTGACGGCAGCATGCCCTTCTACTGGAGCAAACAGCTTCTACAGAAATTTAATATGGCTAGTAAAAAAAGGAAATTCATACCCAAAGCTCAGCAAATCCTATGTTAACAATAAAGGGAAAGAAGTCCTTGTGCTGTGGGGCATTCACCATCCACCTACCAGTACTGATCAACAAAGTCTCTATCAGAATGCAGATGCCTATGTTTTTGTAGGGTCATCAACATATAACAAGAAATTCAAGCCAGAAATAGCGACAAGACCCAAAGTGAGAGGTCAAGCAGGAAGAATGAACTATTACTGGACACTAATAGAACCTGGAGACACAATAACATTTGAAGCAACTGGAAATCTAGTGGTACCAAGATATGCTTTCGCCATGAATAGAGGTTCTGGATCTGGTATTATAATTTCAGATGCACCAATTCATGATTGTAACACGAAATGTCAAACACCCAAGGGTGCCATTAACACCAGCCTCCCATTTCAGAATATACATCCGATCACAATTGGAGAATGTCCAAAATATGTCAGAAGCACAAAATTGAGAATGGCTACAGGATTAAGGAATATCCCGTCAATTCAATCTAGAGGTCTGTTTGGGGCCATTGCTGGGTTTATTGAAGGGGGATGGACAGGAATGATAGATGGATGGTATGGTTATCACCATCAGAATGAACAAGGATCAGGATATGCAGCGGACCGAAGGAGCACACAAAATGCCATTGACGGGATCACTAACAAAGTAAATTCTGTTATTGAAAAGATGAACACACAATTCACATCAGTGGGTAAAGAATTCAACCACTTAGAAAAAAGAATAGAGAATTTAAACAAAAAGGTTGATGATGGTTTTCTGGACGTTTGGACATACAATGCCGAACTGTTGGTTCTATTGGAAAATGAAAGAACTCTGGATTTCCACGATTCAAATGTAAAGAACCTGTATGAGAAAGTAAAAGGTCAACTAAGGAACAATGCCAAAGAAATTGGGAATGGTTGCTTTGAATTCTATCACAAATGTGATGATACATGCATGGAGAGCGTCAAAAATGGAACTTATGATTATCCAAAGTACTCAGAGGAATCAAAACTAAACAGAGAGGAAATAGATGGAGTAAAGTTGGAATCTACAAGGATTTACCAGATTTTGGCGATCTATTCAACTGCCGCCAGTTCATTGGTGCTTTTGGTCTCCCTGGGGGCAATCAGTTTCTGGATGTGCTCTAATGGGTCTTTACAGTGCAGAATATGTATT---
>1993_U72668.1_1993_S_H1N1_England(3)
ATGAAGGCAGTACTATTAGTCTTGCTATGTACATTTGCATCCACAAATGCAGACACATTATGCATAGGTTACCATGCAAATAATTCAACTGACACTGTTGATACGGTACTAGAAAAGAATGTAACAGTAACACACTCTGTTAACCTTCTTGAGAATGTACATAACGGAAAGCTATGTAAACTAGGGGGGATAGCCCCGTTGCACCTAGGCAAATGTAACATTGCCGGATGGCTTTTAGGAAACCCAGAATGTGACTTACTATCCACAGTAAGCTCATGGTCTTACATTGTGGAAACATCAAACTCAGACAATGGGACATGTTATCCAGGAGATTTCATCAACTATGAAGAGCTGAGAGAGCAGTTGAGCTCAGTGTCATCGTTTGAAAGATTCGAAATATTCCCCAAGACAAGTTCGTGGCCCAATCATGAAACAAACAGAGGTGTGACGGCAGCATGTCCTTCTGCTGGAGCAAACAGCTTCTACAGAAATTTAATATGGCTGGTAAAAAAAGGAAATTCATACCCAAAGCTCAGCAAATCCTATGTTAACAATAAAGAGAAGGAAGTCCTTGTACTATGGGGCATCCACCATCCACCTACCAGTACTGACCAACAAAGTCTCTACCAGAATGCAGATGCTTATGTTTTTGTAGGGTCATCAACATATAACAGGAAATTCAAGCCAGAAATAGCGACAAGACCCAAAGTAAGAGGTCAAGCAGGGAGAATGAACTATTACTGGACACTAATAGAACCTGGAGACACAATAACATTCGAAGCAACTGGAAATCTAGTGGTGCCAAGATATGCTTTCGCAATGAATAGAGGTTCTGGATCTGGTATTATGATTTCAGATGCACCAATTCATGATTGTAACACGAAATGTCAAACACCCAAGGGTGCCATAAACACCAGCCTCCCATTTCAGAATATACATCCGGTCACAATTGGAGAATGTCCAAAATATGTTAGAAGCACGAAATTAAGAATGGCTACAGGATTAAGGAATATCCCGTCAATTCAATCTAGGGGTCTGTTTGGGGCCATTGCTGGGTTTATTGAAGGGGGATGGACTGGAATGATAGATGGATGGTATGGTTATCATCACCAGAATGAGCAAGGATCAGGATATGCAGCGGACCAAAGGAGCACACAAAATGCCATTGACGGGATCACTAACAAAGTAAATTCTGTTATTGAAAAGATGAACACACAATTCACAGCAGTGGGTAAAGAATTCAATCATTTAGAAAAAAGAATAGAGAATTTAAACAAAAAGGTTGATGATGGTTTTCTGGATGTTTGGACGTACAATGCCGAACTGTTGGTCCTATTGGAAAATGAAAGAACTCTGGATTTTCACGACTCGAATGTAAAGAACCTATATGAGAAAGTAAGAGGTCAATTAAGGAACAATGCCAAAGAAATTGGGAATGGCTGCTTTGAATTCTATCACAAATGTGATAATACATGCATGGAGAGCGTCAAAAATGGAACTTATGATTATCCAAAATACTCAGAGGAATCAAAACTAAACAGAGAGAAAATAGATGGAGTAAAGTTGGAGTCTACAAGGATTTACCAGATTTTGGCGATCTATTCAACTGCCGCCAGTTCATTGGTGCTTTTGGTCTCCCTGGGGGCAATCAGTTTCTGGATGTGCTCTAATGGGTCTTTACAGTGCAGAATATGTATT---
>2006_CY159297.1_2006_S_H1N1_NorthCarolina
ATGAAGGCAATACTAGTAGTCCTGCTATATACATTTACAACCGCAAATGCCGACACATTATGTATAGGTTATCATGCGAACAATTCAACTGACACCGTAGACACAGTACTAGAAAAGAATGTAACAGTAACACACTCTGTCAACCTTCTAGAAAACAGGCATAATGGGAAACTATGTAAACTAAGAGGGGTAGCTCCATTGCATTTGGGTAAATGTAACATTGCTGGCTGGCTCCTGGGAAATCCAGAGTGTGAATCACTCTCCACAGCAAGCTCATGGTCCTACATTGTGGAAACATCTAATTCAGACAATGGGACGTGTTACCCAGGAGATTTCATCAATTATGAGGAGCTAAGAGAGCAGTTGAGCTCAGTGTCATCATTTGAAAGATTTGAGATATTCCCCAAGACAAGTTCATGGCCCAATCATGACACGAACAGAGGTGTGACGGCAGCATGTCCTCATGCTGGGACAAATAGCTTCTACAGAAATTTAATATGGCTGGTCAAAAAAGGAAATTCATACCCAAAGATCAACAAATCCTACATTAACAATAAAGAGAAGGAAGTTCTCGTGCTATGGGCCATTCACCATCCATCTACCAGTGCCGACCAACAAAGTCTCTACCAAAATGCAGATGCCTATGTTTTTGTGGGGTCATCAAGATACAGCAGGAAGTTCGAGCCAGAAATAGCAACAAGACCCAAGGTGAGGAACCAAGCAGGGAGAATGAACTATTACTGGACACTAGTAGAGCCTGGAGACGAGATAACATTCGAAGCAACTGGAAATCTAGTGGTACCGAGATATGCCTTCGCATTGAAAAGAAATTCTGGATCTGGTATTATCATTTCAGATACATCAGTCCACGATTGTGATACGACTTGTCAGACACCCAATGGTGCTATAAACACCAGCCTCCCATTTCAAAATATACATCCAGTCACAATTGGAGAATGTCCAAAATATGTAAAAAGTACTAAACTGAGAATGGCCACAGGATTAAGGAATATCCCGTCTATTCAATCTAGAGGCCTGTTTGGGGCCATTGCCGGCTTTATTGAAGGGGGCTGGACAGGAATGATAGATGGATGGTACGGTTATCACCATCAAAATGAGCAGGGATCAGGATATGCAGCCGACCTGAAGAGCACACAGAATGCCATTGACGGGATCACTAACAAGGTAAATTCTGTTATTGAAAAGATGAACACACAATTCACAGCAGTAGGTAAAGAGTTCAGCCACTTGGAAAGAAGAATAGAGAATTTAAATAAAAAGGTTGATGATGGTTTTCTAGATATTTGGACTTACAATGCCGAACTGTTGGTTCTGTTGGAAAATGAAAGAACTTTGGATTACCACGACTCAAATGTGAAAAACTTATATGAAAAAGTAAGAAGCCAACTAAAAAACAATGCCAAGGAAATTGGAAATGGCTGCTTTGAATTTTACCACAAATGTGATGACACGTGCATGGAAAGCGTCAAAAATGGGACTTATGATTACCCAAAATACTCAGAGGAAGCAAAACTAAACAGAGAGGAAATAGATGGGGTAAAGTTGGAATCAACAAGGATTTACCAAATTTTGGCGATCTATTCAACGGTCGCCAGTTCATTGGTACTGGTAGTCTCCCTGGGGGCAATCAGTTTCTGGATGTGCTCTAATGGGTCGCTACAGTGCAGAATATGTATT---
>2007_CY159401.1_2007_S_H1N1_NorthCarolina
ATGAAGGCAATACTAGTAGTCCTGCTATATACATTTACAACCGCAAATGCCGACACATTATGTATAGGTTATCATGCGAACAATTCAACTGACACCGTAGACACAGTACTAGAAAAGAATGTAACAGTAACACACTCTGTCAACCTTCTAGAAAACAGGCATAATGGGAAACTATGTAAACTAAGAGGGGTAGCTCCATTGCATTTGGGTAAATGTAACATTGCTGGCTGGCTCCTGGGAAATCCAGAGTGTGAATCACTCTCCACAGCAAGCTCATGGTCCTACATTGTGGAAACATCTAATTCAGACAATGGGACGTGTTACCCAGGAGATTTCATCAATTATGAGGAGCTAAGAGAGCAGTTGAGCTCAGTGTCATCATTTGAAAGATTTGAGATATTCCCCAAGACAAGTTCATGGCCCAATCATGACACGAACAGAGGTGTGACGGCAGCATGTCCTCATGCTGGGACAAATAGCTTCTACAGAAATTTAATATGGCTGGTCAAAAAAGAAAATTCATACCCAAAGATCAACAAATCCTACATTAACAATAAAGAGAAGGAAGTTCTCGTGCTATGGGCCATTCACCATCCATCTACCAGTGCCGACCAACAAAGTCTCTACCAAAATGCAGATGCCTATGTTTTTGTGGGATCATCAAGATACAGCAGGAAGTTCGAGCCAGAAATAGCAACAAGACCCAAGGTGAGGGACCAAGCAGGGAGAATGAACTATTACTGGACACTAGTAGAGCCTGGAGACAAGATAACATTCGAAGCAACTGGAAATCTAGTGGTACCGAGATATGCCTTCGCATTGAAAAGAAATTCTGGATCTGGTATTATCATTTCAGATACATCAGTCCACGATTGTGATACGACCTGTCAGACACCCAATGGTGCTATAAACACTAGCCTCCCATTTCAAAATATACATCCAGTCACAATTGGAGAATGTCCAAAATATGTAAAAAGTACTAAACTGAGAATGGCCACAGGATTAAGGAATATCCCGTCTATTCAATCTAGAGGCCTGTTTGGGGCCATTGCTGGCTTTATTGAAGGGGGCTGGACAGGAATGATAGATGGATGGTACGGTTATCACCATCAAAATGAGCAGGGATCAGGATATGCAGCCGACCTGAAGAGCACACAGAATGCCATTGACGGGATCACTAACAAGGTAAATTCTGTTATTGAAAAGATGAACACACAATTCACAGCAGTAGGTAAAGAGTTCAGCCACTTGGAAAGAAGAATAGAGAATTTAAATAAAAAGGTTGATGATGGTTTTCTAGATATTTGGACTTACAATGCCGAACTGTTGGTTCTGTTGGAAAATGAAAGAACTTTGGATTACCATGACTCAAATGTGAAAAACTTATATGAAAAAATAAGAAGCCAACTAAAAAACAATGCCAAGGAAATTGGAAATGGCTGCTTTGAATTTTACCACAAATGTGATGACACGTGCATGGAAAGCGTCAAAAATGGGACTTATGATTACCCAAAATACTCAGAGGAAGCAAAACTAAACAGAGAGGAAATAGATGGGGTAAAGTTGGAATCAACAAGGATTTACCAAATTTTGGCGATCTATTCAACGGTCGCCAGTTCATTAGTACTGGTAGTCTCCCTGGGGGCAATCAGTTTCTGGATGTGCTCTAATGGGTCGCTACAATGCAGAATATGTATT---
>2008_HM461778.1_2008_S_H1N1_Ohio
ATGAAGGCAATACTAGTAGTCCTGCTATATACATTTACAACCGCAAATGCCGACACATTATGTATAGGTTATCATGCGAACAATTCAACTGACACCGTAGACACAGTACTAGAAAAGAATGTAACAGTAACACACTCTGTCAACCTTCTAGAAAACAGGCATAATGGGAAACTATGTAAACTAAGAGGGGTAGCTCCATTGCATTTGGGTAAATGTAACATTGCTGGCTGGCTCCTGGGAAATCCAGAGTGTGAATCACTCTCCACAGCAAGCTCATGGTCCTACATTGTGGAAACATCTAATTCAGACAATGGGACGTGTTACCCAGGAGATTTCATCAATTATGAGGAGCTAAGAGAGCAGTTGAGTTCAGTGTCATCATTTGAAAGATTTGAGATATTCCCCAAGACAAGTTCATGGCCCAATCATGACACGAACAGAGGTGTGACGGCAGCATGTCCTCATGCTGGGACAAACAGCTTCTACAGAAATTTAATATGGCTGGTCAAAAAAGGAAATTCATACCCAAAGATCAACAAATCCTACATTAACAATAAAGAGAAGGAAGTTCTCGTGCTATGGGCCGTTCACCATCCATCTACCAGTGCCGACCAACAAAGTCTCTACCAAAATGCAGATGCCTATGTTTTTGTGGGGTCATCAAGATACAGCAGGAAGTTCGAGCCAGAAATAGCAACAAGACCCAAGGTGAGGGACCAAGCAGGGAGAATGAACTATTACTGGACACTAGTAGAGCCTGGAGACAAGATAACATTCGAAGCAACTGGAAATCTAGTGGTACCGAGATATGCCTTCGCATTGAAAAGAAATTCTGGATCTGGTATTATCATTTCAGATACATCAGTCCACGATTGTGATACGACTTGTCAGACACCCAATGGTGCTATAAACACCAGCCTCCCATTTCAAAATATACATCCAGTCACAATTGGAGAATGTCCAAAATATGTAAAAAGTACTAAACTGAGAATGGCCACAGGATTAAGGAATATCCCGTCTATTCAATCTAGAGGCCTGTTTGGGGCCATTGCTGGTTTTATTGAAGGGGGCTGGACAGGAATGATAGATGGATGGTACGGTTATCACCATCAAAATGAGCAGGGATCAGGATATGCAGCCGACCTGAAGAGCACACAGAATGCCATTGACGGGATCACTAACAAGGTAAATTCTGTTATTGAAAAGATGAACACACAATTCACAGCAGTAGGTAAAGAGTTCAGCCACTTGGAAAGAAGAATAGAGAATTTAAATAAAAAGGTTGATGATGGTTTTCTAGATATTTGGACTTACAATGCCGAACTGTTGGTTCTATTGGAAAATGAAAGAACTTTGGATTACCACGACTCAAATGTGAAAAACTTATATGAAAAAGTAAGAAGCCAACTAAAAAACAATGCCAAGGAAATTGGAAATGGCTGCTTTGAATTTTATCACAAATGTGATGACACGTGCATGGAAAGCGTCAAAAATGGGACTTATGATTACCCAAAATACTCAGAGGAAGCAAAACTAAACAGAGAGGAAATAGATGGGGTAAAGTTGGAATCAACAAGGATTTACCAAATTTTGGCGATCTATTCAACGGTCGCCAGTTCATTGGTACTGGTAGTCTCCCTGGGGGCAATCAGTTTCTGGATGTGCTCTAATGGGTCGCTACAGTGCAGAATATGTATT---
>2009_KR701807.1_2009_S_H1N1_Minnesota
ATGAAGGCAATACTAGTAGTCCTGCTATATACATTTACAACCGCAAATGCCGACACATTATGTATAGGTTATCATGCGAACAATTCAACTGACACCGTAGACACAGTACTAGAAAAGAATGTAACAGTAACACACTCTGTCAACCTTCTAGAAAACAGGCATAATGGGAAACTATGTAAACTAAGAGGGGTAGCTCCATTGCATTTGGGTAAATGTAACATTGCTGGCTGGCTCCTGGGAAATCCAGAGTGTGAATCACTCTCCACAGCAAGCTCATGGTCCTACATTGTGGAAACATCTAATTCAGACAATGGGACGTGTTACCCAGGAGATTTCATCAATTATGAGGAGCTAAGAGAGCAGTTGAGCTCAGTGTCATCATTTGAAAGATTTGAGATATTCCCCAAGACAAGTTCATGGCCCAATCATGACACGAACAGAGGTGTGACGGCAGCATGTCCTCATGCTGGGATAAACAGCTTCTACAGAAATTTAATATGGCTGGTAAAAAAGGGAAATTCATACCCAAAGATCAACAAATCCTACATTAACAATAAAGAGAAGGAAGTTCTCGTGCTATGGGCCATTCACCATCCATCTACCAGTGCCGACCAACAAAGTCTCTACCAAAATGCAGATGCCTATGTTTTTGTGGGGTCATCAAGATACAGCAGGAAGTTCGAGCCAGAAATAGCAACAAGACCCAAGGTGAGGGACCAAGCAGGGAGAATGAACTATTACTGGACACTAGTAGAGCCTGGAGACAAGATAACATTCGAAGCAACTGGAAATCTAGTGGTACCGAGATATGCCTTCGCATTGAAAAGAAATTCTGGATCTGGTATTATCATTTCAGATACATCAGTCCACGATTGTGATACGACTTGTCAGACACCCAATGGTGCTATAAACACCAGCCTCCCATTTCAAAATATACATCCAGTCACAATTGGAGAATGTCCAAAATATGTAAAAAGTACTAAACTGAGAATGGCCACAGGATTAAGGAATATCCCGTCTATTCAATCTAGAGGCCTGTTTGGGGCCATTGCTGGCTTTATCGAAGGGGGCTGGACAGGAATGATAGATGGATGGTACGGTTATCACCATCAAAATGAGCAGGGATCAGGATATGCAGCCGACCTGAAGAGCACACAGAATGCCATTGACGGGATCACTAACAAGGTAAATTCTGTTATTGAAAAGATGAACACACAATTCACAGCAGTAGGTAAAGAGTTCAGCCACTTGGAAAGAAGAATAGAGAATTTAAATAAAAAGGTTGATGATGGTTTTCTAGATATTTGGACTTACAATGCCGAACTGTTGGTTCTATTGGAAAATGAAAGAACTTTGGATTACCACGACTCAAATGTGAAAAACTTATATGAAAAAGTAAGAAGCCAACTAAAAAACAATGCCAAGGAAATTGGAAATGGCTGCTTTGAATTTTACCACAAATGTGATGACACGTGCATGGAAAGCGTCAAAAATGGAACTTATGATTACCCTAAATACTCAGAGGAAGCAAAACTAAACAGAGAGGAAATAGATGGGGTAAAGTTGGAATCAACAAGGATTTACCAAATTTTGGCGATCTATTCAACGGTCGCCAGTTCATTGGTACTGGTAGTCTCCCTGGGGGCAATCAGTTTCTGGATGTGCTCTAATGGGTCGCTACAGTGCAGAATATGTATT---
>2010_JX042536.1_2010_S_H1N1_Minnesota
ATGAAGGCAATAGTAGTAGTCCTGCTATATACATTTACAACCGCAAATGCCGACACATTATGTATAGGTTATCATGCGAACAATTCAACTGACACCGTAGACACAGTACTAGAAAAGAATGTAACAGTAACACACTCTGTCAACCTTCTAGAAAACAGGCATAATGGGAAACTATGTAAACTAAGAGGGGTAGCTCCATTGCATTTGGGTAAATGTAACATTGCTGGCTGGCTTCTGGGAAATCCAGAGTGTGAATCACTCTCCACAGCAAGCTCATGGTCCTACATTGTGGAAACATCTAATTCAGACAATGGGACGTGTTACCCAGGAGATTTCATCAATTATGAGGAGCTAAGAGAGCAGTTGAGCTCAGTGTCATCATTTGAAAGATTTGAGATATTCCCCAAGACAAGTTCATGGCCCAATCATGACACGAACAGAGGTGTTACGGCAGCATGTCCTCATGCTGGGACAAACAGCTTCTACAGAAATTTAATATGGCTAGTAAAAAAGGGAAATTCATACCCAAAGATCAACAAATCCTACATTAACAATAAAGAGAAGGAAGTTCTCGTGCTATGGGCCATTCACCATCCATCTACCAGTGCCGACCAACAAAGTCTCTACCAAAATGCAGATGCCTATGTTTTTGTGGGATCATCAAGATACAGCAGGAAGTTCGAGCCAGAAATAGCAACAAGACCCAAGGTGAGGGACCAAGCAGGGAGAATGAACTATTACTGGACACTAGTAGAGCCTGGAGACAAGATAACATTCGAAGCAACTGGAAATCTAGTGGTACCGAGATATGCCTTCGCATTGAAAAGAAATTCTGGATCTGGTATTATCATTTCAGATACATCAGTCCACGATTGTGATACGACTTGTCAGACACCCAATGGTGCTATAAACACCAGCCTCCCATTTCAAAATATACATCCAGTCACAATTGGAGAATGTCCAAAATATGTAAAAAGTACTAAACTGAGAATGGCCACAGGATTAAGGAATATCCCGTCTATTCAATCTAGAGGCCTGTTTGGGGCCATTGCTGGCTTTATCGAAGGGGGCTGGACAGGAATGATAGATGGATGGTACGGTTATCACCATCAAAATGAGCAGGGATCAGGATATGCAGCCGACCTGAAGAGCACACAAAATGCCATTGACGGGATCACTAACAAGGTAAATTCTGTTATTGAAAAGATGAACACACAATTCACGGCAGTAGGTAAAGAGTTCAGCCACTTGGAAAGAAGAATAGAGAATTTAAATAAAAAGGTTGATGATGGTTTTCTAGATATTTGGACTTACAATGCCGAACTGTTGGTTCTATTGGAAAATGAAAGAACTTTGGATTACCACGACTCAAATGTGAAAAACTTATATGAAAAAGTAAGAAGCCAACTAAAAAACAATGCCAAGGAAATTGGAAATGGCTGCTTTGAATTTTACCACAAATGTGATGACACGTGCATGGAAAGCGTCAAAAATGGAACTTATGATTACCCTAAATACTCAGAGGAAGCAAAACTAAACAGAGAGGAAATAGATGGGGTAAAGTTGGAATCAACAAGGATTTACCAAATTTTGGCGATCTATTCAACGGTCGCCAGTTCATTGGTACTGGTAGTCTCCCTGGGGGCAATCAGTTTCTGGATGTGCTCTAATGGGTCGCTACAGTGCAGAATATGTATT---
>2011_JX463294.1_2011_S_H1N1_Minnesota
ATGAAGGCAATACTGGTAGTCCTGCTATATACATTTACAACCGCAAATGCCGACACATTATGTATAGGTTATCATGCGAACAATTCAACTGACACCGTAGACACAGTACTAGAAAAGAATGTAACAGTAACACACTCTGTCAACCTTCTAGAAAACAGGCATAATGGGAAACTATGTAAACTAAGAGGGGTAGCTCCATTGCATTTGGGTAAATGTAACATTGCTGGCTGGCTTCTGGGAAATCCAGAGTGTGAATCACTCTCCACAGCAAGCTCATGGTCCTACATTGTGGAAACATCTAATTCAGACAATGGGACGTGTTACCCAGGAGATTTCATCAATTATGAGGAGCTAAGAGAGCAGTTGAGTTCAGTGTCATCATTTGAAAGATTTGAGATATTCCCCAAGACAAGTTCATGGCCCAATCATGACACGAACAGGGGTGTTACGGCAGCATGTCCTCATGCTGGGACAAACAGCTTCTACAGAAATTTAATATGGCTAGTAAAAAAGGGAAATTCATACCCAAAGATCAACAAATCCTACATTAACAATAAAGAGAAGGAAGTTCTCGTGCTATGGGCCATTCACCATCCATCTACCAGTGCCGACCAACAAAGTCTCTACCAAAATGCAGATGCCTATGTTTTTGTGGGGTCATCAAGATACAGCAGGAAGTTCGAGCCAGAAATAGCAACAAGACCCAAGGTGAGGGACCAAGCAGGGAGAATGAACTATTACTGGACACTAGTAGAGCCTGGAGACAAGATAACATTCGAAGCAACTGGAAATCTAGTGGTACCGAGATATGCCTTCGCACTGAAAAGAAATTCTGGATCTGGTATTATCATTTCAGATACATCAGTCCACGATTGTGATACAACTTGTCAGACACCCAATGGTGCTATAAACACCAGCCTCCCATTTCAAAATATACATCCAGTCACAATTGGAGAATGTCCAAAATATGTAAAAAGTACTAAACTGAGAATGGTCACAGGATTAAGGAATATCCCGTCTATTCAATCTAGAGGCCTGTTTGGGGCCATTGCTGGCTTTATCGAAGGGGGCTGGACAGGAATGATAGATGGATGGTACGGTTATCACCATCAAAATGAGCAGGGATCAGGATACGCAGCCGACCTGAAGAGCACACAGAATGCCATTGACGGGATCACTAACAAGGTAAATTCTGTTATTGAAAAGATGAACACACAATTCACGGCAGTAGGTAAAGAGTTCAGCCACTTGGAAAGAAGAATAGAGAATTTAAATAAAAAGGTTGATGATGGTTTTCTAGATATTTGGACTTACAATGCCGAACTGTTGGTTCTATTGGAAAATGAAAGAACTTTGGATTACCACGACTCAAATGTGAAAAACTTATATGAAAAAGTAAGAAGCCAACTAAAAAACAATGCCAAGGAAATTGGAAATGGCTGCTTTGAATTTTACCACAAATGTGATGACACGTGCATGGAAAGCGTCAAAAATGGAACTTATGATTACCCTAAATACTCAGAGGAAGCAAAACTAAACAGAGAGGAAATAGATGGGGTAAAGTTGGAATCAACAAGGATTTACCAAATTTTGGCGATCTATTCAACGGTCGCCAGTTCATTGGTACTGGTAGTCTCCCTGGGGGCAATCAGTTTCTGGATGTGCTCTAATGGGTCGCTACAGTGCAGAATATGTATT---
>2011_CY086912.1_2011_S_H1N1_Minnesota(2)
ATGAAGGCAATACTAGTAGTCCTGCTATATACATTTACAACTGCAAATGCCGACACATTATGTATAGGTTATCATGCGAACAATTCAACTGACACCGTAGACACAGTACTAGAAAAGAATGTAACAGTAACACACTCTGTCAACCTTCTAGAAAACAGACATAATGGGAAACTATGTAAACTAAGAGGGGTAGCTCCATTGCATTTGGGTAAATGTAACATTGCTGGCTGGCTCCTGGGAAATCCAGAGTGTGAATCACTCTCCACAGCAAGCTCATGGTCCTACATTGTGGAAACATCTAATTCAGACAATGGGACGTGTTACCCAGGAGATTTCATCAATTATGAGGAGCTAAGAGAGCAGTTGAGCTCAGTGTCATCATTTGAAAGATTTGAGATATTCCCAAAGACAAGTTCATGGCCCAATCATGACACGGACAGAGGTGTGACGGCAGCATGTCCTCATGCTGGGACAAACAGCTTCTACAGAAATTTAATATGGCTGGTAAAAAAGGGAAATTCATACCCAAAGATCAACAAATCCTACATTAACAATAAAGAGAAGGAAGTTCTCGTGCTATGGGCCATTCACCATCCATCTACCAGTGCCGACCAACAAAGTCTCTACCAAAATGCAGATGCCTATGTTTTTGTGGGATCATCAAGATACAGCAGAAAGTTCGAGCCAGAAATAGCAACAAGACCCAAGGTGAGGGACCAAGCAGGGAGAATGAACTATTACTGGACACTAGTAGAGCCTGGAGACAAGATAACATTCGAAGCAACTGGAAATCTAGTGGTACCGAGATATGCCTTCGCATTGAAAAGAAATTCTGGATCTGGTATTATCATTTCAGATACATCAGTCCACGATTGTGATACGAATTGTCAGACACCCAATGGTGCTATAAACACCAGCCTCCCATTTCAAAATATACATCCAGTCACAATTGGAGAATGTCCAAAATATGTAAAAAGTACTAAACTGAGAATGGCCACAGGATTAAGGAATATTCCGTCTATTCAATCTAGAGGCCTGTTTGGGGCCATTGCTGGCTTTATCGAAGGGGGCTGGACAGGAATGATAGATGGATGGTACGGTTATCACCATCAAAATGAGCAGGGATCAGGATATGCAGCCGACCTGAAGAGCACACAGAATGCCATTGACGGGATCACTAACAAGGTAAATTCTGTTATTGAAAAGATGAACACACAATTCACAGCAGTAGGTAAAGAGTTCAGCCACTTGGAAAGAAGAATAGAGAATTTAAATAAAAAGGTTGATGATGGTTTTCTAGATATTTGGACTTACAATGCCGAACTGTTGGTTCTATTGGAAAATGAAAGAACTTTGGATTACCACGACTCAAATGTGAAAAACTTATATGAAAAAGTGAGAAGCCAACTAAAAAACAATGCCAAGGAAATTGGAAATGGCTGCTTTGAATTTTACCACAAATGTGATGACACGTGCATGGAAAGCGTCAAAAATGGAACTTATGATTACCCTAAATACTCAGAGGAAGCAAAACTAAACAGAGAGGAAATAGATGGGGTAAAGTTGGAATCAACAAGGATTTACCAAATTTTGGCGATCTATTCAACGGTCGCCAGTTCATTGGTACTAGTAGTCTCCCTGGGGGCAATCAGTTTCTGGATGTGCTCTAATGGGTCGCTACAGTGCAGAATATGTATT---
>2012_JX092452.1_2012_S_H1N1_Minnesota
ATGAAGGCAATACTAGTAGTCCTGCTATATACATTTACAACTGCAAATGCCGACACATTATGTATAGGTTATCATGCGAACAATTCAACTGACACCGTAGACACAGTACTAGAAAAGAATGTAACAGTAACACACTCTGTCAACCTTCTAGAAAACAGGCATAATGGGAAACTATGTAAACTAAGAGGGGTAGCTCCATTGCATTTGGGTAAATGTAACATTGCTGGATGGCTCCTGGGAAATCCAGAGTGTGAATCACTCTCCACAGCAAGCTCATGGTCCTACATTGTGGAAACATCCAATTCAGACAATGGGACGTGTTACCCAGGAGATTTCATCAATTATGAGGAGCTAAGAGAGCAGTTGAGCTCAGTGTCATCATTTGAAAGATTTGAGATATTCCCCAAGACAAGTTCATGGCCCAATCATGACACGAACAGAGGTGTGACGGCAGCATGTCCTCATGCTGGAACAAACAGCTTCTACAGAAATTTAATATGGCTGGTAAAAAAGGGAAATTCATACCCAAAGATCAACAAATCCTACATTAACAATAAAGAGAAAGAAGTTCTCGTGCTATGGGCCATTCACCATCCATCTACCAGTGCCGACCAACAAAGTCTCTACCAAAATGCAGATGCCTATGTTTTTGTGGGATCATCAAGATACAGCAGGAAGTTCGAGCCAGAAGTAGCAACAAGACCCAAGGTAAGGGACCAAGCAGGGAGAATGAACTATTACTGGACACTAGTAGAGCCTGGAGACAAGATAACATTCGAAGCAACTGGAAATCTAGTGGTACCGAGATATGCTTTCGCATTGAAAAGAAATTCTGGATCTGGTATCATCATTTCAGATACATCAGTCCACGATTGTGATACGAATTGTCAGACACCTAATGGTGCTATAAACACCAGCCTCCCATTTCAAAATATACATCCAGTCACAATTGGAGAATGTCCAAAATATGTAAAAAGTACTAAACTGAGAATGGCCACAGGATTAAGAAATATCCCGTCTATCCAATCTAGAGGCCTGTTTGGGGCCATTGCTGGCTTTATCGAAGGGGGCTGGACAGGAATGATAGATGGATGGTACGGTTATCACCATCAAAATGAGCAGGGATCAGGATATGCAGCCGACCTGAAAAGCACACAGAATGCCATTGACGGGATCACTAACAAGGTAAATTCTGTTATTGAAAAGATGAACACACAATTCACAGCAGTAGGTAAAGAGTTCAGCCACTTGGAAAGAAGAATAGAGAATTTAAATAAAAAGGTTGATGATGGTTTTCTAGATATTTGGACTTACAATGCCGAACTGTTGGTTCTATTAGAAAATGAAAGAACTTTGGATTACCACGACTCAAATGTGAAAAACTTATATGAAAAAGTGAGAAGCCAGCTGAAAAACAATGCCAAGGAAATTGGAAATGGCTGCTTTGAATTTTACCACAAATGTGATGACACGTGCATGGAAAGCGTCAAAAATGGAACTTATGATTACCCTAAATACTCAGAGGAAGCAAAACTAAACAGAGAGGAAATAGATGGGGTAAAGTTGGAATCAACAAGGATTTACCAAATTTTGGCGATCTATTCAACGGTCGCCAGTTCATTGGTACTAGTAGTCTCCCTGGGGGCAATCAGTTTCTGGATGTGCTCTAATGGGTCGCTACAGTGCAGAATATGTATT---
>2013_KC013568.1_2013_S_H1N1_Minnesota
ATGAAGGCAATACTAGTAGTCCTGCTATATACATTTACAACCGCAAATGCCGACACATTATGTATAGGTTATCATGCAAACAATTCAACTGACACCGTAGACACAGTACTAGAAAAGAATGTAACAGTAACACACTCTGTCAACCTTCTAGAAAACAGGCATAATGGGAAACTATGTAAACTAAGAGGGGTAGCTCCACTGCATTTGGGTAAATGTAACATTGCTGGATGGATTCTGGGAAATCCAGAGTGTGAATCACTCTCCACAGCAAGCTCATGGTCCTACATAGTGGAAACATCTAATTCAGACAATGGGACGTGTTACCCAGGAGATTTCATCAATTATGAGGAGCTAAGAGAGCAGTTGAGCTCAGTGTCATCATTTGAAAGATTTGAGATATTCCCCAAGACAAGTTCATGGCCCAATCATGACACGAACAGAGGTGTGACGGCAGCATGTCCTCATGCTGGGACAAACAGCTTCTACAGAAATTTAATATGGCTAGTAAAAAAGGGAAATTCATACCCAAAGATCAACAAATCCTACATTAACAATAAAGAGAAGGAAGTTCTCGTGCTATGGGCCATTCACCATCCATCTACCAGTGCCGACCAACAAAGTCTCTACCAAAATGCAGATGCCTATGTGTTTGTGGGGACATCAAGATACAGCAGGAAGTTCAAGCCAGAAATAGCAACAAGACCCAAGGTGAGAGACCAAGCAGGGAGAATGAACTATTACTGGACACTAGTAGAGCCTGGAGACACGATAACATTCGAAGCAACTGGAAATCTAGTGGCACCGAGATATGCCTTCGCATTGAAAAGAAACTCTGGTTCTGGTATTATCATTTCAGATACATCAGTCCACGATTGTGATACAACTTGTCAGACACCCAATGGTGCTATAAACACCAGCCTTCCATTTCAAAATATACATCCAGTCACAATTGGAGAATGTCCAAAATATGTAAAAAGTACTAAACTGAGAATGGCCACAGGATTGAGGAATATCCCGTCTATTCAATCTAGAGGCCTGTTTGGTGCCATTGCTGGCTTTATCGAAGGGGGCTGGACAGGAATGATAGATGGATGGTACGGTTATCACCATCAAAATGAGCAGGGATCAGGATATGCAGCTGACCTGAAGAGCACACAGAATGCCATTGACGGGATCACTAACAAGGTAAACTCCGTTATTGAAAAGATGAACACACAATTCACGGCAGTAGGTAAAGAGTTCAGCCACTTGGAAAGAAGAATAGAGAATTTAAATAAAAAGGTTGATGATGGTTTTCTAGATATTTGGACTTACAATGCCGAACTGTTGGTTCTATTGGAAAATGAAAGAACTTTGGATTACCACGACTCAAATGTGAAAAACTTATATGAAAAAGTAAGAAGCCAACTAAAAAACAATGCCAAGGAAATTGGAAATGGCTGCTTTGAATTTTACCACAAATGTGATGACATGTGCATGGAAAGCGTCAAAAATGGAACTTATGATTACCCTAAATACTCAGAGGAAGCAAAACTAAACAGAGAGGAAATAGATGGGGTAAAGTTGGAATCAACAAGGATTTACCAAATTTTGGCGATCTATTCAACGGTCGCCAGTTCATTGGTACTGGTAGTCTCCCTGGGGGCAATCAGTTTCTGGATGTGCTCTAATGGGTCGTTACAGTGCAGAATATGTATT---
>2014_KF922804.1_2014_S_H1N1_Minnesota
ATGAAGGCAATACTAGTAGTCCTGCTATATACATTTACAACCGCAAATGCCGACACATTATGTATAGGTTATCATGCAAACAATTCAACTGACACCGTAGACACAGTACTAGAAAGGAATGTAACAGTAACACACTCTGTCAACCTTCTAGAAAACAGGCATAATGGGAAACTATGTAAACTAAGAGGGGTAGCTCCATTGCATTTGGGTAAATGTAACATTGCTGGCTGGCTTCTGGGAAATCCAGAGTGTGAATCACTCTCCACAGCAAGCTCATGGTCCTACATCGTGGAAACATCTAATTCAGACAATGGGACGTGTTACCCAGGAGATTTCATCAATTATGAGGAGCTAAGAGAGCAGTTGAGCTCAGTGTCATCATTTGAACGATTTGAGATATTCCCCAAGACAAGTTCATGGCCCAATCATGACACGAACAGAGGTGTGACGGCAGCATGTCCTCATGCTGGGACAAACAGCTTCTACAGAAATTTAATATGGCTAGTAAAAAAGGGAAATTCATACCCAAAGATCAACAAATCCTACATTAACAATAAAGAGAAGGAAGTTCTCGTGCTATGGGCCATTCACCATCCATCTACCAGTGCCGACCAACAAAGTCTCTACCAAAATGCAGATGCCTATGTGTTTGTAGGGTCATCAAGATACAGCAGGAAGTTCGAACCAGAAATAGCAACAAGACCTAAGGTGAGAGACCAAGCAGGGAGAATGAACTATTACTGGACACTAGTAGAGCCTGGAGACAAAATAACATTCGAAGCAACTGGAAATCTAGTGGCACCGAGATATGCCTTCGCATTGAAAAGAAATTCTGGATCTGGTATTATCATTTCAGATACATCAGTCCACGATTGTGATACGACTTGTCAGACACCCAATGGTGCTATAAACACCAGCCTCCCATTTCAAAATATACATCCAGTCACAATTGGAGAATGTCCAAAATATGTAAAAAGTACTAAACTGAGAATGGCCACAGGTTTAAGGAATATCCCGTCTATTCAATCTAGAGGCCTGTTTGGTGCCATTGCTGGCTTTATCGAAGGGGGTTGGACAGGAATGATAGATGGATGGTACGGTTATCACCATCAAAATGAGCAGGGATCAGGATATGCAGCCGACCTGAAGAGCACACAGAATGCCATTGACGGGATCACTAACAAGGTAAACTCTGTTATTGAAAAGATGAACACACAATTCACGGCAGTAGGTAAAGAGTTCAGCCACTTGGAAAGAAGAATAGAGAATTTAAATAAAAAGGTTGATGATGGTTTTCTAGATATTTGGACTTACAATGCCGAACTGTTGGTTCTATTGGAAAATGAAAGAACTTTGGATTACCACGACTCAAATGTGAAAAACTTATATGAAAAAGTAAGAAGCCAACTAAAAAACAATGCCAAGGAAATTGGAAATGGCTGCTTTGAATTTTACCACAAATGTGATGACATGTGCATGGAAAGCGTCAAAAACGGAACTTATGATTACCCTAAATACTCAGAGGAAGCAAAACTAAACAGAGAGGAAATAGATGGGGTAAAGTTGGAATCAACAAGGATTTACCAAATTTTGGCGATCTATTCAACGGTCGCCAGTTCATTGGTACTGGTAGTCTCCCTGGGGGCAATCAGTTTCTGGATGTGCTCTAATGGGTCGCTACAGTGCAGAATATGTATT---
>2015_KP412361.1_2015_S_H1N1_Minnesota
ATGAAGGCAATACTAGTAGTCCTGCTATATACATTTACAACCGCAAATGCCGACACATTATGTATAGGTTATCATGCAAACAATTCAACTGACACCGTAGACACAGTACTAGAAAAGAATGTAACAGTAACACACTCTGTCAACCTTCTAGAAAACAGGCATAATGGGAAACTATGTAAACTAAGAGGGGTAGCTCCATTGCATTTGGGTAAATGTAACATTGCTGGCTGGCTTCTGGGAAATCCAGAGTGTGAATCACTCTCCACAGCAAGCTCATGGTCCTACATTGTGGAAACATCTAATTCAGACAATGGGACGTGTTACCCAGGAGATTTCATCAATTATGAAGAGCTAAGAGAGCAGTTGAGCTCAGTGTCATCATTTGAAAGATTCGAGATATTCCCCCAGACAAGTTCATGGCCCAATCATGACACGAACAGAGGTGTGACGGCAGCATGTCCTCATGCTGGGACGAACAGCTTCTACAGAAATTTAGTATGGCTAGTAAAAAAGGGAAATTCATACCCAAAGATCAACAAATCCTACATTAACAATAAAGAGAAGGAAGTTCTCGTGCTATGGGCCATTCACCATCCATCTACCAGTGCCGACCAACAAAGTCTCTACCAAAATGCAGATGCCTATGTGTTTGTGGGGTCATCAAGATACAGCAGGAAGTTCGAGCCAGAAATAGCAACAAGACCTAAGGTGAGAGACCAAGCAGGGAGAATGAACTATTACTGGACACTAGTAGAGCCTGGAGACAAGATAACATTCGAAGCTACTGGAAATCTAGTGGCACCGAGATATGCCTTCGCATTGAAAAGAAATTCTGGATCTGGTATTATCATTTCAGATACATCAGTCCACGATTGTGATACGACTTGTCAGACACCCAATGGTGCTATAAACACCAGCCTCCCATTTCAAAATATACATCCAGTCACAATTGGAGAATGTCCAAAATATGTAAAAAGTACTAAACTGAGAATGGCCACAGGTTTAAGGAATATCCCGTCTATCCAATCTAGAGGCCTGTTTGGTGCCATTGCTGGCTTTATCGAAGGGGGTTGGACAGGAATGATAGATGGATGGTACGGTTATCACCATCAAAATGAGCAGGGATCAGGATATGCAGCCGACCTGAAGAGCACACAGAATGCCATTGACGGGATCACTAACAAGGTAAACTCTGTTATTGAAAAGATGAACACACAATTCACGGCAGTAGGTAAAGAGTTCAGCCACTTGGAAAGAAGAATAGAGAATTTAAATAAAAAAGTAGATGATGGTTTTCTAGATATTTGGACTTACAATGCCGAACTGTTGGTTCTATTGGAAAATGAAAGAACTTTGGATTACCACGACTCAAATGTGAAAAACTTATATGAAAAAGTAAGAAGCCAACTAAAAAACAATGCCAAAGAAATTGGTAATGGCTGTTTTGAATTTTACCACAAATGTGATGACATGTGCATGGAAAGCGTCAAAAATGGAACTTATGATTACCCTAAATACTCAGAGGAAGCAAAACTAAACAGAGAGGAAATAGATGGGGTAAAGTTGGAATCAACAAGGATTTACCAAATTTTGGCGATCTATTCAACGGTCGCCAGTTCATTGGTACTGGTAGTCTCCCTGGGGGCAATCAGTTTCTGGATGTGCTCTAATGGGTCGCTACAGTGCAGAATATGTATT---
>2016_KX670535.1_2016_S_H1N1_Minnesota
ATGAAGGCAATACTAGTAGTCCTGCTATATACATTTACAACCGCTAATGCCGACACATTATGTATAGGTTATCATGCAAACAATTCAACTGACACCGTAGACACAGTACTAGAAAAGAATGTAACAGTAACACACTCTGTCAACCTTCTAGAAAACAGGCATAATGGGAAACTATGTAAACTAAGAGGAGTAGCTCCATTGCATTTGGGTAAATGTAACATTGCTGGCTGGCTTCTGGGAAATCCAGAGTGTGAATCACTCTCCACAGCAAGCTCATGGTCCTACATTGTGGAAACATCTAATTCAGACAATGGGACGTGTTACCCAGGAGATTTCATCAATTATGAGGAGCTAAGAGAGCAGTTGAGCTCAGTGTCATCATTTGAAAGATTTGAGATATTCCCCAAGACAAGCTCATGGCTCAATCATGACACGAACAAAGGTGTGACGGCAGCATGTCCTCATGCTGGGACAAACAGCTTCTACAGAAATTTAGTATGGCTAGTAAAAAAGGGAAATTCATATCCAAAGATCAACAAATCCTACACTAACAATAAAAAGAAGGAAGTCCTCGTGCTATGGGCCATTCACCATCCATCTACCAGTGCCGACCAACAAAGTCTCTACCAAAATGCAGATGCCTATGTGTTTGTGGGGTCATCAAAATACAGCAGGAAGTTCGAACCAGAAATAGCAGCAAGACCTAAGGTGAGAGACCAAGCAGGGAGAATGAACTATTACTGGACACTAGTAGAGCCTGGAGACAAGATAACATTCGAAGCAACTGGAAATCTAGTAGCACCGATATATGCCTTCGCATTGAAAAGAAATTCGGGATCTGGTATTATCATTTCAGATACGTCAGTCCACGATTGTGACACGACTTGTCAGACACCCAATGGAGCTATAAACACCAGCCTCCCATTTCAAAATATACATCCAGTCACAATTGGAGAATGTCCAAAGTATGTGAAAAGTACTAAACTGAGAATGGCCACAGGTTTAAGGAATATCCCGTCTATTCAATCTAGAGGCCTGTTTGGTGCCATTGCTGGCTTTATCGAGGGGGGTTGGACAGGAATGATAGATGGATGGTACGGTTACCACCATCAAAATGAGCAGGGATCAGGATATGCAGCCGACCTGAAGAGCACACAGAACGCCATTGACGGGATCACTAACAAGGTAAACTCTGTTATTGAAAAGATGAACACACAATTCACGGCAGTAGGCAAAGAGTTCAGCCACTTGGAAAGAAGAATAGAGAATTTAAATAAAAAGGTTGATGATGGTTTTCTAGATATTTGGACTTACAATGCCGAACTGTTGGTTCTATTGGAAAACGAAAGAACCTTGGATTACCACGACTCAAATGTTAAAATCTTATATGAAAAAGTAAGAAGCCAACTAAAAAACAATGCCAAGGAAATTGGAAATGGCTGCTTTGAATTTTATCACAAATGTGATGACATGTGCATGGAAAGCGTCAAAAACGGAACTTATGATTACTCTAAATACTCAGAGGAAGCAAAACTAAACAGAGAGGAAATAGATGGGGTAAAGTTGGAATCAACAAGGTTTTACCAAATTTTGACGATCTATTCAACGGTCGCCAGTTCGTTGGTACTGGTAGTCTCCCTGGGGGCAATCAGTTTCTGGATGTGCTCTAATGGGTCGCTACAGTGCAGAATATGTATT---
>2017_KX928668.1_2017_S_H1N1_Iowa(2)
ATGAAGGCAATACTAGTAGTCCTGCTACATACATTTACAACCGCTAATGCCGACACATTATGTATAGGTTATCATGCAAACAATTCAACTGACACCGTAGACACAGTACTAGAGAAGAATGTAACAGTAACACACTCTGTCAACCTTCTAGAAAACAGGCATAATGGGAAACTATGTAAACTAAGAGGGGTAGCTCCATTGCATTTGGGTAAATGTAACATTGCTGGCTGGCTTCTGGGAAATCCAGAGTGTGAATCACTCTCCACAGCAAGCTCATGGTCCTACATTGTGGAAACATCTAATTCAGACAATGGGACGTGTTACCCAGGAGATTTCATCAATTATGAGGAGCTAAGAGAGCAGTTGAGCTCAGTGTCATCATTTGAAAGATTTGAGATATTCCCCAAGACAAGCTCATGGCTCAATCATGACACGAACAAAGGTGTGACGGCAGCATGTCCTCATGCTGGGACAAACAGCTTCTACAGAAATTTAGTATGGCTAGTAAAAAAGGGAAATTCATATCCAAAAATCAACAAATCCTACACTAACAATAAAAAGAAGGAAGTTCTCGTGCTATGGGCCATTCACCATCCATCTACCAGTGCCGACCAACAAAGTCTCTACCAAAATGCAGATGCCTATGTGTTTGTGGGGTCATCAAAATACAGCAGGAAGTTCGAACCAGAAATAGCAGCAAGACCTAAGGTGAGAGACCAAGCAGGGAGAATGAACTATTACTGGACACTAGTAGAGCCTGGAGACAAGATAACATTCGAAGCAACTGGAAATCTAGTAGCACCGATATATGCCTTCGCATTGAAAAGAAATTCAGGATCTGGTATTATCATTTCAGATACGTCAGTCCACGATTGTGACACGACTTGTCAGACACCCAATGGAGCTATAAACACCAGCCTCCCATTTCAAAATATACATCCAGTCACAATTGGAGAATGTCCAAAGTATGTGAAAAGTACTAAACTGAGAATGGCCACAGGTTTAAGGAATATCCCGTCTATTCAATCTAGAGGCCTGTTTGGTGCCATTGCTGGCTTTATCGAGGGGGGTTGGACAGGAATGATAGATGGATGGTACGGTTACCACCATCAAAATGAGCAGGGATCAGGATATGCAGCCGACCTGAAGAGCACACAGAACGCCATTGACGGGATCACTAACAAGGTAAACTCTGTTATTGAAAAGATGAACACACAATTCACGGCAGTAGGTAAAGAGTTCAGCCACTTGGAAAGAAGAATAGAGAATTTAAATAAAAAGGTTGATGATGGTTTTCTAGATATTTGGACTTACAATGCCGAACTGTTGGTTCTATTGGAAAACGAAAGAACCTTGGATTACCACGACTCAAATGTTAAAATCTTATATGAAAAAGTAAGAAGCCAACTAAAAAACAATGCCAAGGAAATTGGAAATGGCTGCTTTGAATTTTATCACAAATGTGATGACATGTGCATGGAAAGCGTCAAAAACGGAACTTATGATTACTCTAAATACTCAGAGGAAGCAAAACTAAACAGAGAGGAAATAGATGGGGTAAAGTTGGAATCAACAAGGTTTTACCAAATTTTGACGATCTATTCAACGGTCGCCAGTTCGTTGGTACTGGTAGTCTCCCTGGGGGCAATCAGTTTCTGGATGTGCTCTAATGGGTCGCTACAGTGCAGAATATGTATT---
>1980_AB434408.1_1980_S_H1N2_Ehime
ATGAAGGCAATACTATTAGTCTTGCTATGTACATTTGCAGACACAAATGCAGACACACTATGTATAGGTTACCATGCAAATAATTCAACTGACACTGTTGATACAATACTAGAAAAGAATGTAACAGTAACACACTCTGTTAACCTTCTTGAAGACAAACATAACGGAAAACTATGTAAACTAGGGGGGATAGCCCCATTGCATCTGGGTAAATGTAACATTGCCGGATGGCTTTTGGGAAATCCAGAATGTGAATTACTATTCACAGTAAGCTCATGGTCTTACATTGTGGAAACATCGAACTCAGACAATGGGACATGTTACCCAGGGGATTTCATCAATTATGAAGAGCTGAGAGAGCAGTTGAGCTCAGTGTCATCATTTGAAAGATTCGAGATATTCCCCAAGACAAGTTCGTGGCCCAATCATGAAACAAACAGAGGTGTGACGGCAGCATGCCCTTATGCTGGAGCAAACAGTTTCTACAGAAATTTAATATGGCTTGTGAAAAAAGAAAACTCATATCCAAAGCTCCGCAAATCCTATGTTAACAATAAGGGGAAGGAAGTCCTTGTGCTATGGGGCATTCACCATCCACCTACCAGTACTGATCAACAAAGTCTCTACCAGAATGCAGATGCCTATGTTTTTGTAGGGTCATCAAAATATAACAGGAAGTTCAAGCCAGAAATAGCAGAAAGACCCAAGGTGAAAGGTCAAGCAGGGAGGATGAACTATTACTGGACACTAATAGAACCTGGAGACACAATAACATTCGAAGCAACTGGAAACCTAGTGGTACCAAGATATGCTTTCGCCATGAATAGAGATCCTGGATCAGGTATTATAATTTCGGATGCACCAGTTCATGATTGTAACACAACATGTCAAACACCCAAGGGTGCCATAAACACCAGCCTCCCATTTCAGAATATACATCCAGTCACAATTGGGGAATGTCCAAAATATGTCAAAAGCACAAAATTGAGAATGGCTACAGGACTAAGGAATATCCCATCTATTCAATCTAGAGGTCTGTTTGGAGCCATTGCTGGTTTTATTGAGGGGGGATGGACAGGAATGATAGATGGATGGTATGGTTATCATCATCAGAATGAACAGGGATCAGGATATGCAGCGGACCAAAAAAGCACACAGAGTGCCATTGACGGGATCACTAACAAAGTAAATTCTGTTATTAAAAAGATGAACACACAATTCACAGCAGTGGGTAAAGAATTCAACCACTTGGAAAAAAGAATAGAGAATTTAAACAAAAAGGTTGATGATGGTTTTCTGGATGTTTGGACATACAATGCTGAACTGTTGGTTCTATTGGAAAATGAAAGAACTCTGGATTTCCACGACTCGAATGTAAAGAACCTGTATGAGAAAGTAAGAAGTCAACTAAGGAACAATGCCAAGGAAATTGGAAATGGCTGCTTTGAATTCTATCACAAATGTGATGATACATGCATGGAGAGCGTCAAAAATGGGACTTATGATTACCCAAGGTACTCAGAAGAATCAAAATTAAACAGAGAGGAAATAGATGGAGTAAAGTTGGAGTCAACAAGGATTTACCAGATTTTGGCGATCTATTCAACTGCCGCCAGTTCATTGGTACTGTTGGTCTCATTGGGAGCAATCAGTTTCTGGATGTGCTCCAATGGGTCTTTACAGTGCAGAATATGTATC---
>2000_CY087128.1_2000_S_H1N2_HongKong
ATGAAGGCAATATTAGTAGTCTTGCTATATACATTTACAAACGCAAATGCAGACACATTATGTATAGGTTACCATGCAAATAATTCAACTGACACTGTTGACACAGTACTAGAAAAGAATGTGACAGTGACACACTCTGTTAACCTTCTAGAAAACAGACATAACGGGAAACTATGTAAACTAAGAGGGGTAGCCCCATTACATTTAGGCAAATGTAACATTGCTGGATGGCTCCTGGGAAACCCAGAGTGTGAATCACTATCCACAGCAAGCTCATGGTCTTACATTGTGGAAACATCTAATTCAGACAATGGGACATGTTACCCAGGAGATTTCATCAATTATGAAGAGCTAAGGGAGCAGTTGAGCTCAGTGTCATCATTTGAAAGATTTGAGATTTTCCCCAAGACAAGTTCATGGCCCAATCATGAAACGAACAAAGGTGTTACGGCAGCATGTCCTTATGCTGGAGAAAACAGCTTCTACAGAAATTTAATATGGCTAGTAAAAAAAGGAAATTCATACCCAAAGCTCAGCAAATCCTATATTAACAATAAGGAGAAGGAAGTCCTTGTGCTATGGGGAATTCACCATCCACCTACCAGTAATGACCAACAATATCTCTACCAGAATGCAGATGCCTATGTTTTTGTGGGGTCATCAAAATACAACAAGAAATTCACGCCAGAAATAGCAACAAGACCCAAGGTGAGAAATCAAACAGGGAGAATGAACTATTACTGGACATTAGTGGAGCCTGGAGACACAATAACATTCGAAGCAACTGGAAATCTAGTGGTACCAAGATATGCCTTCGCAATGAAAAGAGGTTCTGGATCTGGTATTATCATTTCAGATACACCAATCCACGATTGTAATACGACTTGTCAAACACCCATAGGTGCTATAAACACCAGCCTTCCATTTCAGAATATACATCCAGTCACAATTGGAGAATGTCCAAAATATGTCAAAAGCACAAAATTGAGAATGGCTACAGGATTAAGGAATATCCCGTCTATTCAATCTAGAGGYCTGTTTGGAGCCATTGCTGGCTTTATTGAGGGGGGATGGACTGGAATGATAGATGGATGGTATGGTTATCACCATCAAAATGAGCAGGGATCAGGATATGCAGCTGACCGAAAGAGCACACAAAATGCCATCGACGGGATCACTAACAAAGTAAATTCTGTTATTGAAAAGATGAACACACAATTCACAGCTGTAGGTAAAGAATTCAATCAACTGGAAAGAAGAATAGAAAATTTAAACAAAAAGGTTGATGATGGTCTTCTGGATGTTTGGACTTACAATGCCGAACTATTGGTTCTATTGGAAAATGAAAGAACTTTGGATTACCACGATTCAAATGTGAAGAACCTATATGAGAAAGTAAGGAGCCAGCTAAAAAACAATGCCAAAGAAATTGGAAATGGCTGCTTTGAATTTTACCACAAATGTGACGACACGTGCATGGAGAGCGTCAAAAATGGGACTTATGATTACCCAAAATACACAGAAGAAGCAAAAATAAACAGAGAGGAGATAGATGGGGTGAAGCTGGAGTCAACAAGGATTTACCAGATTTTGGCGATCTATTCAACTGTCGCCAGTTCATTGGTACTGTTAGTCTCCCTGGGGGCAATCAGTTTCTGGATGTGCTCCAATGGGTCTTTACAATGCAGAATATGTATT---
>2001_CY085422.2_2001_S_H1N2_HongKong
ATGAAGGCAACATTTGTAGTCTTGCTATATACATTTACAACCGCAAATGCAGACACATTATGTATAGGTTACCATGCAAATAATTCAACTGACACTGTTGACACAGTACTAGAAAAGAATGTAACAGTGACACACTCTGTTAACCTTCTAGAAAACAGACATAACGGGAAACTATGTAAACTAAAAGGGGTAGCCCCATTACATTTAGGCAAATGTAACATTGCTGGATGGCTCCTGGGAAACCCAGAGTGTGAATCACTATCTACAGCAAGCTCATGGTCTTACATTGTGGAAACATCTAATTCAGACAATGGAACATGTTACCCAGGAGATTTCATCAATTATGAAGAGCTAAGGGAGCAGTTGAGCTCAGTGTCATCATTTGAAAGATTTGAGATATTCCCCAAGGCTAGTTCATGGCCCAATCATGAAACGAACAAAGGTGTTACGGCAGCATGTCCTTATGCTGGAGAAAACAGCTTCTACAGAAATTTAATATGGCTAGTAAAAAAAGGAAATTCATATCCAAAGCTCAGCAAATCCTATATTAACAATAAGGAGAAGGAAGTCCTTGTGCTATGGGGAATTCACCATCCGCCTACCAGTAACGACCAACAATATCTCTACCAGAATGCAGATGCCTATGTTTTTGTGGGGTCATCAAAATACAACAAGAAATTCACGCCAGAAATAGCAACAAGACCCAAGGTGAGAAATCAAACAGGGAGAATGAACTATTACTGGACATTAGTGGAGCCTGGAGACACAATAACATTCGAAGCAACTGGAAATCTAGTGGTACCAAGATATGCCTTCGCAATGAAAAGAGGTTCTGGATCTGGTATTATCATTTCAGATACACCAATCCACGATTGTAATACGACTTGTCAAACACCCATAGGTGCTATAAACACCAGCCTTCCATTTCAGAATATACATCCAGTCACAATTGGAGAATGTCCAAAATATGTCAAAAGCACAAAATTGAGAATGGCTACAGGATTAAGGAACATCCCGTCTATCCAATCTAGAGGYCTGTTTGGAGCCATTGCTGGCTTTATTGAGGGGGGATGGACAGGAATGATAGATGGATGGTATGGTTATCACCATCAAAATGAGCAGGGATCAGGATATGCAGCTGACCGGAAGAGCACACAAAATGCCATCGACGGGATCACCAACAAAGTAAATTCTGTTATTGAAAAAATGAACACACAATTCACAGCTGTAGGTAAAGAATTCAATCAACTGGAAAGAAGAATAGAAAATTTAAACAAAAAAGTTGATGATGGCCTTCTGGATGTTTGGACTTACAATGCCGAACTATTGGTTCTATTGGAAAATGAAAGAACTTTGGATTACCACGATTCAAATGTGAAGAACCTATATGAGAAAGTAAGAAGCCAGCTAAAAAACAATGCCAAAGAAATTGGAAATGGCTGCTTTGAATTTTACCACAAATGTGACGATACGTGCATGGAAAGCGTCAAAAATGGGACTTATGACTACCCAAAATACACAGAAGAAGCAAAACTAAACAGAGAGGAGATAGATGGGGTGAAGCTGGACTCAACAAGGATTTACCAGATTTTGGCGATCTATTCAACTGTCGCCAGTTCATTGGTACTGTTAGTCTCCCTGGGGGCAATCAGTTTCTGGATGTGCTCCAATGGGTCTTTACAATGCAGAATATGTATT---
>2003_CY085518.2_2003_S_H1N2_HongKong
ATGAAGGCAATACTGGTAGTCTTGCTATATGCATTTACAAGGGGAAATGCAGACACATTATGTATAGGTTACCATGCAAATAATTCAACTGACACTGTTGACACAGTACTAGAAAAGAATGTAACAGTAACACACTCTGTCAACCTTCTAGAGGACAGACATAACGGGAAACTATGTAAACTAAGAGGGGTAGCCCCATTGCATTTGGGTAAATGTAACATTGCTGGGTGGCTCCTGGGAAACCCAGAATGTGAATTACTATCCACAGCAAGCTCATGGTCTTACATTGTGGAAACATCTAATTCGGACAATGGGACATGTTACCCAGGAGATTTCATCAATTATGAAGAGCTAAGAGAGCAGTTGAGCTCAGTGTCATCATTTGAAAGATTCGAGATATTCCCCAAGGCAAGCTCATGGCCCAATCATGAAACGAACAGAGGTGTAACGGCAGCATGTTCTTATTCTGGAGCAAACAGCTTCTACAGAAATTTAATATGGCTGGTAAAAAAAGGAAATTCATACCCAAAGCTCAGCAAATCCTATATCAACAATAAGGGGAAGGAAGTCCTCGTGCTATGGGGCATTCACCATCCATCTACCAATACTGACCAACAAAGTCTCTACCAGAATGCAGATACCTATGTTTTTGTAGTGACATCAAAATACAGCAAGAAATTCAAGCCAGAAATAGCAACAAGGCCCAAGGTGAGAGATCAAGCAGGGAGAATGAACTATTACTGGACACTAGTAGAGCCTGGAGATACAATAACATTCGAAGCAACTGGAAATCTAGTGGTACCAAGATATGCCTTCGCAATGAAAAGAGGTTCTGGATCTGGTATTATCATTTCAGATACACCAGTCCACGATTGTAGTACGACTTGTCAAACACCCAAAGGTGCTATAAACACCAGCCTTCCATTTCAGAATATCCATCCAGTCACAATTGGAGAATGTCCAAAATATGTCAAAAGCACAAAATTGAGAATGGCTACAGGATTAAGGAATATCCCGTCTATTCAATCTAGAGGCTTGTTTGGAGCCATTGCTGGCTTTATTGAAGGGGGATGGACAGGAATGATAGATGGATGGTACGGTTATCATCATCAAAATGAGCAGGGATCAGGATATGCAGCCGACCGAAAGAGCACACAGAATGCCATTGACGGGATCACTAATAAAGTAAATTCTGTTATTGAGAAGATGAACACACAATTTACAGCAGTGGGTAAAGAATTCAACCATCTGGAAAAAAGAATAGAGAATTTAAACAAAAAGGTTGATGATGGTCTTCTGGATGTTTGGACTTACAATGCCGAACTGTTGGTTCTATTGGAAAATGAGAGAACTTTGGATTATCACGATTCAAATGTGAGGAACCTATATGAGAAAGTAAGAAGCCAGCTAAAAAACAATGCCAAGGAAATTGGAAATGGCTGCTTTGAATTTTACCACAAATGTGATGATACGTGCATGGAGAGCGTCAAAAATGGGACTTATGATTATCCAAAATACTCAGAAGAAGCAAAACTAAACAGAAAGGAGATAGATGGGGTGAAGTTGGAATCAACAAGGATTTACCAGATTTTGGCGATCTACTCAACTGTCGCCAGCTCATTAGTACTGTTAGTCTCCCTGGGGGCAATCAGTTTCTGGATGTGCTCCAATGGGTCTTTACAGTGCAGAATATGTATT---
>2004_CY085678.2_2004_S_H1N2_HongKong
ATGAAGGCAATACTGGTAATCTTGCTATATGCATTTACAAGGGGAAATGCAGACACATTATGTATAGGTTACCATGCAAATAATTCAACTGACACTGTTGACACAGTACTAGAAAAGAATGTAACAGTAACACACTCTGTTAACCTTCTAGAGGACAGACATAACGGGAAACTATGTAAACTAAGAGGGGTAGCCCCATTGCATTTGGGTAGATGTAACATTGCTGGATGGCTCCTGGGAAACCCAGAATGTGAATTACTATCCACAGCAAACTCATGGTCATACATTGTGGAAACATCTAATTCGGACAATGGGACATGTTACCCAGGAGATTTCATCAATTATGAAGAGCTAAGAGAGCAATTGAGCTCAGTGTCATCGTTTGAAAGATTCGAGATATTCCCCAAGGCAAGCTCATGGCCCAATCATGAAACGAACAGAGGTGTAACGGCAGCATGTTCTTATGCTGGAGCAAACAGCTTCTACAGAAATTTAATATGGCTGGTAAAAAAGGGAAATTCATACCCAAAGCTCAGCAAATCCTATATAAACAATAAGGGGAAGGAAGTCCTCGTGCTATGGGGCATTCACCATCCATCTACCAATGCTGACCAACAAAGTCTCTACCAGAATGCAGATACCTATGTTTTTGTAGTAACATCAAAATACAGCAAGAAATTCAAGCCAGAGATAGCAACAAGACCCAAAGTGAGGGRTCAAGCTGGGAGAATGAACTATTACTGGACACTAGTAGAGCCTGGAGATACAATAACATTCGAAGCAACTGGAAATCTAGTGGTACCAAGATATGCCTTCGCATTGAAAAGAGGTTCTGGATCTGGTATTATCATTTCAGATACACCAGTCCACAATTGTAGTACGACTTGTCAAACACCCAAAGGTGCTATAAACACCAGCCTTCCATTTCAGAATATCCATCCAGTCACTATTGGAGAATGTCCAAAATATGTCAAAAGCACAAAATTGAGAATGGCTACAGGATTAAGGAATATCCCGTCTATTCAATCTAGRGGYCTGTTYGGAGCCATTGCTGGATTTATTGAGGGGGGATGGACAGGAATGATAGATGGATGGTACGGTTATCATCATCAAAATGAGCAGGGATCAGGATATGCAGCCGACCGAAAGAGCACACAAAATGCCATTGACGGGATCACTAATAAAGTAAATTCTGTTATTGAGAAGATGAACACACAATTCACAGCAGTGGGTAAAGAATTCAACCATCTGGAAAAAAGAATAGAGAATTTAAACAAAAAGGTTGATGATGGTCTTCTGGATGTTTGGACTTACAATGCCGAACTGTTGGTTCTATTGGAAAATGAGAGAACTTTGGATTATCATGATTCAAATGTGAGGAATCTATATGAGAAAGTAAGAAGCCAGCTAAAAAACAATGCCAAGGAAATTGGAAATGGTTGCTTTGAATTTTACCACAAATGTGATGATACGTGCATGGAGAGCGTTAAAAATGGGACTTATGATTATCCAAAATACTCAGAAGAAGCAAAACTAAACAGAAAGGAGATAGATGGAGTGAAGTTGGAATCAACAAGGATTTACCAGATTTTGGCGATCTATTCAACTGTCGCCAGCTCATTAGTACTGTTAGTCTCCCTGGGGGCAATCAGTTTCTGGATGTGCTCCAATGGGTCTTTACAGTGCAGAATATGTATT---
>2005_CY085734.1_2005_S_H1N2_HongKong
ATGAAGGCAATACTAGTAGTCCTGCTATATACATTTACAACCGCAAATGCAGATACATTATGTATAGGTTATCATGCGAACAACTCAACTGACACTGTAGACACAGTGCTAGAAAAGAACGTAACAGTAACACACTCTGTAAACCTTCTAGAAGACAGGCATAACGGGAAACTGTGTAAACTAAGAGGGGTAGCCCCATTGCATTTGGGTAAATGTAACATTGCTGGCTGGCTCTTGGGAAATCCAGAGTGTGAATCACTCTTCACAGCAAGCTCATGGTCCTACATTGTGGAAACATCTAATTCAGACAACGGGACGTGTTACCCAGGAGATTTCATCGATTATGAAGAGCTAAGAGAGCAATTGAGCTCAGTGTCATCATTTGAAAGATTTGAGATATTCCCCAAGACAAGTTCATGGCCCAATCATGATTCGAACAGAGGTGTGACGGCAGCATGTCCTCATGCTGGAGCAAATAGCTTCTACAGAAATTTAATATGGCTGGTCAAAAAAGGAAATTCATACCCAAAGCTCAGCAAATCCTATATTAACAATAAGGGGAAAGAAGTCCTCGTGCTATGGGGCATTCACCATCCACCTACCAGTGCCGACCAACAAAGTCTCTACCAGAATGAAGATGCATATGTTTTTGTGGGATCATCAAGATACAGCAAGAAATTCAAGCCAGAAATAGCAACAAGACCCAAGGTGAGGGACCAAGCAGGGAGGATGAACTATTACTGGACACTAGTAGAGCCTGGAGACAAAATAACATTCGAAGCAACTGGAAATCTAGTGGTACCGAGATATGCCTTCGCAATGAAGAGAAACTCCGGATCTGGTATTATCATTTCAGATACACCAGTCCACGATTGTAATACGACTTGTCAGACACCCAAGGGTGCTATAAACACCAGCCTCCCATTTCAGAATATACATCCGGTCACAATTGGAGAATGTCCAAAATATGTAAAAAGCACAAAATTGAGAATGGCCACAGGATTAAGGAATGTCCCGTCTATTCAATCTAGAGGCCTGTTTGGGGCCATTGCCGGCTTTATTGAGGGGGGTTGGACAGGAATGATAGATGGATGGTACGGTTATCACCACCAAAATGAGCAGGGATCAGGATATGCAGCCGACCTGAAGAGCACACAGAATGCCATTGACGGGATCACTAACAAAGTAAATTCTGTTATTGAAAAGATGAACACACAATTCACAGCAGTAGGTAAAGAGTTCAACCACCTGGAAAAAAGAATAGAGAATTTAAATAAAAAGGTTGATGATGGTTTTCTGGATATTTGGACTTACAATGCCGAACTGTTGGTTCTATTGGAAAATGAAAGAACTTTGGATTACCACGATTCAAATGTGAAGAATTTGTATGAAAAGGTAAGAAGCCAGCTAAAAAACAATGCCAAGGAAATTGGAAATGGCTGCTTTGAATTTTACCACAAATGTGATGACACGTGCATGGAAAGCGTCAAAAATGGGACTTATGAGTACCCAAAATACTCAGAGGAAGCAAAACTAAACAGAGAGGAAATAGATGGGGTAAAGCTGGAATCAACAAGGATTTACCAGATTTTGGCAATCTATTCAACTGTCGCCAGTTCATTGGTACTGGTAGTCTCCCTGGGGGCAATCAGTTTCTGGATGTGCTCTAATGGGTCTCTACAGTGTAGAATATGTATT---
>2006_CY085750.2_2006_S_H1N2_HongKong
ATGGAAGCAAAACTGTTTGTATTATTCTGTGCATTCACTGCACTGAAAGCTGACACCATTTGTGTAGGCTACCATGCTAACAATTCCACAGACACTGTCGACACAATACTGGAGAAAAATGTGACTGTTACCCATTCAGTTAATTTACTAGAAAACAGCCATAATGGAAAACTCTGCAGCCTGAATGGAAAGATCCCCTTACAGCTGGGGAACTGCAACGTAGCAGGATGGATCCTTGGCAACCCGAAATGTGACTTGCTGCTCACAGCGAATTCGTGGTCTTACATAATAGAGACTTCAAATTCAAAAAATGGAGCATGCTACCCCGGAGAATTCGCCGATTATGAAGAGTTAAAGGAGCAGCTGAGTACAGTTTCTTCATTTGAAAGATTTGAAATTTTCCCAAAGGCAACCTCATGGCCAAATCATGATACAACCAGAGGTACCACAGTTGCATGCTCCCACTCTGGAGCCAACAGTTTTTATCGGAATTTACTATGGATAGTAAAGAAAGGAAACTCCTATCCTAAGCTCAGCAAGTCATACACAAACAATAAGGGAAGGGAAGTGCTTGTAATTTGGGGAGTGCACCACCCTCCGACCGACAGTAACCAACAAACTCTCTACCAGAATAACCATACATATGTTTCAGTTGGATCATCAAAATACTACCAAAGGTTCACACCAGAAATAGTAGCAAGACCTAAAGTCAGAGAACAAGCAGGCAGAATAAATTATTACTGGACACTGTTAGATCAAGGGGACACCATAACTTTTGAAGCCACTGGGAATTTAATAGCACCATGGCACGCATTTGCATTGAAAAGAGGCTCTAGTTCTGGAATTATGATGTCGGATGCTCAGGTTCACAATTGCACTACAAAGTGCCAAACTCCCCATGGGGCCTTGAAAAGCAATCTTCCTTTTCAGAATGTACATCCCGTCACTATTGGAGAATGCCCCAAATATGTTAGAAGCACCCAACTAAGAATGGCAACAGGATTAAGGAATATCCCCTCTATTCAATCCAGAGGACTTTTTGGGGCAATTGCCGGATTCATTGAAGGAGGATGGACAGGAATGATAGATGGATGGTATGGGTATCACCATCAAAATGAGCAGGGATCTGGTTACGCAGCAGATCAGAAAAGCACACAAATCGCAATTGATGGGGTCAGCAACAAAGTGAACTCAGTAATTGAAAAAATGAACATTCAATTTGCTTCAGTGGGCAAGGAGTTCAATAGTCTAGAGAAAAGGATGGAAAATTTGAATAAGAAGGTTGATGATGGGTTTTTGGATGTATGGACATATAACGCTGAGTTACTCATTTTACTCGAGAACGAAAGGACTCTAGATTTCCATGACCTTAATGTAAAAAATTTATATGAAAAGGTCAAATCACAACTGAGGAACAATGCCAAGGAAATCGGAAATGGCTGCTTTGAGTTCTATCACAAATGTGATAATGAGTGCATGGAAAGCGTAAAGAATGGCACATATAATTATCCCAAATATTCAGAAGAATCCAAGTTGAATAGGGAAGAAATAGATGGTGTGAAACTAGAATCAATGGGAATTCACCAGATTTTGGCGATCTACTCCACAGTCGCCAGTTCCCTGGTCTTGTTAGTCTCCCTGGGGGCAATCAGCTTCTGGATGTGTTCTAATGGGTCATTGCAATGCAGAGTATGCATT---
>2007_CY086861.1_2007_S_H1N2_HongKong
ATGAAGGCAATACTGGTAGTTTTGCTATATGCATTCACAAGGGGAAATGCAGACACATTATGTATAGGCTACCATGCAAACAATTCAACTGACACTGTTGACACAGTACTAGAAAAGAATGTAACAGTAACACACTCTGTTAACCTTCTAGAGGACAAACATAACGGGAAACTATGTAAACTAAGAGGGGTAGCCCCATTGCATTTGGGTAAATGTAACATTGCCGGATGGCTCCTGGGAAACCCAGAATGTGAATTACTATTCACAGCAAGCTCATGGTCTTACATTGTGGAAACATCTAATTCAGACAATGGAACATGTTACCCAGGAGATTTCAACAATTATGAAGAGCTAAGAGAGCAGTTGAGCTCAGTGTCATCATTTGAAAGATTCGAGATATTCCCCAAGGCAAGCTCATGGCCCAATCATGAAACGAACAGAGGTGTTACGGCAGCATGTCCTTACGCTGGATCAAACAGCTTCTACAGAAATTTAATATGGCTGGTGAAAAAAGGAAGTTCATACCCAAAGCTCAGCAAATCCTATATCAACAATAAGAAGAAGGAAGTCCTTGTGCTATGGGGCATTCACCATCCATCTACCAATACTGACCAACAAAGTCTCTACCAGAATGCAGATACTTATGTTTTTGTAGCGACATCAAAATACAGTATGAAATTCAAGCCAAAAATAGCAGCAAGACCCAAGGTGAGAGATCAAGCAGGGAGAATGGACTATTACTGGACACTAGTAGAGCCTGGGGATACAATAACATTCGAAGCAACTGGAAATCTAGTGGTACCAAGATATGCCTTCGCAATGAAAAGGGGTTCTGGATCTGGTATTGTCATTTCAGATACACCAGTCCACAATTGTAGTACGACTTGTCAGACACCCAAAGGTGCTATAAACACCAGTCTTCCATTTCAGAATATCCATCCAGTCACAATTGGAGAATGTCCAAAATATGTCAAAAGCACAAAATTGAGAATGGCTACAGGATTGAGGAACATCCCGTCTATTCAATCTAGAGGYCTGTTTGGAGCCATTGCTGGCTTTATTGAGGGAGGATGGACAGGAATGATAGATGGATGGTACGGTTATCATCATCAAAATGAACAGGGATCAGGATATGCAGCCGATCGGAAAAGCACACAGAATGCCATTGACGGGATCACTAATAAAGTAAACTCTGTTATTGAAAAGATGAACACACAATTTACAGCAGTGGGTAAAGAATTCAACCATCTGGAAAAAAGAATAGAGAATTTAAACAAAAAAGTTGATGATGGTCTTCTGGATGTTTGGACTTATAATGCAGAACTGTTGGTTCTATTGGAAAATGAGAGAACTTTGGATTATCACGATTCAAATGTGAGGAACCTATATGAGAAAGTAAGAAACCAATTAAAAAACAATGCCAAGGAAATTGGGAATGGCTGCTTTGAATTTTACCACAAATGTGATGATACGTGCATGGAGAGCGTCAAAAATGGGACATATGATTATCCAAAATACTCAGAGGAAGCAAAACTAAACAGAAAGGAGATAGATGGGGTGAAGTTGGAATCAACAAGGATTTACCAGATTTTGGCGATCTATTCAACTGTCGCCAGTTCATTAGTACTGTTGGTCTCCCTGGGGGCAATCAGTTTCTGGATGTGCTCCAATGGGTCTTTACAGTGCAGAATATGTATT---
>2009_CY061837.1_2009_S_H1N2_HongKong
ATGAAGGCAATACTGGTAGTCTTGTTATATGCATTCTCAAGGGGAAATGCAGACACATTATGTATAGGCTACCATGCAAACAACTCAACTGACACTGTTGACACAGTACTAGAAAAGAATGTAACAGTAACACACTCTGTTAACCTTCTAGAGGACAGACATAATGGGAAACTATGCAAACTAAGAGGGGTAGCCCCATTACATTTGGGTAAATGTAACATTGCTGGATGGCTCCTGGGAAACCCAGAATGTGAATTACTATTCACAAAAAGCTCATGGTCTTACATTGTGGAAACATCTAATTCAGACAATGGGACATGTTACCCAGGAGATTTCATCAATTATGAAGAGCTAAGAGAGCAGTTGAGCTCAGTGTCATCATTTGAAAGATTCGAGATATTCCCAAAGGCAAGTTCATGGCCCAATCATGAAACGAACAGAGGTGTTACGGCAGCATGTCCTTATGCTGGAGCAAACAGCTTCTACAGAAATTTAATATGGCTGGTAAAAAAAGGAAATTCATACCCAAAGCTCAGCAAATCCTATATCAACAATAAGGGGAAGGAAGTCCTAGTGCTATGGGGCATTCACCATCCATCTACCAACACTGACCAACAAAGTCTCTACCAGAATGCAGATACTTATGTTTTTGTAGTGACATCAAAATACAGTAAGAAATTCAAGCCAGAAATAGCAACAAGACCCAAGGTGAGAGATCAAGCAGGGAGGATGGACTATTACTGGACACTAGTAGAGCCTGGGGATACAATAACATTCGAAGCAACTGGAAATCTAGTGGTACCAAGATATGCCTTCGCAATGAAAAGGAGTTCTGGATCTGGTATTATCATTTCAGATACTCCAGTCCACGATTGTAGTACAACCTGTCAAACACCCAAAGGTGCTATAAACACCAGTCTTCCATTTCAGAATATCCATCCAGTCACAATTGGAGAATGTCCAAAGTATGTCAAAAGCACAAAATTGAGAATGGCTACAGGATTGAGGAATATCCCTTCTATTCAATCTAGGGGCCTGTTTGGAGCCATTGCTGGTTTTATTGAGGGAGGATGGACAGGAATGATTGATGGATGGTACGGTTATCATCATAAAAATGAACAAGGATCAGGATATGCAGCCGACCGGAAAAGCACACAGAATGCCATTGACGGGATCACTAATAAAGTAAATTCTATTATTGAAAAGATGAACACACAGTTTACAGCAGTGGGTAAAGAATTCAACCATCTGGAAAAAAGAATAGAGAATTTAAACAAAAAAGTTGATGATGGTCTTCTGGATGTTTGGACTTATAATGCCGAACTGTTGGTTCTTTTGGAAAATGAGAGAACTTTGGATTATCACGATTCAAATGTGAGGAACCTATATGAGAAAGTAAGAAATCAACTAAAAAACAATGCCAAGGAAATTGGGAATGGCTGCTTTGAATTTTACCACAAATGTGATGATACGTGCATGGAGAGCGTCAAAAATGGGACATATGATTATCCAAAATACTCAGAAGAAGCAAAACTAAACAGAAAAGAGATAGATGGGGTGAAGTTGGAATCAACAAGGATTTACCAGATTTTGGCGATCTATTCAACTGTCGCCAGTTCATTAGTACTGTTGGTCTCCCTGGGGGCAATCAGTTTCTGGATGTGCTCCAATGGGTCTTTACAGTGCAGAATATGTATT---
>2010_JN375115.1_2010_S_H1N2_Guangdong
ATGAAGGCAATACTGGTGATCTTGCTATATGCATTTACAAGGGGAGATGCAGACACATTATGTATAGGTTACCATGCAAATAATTCAACTGACACTGTTGACACAGTACTAGAAAAGAATGTAACAGTAACACACTCTGTTAATCTTCTAGAGGACAGACATAACGGGAAACTATGTAAACTAAAAGGGGTAGCCCCATTGCACTTGGGTAAATGTAACATTGCTGGATGGCTCCTGGGAAATCCAGAATGTGAATTATTATCCACAGCAAACTCATGGTCCTACATTGTGGAAACATCCAATCCAGACAATGGGACATGCTACCCAGGAGATTTCATCAATTATGAAGAGCTAAGGGAGCAATTGAGCTCAGTGTCATCGTTTGAAAGATTCGAGATATTCCCCAGAGCAAGCTCATGGCCCAGTCATGAAACGAGCAAAGGTGTAACGGCAGCATGTTCTTACGCTGGAGCAAAAAGCTTCTACAGAAATTTGATATGGCTGGTAAAAAAAGAAAACTCATACCCAAAGTTCAGCAAATCCTATATAAACAATAAGGGAAAGGAAGTCCTCGTGCTATGGGGCATTCACCATCCATCTACCAATGCTGACCAACAAAGTCTCTACCAGAATGCAGATACCTATGTTTTCGTAGTAACATCAAAATACAGCAAGAAATTCAAGCCAGAAATAGCAACAAGACCCAAAGTGAGGGATCAAGCAGGAAGAATGAACTATTACTGGACACTAGTAGAGCCCGGAGATACGATAACATTCGAAGCAACTGGAAATCTAGTGGTACCAAGATATGCTTTCGCATTGAAAAAAGGTCCTGGATCTGGTATTATCATTTCAGACACACCAGTCCACAATTGTAGTACGACTTGCCAAACACCCAAAGGTGCTATAAACACCAGTCTTCCATTTCAGAATATCCATCCAGCCACAATTGGTGAATGTCCAAAGTATGTCAAAAGCACAAAATTGAGAATGGCTACAGGATTAAGGAATATCCCGTCTATTCAATCTAGGGGCTTGTTCGGAGCCATTGCTGGCTTTATTGAGGGGGGATGGACAGGAATGATAGATGGATGGTACGGTTATCATCATCAAAATGAGCAGGGATCAGGATATGCAGCCGACCGAAAGAGCACACAAAATGCCATTGACGGGATCACTAATAAAGTAAATTCTATTATTGAGAAGATGAACACACAATTCACAGCAGTGGGTAAAGAATTCAACCATCTGGAAAAAAGAATAGAAAATTTAAACAAAAAGGTTGATGATGGTCTTCTGGATGTCTGGACTTACAATGCTGAACTGTTGGTTCTATTGGAAAATGAGAGAACTTTGGATTATCATGATTCAAATGTAAGGAATCTATATGAGAAAGTAAGAAGCCAGTTAAAAAACAATGCCAAAGAAATTGGAAATGGTTGCTTTGAATTTTACCACAAATGTGATGATACGTGCATGGAGAGCGTCAAGAATGGGACTTATGATTATCCAAAATACTCAGAAGAAGCAAAACTAAACAGAAAAGAGATAGATGGAGTGAAGTTGGAGTCAACAAGGGTTTACCAGATTTTGGCGATCTACTCAACAGTCGCCAGCTCATTAGTAATGTTAGTCTCCCTGGGGGCAATCAGTTTCTGGATGTGCTCTAATGGGTCTTTACAGTGCAGAATATGTATA---
>2012_KM028727.1_2012_S_H1N2_HongKong
ATGAAGGCAATACTGGTAGTCTTAATATATGCATTCTCAAGGGGAAATGCAGACACATTATGTGTAGGCTACCATGCAAACAATTCAACTGACACTGTTGACACAGTACTAGAAAAGAATGTAACAGTAACACACTCTGTTAACCTTCTAGAGAACAGACATAACGGGAAACTATGTAAACTAAGAGGGGTAGCCCCATTGCATTTGGGTAAATGCAACATTGCTGGATGGCTCCTGGGAAACCCAGAATGTGAATTACTATTCACAAAAAGCTCATGGTCTTACATTGTGGAAACATCTAATTCGGACAATGGAACATGTTACCCAGGAGATTTCATCAATTATGAAGAACTAAGAGAGCAGTTGAGCTCAGTGTCATCATTTGAAAGGTTCGAGATATTCCCCAAGGCAAGTTCATGGCCCAATCATGAAACAAACAGAGGTGTTACGGCAGCATGTCCTTATGCTGGAGCAAACAGCTTCTACAGAAATTTAATATGGCTGGTGAAAAAAGGAAATTCATACCCAAAGCTCAGCAAATCCTATATCAACAATACGGGGAAGGAAGTCCTCGTGCTATGGGGCATTCACCATCCATCCACCAACACTGACCAACAAAGTCTCTATCAGAATGCAGATACTTATGTTTTTGTAGTGACATCAAAATACAGTAAGAAATTCAAGCCAGAAATAGCAGCAAGACCCAAGGTGAGAGATCAAGCAGGGAGAATGGACTATTACTGGACACTAGTAGAGCCTGGGGATACAATAACATTCGAAGCAACTGGAAATCTAGTGGCACCAAGATATGCCTTCGCAATGAAAAAGAGTTCTGAATCTGGTATTATCATTTCAGACACTCCAGTCCACGATTGTAGTACAACCTGTCAAACACCCAAAGGTGCTATAAACACCAGTCTTCCATTTCAGAATATCCATCCAGTCACAATTGGAGAATGTCCAAAGTATGTCAAAAGCACAAAATTGAGAATGGTTACAGGATTGAGGAATATCCCTTCTATTCAATCTAGAGGCTTGTTTGGAGCCATTGCTGGTTTTATCGAGGGAGGATGGACAGGAATGATTGATGGATGGTACGGTTATCATCATCAAAATGAACAGGGATCAGGATATGCAGCCGACCGGAAAAGCACACAGAATGCCATTGACGGGATCACTAATAAAGTAAATTCTATTATTGAAAAGATGAACACACAGTTTACAGCAGTGGGTAAAGAATTCAACCATCTGGAGAAAAGAATAGAGAATTTAAACAAAAAAGTTGATGATGGTCTTCTGGATGTTTGGACTTATAATGCCGAACTGTTGGTTCTTTTGGAAAATGAGAGAACTTTGGATTATCACGATTCAAATGTGAGGAACCTATATGAGAAAGTAAGAAATCAACTAAAAAACAATGCCAAGGAACTTGGGAATGGCTGCTTTGAATTTTACCACAAATGTGATGATACGTGCATGGAGAGCGTCAAAAATGGGACATATGATTATCCAAAATACTCAGAAGAAGCAAAACTAAACAGAAAGGAGATAGATGGAGTGAAGTTGGAATCAACAAGGATTTACCAGATTTTGGCGATCTATTCAACTGTCGCCAGTTCATTAGTACTGTTGGTCTCCCTGGGGGCAATCAGTTTCTGGATGTGCTCCAATGGGTCTTTACAGTGCAGAATATGTATT---
>2013_KM029815.1_2013_S_H1N2_Guangdong
ATGAAGGCAATACTGGTAGTCTTAATATATGCATTTTCAAGAGGAAATGCAGACACATTATGTGTAGGCTACCATGCAAACAATTCAACTGACACTGTTGACACAGTACTAGAAAAGAATGTAACAGTAACACACTCTGTTAACCTTCTAGAGGACAGACATAACGGGAAACTATGTAAACTAAGAGGGGTAGCCCCATTGCATTTGGGTAAATGCAACATTGCTGGATGGCTCCTGGGAAACCCAGAATGTGAATTACTATTCACAAAAAGCTCATGGTCTTACATTGTGGAAACATCTAATTCAGACAATGGAACATGTTACCCAGGAGATTTCAACAATTATGAAGAACTAAGAGAGCAGTTGAGCTCAGTGTCATCATTTGAAAGGTTCGAGATATTCCCCAAGACAAGTTCATGGCCCAATCATGAAACAAACAGAGGTGTTACGGCAGCATGTTCTTATGCTGGAGCAAACAGCTTCTACAGAAATTTAATATGGCTTGTGAAAAAAGGAAATTCATACCCAAAGCTCAGCAAATCCTATATCAACAATAAGGGGAAGGAAGTCCTCGTGCTATGGGGCATTCACCACCCATCCACCAACACTGACCAACAAAGTCTCTATCAGAATGCAGATACTTATGTTTTTGTAGTGACATCAAAATACAGTAAGAAATTCAAGCCAGAAATAGCAGCAAGACCTAAGGTGAGAGATCAAGCAGGGAGAATGGACTATTACTGGACACTAGTAGAGCCTGGGGATACAATAACATTCGAAGCAACTGGAAATCTAGTGGCACCAAGATATGCCTTCGCAATGAAAAGGAGTTCTGAATCTGGTATTATCATTTCAGACACTCCAGTCCACGATTGTAGTACAACCTGTCAAACACCCAAAGGTGCTATAAACACCAGTCTTCCATTTCAGAATATCCATCCAGTCACAATTGGAGAATGTCCAAAATATGTCAAAAGCACAAAATTGAGAATGGTTACAGGATTGAGGAATATTCCTTCTATTCAATCTAGAGGCTTGTTTGGAGCCATTGCTGGTTTTATCGAGGGAGGATGGACAGGAATGATTGATGGATGGTACGGTTATCATCATCAAAATGAACAGGGATCAGGATATGCAGCCGACCGGAAAAGCACACAGAATGCCATTGACGGGATCACTAATAAAGTAAATTCTATTATTGAAAAGATGAACACACAGTTTACAGCAGTGGGTAAAGAATTCAACCATCTGGAGAAAAGAATAGAGAATTTAAACAAAAAAGTTGATGATGGTTTTCTGGATGTTTGGACTTATAATGCCGAACTGTTGGTTCTTTTGGAAAATGAGAGAACTTTGGACTATCACGATTCAAATGTGAGAAACCTATATGAGAAAGTAAGAAATCAACTAAAAAACAATGCCAAGGAACTTGGGAATGGTTGCTTTGAATTTTACCACAAATGTGATGATACGTGCATGGAGAGCGTCAAAAATGGGACATATGATTATCCAAAATACTCAGAAGAAGCAAAACTAAACAGAAAGGAGATAGATGGAGTGAAGTTGGAATCAACAAGGATTTACCAGATTTTGGCGATCTATTCAACTGTCGCCAGTTCATTAGTACTGTTGGTCTCCCTGGGGGCAATCAGCTTCTGGATGTGCTCCAATGGGTCTTTACAGTGCAGAATATGTATT---
>2013_KJ640555.1_2013_S_H1N2_Indiana
ATGAAGGCAATACTAGTAGTCCTGCTGTATACATTTACAACCGCAAATGCCGACACACTATGTATAGGTTATCATGCAAACAATTCAACTGACACCGTAGACACAGTACTAGAAAAGAATGTAACAGTAACACACTCTGTCAACCTTCTAGAAACCAGGCATAATGGGAAGCTATGTAAACTAAGAGGGGTAGCTCCATTGCATTTGGGTAAATGTAACATTGCTGGATGGCTTCTGGGAAATCCAGAGTGTGAATCACTCTCCACAGCAAGCTCATGGTCCTACATTGTGGAATCATCTAATTCAGACAATGGGACGTGCTACCCAGGAGATTTCATCAATTATGAGGAGCTAAGAGAGCAGTTGAGCTCAGTGTCATCATTTGAAAGATTTGAGATATTCCCCAAGACAAGTTCATGGCCCAATCATGACACGAACAGAGGTGTGACGGCAGCATGTCCTCATGCTGGGACAAACAGCTTCTACAGAAATTTAGTATGGCTAGTAAAAAAGGGAAATTCATACCCAAAGATCAACAAATCCTACATTAACAATAAAGAGAAGGAAGTTCTCGTGCTATGGGCCATTCACCATCCATCTACCAGTGCCGACCAACAAAGTCTCTACCAAAATGCAGATGCCTATGTGTTTGTGGGGTCATCAAGATACAGCAGGAAGTTCGAGCCAGAAATAGCAACAAGACCTAAGGTGAGAGACCAAGCAGGGAGAATGAACTATTACTGGACACTAGTAGAGCCTGGTGACAAGATAACATTCGAAGCAACTGGAAACCTAGTAGCACCGAGATATGCCTTCGCATTGAAAAGAAATTCTGGATCTGGTATTATCATTTCAGATACATCAGTCCACGATTGTGATACGACTTGTCAAACACCCAATGGTGCTATAAACACCAGCCTCCCATTTCAAAATATACATCCAGTCACAATTGGAGAATGTCCAAAATATGTAAAAAGTACTAAACTGAGAATGGCCACAGGTTTAAGGAATATCCCGTCTATCCAATCTAGAGGCCTGTTTGGTGCCATTGCTGGCTTTATCGAAGGGGGTTGGACAGGAATGATAGATGGATGGTACGGTTATCACCATCAAAATGAGCAGGGATCAGGATATGCAGCCGACCTGAAGAGCACACAGAATGCCATTGACGGGATCACTAACAAGGTAAACTCTGTTATTGAAAAGATGAACACACAATTCACGGCAGTAGGTAAAGAGTTCAGCCACTTGGAAAGAAGAATAGAGAATTTAAATAAAAAAGTAGATGATGGTTTTCTAGATATTTGGACTTACAATGCCGAACTGTTGGTTCTATTGGAAAATGAAAGAACTTTGGATTACCACGACTCAAATGTGAAAAACTTGTATGAAAAAGTAAGAAGCCAACTAAAAAACAATGCCAAGGAAATTGGAAATGGCTGCTTTGAATTTTACCACAAATGTGATGACATGTGCATGGAAAGCGTCAAAAATGGAACTTATGATTACCCTAAATACTCAGAGGAAGCAAAACTAAACAGAGAAGAAATAGATGGGGTAAAGTTGGAATCAACAAGGATTTACCAAATTTTGGCTATCTATTCAACGGTCGCCAGTTCATTGGTACTGGTAGTCTCCCTGGGGGCAATCAGTTTCTGGATGTGCTCTAATGGGTCGCTACAGTGCAGAATATGTATT---
>2015_KX960524.1_2015_S_H1N2_Indiana
ATGAAAGCAATACTAGTAGTCCTGCTATATACATTTACAACCGCAAATGCCGACACATTATGTATAGGTTATCATGCAAACAATTCAACTGACACCGTAGACACAGTACTAGAAAAGAATGTAACAGTAACACACTCTGTCAACCTTCTAGAAAACAGGCATAACGGGAAACTATGTAAACTAAGAGGAGTAGCTCCATTGCATTTGGGTAAATGTAACATTGCTGGCTGGCTTCTGGGAAATCCAGAGTGTGAATCACTCTCCACAGCAAGCTCATGGTCCTACATTGTGGAAACATCTAATTCAGACAATGGGACGTGTTACCCAGGAGATTTCATCAATTATGAGGAGCTAAGAGAGCAGTTGAGCTCAGTGTCATCATTTGAAAGATTTGAGATATTCCCCAAGACAAGTTCATGGCCCAATCATGACACGAACAGAGGTGTGACGGCAGCATGTCCTCATGTTGGGACAAACAGCTTCTACAGAAATTTAGTATGGCTAGTAAAAAAGGGAAATTCATACCCAAAGATCAACAAATCCTACATTAACAATAAAGAGAAGGAAGTTCTCGTGCTATGGGCCATTCACCATCCATCTACCAGTGCCGACCAACAAAGTCTCTACCAAAATGCAGATGCCTATGTGTTTGTGGGGTCATCAAGATACAGCAGGAAGTTCGAGCCAGAAATAGCAACAAGACCTAAGGTGAGAGACCAAGCAGGGAGAATGAACTATTACTGGACACTAGTAGAGCCTGGTGACAAGATAACATTCGAAGCAACTGGAAATCTAGTGGCACCGAGATATGCCTTCGCATTGAAAAGAAATTCTGGATCTGGTATTATCATTTCAGATACATCAGTCCACGATTGTGATACGACTTGTCAGACACCCAATGGTGCTATAAACACCAGCCTCCCATTTCAAAATATACATCCAGTCACAATTGGAGAATGTCCAAAATATGTAAAAAGTACTAAACTGAGAATGGCCACAGGTTTAAGGAATATCCCGTCTATCCAATCTAGAGGCCTGTTTGGTGCCATTGCTGGCTTTATCGAGGGGGGTTGGACAGGAATGATAGATGGATGGTACGGTTATCACCATCAAAATGAGCAGGGATCAGGATATGCAGCCGACCTGAAGAGCACACAGAATGCCATTGACGGGATCACTAACAAGGTAAACTCTGTTATTGAAAAGATGAACACACAATTCACGGCAGTAGGTAAAGAGTTCAGCCACTTGGAAAGAAGAATAGAGAATTTAAATAAAAAAGTAGATGATGGTTTTCTAGATATTTGGACTTACAATGCCGAACTGTTGATTCTATTGGAAAATGAAAGAACTTTGGATTACCACGACTCAAATGTGAAAAACTTGTATGAAAAAGTAAGAAGCCAACTAAAAAACAATGCCAAGGAAATTGGAAATGGCTGCTTTGAATTTTACCACAAATGTGATGACATGTGCATGGAAAGCGTCAAAAATGGAACTTATGATTACCCTAAATACTCAGAGGAAGCAAAACTAAACAGAGAAGAAATAGATGGGGTAAAGTTGGAATCAACAAGGATTTACCAAATTTTGGCTATCTATTCAACGGTCGCCAGTTCATTGATACTGGTAGTCTCCCTGGGGGCAATCAGTTTCTGGATGTGCTCTAATGGGTCGCTACAGTGCAGAATATGTATT---
>1998_FJ805962.1_1998_S_H1N1_Belgium
ATGGAAGCAAAACTGTTTGTATTATTCTGTGTATTCAATGCGCTGAAAGCTGACACCATTTGTGTAGGCTACCATGCTAACAATTCCACAGACACTGTCGACACAATACTGGAGAAAAATGTGACTGTTACCCATTCAGTTAATTTACTAGAAAACAGCCATAATGGAAAACTCTGCAGCCTGAATGGAAAAGCCCCCCTACAACTGGGGAACTGCAACGTAGCAGGATGGATCCTTGGCAACCCAGAATGTGACTTGTTGCTCACAGCGAATTCATGGTCTTACATAATAGAGACTTCAAATTCAAAAAATGGAAAATGCTACCCCGGAGAATTCGCTGATTATGAGGAATTAAGGGAGCAGCTGAGTACAGTTTCTTCATTTGAAAGATTTGAAATTTTCCCAAAAGCAACCTCATGGCCAAATCATGAGACAACCAAAGGTACCACAACTGCATGCTCCCACTCTGGAGCCAGCAGTTTTTACCGGAACTTGCTATGGATAGTAAAGAAGGGAAACTCCTATCCTAAGCTCAGCAAGTCATACACAAACAACAAAGGAAAAGAAGTGCTTGTAATCTGGGGAGTGCACCACCCTCCGACTAACAGTGACCAACAAACCCTCTACCAGAATGCTTATACATATGTTTCAGTTGAATCATCAAAATACTACCGAAGGTTCACACCAGAAATAGCAGCTAGACCTAAAGTCAGAGGACAAGCAGGCAGAATGAATTATTATTGGACACTGTTAGATCAAGGAGACACCATAACATTTGAAGCCACTGGGAACTTAATAGCACCATGGTACGCATTTGCTTTGAATAAGGGCTCTAATTCTGGAATTATGATGTCGGATGCTCATGTTCACAATTGCACTACAAAGTGCCAAACTCCTCATGGGGCCTTGAAAAGTAATCTTCCTTTTCAGAACGTACATCCCATCACTATTGGAGAATGCCCTAAATATGTTAAAAGCACCCAACTAAGAATGGCAACAGGATTAAGAAACGTCCCCTCTATCCAATCCAGAGGACTTTTTGGAGCAATTGCTGGGTTCATTGAAGGAGGATGGACAGGAATGATAGATGGATGGTATGGATATCACCATCAAAATGAGCAGGGATCTGGTTACGCAGCAGATCAGAAAAGCACACAAATTGCAATTGATGGGATCAGCAACAAAGTGAACTCAGTAATTGAAAAAATGAACATTCAATTTACTTCAGTGGGCAAGGAGTTCAATAATCTGGAGAAAAGGATTGAGAATTTGAATAAGAAGGTCGATGATGGGTTTTTGGATATATGGACATATAATGCTGAGTTGCTCATTTTGCTCGAGAATGAAAGGACTCTAGATTTCCATGACTTTAACGTAAAAAATTTATATGAAAAGGTCAAATCACAATTGAGAAACAATGCCAAGGAAGTCGGTAATGGTTGTTTTGAGTTCTATCACAAATGTGATAATGAATGCATGGAGAGCGTAAAGAATGGCACATACAATTATCCCAAATATTCAGAAGAATCCAAATTGAATAGAGAGGAAATAGACGGTGTGAAATTAGAATCAATGGGAGTTCACCAGATTTTGGCGATCTACTCCACAGTCGCCAGTTCCCTGGTCTTGTTAGTCTCCCTGGGGGCAATCAGCTTCTGGATGTGTTCTAATGGGTCATTGCAATGCAGAATATGCATT---
>1999_CY116380.1_1999_S_H1N1_Ille-et-Vilaine
ATGGAAGCAAAACTGTTTGTATTATTCTGTGCATTCACTGCACTGAAAGCTGACACCATTTGTGTAGGCTACCATGCTAACAATTCCACAGACACTGTCGACACAATACTGGAGAAGAATGTGACTGTTACCCATTCAGTTAATTTACTAGAAAACAGCCATAATGGAAAACTCTGCAGCCTGAATGGAAAGGTCCCCTTACAACTGGGGAACTGCAACGTAGCAGGATGGATCCTTGGCAACCCAGAATGTGACTTGCTGCTCACAGCGAATTCGTGGTCTTACATAATAGAGACTTCAAATTCAAAAAATGGAGCATGCTACCCCGGAGAATTCGCTGATTATGAAGAATTAAGGGAGCAGCTGAGTACAGTTTCTTCATTTGAAAGATTTGAAATTTTCCCAAAAGCAACCTCATGGCCAAATCATGATACAACCAGAGGTACCACAGTTTCATGCTCCCACTCTGGAGCCAACAGTTTTTATCGGAACTTGCTATGGATAGTAAAGAAAGGAAACTCCTATCCTAAGCTCAGCAAGTCATACACAAACAACAAAGGAAAGGAAGTGCTTGTAATTTGGGGAGTGCACCACCCTCCGACTGACAGTGACCAACAAACCCTCTACCAGAATAATCATACATATGTTTCAGTTGGATCATCCAAATACTACCAAAGGTTCACACCAGAAATAGCAGCCAGACCTAAAGTCAGAAAACAAGCAGGCAGAATAAATTATTATTGGACACTGTTAGATCAAGGAGACACCATAACTTTTGAAGCCACTGGGAATTTGATAGCACCATGGCACGCATTTGCATTGAATAAGGGCTCTAGTTCTGGAATTATGATGTCGGATGCTCATGTTCACAATTGCACTACAAAGTGCCAAACTCCTCATGGGGCCTTGAAAAGCAATCTTCCTTTTCAGAACGTACATCCCATCACTATTGGAGAATGCCCCAAATATGTTAAAAGCACCCAACTAAGAATGGCAACAGGATTAAGGAATATCCCCTCTATTCAATCCAGAGGACTTTTTGGGGCAATTGCCGGATTCATTGAAGGAGGATGGACAGGAATGATAGATGGATGGTATGGATATCACCATCAAAATGAGCAGGGATCTGGTTACGCAGCAGATCAGAAAAGCACACAAATCGCAATTGATGGGATCAGCAACAAAGTGAACTCAGTAATTGAAAAAATGAACATTCAATTTACTTCAGTGGGCAAGGAGTTCAATGATCTAGAGAAAAGGATTGAGAATTTGAATAAGAAGGTCGATGATGGGTTTTTGGATGTATGGACATATAACGCTGAGTTGCTCATTTTACTCGAGAACGAAAGGACTCTAGATTTCCATGACTTTAACGTAAAAAATTTATATGAAAAGGTCAAATCACAACTGAGGAACAATGCCAAGGAAATCGGAAATGGCTGTTTTGAGTTCTATCACAAATGTGATAATGAATGCATGGAAAGCGTAAAGAATGGCACATATAATTATCCCAAATATTCAGAAGAATCCAAGTTGAATAGGGAGGAAATAGATGGTGTGAAACTAGAATCAATGGGAATTCACCAGATTTTGGCGATCTACTCCACAGTCGCCAGTTCCCTGGTCTTGTTAGTCTCCCTGGGGGCAATCAGCTTCTGGATGTGTTCTAATGGGTCATTGCAATGCAGAGTATGCATT---
>2000_CY115881.1_2000_S_H1N1_Brno
ATGGAAGCAAAACTGTTTGTATTATTCTGTGCATTCACTGCACTGAAAGCTGACACCATTTGTGTAGGCTACCATGCTAACAATTCCACAGACACTGTCGACACAATACTGGAGAAGAATGTGACTGTTACCCATTCAGTTAATTTACTAGAAAACAGCCATAATGGAAAACTCTGCAGCCTGAATGGAAAGGTCCCCTTACAACTGGGGAACTGCAACGTAGCAGGATGGATCCTTGGCAACCCAGAATGTGACTTGCTGCTCACAGCGAATTCGTGGTCTTACATAATAGAGACTTCAAATTCAAAAAATGGAGCATGCTACCCCGGAGAATTCGCTGATTATGAAGAATTAAGGGAACAGCTGAGTACAGTTTCTTCATTTGAAAGATTTGAAATTTTCCCAAAAGCAACCTCATGGCCAAATCATGATACAACCAGAGGTACCACAGTTTCATGCTCCCACTCTGGAGCCAACAGTTTTTATCGGAACTTGCTATGGATAGTAAAGAAAGGAAACTCCTATCCTAAGCTCAGCAAGTCATACACAAACAACAAAGGAAAGGAAGTGCTTGTAATCTGGGGAGTGCACCACCCTCCGACTGACAGTGACCAACAAACCCTCTACCAGAATAATCATACATATGTTTCAGTTGGATCATCAAAATACTACCAAAAGTTCACACCAGAAATAGTAGCCAGACCTAAAGTCAGAGGACAAGCAGGCAGAATAAATTATTATTGGACACTGTTAGATCAAGGAGACACCATAACCTTTGAAGCTACTGGGAATTTAATAGCACCATGGCACGCATTTGCATTGAATAAGGGCTCTAGTTCTGGAATTATGATGTCGGATGCTCATGTTCACAATTGCACTACAAAGTGCCAAACTCCTCATGGGGCCTTGAAAAGCGATCTTCCTTTTCAGAACGTACATCCCATCACTATTGGAGAATGCCCCAAATATGTTAAAAGCACCCAGCTAAGAATGGCAACAGGATTAAGGAATATCCCCTCTATTCAATCCAGAGGACTTTTTGGGGCAATTGCCGGATTCATTGAAGGAGGATGGACAGGAATGATAGATGGATGGTATGGATATCACCATCAAAATGAGCAGGGATCTGGTTACGCAGCAGATCAGAAAAGCACACAAATCGCAATTGATGGGATCAGCAACAAGGTAAACTCAGTAATTGAAAAAATGAACATTCAATTTACTTCAGTGGGCAAGGAGTTCAATGATCTAGAGAAAAGGATTGAGAATTTGAATAAGAAAGTCGATGATGGGTTTTTGGATGTATGGACATATAACGCTGAGTTGCTCATTTTACTCGAGAACGAAAGGACTCTAGATTTCCATGACTTTAACGTAAAAAATTTATATGAAAAGGTCAAATCACAACTGAGGAACAATGCCAAGGAAATCGGAAATGGCTGTTTTGAGTTCTATCACAAATGTGATAATGAATGCATGGAAAGCGTAAAGAATGGCACATATAATTATCCCAAATATTCAGAAGAATCCAAATTGAATAGAGAGGAAATAGACGGCGTGAAACTAGAATCAATGGGAATTCACCAGATTTTGGCGATCTACTCCACAGTCGCCAGTTCCCTGGTCTTGTTAGTCTCCCTGGGGGCAATCAGCTTCTGGATGTGTTCTAATGGGTCATTGCAATGCAGAGTATGCATT---
>2001_GQ229285.1_2001_S_H1N1_HongKong(4)
ATGGAAGCAAAACTGTTTGTATTATTCTGTGCATTCACTGCACTGAAAGCTGACACCATTTGTGTAGGCTACCATGCTAACAATTCCACAGACACTGTCGACACAATACTGGAGAAAAATGTGACTGTTACCCATTCAGTTAATTTACTAGAAAACAGCCATAATGGAAAACTCTGCAGCCTGAATGGAAAGATCCCCTTACAACTGGGGAACTGCAACGTAGCAGGATGGATCCTTGGCAACCCAGAATGTGACTTGCTGCTCACAGCGAATTCGTGGTCTTACATAATAGAGACTTCAAATTCAAAAAATGGAGCATGCTACCCCGGAGAATTCGCTGATTATGAAGAGTTAAGGGAGCAGCTGAGTACAGTTTCTTCATTTGAAAGATTTGAAATTTTCCCAAAAGCAACCTCATGGCCAAATCATGATACAACCAGAGGTACCACAGTTGCATGCTCCCACTCTGGAGCCAACAGTTTTTATCGGAACTTACTATGGATAGTAAAGAAAGGAAACTCCTATCCTAAGCTCAGCAAGTCATACACAAACAATAAGGGAAAGGAAGTGCTTGTAATTTGGGGAGTGCACCACCCTCCGACCGACAGTGACCAACAAACCCTCTACCAGAATAATCATACATATGTTTCAGTTGGATCATCAAAATACTACCAAAGGTTCACACCAGAAATAGTAGCAAGACCTAAAGTCAGAGAACAAGCAGGCAGAATAAATTATTACTGGACACTGTTAGATCAAGGGGACACCATAACTTTTGAAGCCACTGGGAATTTAATAGCACCATGGCACGCATTTGCATTGAAAAAAGGCTCTAGTTCTGGAATTATGATGTCGGATGCTCAGGTCCACAATTGCACTACAAAGTGCCAAACTCCTCATGGGGCCTTGAAAAGCAATCTTCCTTTTCAGAATGTACATCCCGTCACTATTGGAGAATGCCCCAAATATGTTAAAAGCACCCAACTAAGAATGGCAACAGGATTAAGGAATATCCCCTCTATTCAATCCAGAGGACTTTTTGGGGCAATTGCCGGATTCATTGAAGGAGGATGGACAGGAATGATAGATGGATGGTATGGATATCACCATCAAAATGAGCAGGGATCTGGTTACGCAGCAGATCAGAAAAGCACACAAATCGCAATTGATGGGATCAGCAACAAAGTGAACTCAGTAATTGAAAAAATGAACATTCAATTTACTTCAGTGGGCAAGGAGTTCAATGATCTAGAGAAAAGGATTGAGAATTTGAATAAGAAGGTCGATGATGGGTTTTTGGATGTATGGACATATAACGCTGAGTTGCTCATTTTACTCGAGAACGAAAGGACTCTAGATTTCCATGACTTTAACGTAAAAAATTTATATGAAAAGGTCAAATCACAACTGAGGAACAATGCCAAGGAAATCGGAAATGGCTGTTTTGAGTTCTATCACAAATGTGATAATGAATGCATGGAAAGCGTAAAGAATGGCACATATAATTATCCCAAATATTCAGAAGAATCCAAGTTGAATAGGGAGGAAATAGATGGTGTGAAACTAGAATCAATGGGAATTCACCAGATTTTGGCGATCTACTCCACAGTCGCCAGTTCCCTGGTCTTGTTAGTCTCCCTGGGGGCAATCAGCTTCTGGATGTGTTCTAATGGGTCATTGCAATGCAGAGTATGCATT---
>2003_CY116466.1_2003_S_H1N1_Italy
ATGGAAGCAAAACTGTTTGTATTATTCTGTGCATTCACTGCACTGAAAGCTGACACCATTTGTGTAGGCTACCATGCTAACAATTCCACAGACACTGTAGACACAATACTGGAGAAGAATGTGACTGTTACCCATTCGGTTAATTTATTAGAAAACAGCCATAATGGAAAACTCTGCAGTCTGAATGGAAAGGCCCCCTTACAACTGGGGAACTGCAACGTAGCAGGATGGATCCTTGGCAACCCAGAATGTGACTTGCTGCTCACAGCAAATTCGTGGTCTTACATAATAGAGACTTCAAATTCAAAAAATGGAGCATGCTACCCTGGAGAATTCGCTGATTATGAGGAATTAAGGGAGCAGCTGAGTACAGTTTCTTCATTTGAAAGATTTGAAATTTTCCCAAAAGCAACCTCATGGCCAAATCATGAGACAACCAGAGGTACCACAGTTGCATGCTCCCACTCTGGAGCCAACAGTTTTTATCGGAACTTACTATGGATAGTGAAGAAGGGAAACTCCTACCCTAAGCTCAGCAAGTCATACACAAACAACAAAGGAAAAGAAGTGCTTGTAATCTGGGGAGTGCATCACCCTCCGACTGACAGTAATCAACAAACCCTCTACCAGAATAATCACACATATGTTTCAGTTGGATCATCAAAGTACTACCAAAGGTTCACACCAGAAATAGTAGCCAGACCTAAAGTCAGAGAGCAAGCAGGCAGAATGAATTATTATTGGACACTGTTAGATCAAGGAGACACCATAACTTTTGAAGCCACTGGGAACTTAATAGCACCATGGTATGCATTTGCATTGGATAAGGGCTCTAGTTCTGGAATTATGATGTCAGATGCTCATGTTCACAATTGCACTACAAAGTGCCAAACTCCTCATGGGGCCTTGAAAGGCAATCTTCCTTTTCAGAATGTACATCCCATCACTATTGGAGAATGCCCCAAATATGTTAAAAGCACCCAATTAAGAATGGCAACAGGATTAAGGAATGTCCCCTCTATTCAATCCAGAGGACTTTTTGGGGCAATTGCCGGATTCATTGAAGGAGGATGGACAGGAATGATAGATGGATGGTATGGATACCACCATCAAAATGAGCAGGGATCTGGTTACGCAGCAGATCAGAAAAGCACACAAATCGCAATTGATGGGATCAGCAACAAAGTAAACTCAGTAATTGAAAAAATGAACATTCAATTTACTTCAGTGGGCAAGGAGTTCAATGATCTAGAGAAAAGGATTGAGAATTTGAATAAAAAGGTCGATGATGGGTTTTTGGATGTATGGACATATAACGCTGAGTTACTCATTTTGCTCGAGAACGAAAGGACCCTAGATTTCCATGACTTTAATGTGAAAAACTTATATGAAAAGGTCAAATCACAACTGAGAAACAATGCCAAGGAAATCGGTAATGGCTGTTTTGAGTTCTATCACAAGTGTGATAATGAATGCATGGAAAGCGTAAAGAATGGCACATATAATTATCCCAAATATTCAGAAGAATCCAAATTGAATAGAGAGGAAATAGACGGTGTGAAACTAGAATCAATGGGAGTTCATCAGATTTTGGCGATCTACTCCACAGTCGCCAGTTCCCTGGTATTGTTAGTCTCCCTGGGGGCAATCAGCTTCTGGATGTGCTCTAATGGGTCATTGCAATGCAGAGTATGCATT---
>2005_CY116495.1_2005_S_H1N1_Italy
ATGGAAGCAAAATTGTTTGTATTATTCTGTGCATTCACTGCACTGAAAGCTGACACCATTTGTGTAGGCTATCATGCTAACAATTCCACAGACACTGTCGACACAATACTGGAGAAGAATGTGACTGTTACCCATTCAGTTAATTTACTAGAAAACAGCCACAATGGAAAACTCTGCAGCCTGAATGGAAAGGCCCCATTACAACTGGGGAACTGCAACGTAGCAGGATGGATCCTTGGCAACCCAGAATGTGACTTGCTGCTCACATCGAATTCGTGGTCTTACATAATAGAGACTTCAAATTCAAAAAATGGAGCATGCTATCCTGGAGAATTCGCTGATTATGAGGAATTAAGGGAGCAGCTGAGTACAGTTTCTTCATTTGAAAGATTTGAAATTTTCCCAAAAGCAACCTCATGGCCGAATCATGAGACAACCAAAGGTACCACAATTGCATGCTCCCACTCTGGAGCCAAAAGTTTTTATCGGAACTTGCTATGGATAGTAAAAAAGGGAAATTCCTATCCTAAGCTCAGCAATTCATACACAAACAACAAAGGAAAAGAAGTGCTTGTAATCTGGGGAGTGCATCACCCTCCGACTGACAGTGATCAACAAACCCTCTACCAGAATAATCACACATATGTTTCAGTTGGATCATCAAAATACTACCAAAGGTTCACACCAGAAATAGTAGCCAGACCTAAAGTCAGAGAGCAAAAAGGCAGAATGAATTATTATTGGACACTATTAGATCAAGGAGACACCATAACCTTTGAAGCCACAGGGAATTTAATAGCACCATGGCATGCATTTGCATTGAATAAGGGCTCTAGTTCTGGAATTATGATGTCGGATGCTCATGTTCACAATTGCACTACAAAGTGCCAAACTCCTCATGGGGCTTTGAAAAGCAATCTTCCTTTTCAGAATGTACATCCCATCACTATTGGAGAATGCCCCAAATATGTTAAAAGCACCCAACTAAGAATGGCAACAGGATTAAGAAATATCCCCTCTATCCAATCCAGAGGACTTTTTGGGGCAATTGCCGGATTCATTGAAGGAGGATGGACAGGAATGATAGATGGATGGTATGGATATCACCATCAAAATGAGCAGGGATCTGGTTACGCAGCAGATCAGAAAAGTACACAAATCGCAATTGATGGGATCAGCAACAAAGTAAACTCAGTAATTGAAAAAATGAACATTCAATTTACTTCAGTGGGCAAGGAATTCAATAATCTAGAGAAAAGGATTGAGAATTTGAATAAAAAGGTCGATGATGGATTTTTGGATGTATGGACATATAACGCTGAGTTACTCATTTTGCTCGAGAACGAAAGAACCCTAGATTTCCATGACTTTAATGTGAAAAATTTATATGAAAAGGTCAAATCACAACTGAGAAACAATGCCAAGGAAATCGGTAATGGCTGTTTTGAGTTCTATCACAAATGTGATAATGAATGCATGGAAAGCGTAAAGAATGGCACATATAATTATCCCAGATATTCAGAAGAATCCAAATTGAATAGAGAGGAAATAGACGGTGTGAAACTAGAATCAGTGGGAGTTCATCAGATTTTGGCGATCTACTCCACAGTCGCCAGTTCCCTAGTATTGCTAGTCTTCCTGGGGGCAATCAGCTTCTGGATGTGCTCTAATGGGTCATTGCAATGCAGAATATGCATT---
>2006_CY116519.1_2006_S_H1N1_Italy
ATGGAAGCAAAATTGTTTGTATTATTCTGTGCATTCACTGCACTGAAAGCTGACACCATTTGTGTAGGCTATCATGCTAACAATTCCACAGACACTGTCGACACAATACTGGAGAAGAATGTGACTGTTACCCATTCAGTTAATTTACTAGAAAACAGCCACAATGGAAAACTCTGCAGCCTGAATGGAAAGGCCCCATTACAACTGGGGAACTGCAACGTAGCAGGATGGATCCTTGGCAACCCAGAATGTGACTTGCTGCTCACAGCGAATTCGTGGTCTTACATAATAGAGACTTCAAATTCAAAAAATGGAGCATGCTATCCTGGAGAATTCGCTGATTATGAGGAATTAAGAGAGCAGCTGAGTACAGTTTCTTCATTTGAAAGATTTGAAATTTTCCCAAAAGCAACCTCATGGCCAAATCATGAGACAACCAAAGGTACCACAGTTGCATGCTCCCACTCTGGAGCCAACAGTTTTTATCGGAATTTGCTATGGATAGTAAAAAAGGGAAACTCCTATCCTAAGCTCAGCAATTCATACACAAACAACAAAGGAAAAGAAGTGCTTGTAATATGGGGAGTGCATCACCCTCCGACTGACAGCGATCAACAAACCCTCTACCAGAATAATCACACATATGTTTCAGTTGGATCATCAAAATACTACCAAAGGTTCACACCAGAAATAGTAGCCAGACCTAAAGTCAGAAAGCAAGCAGGCAGAATGAATTATTATTGGACACTGTTAGATCAAGGAGACACCATAACCTTTGAAGCCACAGGGAATTTAATAGCACCATGGCATGCATTCGCATTGAATAAGGGCTCTAGTTCTGGAATTATGATGTCGGATGCTCATGTTCACAATTGCACTACAAAGTGCCAAACTCCTCATGGGGCTTTGAAAAGCAATCTTCCTTTTCAGAATGTACATCCCATCACTATTGGAGAATGCCCCAAATATGTTAAAAGCACCCAACTAAGAATGGCAACAGGATTAAGGAATATCCCCTCTATCCAATCCAGAGGACTTTTTGGGGCAATTGCCGGATTCATTGAAGGAGGATGGACAGGAATGATAGATGGATGGTATGGATATCACCATCAAAATGAGCAGGGATCTGGTTACGCAGCAGATCAGAAAAGTACACAAATCGCAATTGATGGGATCAGCAACAAAGTAAACTCAGTAATTGAAAAAATGAACATTCAATTTACTTCAGTGGGCAAGGAGTTCAATAATCTAGAGAAAAGGATTGAGAATTTGAATAAAAAGGTCGATGATGGATTTTTGGATGTATGGACATATAACGCTGAGTTACTCATTTTGCTCGAGAACGAAAGAACCCTAGATTTCCATGATTTTAACGTGAAAAATTTATATGAAAAGGTCAAATCACAACTGAGAAACAATGCCAAGGAAATCGGTAATGGCTGTTTTGAGTTCTATCACAAATGTGATAATGAATGCATGGAAAGCGTAAAGAATGGCACATATAATTATCCCAGATATTCAGAAGAATCCAAATTGAATAGGGAGGAAATAGACGGTGTGAAACTAGAATCAGTGGGAGTTCATCAGATTTTGGCGATCTACTCCACAGTCGCCAGTTCCCTAGTGTTGCTAGTCTCCCTGGGGGCAATCAGCTTCTGGATGTGCTCTAATGGATCATTGCAATGCAGAATATGCATT---
>2007_FN429080.1_2007_S_H1N1_Germany
ATGGAAGCAAAACTGTTTGTATTATTCTGTGCATTCACTGCATTGAAAGCTGACACCATTTGTGTAGGCTACCATGCTAACAACTCCACAGACACTGTCGACACAATACTGGAGAAAAATGTGACTGTTACTCATTCAGTTAATTTACTAGAAAATAGCCATAATGGAAAACTATGCAGCCTGAATGGAAAGGCCCCCTTACAACTGGGGAACTGCAACGTTGCAGGATGGATCCTTGGCAACCCAGAATGCGACTTGCTGCTCACGGCAAATTCGTGGTCTTACATAATAGAGAATTCAAATTCAAAAAATGGAGCATGCTACCCTGGAGAATTCTCTGATTATGAGGAATTAAGGGAGCAGCTGAGTACAGTTTCTTCATTTGAAAGATTTGAAATTTTCCCAAAAGCAACCTCATGGCCAAATCATGAGACAACCAGAGGTACCACAGTTGCATGCTCCCACTCTGGAGCCAACAGTTTCTATCGGAACCTGCTATGGATAGTGAAGAGGGGAAACTCCTACCCTAAGCTCAGCAAGTCATACACAAACAACAAAGGAAAAGAAGTGCTTATAATCTGGGGAGTGCATCACCCTCCGACTGACAGTGATCAACAAACCCTTTACCAGAATAATCACACATATGTTTCAGTTGGATCATCAAAATACTATCAAAGGTTCACACCAGAAATAGTAACCAGACCTAAAATCAGAGAGCAAGCAGGCAGAATGAATTATTATTGGACATTGTTAGATCAGGGAGACACCATAACCTTTGAAGCCACGGGGAACTTAATAGCACCATGGTATGCATTTGCATTGAATAAGGGCTCTAACTCTGGAATTATGACATCGGATGCTCATGTTCACAATTGCACTACAAAGTGCCAAACTCCTCATGGAGCCTTGAAGAGCAATCTTCCTTTTCAGAATGTACATCCCATCACTATTGGAGAATGCCCCAAGTACGTCAAAAGCGCCCAACTAAGAATGGCAACAGGATTAAGGAATATCCCCTCTATTCAATCCAGAGGACTTTTTGGGGCAATCGCCGGATTCATTGAAGGAGGATGGACAGGAATGATAGATGGATGGTATGGATATCACCATCAAAATGAACAGGGATCTGGTTACGCAGCAGACCAGAAAAGTACACAAATCGCAATTGATGGGATCAGCAACAAAGTAAACTCAATAATTGAAAAAATGAACATTCAATTTACTTCAGTGGGTAAGGAGTTCAATGATCTAGAGAAAAGGATTGAGAATTTGAATAAAAAGGTTGATGATGGGTTTTTGGATGTATGGACATACAACGCTGAATTACTCATTTTGCTCGAGAACGAAAGGACCCTAGATTTCCATGACTTTAATGTGAAAAATTTATATGAAAAGGTCAAATCACAAMTGAGGAACAATGCCAAGGAAATAGGTAATGGCTGTTTTGAGTTYTATCACAAATGTGATAATGAATGCATGGAAAGCGTAAAGAATGGCACATATAATTATCCCAAATATTCAGAAGAATCCAAATTGAATAGAGAGGAAATAGACGGTGTGAAACTAGAGTTAATGGGAGTTCATCAGATTTTGGCGATCTACTCCACAGTCGCCAGTTCCCTAGTATTGTTAGTCTCCCTGGGGGCAATCAGTTTCTGGATGTGCTCTAATGGGTCATTGCAATGCAGAGTATGCATT---
>2008_FN429078.1_2008_S_H1N1_Germany
ATGGAAGCAAAATTGTTTGTATTATTCTGTATATTCACTGCACTGAAAGCTGACACCATTTGTGTAGGCTATCATGCTAACAATTCCACAGACACTGTCGACACGATACTGGAGAAGAATGTGACTGTTACCCATTCAGTTAATTTACTAGAGAACAGCCACAATGGAAAACTCTGCAGCCTAAATGGAAAGGCCCCCTTACAACTGGGGAACTGCAACGTAGCAGGATGGATCCTTGGCAACCCAGAATGTGACTTGCTGCTTACAGCGAATTCGTGGTCTTACATAATAGAGACTCCAAATTCAAAAAATGGAGCATGCTATCCTGGAGAATTCGCTGATTATGAGGAATTAAGGGAACAGCTGAGTACAGTTTCTTCATTTGAAAGATTTGAAATTTTCCCAAAAGCAACCTCATGGCCAAATCATGAGACAAACAAAGGTACCACAGTTGCATGCTCCCACTCTGGAGCCAACAGTTTTTATCGGAACTTGCTATGGATAGTAAAAAAGGGAAACTCCTATCCTAAGCTCAGCAAGTCATACACAAACAACAAGGGAAAAGAAGTGCTTGTAATCTGGGGAGTGCATCACCCTCCGACTGACAGTGATCAACAAACCCTCTACCAGAATAATCACACATATGTTTCAGTTGGATCATCAAAATACTACCAAAGGTTCACACCAGAAATAGTAGCCAGACCTAAAGTCAGAGAGCAAGCGGGCAGAATGAACTATTATTGGACACTATTAGATCAAGGAGACACCATAACCTTTGAAGCCACGGGGAATTTAATAGCACCATGGCATGCATTTGCATTGAATAAAGGTTCTAGTTCTGGAATTATGATGTCGAATGCTCATGTTCACAATTGTACTACAAAGTGCCAAACTCCTCATGGGGCTTTGAAAAGCAATCTTCCTTTTCAGAATGTACACCCCATTACTATTGGAGAATGCCCCAAATATGTTAAAAGCACCCAACTAAGAATGGCAACAGGATTAAGGAATATCCCCTCTATCCAATCCAGAGGACTTTTTGGGGCAATTGCCGGATTCATTGAAGGAGGATGGACAGGAATGATAGATGGATGGTATGGGTACCACCATCAAAATGAGCAGGGATCTGGTTACGCAGCAGATCAGAAAAGTACACAAATCGCAATTGATGGAATCAGCAACAAAGTAAACTCAGTAATTGAGAAAATGAACATTCAATTCACTTCAGTGGGCAAAGAGTTCAATAATCTAGAAAAGAGGATTGAGAATTTGAATAAAAAGGTTGATGATGGATTTTTGGATGTATGGACTTATAACGCTGAATTACTCATCCTGCTCGAGAACGAAAGAACCTTAGATTTCCATGACTTTAACGTAAAAAATTTATATGAAAAGGTCAAATCACAACTGAGAAACAATGCCAAGGAAATCGGTAATGGCTGTTTTGAGTTCTATCACAAATGTGATAATGAATGCATGGAAAGCGTAAAGAATGGCACATATAATTATCCCAGATATTCAGAAGAATCCAAATTGAATAGAGAGGAAATAGACGGTGTAAAACTAGAATCAGTGGGAGTTCATCAGATTTTGGCGATCTACTCCACAGTCGCCAGTTCCCTGGTATTGCTAGTCTCCCTGGGGGCAATCAGCTTCTGGATGTGCTCTAATGGGTCATTGCAATGCAGAATATGCATT---
>2009_JX879783.1_2009_S_H1N1_Belgorod
ATGGAAGCAAAATTGTTTGTATTATTCTGTGCATTCACTGTACTGAAAGCTGACACCATTTGTGTGGGCTATCATGCTAACAATTCCACAGACACTGTCGACACAATACTGGAGAAGAATGTGACTGTTACCCATTCAGTTAATTTACTAGAAAACAGCCACAATGGAAAACTCTGCAGCCTGAATGGAAAGGCCCCCTTACAACTGGGGAACTGCAACGTAGCAGGATGGATCCTTGGCAACCCGGAATGTGACTTGCTGCTCACAGCGAATTCGTGGTCTTACATAATAGAGACTTCAAATTCAAAAAATGGAGCATGTTATCCTGGAAAGTTCACTGATTATGAGGAATTAAGGGAGCAGCTGAGTACAGTTTCTTCATTCGAAAGATTTGAAATTTTCCCAAAAGCAACCTCATGGCCAAATCATGATACAACCAAAGGTACCACAGTTGCATGCTCCCATTCTGGCGCCAACAGTTTTTATCGAAACTTGCTATGGATAGTAAAAAAAGGAAACTCCTATCCTAAGCTCAGCAAGTCATACACAAACAACAAAGGAAAAGAAGTGCTTGTGATCTGGGGAGTGCATCACCCTCCGACTGACAGTGATCAACAAACCCTCTACCAGAATAATCACACATATGTTTCAGTTGAATCATCAAAATACTACCAAAGGTTCACCCCAGAAATAGTAGCCAGACCTAAAGTCAGAGAGCAAGCGGGCAGAATGAATTATTATTGGACACTATTAGATCAAGGGGACACCATAACCTTTGAAGCCACGGGGAATTTAATAGCACCATGGCATGCATTTGCATTGAATAAGGGATCTAATTCTGGAATTATGATGTCGGATGCTCATGTTTACAATTGCACTACAAAATGCCAAACTCCCCATGGGGCTTTGAAAAGCAATCTTCCTTTTCAGAATGTACATCCCATCACTATTGGGGAATGCCCCAAATATGTTAAAAGCACCCAACTAAGAATGGCAACAGGATTAAGGAATATTCCCTCTATTCAATCCAGAGGACTTTTTGGGGCAATTGCTGGATTCATTGAAGGAGGATGGACAGGAATGATAGATGGATGGTATGGATATCATCATCAAAATGAGCAGGGATCTGGTTACGCAGCAGATCAGAAAAGTACACAAATCGCAATTGATGGGATCAGCAACAAAGTAAACTCAGTAATTGAAAAAATGAACATTCAATTTACTTCAGTGGGCAAAGAGTTCAATAATCTAGAGAAAAGGATTGAGAATATGAATAAAAAGGTCGATGATGGATTTTTGGATGTATGGACTTATAACGCTGAGTTACTCATCCTGCTCGAGAATGAAAGAACCCTAGATTTCCATGACTTTAACGTAAAAAATTTATATGAAAAGGTCAAATCACAACTGAGAAACAATGCCAAGGAAATCGGTAATGGCTGCTTTGAGTTCTATCACAAATGTGATAATGAATGCATGGAAAGCGTAAAGAATGGCACATATAATTATCCAAGATATTCAGAAGAATCCAAATTGAATAGAGAGGAAATAGATGGTGTAAAATTAGAATCAATGGGAGTTCATCAGATTTTGGCGATCTACTCCACAGTCGCCAGTTCCCTGGTATTGCTAGTCTCCCTGGGGGCAATCAGCTTCTGGATGTGTTCTAATGGGTCATTGCAATGCAGAATATGCATT---
>2010_JX569009.1_2010_S_H1N1_Italy
ATGGAAGCAAAATTGTTTGTATTATTCTGTGCATTCACTACACTGAAAGCTGACACCATTTGTGTAGGCTATCATGCTAACAATTCCACAGACACTGTCGACACAATAATGGAAAAGAATGTGACTGTTACCCATTCAGTTAATTTACTAGAAAACAGCCACAATGGAAAACTCTGCAGCCTGAATGGAAAGGCTCCATTACAACTGGGGAACTGCAACGTAGCAGGATGGATCCTTGGCAACCCAGAATGTGACTTACTGCTCACAGCGAATTCGTGGTCTTACATAATAGAGACTTCAAATTCAGAAAATGGAACATGCTATCCTGGAGAATTCACTGATTATGAGGAATTAAGGGAGCAGCTGAGTGCAGTTTCTTCATTTGAAAGATTTGAAATTTTCCCAAAAGCAACCTCATGGCCAAATCATGAGACAACCAAAGGTACCACAGTTGCATGCTCCCACTCTGGAGCCAACAGTTTTTATCGGAACTTGCTATGGATAATAAAAAAGGGAAACTCCTATCCTAAGCTCAGCAAGTCATACACAAACAACAAAGGGAAAGAAGTGCTTGTAATCTGGGGAGTGCATCATCCTCCGACTGACAGTGATCAACAAACCCTTTACCAGAATAATCACACATATGTTTCAGTTGGATCATCAAAATACTACCAAAGGTTCACACCAGAAATAGTAGCCAGACCTAAAGTCAGAGAGCAAGCAGGCAGAATGAATTATTATTGGACATTATTAGATCAAGGAGACACCATAACCTTTGAAGCCACGGGGAATTTAATAGCACCATGGCATGCATTTGCATTGAATAAGGGCTCTAGTTCTGGAATTATGATGTCGGATGCTCATGTTCACAATTGCACTACAAAGTGCCAAACTCCTCATGGTGCCTTGAAAAGCAATCTTCCTTTTCAGAATGTACATCCTATCACTATTGGAGAGTGCCCCAAATATGTTAAAAGCACTCAACTAAGAATGGCAACAGGATTAAGGAATACCCCCTCTATCCAATCCAGAGGACTTTTTGGGGCAATTGCCGGATTCATTGAAGGAGGATGGACAGGAATGGTAGATGGATGGTATGGATATCACCATCAAAATGAGCAGGGATCTGGTTACGCAGCGGATCGGAAAAGTACACAAATCGCAATTGATGGGATCAGCAATAAAGTAAACTCAGTAATTGAAAAAATGAACATTCAATTTACTTCAGTGGGCAAGGAGTTCAATGATCTAGAGAAAAGGATTGAGAATTTGAATAAAAAGGTCGACGATGGATTTTTGGATGTATGGACATATAACGCTGAGTTACTCATTTTGCTCGAGAACGAAAGAACCCTAGATTTCCATGACTTTAACGTGAAAAATTTATATGAAAAGGTCAAATCACAACTGAGAAACAATGCCAAGGAAATTGGCAATGGCTGCTTTGAGTTCTATCACAAATGTGATAATGAATGCATGGAAAGCGTAAAGAATGGTACATATAATTATCCCAGATATTCAGAAGAATCCAAATTGAATAGAGAAGAAATAGACGGTGTGAAACTAGAATCAGTGGGAGTTCATCAAATTTTGGCGATCTACTCCACAGTCGCCAGTTCCCTGGTATTGTTAGTCTCCCTGGGGGCAATCAGCTTCTGGATGTGCTCTAATGGGTCATTGCAATGCAGAATATGCATT---
>2012_KJ847576.1_2012_S_H1N1_Italy
ATGGAAGCAAAACTGTTTGTACTATTCTGTGTATTCACTGCATTGAAAGCCGACACCATTTGTGTAGGCTACCATGCCAACAATTCCACAGACACTGTCGACACAATACTGGAGAAGAATGTGACTGTTACACATTCAGTTAATTTACTAGAAAACAGCCATAATGGAAAACTCTGCAGCCTGAATGGAAAGGCCCCCTTACAACTGGGGAACTGCAATGTAGCAGGATGGATCCTTGGCAACCCAGAATGTGACTTGCTGCTCACAGCAAATTCGTGGTCTTACATAATAGAGACTTCAAATTCAAGAAATGGAGCATGCTACCCTGGAAAAATTGCTGATTATGAGGAATTAAGGGAGCAGCTGAGTACAGTTTCTTCATTTGAAAGATTTGAAATTTTCCCAAAAGCAAGCTCATGGCCAAATCATGAGACAACCAAAGGTACCACAGTTGCATGTTCCCACTCTGGAGCCAAAAGTTTCTATCGGAACCTACTATGGATAGTGAAGAAGGGAAATTCCTATCCTAAGATCAGCACATCATACACAAACAACAAAGGGAAAGAAGTGCTCATAATCTGGGGAGTGCATCACCCTCCGACTGAAAGTGATCAACAAACCCTTTACCATAATAATAACACATATGTTTCAGTTGGATCATCAAAATACTACCAAAGGTTCACACCGGAAATAGTAGCCAGACCTAAAGTCAGAGAACAAGCAGGCAGAATAAATTATTATTGGACACTGTTAGACCAAGGAGACACCATAACCTTTGAAGCCACTGGGAACTTAATAGCACCATGGTATGCATTTGTATTGAATAAGGGCTCTAATTCTGGAATTATGATGTCAGATGCTCCTGTTCACAATTGCACTACAAAGTGCCAAACTCCTCATGGAGCCTTGAAAAGCAACCTTCCCTTTCAGAATGTACATCCCATCACTATTGGAGAATGCCCCAAGTATGTTAAAAGCACCCAACTAAGAATGGCAACAGGATTAAGGAATATCCCATCTATCCAATCCAGGGGACTTTTTGGGGCAATTGCCGGATTCATTGAAGGAGGATGGACAGGAATGATAGATGGGTGGTATGGGTATCACCATCAAAATGAGCAGGGATCTGGTTACGCAGCAGATCAGAAAAGCACACAAATCGCAATTGATGGGATCAGTAACAAAGTAAACTCAGTAATTGAAAAAATGAATATTCAATTCACTTCAGTGGGTAAGGAGTTCAACGATCTAGAGAAAAGAATTGAGAATTTGAATAAAAAGGTTGATGATGGGTTTTTGGATGTATGGACATATAACGCTGAGTTGCTCATTTTGCTGGAGAATGAAAGGACCCTAGATTTACATGACTTTAACGTGAAAAATTTATATGAAAAGGTCAAATTACAACTGAGAAACAATGCCAAAGAAATAGGTAATGGCTGTTTTGAGTTCTATCACAAGTGTGATAATGAATGCATGGAAAGCATAAAGAATGGCACATATAATTATCCCAAGTATTCAGAAGAATCCAAATTGAATAGGGAGGAAATAGACGGCGTGAAGCTAGAAACAATGGGAGTCCATCAGATTTTGGCGATCTACTCCACAGTCGCCAGTTCCCTAGTATTGTTAGTCTCCCTGGGGGCAATCAGTTTCTGGATGTGCTCTAATGGGTCATTGCAATGCAGAGTATGCATT---
>2013_KU322594.1_2013_S_H1N1_Italy
ATGGAAGCAAAACTGTTTGTACTATTCTGTGTATTCACTGTATTGAAAGCCGACACCATTTGTGTAGGCTACCATGCCAACAATTCCACAGACACTGTCGACACAATACTGGAGAAGAATGTGACTGTTACACATTCAGTTAATTTACTAGAAAACAGCCATAATGGAAAACTCTGCAGCTTGAATGGAAAGGCCCCCTTACAACTGGGGAACTGCAATGTAGCAGGATGGATCCTTGGCAACCCAGAATGCGACTTGTTGCTAACAGCAAATTCGTGGTCTTACATAATAGAGACTTCAAATTCAAGAAATGGAGCATGCTACCCTGGAAAAATTGCTAATTATGAGGAATTAAAGGAGCAGCTGAGTACAGTTTCTTCATTTGAAAGATTTGAAATTTTCCCAAAAGCAAACTCATGGCCAAATCATGAGACAACCAAAGGTACCACAGTTGCATGTTCCCATTCTGGAGCCAAAAGTTTCTATCGGAACCTACTATGGATAGTGAAGAAGGGAAATTCCTATCCTAAGATCAGCACATCATACACAAACAACAAAGGGAAAGAAGTGCTCGTAATCTGGGGAGTGCATCACCCTCCGACTGACAGTGATCAACAAACCCTTTACCATAATAATAACACATATGTTTCAGTTGGATCATCAAAATACTACCAAAGGTTCACACCGGAAATAGTAGCCAGACCTAAAGTCAGAGAACAAGCAGGCAGAATAAATTATTATTGGACACTGTTAGACCAAGGAGACACCATAACCTTTGAAGCCACTGGGAACTTAATAGCACCATGGTATGCATTTGCATTGAATAAGGGCTCTAATTCTGGAATTATGATGTCAGATGCTCCTGTTCACAATTGCACTACAAAGTGCCAAACTCCTCACGGAGCCTTGAAAAGCAACCTTCCCTTTCAGAATGTACATCCCATCACTATTGGAGAATGCCCCAAGTATGTTAAAAGCACCCAACTAAGAATGGCAACAGGATTAAGGAATATCCCATCTATCCAATCCAGGGGACTTTTTGGGGCAATTGCCGGATTCATTGAAGGAGGATGGACAGGAATGATAGATGGATGGTATGGGTATCACCATCAAAATGAGCAGGGATCTGGTTACGCAGCAGATCAGAAAAGCACACAAATCGCAATTGATGGGATCAGTAACAAAGTAAACTCAGTAATTGAAAAAATGAATATTCAATTCACTTCAGTGGGTAAGGAGTTCAACGATCTAGAGAAAAGAATTGAGAATTTGAATAAAAAGGTTGATGATGGGTTTTTAGATGTATGGACATATAACGCTGAGTTACTCATTTTGCTGGAGAACGAAAGGACCCTAGATTTACATGACTTTAACGTGAAAAATTTATATGAAAAGGTCAAATTACAACTGAGGAACAATGCCAAAGAAATAGGTAATGGCTGTTTTGAGTTCTATCACAAGTGTGATAATGAATGCATGGAAAGCGTAAAAAATGGCACATATAATTATCCCAAGTATTCAGAAGAATCCAAATTGAATAGGGAGGAGATAGACGGCGTGAAGCTAGAAACAATGGGAGTCCATCAGATTTTGGCGATCTACTCCACAGTCGCCAGTTCCCTAGTATTGTTAGTCTCCCTGGGGGCAATCAGTTTCTGGATGTGCTCTAATGGGTCATTACAATGCAGAGTATGCATT---
>2014_KU322839.1_2014_S_H1N1_Italy
ATGGAAGCAAAACTGTTTGTATTATTCTGTGTATTCACTGCATTGAAAGCCGACACCATTTGTGTAGGCTACCATGCCAACAATTCCACAGACACTGTCGACACAATACTGGAGAAGAATGTGACTGTTACCCATTCAGTTAATTTACTGGAAAACAGCCATAATGGAAAACTCTGCAACCTGAATGGAAAGGCCCCCTTACAACTGGGGAATTGCAATGTAGCAGGATGGATCCTTGGCAACCCAGAATGTGACTTGCTGCTCACAGCAAATTCGTGGTCTTACATAATAGAGACTTCAAATTCAAGAAATGGAGCATGCTACCCTGGGAAATTCGCTGATTATGAAGAATTAAAGGAGCAGCTAAGTACAGTTTCTTCATTTGAAAGATTTGAAATTTTCCCAAAAGCGGACTCATGGCCAGATCACGAAACAACCAAAGGTACCACAGTTGCATGTTCCCACTCTGGAACCAAAAGTTTCTATCGGAACCTACTATGGGTAGTGAAGAAGGGAAATTCCTATCCTAAGCTCAGCAAATCATACACAAACAACAAAGGGAAAGAAGTGCTCGTAATATGGGGAGTGCACCATCCTCCGACGGACGGTGATCAGCAAACCCTTTACCATAATAATCACACATATGTTTCAGTTGGATCATCAAAATACTATCAAAGGTTCACACCGGAAATAGTGGCCAGGCCTAAAGTCAGAGAGCAAGCAGGCAGAATGAATTATTATTGGACACTGTTGGACCAAGGAGACACCATAACTTTTGAAGCCACTGGGAACTTAATAGCACCATGGTATGCATTTGCATTAAATAAGGGCTCTAATTCTGGAATTGTGAAGTCAGATGCTCCTGTTCACAATTGCACTACAAAGTGCCAAACTCCTAATGGAGCCTTGAAAGGCAACCTTCCCTTTCAGAATGTACATCCCATCACTATTGGAGAATGCCCCAAGTATGTCAAAAGCACCCAACTAAGAATGGCAACAGGATTAAGGAATATCCCATCTATCCAATCCAGGGGACTTTTTGGGGCAATTGCCGGATTCATTGAAGGAGGATGGACAGGAATGATAGATGGATGGTATGGGTATCATCATCAAAATGAGCAGGGATCTGGTTACGCAGCAGATCAAAAAAGCACACAAATCGCAATTGATGGGATCAGCAACAAAGTAAACTCAGTAATTGAAAAAATGAATGTTCAATTTAATTCAGTGGGTAAGGAGTTCAATAATCTAGAGAAAAGGATTGAGAATTTGAATAAAAAGGTTGATGATGGGTTTTTGGATGTATGGACATATAACGCTGAGTTACTCATTTTACTGGAGAACGAAAGGACCCTAGATTTACATGACTTTAACGTGAAAAATCTATATGAAAAGGTCAAATTGCAACTGAGGAACAATGCCAAGGAAATAGGTAATGGCTGTTTTGAGTTCTATCACAAGTGTGATAATGAATGCATGGAAAGCGTAAAGAATGGCACATATAATTATCCCAAGTATTCAGAAGAATCCAAATTGAATAGGGAGGAAATAGACGGCGTGAAGCTAGAAACAATGGGAGTTCATCAGATTTTAGCGATCTACTCCACAATCGCCAGTTCCCTAGTATTGTTAGTCTCCCTGGGGGCAGTCAGTTTCTGGATGTGCTCTAATGGGTCATTGCAATGCAGAGTATGCATT---
>2015_KU323277.1_2015_S_H1N1_Italy
ATGGAAGTAAAATTGTTTGTACTATTCTGTGCATTCACTACATTGAAAGCCGACACCATTTGTGTAGGCTACCATGCCAACAATTCCACAGACACTGTCGACACAATACTGGAGAAGAATGTGACTGTTACCCATTCAGTTAATCTCCTAGAAAACAGCCATAATGGAAAACTCTGCAGCCTGAATGGAAAAGCCCCCTTACAACTGGGAAATTGCAATGTAGCAGGCTGGATCCTTGGCAACCCAGAATGTAACTTGCTGCTCACAGCAAATTCGTGGTCTTACATAATAGAGACTTCAAATTCAAGAAATGGAGTATGCTACCCTGGAGATTTCGCTAATTATGAGGAATTAAAAGAGCTGCTGAGTACAGTTTCTTCATTTGAAAGATTTGAAATTTTCCCAAAAGCAAACTCATGGCCAGATCATGAGACAACCAAAGGTACCACAATTGCATGCTCCCACTCTGGAGCCAAAAGTTTCTATCAGAACCTACTATGGATAGTGAAGAAGGGAAATTCCTATCCTAAGCTCAGCAAGTCATACACAAACAACAAAAGGAAAGAAGTGCTTGTAATCTGGGGAGTGCATCACCCTCCGACTGACAGTGATCAACAAACCCTTTACCATAACAATAACACATATGTTTCAGTTGGATCATCAAAATACTACCAAAGGTTCACACCGGAAATAGTAGCCAGACCTAAAATCAGAGAGCAGGCAGGCAGAATGAATTATTATTGGACACTGTTAGACAAAGAAGACACCATAACTTTTGAAGCCACTGGGAACTTAATAGCACCATGGTATGCATTTGCATTGAATAAAGGCTCTAATTCTGGAGTTATGATGTCAGATGCTCCTGTTCACAATTGCACTACAAAGTGCCAAACTCCTCATGGAGCATTGAAAAGCAATCTTCCCTTTCAGAATGTACATCCCATCACTATTGGAGAATGCCCCAAGTATGTTAAAAGCACCCAACTAAGGATGGCAACAGGATTAAGAAATATCCCATCTATTCAATCCAGGGGACTTTTTGGGGCAATTGCCGGATTCATTGAAGGAGGATGGACAGGAATGATAGACGGATGGTATGGGTATCACCATCAAAATGAGCAGGGGTCTGGTTACGCTGCAGATCAGAAAAGCACACAAATCGCAATTGATGGGATCAGTAACAAAGTAAACTCAGTAATTGAAAAAATGAATATTCAATTCACTTCAGTGGGCAAGGAGTTCAACAATCTAGAGAAAAGAATTGAGAATTTGAATAAAAAGGTTGATGATGGATTTTTGGATGTATGGACGTATAACGCTGAGTTACTCATTTTGCTAGAAAATGAAAGGACCCTAGATTTCCATGACTTTAATGTGAAAAATTTATATGAAAAGGTCAAATCACAACTGAGGAACAATGCCAAGGAAATAGGTAATGGCTGTTTTGAGTTCTATCACAAGTGTGATAATGAATGCATGGAAAGCGTAAAGAATGGCACATACAATTACCCCAAGTATTCAGAGGAATCCAAATTGAATAGGGAGGAAATAGACGGCGTGAAACTAGAAACAATGGGAGTCCATCAGATTTTGGCGATCTACTCCACAGTCGCCAGTTCCCTAGTACTGTTAGTCTCCCTGGGGGCAATCAGTTTCTGGATGTGCTCTAATGGGTCATTGCAATGCAGAATATGCATT---
>2013_KR701057.1_2013_S_H1N1_England
ATGGAGACAAAACTGTTTGTGTTATTCTGCACATTTACTGCATTAAAAGCTGATACCATCTGTGTAGGCTATCATGCTAACAACTCCACAGATACTGTTGACACAATACTGGAGAAGAATGTAACTGTCACCCATTCCGTTAACTTACTAGAAAGCAGCCATAATGGAAAACTCTGCAGTCTTAATGGAATAGCCCCTTTACAAATGGGGAATTGCAACATAGCAGGTTGGATCCTTGGCAACCCAGAATGTGACTTGTTGCTCACAGCGAATTCGTGGTCTTACATAATAGAGACTTCAAATTCAGGAAATGGAACATGCTATCCCGGAGAATTTGCTGATTATGAGGAATTAAGGGAGCAATTGAGTTCAATTTCATCATTTGAAAGGTTCGAAATTTTCCCAAAAGCAACTTCATGGCCAAATCATGAGACAACCAAAGGTACCACAGCTGCATGCTCCCACTTTGGAGCCAACAGTTTTTATCGAAACTTGCTGTGGATAGTAAAGAAGGGAAACTCCTATCCTAAACTCAGCCAATCATACACAAACAATAAGGGGAGAGAGGTGCTTGTAATCTGGGGAGTGCATCATCCCCCGACTGACAGCGACCAACGAAGCCTCTATCAGAATACCCATACATATGTTTCAGTTGGATCATCAAAATATTACCGAAGGTTCACACCAGAGATAGCAGCTAGACCTACAGTCAGAGGACAAGCAGGTAGAATGAATTATTATTGGACGCTCTTAGATCATGGAGACACCATAACTTTTGAAGCCACTGGGAACTTAATAGCGCCATGGTATGCATTCGCATTGAACAGGAGCACTGGTCCTAGGATTATGGTATCGGATGCTCAAGTTCACAATTGCACTACAAAATGTCAAACCCCTCATGGGGCCTTGAATAGTAGTCTTCCTTTCCAGAACGTACATCCCATCACTATTGGAGAATGCCCCAAATATGTTAAAAGCACCCAACTAAGAATGGCGACAGGATTAAGGAACATCCCCTCCATTCAATCCAGAGGACTTTTCGGTGCAATTGCTGGATTCATTGAAGGAGGGTGGACTGGAATGATAGATGGATGGTATGGATACCACCATAAAAATGAGCAGGGATCTGGTTACGCAGCTGATCAGAAAAGCACACAAATCGCAATTGATGGGATCAGTAACAAAGTAAACTCGGTAATTGAAAAAATGAACATTCAATTCACTTCAGTGAGCAAGGAATTCAATAATCTAGAGAAAAGGATTGAGAATTTGAATAAGAAAGTCGATGATGGGTTTTTAGATGTTTGGACATATAATGCTGAGATGCTCATTTTACTCGAGAACGAAAGGACTCTAGATTATCATGATTTTAATGTAAAAAATTTATATGAAAGGGTCAAATCACAATTAAGGAATAATGCCAAAGAAATCGGGAATGGCTGTTTTGAGTTCTACCACAAATGTGATAACGAATGCATAGAGAGTGTAAAGAACGGTACATACAATTATCCCAAATACTCTGAAGAATCCAAATTAAATAGAGAGGAAATAGAAGGTGTTAAACTAGAATCAATGGGAATTCACCAGATTTTGGCGATCTACTCCACAGTCGCCAGTTCCCTGGTCTTGTTAGTCTCCCTGGGGGCAATCAGTTTTTGGATGTGTTCTAATGGGTCATTGCAATGCAGAATATGCATT---
>2011_KR700679.1_2011_S_H1N1_England
ATGGAGGCAAAACTGTTTGTGCTATTTTGTACTTTTACTGCGTTGAAAGCTGATACTATCTGTGTAGGCTATCATGCTAACAACTCCACAGATACTGTTGACACAATACTGGAGAAAAATGTAACTGTCACCCATTCCGTTAATTTACTAGAAAGCAGCCACAATGGAAAACTCTGCAGCCTGAATGGAGTGGCCCCCTTACAACTGAGAAATTGCAACATAGCTGGGTGGATCCTTGGCAACCCAGAATGTGACCTGTTGATCCCAGTGAACTCGTGGTCTTACATAATAGAGACTTCAAATTCAAGAAATGGAACATGCTATCCCGGAGAATTTGCTGATTATGAGGAATTAAGGGAGCAGTTGAGTTCAGTTTCCTCGTTTGAAAGGTTTGAAATTTTCCCAAAAGCAACGTCATGGCCAAGTCATGAGACAAACAAAGGTACCACAGCAGCATGCTCCCACTCTGGAGCCAACGGTTTTTATCGAAACTTACTATGGATAGTAAAGAAGGGAGACTCCTATCCTAAACTCAGCAAGTCATACACAAACAACAAAGGGAGAGAAGTGCTTGTAATCTGGGGAGTGCATCACCCTACTACTGACAACGACCAACGAAGCCTATATCAAAATGCCCATACATATGTTTCAGTTGGAACATCAAAATATTACCGAAGGTTCACACCAGAAATAGCAACTAGACCAAAAATCAGAGACCAGGCAGGCAGAATGAATTACTATTGGACGTTGTTAGATCAAGGGGACACCATAACTTTTGAGGCCAATGGAAACTTAATAGCACCATGGTACGCATTCGCATTGAACAAGGGCCCTGGTTCCGGAATTATGATATCGGATGCTCAAGTTCACAATTGCACCACAAGGTGCCAAACTCCTCATGGGGCTTTGAATAGTAGACTTCCTTTTCAGAACGTACATCCCATCACTATTGGGGAATGCCCCAAATATGTTAAAAGCACTCAACTAAGAATGGCGACAGGATTAAGAAACATCCCCTCTATTCAATCCAGAGGACTCTTCGGTGCAATCGCTGGATTCATTGAAGGGGGGTGGACAGGAATGGTAGATGGGTGGTATGGGTATCACCACCAGAATGAGCAGGGATCTGGTTACGCAGCTGATCAGAAAAGCACTCAAATCGCAATTGACAGGATAAGTAACAAAGTAAACTCAATAATTGACAAAATGAACATCCAATTCACTTCAGTGGGCAAGGAATTCAATAATCTAGAAAAAAGGATTGAGAATTTGAATAAGAAAGTAGACGATGGATTTTTGGATGTTTGGACGTATAATGCTGAACTGCTCATTTTGCTCGAGAACGAAAGGACTCTAGATTTTCATGATTTTAACGTAAAAAATTTATATGAAAGAATAAAATCGCAATTGAGAAACAATGCCAAAGAAATCGGGAATGGTTGTTTTGAGTTTTACCACAAATGTGATAACGAATGCATGGAGAGTGTAAAGAACGGCACATATAATTATCCCAAATACTCAGAAGAAGCCAAACTGAATAGAGAGGAAATAGACGGCGTGAAACTAGAATCAACGGGAGTTCACCAGATTTTGGCGATCTACTCCACAGTCGCCAGTTCCCTGGTCTTGTTAGTCTCCCTGGGGGCAATCAGCTTCTGGATGTGTTCTAATGGGTCATTGCAATGCAAAATATGCATT---
>2010_JF298001.1_2010_S_H1N1_England
ATGGAGGCAAAACTGTTTGTGTTATTCTGTACATTTACTGCATTAAAAGCTGATACCATCTGTGTAGGCTATCATGCTAACAACTCCACAGATACTGTTGACACAATACTGGAGAAGAATGTAACTGTCACCCATTCCGTTAATTTACTAGAAAGCAGCCATAATGGAAAACTCTGCAGCCTTAATGGAATAGCCCCCTTGCAAATGGGGAATTGCAACATAGCAGGTTGGATCCTTGGCAACCCAGAATGTGACTTGTTGCTCACAGCGAATTCGTGGTCTTACATAATAGAAACTTCAAATTCAGGAAATGGAACATGCTATCCCGGAGAATTTGCTGATTATGAGGAATTAAGGGAGCAATTGAGTTCAATTTCTTCATTTGAAAGGTTCGAAATTTTCCCAAAAGCAACCTCATGGCCAAATCATGAGACAACCAAAGGTACCACAGCTGCATGCTCCCACTTTGGAGCCAACAGTTTTTATCGAAACTTGCTATGGATAGTGAAGAAGAAAAACTCCTATCCTAAACTCAGCAAATCATACACAAACAACAAGGGGAGAGAGGTGCTTGTAATCTGGGGAGTGCATCACCCTCCAACTGACAGCGACCAACAAAGCCTCTATCAAAATGCTCATACATATGTTTCAGTCGGGTCATCAAAATATTACCGAAGGTTCACACCAGAAATAGCAGCTAGACCTAAAGTCAGAGGACAAGCAGGCAGAATGAATTATTATTGGACGCTGTTAGATCATGGAGACACCATAACCTTTGAAGCCAACGGAAACTTAATAGCACCATGGTACGCATTCGCATTGAACAAGAGCACTGGTTCTGGGATTGTGACATCGGATGCTCAAGTCCACAATTGCACTACAAAATGTCAAACCCCTCATGGGGCCTTGAATAGTAATCTTCCTTTCCAGAACGTACATCCCATCACTATTGGAGAATGCCCCAAATATGTTAAAAGCACTCAACTAAGAATGGCGACAGGATTAAGGAACATCCCTTCCATTCAATCCAGAGGGCTTTTCGGTGCAATTGCTGGATTCATTGAAGGAGGGTGGACTGGAATGATAGATGGATGGTATGGATATCACCATCAAAATGAGCAGGGATCTGGTTACGCAGCTGATCAGAAAAGCACACAAATCGCAATTGATGGGATCAGTAACAAAGTAAACTCAGTAATTGAAAAAATGAACATTCAATTCACTTCAGTGGGCAAGGAATTCAATAATCTAGAGAAAAGGATTGAGAATTTGAATAAGAAAGTCGATGATGGATTTTTAGATGTTTGGACATATAATGCTGAGTTGCTCATTTTGCTCGAGAATGAAAGGACTCTAGATTATCATGATTTTAACGTAAAAAATTTATATGAAAGAGTCAAATCACAATTAAGGAACAACGCCAAAGAAATCGGGAATGGCTGTTTTGAGTTCTATCACAAATGTGATAACGAATGCATAGAGAGTGTAAAGAACGGTACATATAATTATCCCAAATACTCAGAAGAATCCAAATTAAATAGAGAGGAAATAGACGGTGTTAAACTAGAATCAATGGAAATTCATCAGATTTTGGCGATCTACTCCACAGTCGCCAGTTCCCTAGTCTTGTTAGTCTCCCTGGGGGCAATCAGTTTCTGGATGTGTTCTAATGGGTCATTGCAATGCAGAATATGCATT---
>2005_CY115951.1_2005_S_H1N1_England
ATGGAAGCAAAACTGTTTGTATTATTCTGTACATTTACTGCGTTGAAAGCTGATACAATCTGTGTAGGCTATCATGCTAACAACTCCACAGACACTGTTGACACAATACTGGAGAAAAATGTAACTGTCACCCATTCCATTAATTTACTAGAAAGCAGCCATAATGGAAAACTCTGCAGCCTGAATGGAGTGGCCCCCTTACAACTGGGGAATTGCGACATAGCAGGATGGATCCTTGGCAACCCAGAATGTGACTTGTTGCTCACAGCGAATTCATGGTCTTACATAATAGAAACTTCAAATTCAGAAAATGGAACATGCTATCCCGGAGAATTTGCTGATTATGAAGAATTGAGAGAGCAGTTGAGTTCAATTTCTTCATTTGAAAGGTTTGAAATTTTCCCAAAAGCAACTTCATGGCCAAATCATGAGACAACCAAAGGTTTCACAGCTGCATGCTCCCACTCTGGAGTCCGCAGTTTTTATCGAAACTTACTATGGATAGTAAAGAAGGGAAACTCCTATCCTAAACTCATCAAGTCTTACACAAACAACAAGGGAAAAGAAGTGCTTGTAATTTGGGGAGTGCATCATCCTCCTACTGACAGCGACCAACAAAGCCTCTATCAGAATGATCATACATATGTTTCAGTTGGATCATCAAAATATTACCGAAGGTTCACACCAGAAATAGCAGCTAGACCTAAAGTCAGAGGGCAAGCAGGCAGAATGAATTACTATTGGACAATTTTAGGTCAAGGAGACACCATAACATTTGAAGCCAATGGGAATTTAATAGCACCATGGTACGCATTCGCATTGAACAAGGGCCCTGGTTCTGGAATTATGATGTCGGATGCTCAGGTTCACAATTGCACTACAAAGTGCCAGACCCCTCATGGGGCATTGAAGAGCAATCTTCCTTTTCAGAACGTACATCCCATCACTATTGGAGAATGTCCTAAATATGTTAAAAGCACCCAGCTAAGAATGGCGACAGGATTAAGGAACATCCCCTCTATACAATCCAGAGGACTTTTCGGTGCAATTGCTGGATTCATTGAAGGGGGGTGGACTGGAATGATAGATGGATGGTATGGGTATCACCATCAAAATGAACAGGGATCTGGTTATGCAGCTGATCGGAAAAGCACACAGATTGCAATTGATGGGATCAGTAACAAAGTAAACTCAGTAATTAAAAAAATGAACATTCAATTCACTTCAGTGGGCAAGGAATTCAATGATCTAGAGAAAAGGATTGAGAATTTGAATAAGAAGGTAGATGATGGGTTTTTGGATGTTTGGACATATAATGCTGAGTTGCTCATTTTGCTCGAGAACGAAAGGACTCTAGATTTTCATGACTTTAACGTAAAAAATTTATATGAAAGGGTCAAATCGCAATTGAGGAACAATGCTAAGGAAATCGGGAATGGTTGTTTTGAGTTTTATCACAAATGTGATAATGAATGCATGGAGAGTGTAAAGAACGGCACATACAATTATCCCAAATACTCAGAAGAATCCAAATTGAATAGGGAAGAAATAGACGGTGTGAAACTAGAATCAGTGGGAGTTCACCAGATTCTGGCGATCTACTCTACAGTCGCCAGTTCCTTGGTCTTGTTAGTCTCCCTGGGGGCAATCAGCTTCTGGATGTGTTCTAATGGGTCATTACAATGCAGAATATGCATT---
>1999_CY116380.1_1999_S_H1N1_Ille-et-Vilaine(2)
ATGGAAGCAAAACTGTTTGTATTATTCTGTGCATTCACTGCACTGAAAGCTGACACCATTTGTGTAGGCTACCATGCTAACAATTCCACAGACACTGTCGACACAATACTGGAGAAGAATGTGACTGTTACCCATTCAGTTAATTTACTAGAAAACAGCCATAATGGAAAACTCTGCAGCCTGAATGGAAAGGTCCCCTTACAACTGGGGAACTGCAACGTAGCAGGATGGATCCTTGGCAACCCAGAATGTGACTTGCTGCTCACAGCGAATTCGTGGTCTTACATAATAGAGACTTCAAATTCAAAAAATGGAGCATGCTACCCCGGAGAATTCGCTGATTATGAAGAATTAAGGGAGCAGCTGAGTACAGTTTCTTCATTTGAAAGATTTGAAATTTTCCCAAAAGCAACCTCATGGCCAAATCATGATACAACCAGAGGTACCACAGTTTCATGCTCCCACTCTGGAGCCAACAGTTTTTATCGGAACTTGCTATGGATAGTAAAGAAAGGAAACTCCTATCCTAAGCTCAGCAAGTCATACACAAACAACAAAGGAAAGGAAGTGCTTGTAATTTGGGGAGTGCACCACCCTCCGACTGACAGTGACCAACAAACCCTCTACCAGAATAATCATACATATGTTTCAGTTGGATCATCCAAATACTACCAAAGGTTCACACCAGAAATAGCAGCCAGACCTAAAGTCAGAAAACAAGCAGGCAGAATAAATTATTATTGGACACTGTTAGATCAAGGAGACACCATAACTTTTGAAGCCACTGGGAATTTGATAGCACCATGGCACGCATTTGCATTGAATAAGGGCTCTAGTTCTGGAATTATGATGTCGGATGCTCATGTTCACAATTGCACTACAAAGTGCCAAACTCCTCATGGGGCCTTGAAAAGCAATCTTCCTTTTCAGAACGTACATCCCATCACTATTGGAGAATGCCCCAAATATGTTAAAAGCACCCAACTAAGAATGGCAACAGGATTAAGGAATATCCCCTCTATTCAATCCAGAGGACTTTTTGGGGCAATTGCCGGATTCATTGAAGGAGGATGGACAGGAATGATAGATGGATGGTATGGATATCACCATCAAAATGAGCAGGGATCTGGTTACGCAGCAGATCAGAAAAGCACACAAATCGCAATTGATGGGATCAGCAACAAAGTGAACTCAGTAATTGAAAAAATGAACATTCAATTTACTTCAGTGGGCAAGGAGTTCAATGATCTAGAGAAAAGGATTGAGAATTTGAATAAGAAGGTCGATGATGGGTTTTTGGATGTATGGACATATAACGCTGAGTTGCTCATTTTACTCGAGAACGAAAGGACTCTAGATTTCCATGACTTTAACGTAAAAAATTTATATGAAAAGGTCAAATCACAACTGAGGAACAATGCCAAGGAAATCGGAAATGGCTGTTTTGAGTTCTATCACAAATGTGATAATGAATGCATGGAAAGCGTAAAGAATGGCACATATAATTATCCCAAATATTCAGAAGAATCCAAGTTGAATAGGGAGGAAATAGATGGTGTGAAACTAGAATCAATGGGAATTCACCAGATTTTGGCGATCTACTCCACAGTCGCCAGTTCCCTGGTCTTGTTAGTCTCCCTGGGGGCAATCAGCTTCTGGATGTGTTCTAATGGGTCATTGCAATGCAGAGTATGCATT---
>1992_Z46435.1_1992_S_H1N1_Schleswig-Holstein
ATGGAAGCAAAACTGTTTGTATTATTCTGTACATTCACTGCGCTGAAAGCTGACACCATCTGTGTAGGCTACCATGCTAACAACTCCACAGACACTGTCGACACAATACTGGAGAAAAATGTGACTGTTACCCATTCAGTTAATTTACTAGAAAACAGCCATAATGGAAAACTCTGCAGCCTGAATGGAATAGCCCCCTTACAACTGGGGAATTGCAACGTAGCAGGATGGATCCTTGGCAACCCAGAATGTGACTTATTGCTCACAGCGAATTCGTGGTCTTACATAATAGAGACTTCAAATTCAGAAAACGGAACATGCTACCCCGGAGAATTCGCTGATTATGAGGAATTAAGGGAGCAGCTGAGTTCAGTTTCGTCATTTGAAAGGTTTGAAATTTTCCCAAAAGCAACCTCATGGCCAAATCATGAGACAACCAAAGGTGCCACAGCTGCATGCTTCCACTCTGGAGCCCTCAGTTTTTATCGGAACTTGCTATGGATAGTAAAGAAGGGAAACTCCTATCCTAAGCTCAGCAAGTCATACACAAACAACAAAGGGAAAGAAGTGCTTGTAATCTGGGGAGTGCACCACCCTCCGACTAACAATGACCAACAAAGCCTCTATCAGAATGCTTATACATATGTTTCAGTTGGATCATCAAAATACTACCGAAGGTTCACACCAGAAATAGCAGCTAGACCTAAAGTCAGAGGACAAGCAGGCAGAATGAATTATTATTGGACACTGTTAGATCAAGGAGACACCATAACTTTTGAAGCAACTGGGAACTTAATAGCACCATGGTACGCATTCGCATTGAATAAGGGCTCTGGTTCTGGAATTATGATGTCGGATGCTCAGGTTCACAATTGTACTACAAAGTGCCAAACCCCTCATGGGGCCTTGAACAGTAATCTTCCTTTTCAGAACGTACATCCCATCACTATTGGAGAATGCCCCAAATATGTTAAAAGCACCCAACTAAGAATGGCAACAGGATTAAGGAACGTCCCCTCTATTCAATCCAGAGGACTTTTCGGAGCAATTGCTGGGTTCATTGAAGGAGGATGGACAGGAATGATAGATGGATGGTATGGGTATCATCATCAAAATGAGCAGGGATCTGGTTACCCAGCTGATCAGAAAAGCACACAAAATGCAATTGACGGGATCAGCAACAAAGTGAACTCAGTAATTGAAAAAATGAACATTCAATTTACTTCAGTGGGCAAGGAGTTCAATGATCTAGAGAAAAGGATTGAGAATTTGAATAAGAAGGTCGATGATGGGTTTTTGGATGTTTGGACATATAACGCTGAGTTGCTCATTTTGCTCGAGAACGAAAGAACTCTAGATTTCCATGACTTTAACGTAAAAAATTTATATGAAAAGGTCAAGTCGCAATTGAGGAACAATGCCAAAGAAGTCGGGAATGGTTGTTTTGAGTTCTATCACAAATGTGATAACGAATGCATGGAGAGCGTAAAGAATGGCACATATAATTATCCCAAATATTCAGAAGAATCCAAATTGAATAGAGAGGAAATAGACGGTGTGAAACTAGAATCAATGGGAGTTCACCAGATTTTGGCGATCTACTCCACAGTCGCCAGTTCCCTGGTCTTGTTAGTCTCCCTGGGGGCAATCAGCTTCTGGATGTGTTCTAATGGGTCATTGCAATGCAGAATATGCATT---
>1993_KC900289.1_1993_S_H1N1_Denmark
ATGGAAGCAAAACTGTTTGTATTATTCTGTACATTCACTGCGCTGAAAGCTGACACCATCTGTGTAGGCTACCATGCTAACAACTCCACAGACACTGTCGACACAATACTGGAGAAAAATGTGACTGTTACCCATTCAGTTAATTTACTAGAAAACAGCCATAATGGAAAACTCTGCAGCCTAAATGGAATAGCCCCCTTGCAACTGGAGAACTGCAATGTAGCAGGATGGATCCTTGGCAACCCAGAATGTGACTTCTTGCTCACAACGAATTCGTGGTCTTACATAATAGAGACCTCAAATTCAGAAAATGGAACATGCTACCCCGGGGAATTCACTGATTATGAGGAATTAAGGGAGCAGCTGAGTTCAGTTTCTTCATTTGAAAGATTTGAAATTTTCCCAAAAGCAACCTCATGGCCAAATCATGAGACGACCAAAGGTGCCACAGCTGCATGCTCCCACTCTGGAGCCCGCAGTTTTTATCGGAACTTGCTATGGATAGTAAAGAAGGGAAACTCCTATCCTAAGCTCAGCAAGTCATACACAAACAACAAAGGAAAAGAAGTGCTTGTAATCTGGGGAGTGCACCACCCTCCGACTAACAGTGACCAACAAACCCTCTATCAGAATGCTTATACATATGTTTCAGTTGAATCATCAAAATACTACCGAAGGTTCACACCAGAAATAGCAGCTAGATCTAAAGTCAGAGGACAAGCAGGCAGAATGAATTATTATTGGACACTGTTAGATCAAGGAGACACCATAATTTTTGAAGCCACTGGGAACTTAATAGCACCATGGTACGCATTCGCATTGAATAAGGGCCCTGTTTCTGGAATTATAATGTCAGATGCTCATGTTCACAATTGCACTACAAAGTGCCAAACCCCTCATGGGGCCTTGAAAAGTAATCTTCCTTTTCAGAACGTACATCCCATGACTATTGGAGAATGCCCTAAATATGTTAAAAGCACCCAACTAAGAATGGCAACAGGATTAAGGAACATCCCCTCTATTCAATCCAGAGGACTTTTCGGAGCAATTGCTGGATTCATTGAAGGAGGATGGACAGGAATGATAGATGGATGGTATGGGTATCACCATCAAAATGAGCAGGGATCTGGTTACGCAGCAGATCAGAAAAGCACACAAAATGCAATTGACGGGATCAGCAACAAAGTGAACTCAGTAATTGAAAAAATGAACATTCAATTTACTTCAGTGGGCAAGGAGTTCAATGATCTAGAGAAAAGGATTGAGAATTTGAATAAGAAGGTCGATGATGGGTTTTTGGATGTATGGACATATAACGCTGAGTTGCTCATTTTGCTCGAGAACGAAAGGACTCTAGATTTCCATGACTTTAACGTAAAAAATTTATATGAAAAGGTCAAATCGCAATTGAGGAACAATGCCAAGGAAGTCGGGAATGGTTGTTTTGAGTTTTATCACAAATGTGATAACGAATGCATGGAGAGCGTAAAGAATGGTACATATAATTATCCCAAATATTCAGAAGAATCCAAATTGAATAGAGAAGAAATAGACGGTGTGAAACTAGAATCAATGGGAGTTCACCAGATTTTGGCGATCTACTCCACAGTCGCCAGTTCCCTGGTCTTGTTAGTCTCCCTGGGGGCAATCAGCTTCTGGATGTGTTCTAATGGGTCATTACAATGCAGAATATGCATT---
>1987_AF091315.1_1987_S_H1N1_Italy-Virus
ATGGAAGCAAAACTGTTTGTATTATTCTGTACATTCACTGCGCTGAAAGCTGACACCATCTGTGTAGGCTACCATGCTAACAATTCCACAGACACTGTCGACACAATACTGGAGAAAAATGTGACTGTGACCCATTCAGTTAATTTACTAGAAAACAGCCATAATGGAAAACTCTGCAGCCTGAATGGAATAGCCCCCTTACAACTGGGGAAGTGTAACGTAGCAGGATGGATCCTTGGCAACCCAGAATGTGACTTGTTGCTCACAGCGAATTCATGGTCTTACATAATAGAGACTTCAAATTCAGAAAATGGAACATGCTACCCCGGAGAATTCGCTGATTATGAAGAATTAAGGGAGCAGCTGAGTTCAGTTTCTTCATTTGAAAGGTTTGAAATTTTCCCAAAAGCAACCTCATGGCCAAATCATGAGACAACCAAAGGTGCCACAGCTGCATGCTCTCACTCTGGAGCCCTCAGTTTTTATCGGAACTTGCTATGGATAGTAAAGAAGGGAAACTCCTATCCTAAACTCAGCAAATCATACACAAATAACAAAAGGAAAGAAGTGCTTGTAATCTGGGGAGTGCACCACCCTCCAACTACCAATGACCAACAAAGCCTCTATCAGAATGCTGATGCATATGTTTCAGTTGGATCATCAAAATACTACCGAAGGTTCACACCAGAAATAGCAGCTAGACCTAAAGTCAAAGGACAAGCAGGCAGGATGAATTATTATTGGACACTGTTAGATCAAGGAGACACCATAACTTTTGAAGCCACTGGGAACTTAATAGCACCATGGTACGCATTCGCATTGAATAAGGGCTCTGGTTCCGGAATTATAATGTCGGATGCTCCGGTTCACAATTGTGATACAAAGTGCCAAACCCCTCATGGGGCATTGAACAGTAGTCTTCCTTTTCAGAACGTACATCCCATCACTATTGGAGAATGCCCCAAATATGTTAAAAGCACCCAACTGAGAATGGCAACAGGATTAAGGAACGTCCCCTCTATTCAATCCAGAGGACTTTTCGGAGCAATTGCTGGATTCATTGAAGGAGGATGGACAGGAATGATAGATGGGTGGTATGGGTATCACCATCAAAATGAGCAGGGATCTGGTTACGCAGCTGATCAGAAAAGCACACAAAATGCAATTGACGGGATCAGCAACAAAGTGAACTCAGTAATTGAGAAAATGAACACTCAATTTACTTCAGTGGGCAAGGAGTTCAATGATCTAGAAAAAAGGATTGAGAATTTGAATAAGAAGGTCGATGATGGATTTTTGGATGTTTGGACATATAATGCTGAGTTGCTCGTTTTGCTCGAGAACGAAAGGACTCTAGATTTCCATGACTTTAACGTAAGAAATTTATATGAAAAGGTCAAATCACAATTGAGGAACAATGCCAAAGAAGTCGGGAATGGTTGTTTTGAGTTCTATCACAAATGTGATGATGAATGCATGGAGAGCGTAAAGAATGGCACATATAATTATCCCAAATATTCAGAAGAATCCAAATTGAATAGAGAGGAAGTAGACGGTGTGAAACTAGAATCAATGGGAGTTTACCAGATTTTGGCGATCTACTCCACAGTCGCCAGTTCCCTGGTCTTGTTAGTCTCCCTGGGGGCAATCAGCTTCTGGATGTGTTCTAATGGGTCATTGCAATGCAGAATATGCATT---
>1985_CY037983.1_1985_S_H1N1_France(2)
ATGGAAGCAAAACTGTTTGTATTATTCTGTACATTCACTGCGCTGAAAGCTGATACCATCTGTGTAGGCTATCATGCTAACAACTCCACAGACACTGTTGACACAATACTGGAGAAAAATGTAACTGTTACCCATTCAGTTAATTTACTAGAAAACAGCCATAATGGAAAACTCTGCAGCCTGAATGGAATAGCCCCCTTACAACTGGGGAATTGCAACGTAGCAGGATGGATCCTTGGCAACCCAGAATGTGACTTGTTGCTCACAGCGAATTCGTGGTCTTACATAATAGAGACTTCAAATTCAGGAAATGGAACATGCTATCCCGGAGAATTTGCTGATTATGAGGAATTAAGGGAGCAGCTGAGTTCAGTTTCTTCATTTGAAAGGTTTGAAATTTTCCCAAAAGCAACCTCATGGCCAAATCATGAGACAACCAAAGGTGTCACAGCTGCATGCTCCCACTCTGGAGCCCGCAGTTTTTATCGAAACTTGCTATGGATAGTAAAGAAGGGAAACTTCTATCCTAAGCTCAGCAAGTCATACACAACCACCAAAGGGAAAGAAGTGCTTGTAATCTGGGGAGTGCACCACCCTCCGACTAACAATGACCAACAAAGCCTCTATCAGAATGCTTATACATATGTTTCAGTTGGATCATCAAAATACTACCGAAGGTTCACACCAGAAATAGCAGCTAGACCTAAAGTCAGAGGACAAGCAGGCAGAATGAATTATTATTGGACACTGTTAGATCAAGGAGACACCATAACTTTTGAAGCCACTGGGAACTTAATAGCACCATGGTACGCATTCGCATTGAACAAGGGCTCTGGTTCTGGAATTATGATGTCGGATGCTCAGGTTCACAATTGTACTACAAAGTGCCAAACTCCTCATGGGGCCTTGAACAGTAATCTTCCTTTTCAGAACGTACATCCCATCACTATTGGAGAATGCCCCAAATATGTTAAAAGCACCCAACTAAGAATGGCAACAGGATTAAGGAACGTCCCCTCTATTCAATCCAGAGGACTTTTCGGAGCAATTGCTGGATTCATTGAAGGAGGATGGACAGGAATGATAGATGGGTGGTATGGGTATCACCATCAGAATGAGCAGGGATCTGGTTACGCAGCTGATCAGAAAAGCACACAAATTGCAATTGACGGAATCAGCAACAAAGTGAACTCAGTAATTGAGAAAATGAACACTCAATTCACTGCAGTGGGCAAGGAGTTCAATGATCTAGAAAAAAGGATTGAGAATTTGAATAAGAAAGTCGATGATGGGTTTTTGGATGTTTGGACATATAATGCTGAGTTGCTCGTTTTGCTCGAGAACGAAAGGACTCTAGATTTCCATGACTTTAACGTAAGAAATTTATATGAAAAGGTCAAGTCACAATTGAGAAACAATGCCAAAGAAATCGGGAATGGTTGTTTTGAGTTCTATCACAAATGTGATGACGAATGCATGGAGAGCGTGAAGAATGGCACATATAACTACCCCAAATATTCAGAAGAATCCAAATTGAATAGAGAGGAAATAGACGGTGTGAAACTAGAATCAATGGGAGTTTACCAGATTTTGGCGATCTACTCCACAGTCGCCAGTTCCCTGGTCTTGTTAGTCTCCCTGGGGGCAATCAGCTTCTGGATGTGTTCTAATGGGTCATTGCAATGCAGAATATGCATT---
>1981_KJ889340.1_1981_S_H1N1_Arnsberg
ATGGAAGCAAAACTATTTGTATTATTCTGTACATTCACTGCGCTGAAAGCTGACACCATCTGTGTAGGCTACCATGCTAACAATTCCACAGACACTGTCGACACAATACTGGAGAAGAATGTGACTGTGACTCATTCAGTTAATTTACTAGAAAACAGCCATAATGGAAAACTCTGCAGCCTGAATGGAATAGCCCCCTTGCAACTAGGGAAGTGCAACGTAGCAGGATGGATCCTTGGCAACCCAGAATGTGACCTGTTGCTCACAGCGAATTCATGGTCTTACATAATAGAGACTTCAAATTCAGAAAATGGAACATGCTACCCCGGAGAATTCATTGATTATGAGGAATTAAGGGAGCAGCTGAGTTCAGTGTCTTCATTTGAAAGGTTTGAAATTTTCCCAAAAGCAAACTCATGGCCAAATCATGAGACAACCAAAGGTGTTACAGATGCATGCTCTTACTCTGGAGCCCGCAGTTTTTATCGGAATTTGCTATGGATAGTAAAGAAGGGAAATTCCTATCCCAAACTCAGCAAATCATACACAAACAACAAAGGGAAAGAAGTGCTTGTAATCTGGGGAGTGCACCACCCTCCAACTACCAATGACCAACAAAGCCTCTATCAGAATGCTGATGCATATGTTTCAGTTGGATCATCAAAATACAACCGAAGGTTCACACCAGAAATAGCAGCTAGACCTAAAGTCAAAGGACAAGCAGGCAGAATGAATTATTATTGGACATTGTTAGATCAAGGAGACACCATAACGTTTGAAGCCACTGGGAACTTAATAGCACCATGGTACGCCTTCGCATTGAATAAGGGCTCTGGTTCTGGAATTATAACGTCGGATGCTCCGGTTCACAATTGTGATACAAAGTGCCAAACTCCTCATGGGGCCTTGAACAGTACTCTTCCTTTTCAGAACGTACATCCCATCACTATTGGAGAATGCCCCAAATATGTTAAAAGCACCAAACTGAGAATGGCAACAGGACTAAGGAACGTCCCCTCTATTCAATCCAGAGGACTTTTCGGAGCAATTGCTGGATTCATTGAAGGAGGATGGACAGGAATGATAGATGGGTGGTATGGGTATCACCATCAGAATGAGCAGGGATCTGGTTACGCAGCTGATCAGAAAAGCACACAAAATGCAATTGACGGGATCAGCAACAAAGTGAACTCAGTAATTGAGAAAATGAACACTCAATTCACTGCAGTGGGCAAGGAGTTCAATGATCTAGAAAAAAGGATTGAGAATTTGAATAAGAAGGTCGATGATGGGTTTTTGGATGTTTGGACATATAATGCTGAGTTGCTCGTTTTGCTCGAGAACGAAAGGACTCTAGATTTCCATGACTTTAACGTAAGAAATTTATATGAAAAGGTCAAATCACAATTGAGAAACAATGCCAAAGAAATCGGGAATGGTTGTTTTGAGTTCTATCACAAATGTGATGATGAATGCATGGAGAGCGTGAAGAATGGCACATATAACTATCCCAAATATTCAGAAGAATCCAAATTGAATAGAGAGGAAATAGACGGTGTGAAACTAGAATCAATGGGAGTTTACCAGATTTTGGCGATCTACTCCACAGTCGCCAGTTCCCTGGTCTTGTTAGTCTCCCTGGGGGCAATCAGCTTCTGGATGTGTTCTAATGGGTCATTGCAATGCAGAATATGCATT---
>1980_KJ889324.1_1980_S_H1N1_Netherlands
ATGGAAGCAAAACTGTTTGTATTATTCTGTACATTCACTGCGCTGAAAGCTGACACTATCTGTGTAGGCTACCATGCTAACAATTCCACAGACACTGTCGACACAGTACTGGAGAAGAATGTGACTGTGACTCATTCAGTTAATTTACTAGAAAACAGCCATAATGGAAAACTCTGCAGCCTGAATGGAATAGCCCCCTTGCAACTAGGGAAATGCAACGTGGCAGGATGGATCCTTGGCAACCCAGAATGTGACCTGTTGCTCACAGCGAATTCATGGTCTTACATAATAGAGACTTCAAATTCAGAAAATGGAACATGCTACCCCGGAGAATTCATTGATTATGAGGAATTAAGGGAGCAGCTGAGTTCAGTGTCTTCATTTGAAAAGTTTGAAATTTTCCCAAAAGCAAACTCATGGCCAAATCATGAGACAACCAAAGGTGTTACAGCTGCATGCTCTTACTCTGGAGCCAGCAGTTTTTATCGGAATTTGCTATGGATAATAAAGAAGGGAAATTCCTATCCTAAACTCAGCAAATCATACACAAACAACAAAGGGAAAGAAGTGCTTGTAATCTGGGGAGTGCACCACCCTCCAACTACCAATGACCAACAAAGCCTCTATCAGAATGCTGATGCATATGTTTCAGTTGGATCATCAAAATACAACCGAAGGTTCACACCAGAAATAGCAGCTAGACCTAAAGTCAGAGAACAAGCAGGCAGAATGAATTATTATTGGACATTGTTAGATCAAGGAGACACCATAACGTTTGAAGCCACTGGGAACTTAATAGCACCATGGTACGCATTCGCATTGAATAAGGGCTCTGATTCTGGAATTATAACGTCGGATGCTCCGGTTCACAATTGTGATACAAAGTGCCAAACCCCTCATGGGGCCTTGAACAGTAGTCTTCCTTTTCAGAACGTACATCCCATCACTATTGGAGAATGCCCCAAATATGTTAAAAGCACCAAACTGAGAATGGCAACAGGACTAAGGAACGTCCCCTCTATTCAATCCAGAGGACTTTTCGGAGCAATTGCTGGATTCATTGAAGGAGGATGGACAGGGATGATAGATGGGTGGTATGGGTATCACCATCAGAATGAGCAGGGATCTGGTTACGCAGCTGATCAGAAAAGCACACAAAATGCAATTGACGGGATCAGCAACAAAGTGAACTCAGTAATTGAGAAAATGAACACTCAATTCACTGCAGTGGGCAAGGAGTTCAATAATCTAGAAAAAAGGATTGAGAATTTGAATAAGAAGGTCGATGATGGGTTTTTGGATGTTTGGACATATAATGCTGAGTTGCTCGTTTTGCTCGAGAACGAAAGGACTCTAGATTTTCATGACTTTAACGTGAGAAATTTATATGAAAAGGTCAAATCACAATTGAGAAGCAATGCCAAAGAAATCGGGAATGGTTGTTTTGAGTTCTATCACAAATGTGATGATGAATGCATGGAGAGCGTGAAGAATGGCACATATGACTATCCCAAATATTCAGAAGAATCCAAATTGAATAGAGAGGAAATAGACGGTGTGAAACTAGAATCAATGGGAGTTTACCAGATTTTGGCGATCTACTCCACAGTCGCCAGTTCCCTGGTCTTGTTAGTCTCCCTGGGGGCAATCAGCTTCTGGATGTGTTCTAATGGGTCATTGCAATGCAGAATATGCATT---
>2011_KR700248.1_2011_S_H1N1_France
ATGGAAGCAAAATTGTTTGTATTATTCTGTGCATTCACTGCATTGAAAGCTGACACCATTTGTGTAGGCTATCATGCTAACAATTCCACCGACACTGTCGACACAATACTGGAGAAGAATGTGACTGTTACCCATTCAGTTAATTTACTAGAAAACAGCCACAATGGAAAACTCTGCAGCCTGAATGGAAAGGCCCCCTTACAACTGGGGAACTGCAACGTAGCAGGATGGATCCTTGGCAACCCAGAATGTGACTTGCTGCTCACAGCGAATTCGTGGTCTTACATAATAGAGACTTCAAATTCAAAAAATGGAGCATGCTATCCTGGAGAGTTCGCTGATTATGAGGAATTAAGGGAGCATCTGAGTACAGTTTCTTCATTTGAAAGATTTGAAATTTTCCCAAAAGCAACCTCATGGCCAAATCATGAGACAACCAAAGGTACAACAGTTGCATGCTCTCACTCTGGAGCCAACAGTTTTTATCGGAACTTGCTATGGATAGTAAAAAAGGGAAACTCCTATCCTAAGCTCAGCAAGTCATACACAAACAACAAAGGAAAAGAAGTGCTTATAATCTGGGGAGTGCATCACCCTCCAACTGACAGTGATCAACAGACCCTCTACCAGAATAATCACACATATGTTTCAGTTGGATCATCAAAATACTACCAAAGGTTCACCCCAGAAATAGTAGCCAGACCTAAAGTCAGAGAGCAAGCGGGCAGAATGAATTATTATTGGACACTATTAGATCAAGGGGACACCATAACCTTTGAAGCCACGGGGAATTTAATAGCACCATGGCATGCATTTGCATTGAATAAGGGCTCTAATTCTGGAGTTATGATGTCGGATGCTCATGTTCACAATTGCACTACAAAGTGCCAAACTCCTTATGGGGCTTTAAAAAGCAATCTTCCTTTTCAGAATGTACATCCCATCACTATTGGAGAATGTCCCAAATATGTTAAAAGCACCCAACTGAGAATGGCAACAGGATTAAGGAATATCCCCTCTATTCAATCCAGAGGACTTTTTGGGGCAATTGCCGGATTCATTGAAGGAGGATGGACAGGAATGATAGATGGATGGTATGGATATCATCATCAAAATGAGCAGGGATCTGGTTACGCAGCAGATCAGAAAAGTACACAAATCGCAATTGATGGAATCAGCAACAAAGTAAACTCAGTAATTGAAAAAATGAACATTCAATTTACTTCAGTGGGCAAAGAATTCAATAATCTAGAGAAAAGGATTGAGAATTTGAATAAAAAGGTCGATGATGGATTTTTGGATGTATGGACTTATAACGCTGAATTACTCATCCTGCTCGAGAACGAAAGAACCCTAGATTTCCATGACTTTAACGTGAAAAATTTATATGAAAAGGTCAAATCACAACTGAGAAACAATGCCAAGGAAATCGGTAATGGCTGTTTTGAGTTCTATCACAAGTGTGATAATGAATGCATGGAAAGCGTAAAAAATGGCACCTATAATTATCCCAGATATTCAGAAGAATCCAAATTGAATAGAGAGGAAATAGACGGTGTAAAATTAGAATCAGTGGGAGTTCATCAGATTTTGGCGATCTACTCCACAGTCGCCAGTTCCCTGGTATTGCTAGTCTCCCTGGGGGCAATCAGCTTCTGGATGTGCTCTAATGGGTCATTGCAATGCAGAATATGCATT---
>2013_KM267927.1_2013_S_H1N1_France
ATGGAAGCAAAATTGTTTGTATTATTCTGTGCATTCACTGCACTGAAAGCTGACACCATTTGTGTAGGCTACCATGCTAACAATTCCACAGACACTGTCGACACAATACTGGAGAAGAATGTGACTGTTACCCATTCAGTTAATTTACTAGAGAACAGCCACAATGGAAAACTCTGCAGCCTGAATGGAAAGGCCCCCTTACAACTTGGGAATTGCAACGTAGCAGGATGGATCCTGGGCAACCCAGAATGTGACTTGCTGCTCACAGCGAATTCGTGGTCGTATATAGTAGAGACTTCAAATTCAAAAAATGGAGCATGCTATCCTGGAGAATTCACTGATTATGAGGAATTAAGGGAGCAGCTGAGTACAGTTTCCTCATTTGAAAGATTTGAAATTTTCCCAAAAGCAACCTCATGGCCAAATCATGAGACAACTAAAGGTACCACAGTTGCATGTTCTCACTCTGGAGTCAACAGTTTTTATCGGAACTTGCTATGGATAGTAAAAAAGGGAAACTCCTATCCTAAGCTCAGCAAATCATACACAAACAACAGAGGAAAAGAAGTGCTTGTAATCTGGGGAGTGCATCATCCTCCGACTGACAGTGATCAACAAACCCTTTATCAGAATAATCACACATACGTTTCAGTTGGATCATCAAAATACTATCAAAGGTTCATCCCAGAAATAGTAGCTAGACCTAAAGTCAGAGAGCAAGCAGGCAGAATGAATTATTATTGGACACTATTAGATCAAGGGGACACCATAACCTTTGAAGCCACTGGGAATTTAATAGCACCATGGCATGCATTTGCATTGAATAAGGGCTCTAATTCTGGAATTATGATGTCGGATGCTCATGTTCACAATTGTACTACAAAGTGCCAAACTCCTCATGGGGCTTTGAAAAGCAATCTTCCTTTTCAGAATGTACATCCCATCACTATTGGGGAATGCCCTAAATATGTTAAAAGCACCCAACTAAGAATGGCAACAGGACTAAGAAATGTCCCCTCTATTCAATCCAGAGGACTTTTTGGGGCAATTGCAGGATTCATTGAAGGAGGATGGACAGGAATGATAGATGGATGGTATGGATACCATCATCAAAATGAGCAGGGATCTGGTTACGCAGCAGATCAGAAAAGTACACAAATCGCAATTGATGGGATCAACAACAAAGTAAACTCAGTAATTGAAAAAATGAACATTCAATTTACTTCAGTGGGCAAAGAGTTCAATAATCTAGAGAAAAGGATTGAGAATTTGAATAAAAAAGTCGATGATGGGTTTTTGGATGTATGGACTTATAACGCTGAATTACTCATCCTGCTCGAGAACGAAAGAACCCTAGACTTCCATGATTTCAATGTGAAAAATTTATATGAAAGGGTCAAATCACAACTGAGAAACAATGCCAAGGAAATCGGTAATGGCTGTTTTGAGTTCTATCACAAATGTGATGATGAATGCATGGAAAGCGTAAAGAATGGCACATATAATTACCCCAGATATTCAGAAGAATCCAAATTGAATAGAGAGAAAATAGACGGTGTAAAATTAGAATCAGTGGGAGTTCATCAGATTTTGGCGATCTACTCCACAGTCGCCAGTTCCCTGGTATTGCTGGTCTCCCTGGGGGCAATCAGCTTCTGGATGTGCTCTAATGGGTCATTGCAGTGCAGAGTATGCATT---
>2014_KP822959.1_2014_S_H1N1_France
ATGGAAGCAAGATTGTTTGTATTATTCTGTGTGTTCACTGCACTGAAAGCTGACACCATTTGTGTAGGCTATCATGCTAACAATTCCACAGACACTGTCGACACAATATTGGAGAAGAACGTGACTGTTACCCATTCAGTTAATTTACTGGAAAGCAGCCACAATGGAAAACTCTGCAGCCTGAATGGAAAGGCCCCCTTACAACTGGGGAACTGCAACGTAGCAGGATGGATCCTGGGCAACCCAGAATGTGACTTGCTGCTCACAGCTAATTCATGGTCGTATATAGTAGAGACTTCAAATTCAAAAAATGGAGCATGCTATCCTGGAGAATTCACTGATTATGAGGAATTAAGGGAGCAGCTGAGTACAGTTTCCTCATTTGAAAGATTCGAAATTTTCCCAAAAGCAACCTCATGGCCAAACCATGAGACAACTAAAGGTACCACAGTTGCATGCTCTCACTCTGGAGCCAACAGTTTTTATCGGAACTTGCTATGGATAGTAAAAAAGGGAAACTCCTATCCTAAGCTCAGCAAATCATACACAAACAACAAAGGAAAAGAAGTGCTTGTAATCTGGGGGGTGCATCACCCTCCGACTGACAGTGATCAACAAACCCTCTATCAGAATAATCACACATACGTTTCAGTTGGATCATCAAAATACTACCAAAGGTTCATCCCAGAAATAGTAGCTAGACCTAAAGTTAGAGAGCAAGCAGGCAGAATGAACTATTATTGGACACTATTAGATCAAGGGGACACCATAACCTTTGAAGCCACGGGGAATTTAATAGCACCATGGCATGCATTTGCATTGAATAAGGGCTCTAATTCTGGAATTATGATGTCGGATGCTCATGTTCACAATTGTACTACAAAGTGCCAGACTCCTCATGGGGCTTTGAAAAGCAATCTTCCCTTTCAGAATGTACATCCCATCACTATTGGGGAATGCCCCAAATATGTTAAAAGCACCCAACTGAGAATGGCAACAGGACTAAGGAATGTCCCCTCTATTCAATCCAGAGGACTTTTTGGGGCAATTGCAGGATTCATTGAAGGAGGATGGACAGGAATGATAGATGGATGGTATGGATACCATCATCAAAATGAGCAGGGATCTGGTTACGCAGCAGATCAGAAAAGTACACAAATCGCAATTGATGGGATCAACAACAAAGTAAACTCAGTAATTGAAAAAATGAACATTCAATTTACTTCAGTGGGCAAAGAGTTCAATAATCTAGAGAAAAGGATTGAAAATTTGAATAAAAAGGTCGATGATGGATTTTTGGATGTATGGACTTATAACGCTGAATTACTTATCCTGCTCGAGAACGAAAGGACCCTTGATTTTCATGACTTTAATGTGAAAAATTTATATGAAAAGGTCAAATCACAACTGAGAAACAATGCCAAGGAAATCGGTAATGGCTGTTTTGAGTTCTATCACAAATGTGATGATGAATGCATGGAAAGCGTAAAGAATGGCACATACAACTATCCTAGATATTCAGAAGAATCCAAATTGAATAGAGAGACAATAGACGGTGTAAAATTAGAATCAGTGGGAGTTCATCAGATTTTGGCGATCTACTCCACAGTCGCCAGTTCCCTGGTATTGCTGGTCTCCCTGGGGGCAATCAGCTTCTGGATGTGCTCTAATGGGTCATTGCAATGCAGAATATGCATT---
>2014_KP822960.1_2014_S_H1N1_France(2)
ATGGAAGCAAAACTGTTTGTACTATTCTGTGCATTCACTACACTGGAAGCTGACACCATTTGTGTAGGCTATCATGCTAACAATTCCACAGACACTGTCGACACGATACTGGAAAAGAATGTGACCGTTACCCATTCAGTTAATTTACTAGAAAGCAGCCACAATGAGAAACTTTGCAGCCTTAATGGAAAGGCCCCCTTACAACTGGGAAACTGCAACGTAGCAGGATGGATCCTTGGCAACCCAGAGTGTGACTTGCTGCTCACAGCAAATTCGTGGTCTTATATAATAGAGACTTCAAATTCAAAAAATGGTGCATGCTATCCTGGAGAATTCGCTGATTATGAGGAATTAAGGGAACAGCTGAGTACAGTTTCTTCATTTGAAAGATTTGAAATTTTCCCAAAAGCAACCTCATGGCCAAACCATGAGACAACCAAAGGCACCACAGTTGCATGCTCTCACTCTGGAGCCAATAGCTTTTATCGGAACTTGCTATGGATAGTAAAAAAGGGAAACTCCTATCCTAAGCTCAGCAAGTCATACACAAACAACAAAGGAAGAGAAGTGCTTGTGATCTGGGGAGTGCATCATCCCCCCACTGACAGTGATCAACAAACCCTCTACCAGAATAATCATACATATGTTTCAGTTGGATCATCAAAATACTATCAGAAGTTCACCCCAGAAATAGTAGCTAGACCTAAAGTCAGGGAACAAGCGGGCAGAATGAATTATTATTGGACACTATTAGATCAAGGGGACACCATAACCTTTGAAGCCACAGGGAACTTAATAGCGCCATGGCATGCATTTGCATTGAATAAGGGCTCTAATTCTGGAATCATGATGTCGGATGTTCACGTTCACAATTGCACTACAAAATGCCAAACTCCTCACGGGGCCTTGAAAGGCAATCTTCCTTTTCAAAATGTACATCCCATTACTATTGGAGAATGCCCCAAATATGTTAAAAGCACCCAACTAAGAATGGCAACAGGATTAAGGAATATCCCCTCTATCCAATCCAGAGGACTTTTTGGGGCAATTGCCGGATTCATTGAAGGAGGATGGACAGGAATGATAGATGGATGGTATGGATACCATCATCAAAATGAGCAAGGATCTGGTTACGCAGCGGATCAGAAAAGTACACAAATCGCAATTGATGGGATCAGCAACAAAGTAAACTCAGTAATTGAAAAGATGAACATTCAATTTACTTCAGTGGGCAAAGAATTCAATAATCTAGAGAAAAGGATTGAGAATTTGAATAAAAAAGTCGATGATGGATTTTTGGATGTATGGACTTATAACGCTGAATTACTCATACTGCTCGAGAATGAAAGAACCCTAGATTTCCATGACTTTAACGTAAAAAATTTATATGAAAAAGTCAAATCACAACTTAGAAACAATGCCAAGGAAATCGGTAATGGCTGTTTTGAGTTCTATCACAAATGTGATAATGAATGCATGGAAAGCGTAAGGAATGGCACATATAATTATCCCAGATATTCAGAAGAATCCAAATTGAATAGAGAGAAAATAGATGGCATAAAATTAGAATCAGTGGGAGTTCATCAGATTTTGGCGATCTACTCCGCAGTCGCCAGTTCCCTGGTATTACTAGTCTCCCTGGGGGCAATCAGCTTCTGGATGTGCTCTAATGGGTCATTACAATGCAGAATATGCATT---
>1993_KC900289.1_1993_S_H1N1_Denmark(2)
ATGGAAGCAAAACTGTTTGTATTATTCTGTACATTCACTGCGCTGAAAGCTGACACCATCTGTGTAGGCTACCATGCTAACAACTCCACAGACACTGTCGACACAATACTGGAGAAAAATGTGACTGTTACCCATTCAGTTAATTTACTAGAAAACAGCCATAATGGAAAACTCTGCAGCCTAAATGGAATAGCCCCCTTGCAACTGGAGAACTGCAATGTAGCAGGATGGATCCTTGGCAACCCAGAATGTGACTTCTTGCTCACAACGAATTCGTGGTCTTACATAATAGAGACCTCAAATTCAGAAAATGGAACATGCTACCCCGGGGAATTCACTGATTATGAGGAATTAAGGGAGCAGCTGAGTTCAGTTTCTTCATTTGAAAGATTTGAAATTTTCCCAAAAGCAACCTCATGGCCAAATCATGAGACGACCAAAGGTGCCACAGCTGCATGCTCCCACTCTGGAGCCCGCAGTTTTTATCGGAACTTGCTATGGATAGTAAAGAAGGGAAACTCCTATCCTAAGCTCAGCAAGTCATACACAAACAACAAAGGAAAAGAAGTGCTTGTAATCTGGGGAGTGCACCACCCTCCGACTAACAGTGACCAACAAACCCTCTATCAGAATGCTTATACATATGTTTCAGTTGAATCATCAAAATACTACCGAAGGTTCACACCAGAAATAGCAGCTAGATCTAAAGTCAGAGGACAAGCAGGCAGAATGAATTATTATTGGACACTGTTAGATCAAGGAGACACCATAATTTTTGAAGCCACTGGGAACTTAATAGCACCATGGTACGCATTCGCATTGAATAAGGGCCCTGTTTCTGGAATTATAATGTCAGATGCTCATGTTCACAATTGCACTACAAAGTGCCAAACCCCTCATGGGGCCTTGAAAAGTAATCTTCCTTTTCAGAACGTACATCCCATGACTATTGGAGAATGCCCTAAATATGTTAAAAGCACCCAACTAAGAATGGCAACAGGATTAAGGAACATCCCCTCTATTCAATCCAGAGGACTTTTCGGAGCAATTGCTGGATTCATTGAAGGAGGATGGACAGGAATGATAGATGGATGGTATGGGTATCACCATCAAAATGAGCAGGGATCTGGTTACGCAGCAGATCAGAAAAGCACACAAAATGCAATTGACGGGATCAGCAACAAAGTGAACTCAGTAATTGAAAAAATGAACATTCAATTTACTTCAGTGGGCAAGGAGTTCAATGATCTAGAGAAAAGGATTGAGAATTTGAATAAGAAGGTCGATGATGGGTTTTTGGATGTATGGACATATAACGCTGAGTTGCTCATTTTGCTCGAGAACGAAAGGACTCTAGATTTCCATGACTTTAACGTAAAAAATTTATATGAAAAGGTCAAATCGCAATTGAGGAACAATGCCAAGGAAGTCGGGAATGGTTGTTTTGAGTTTTATCACAAATGTGATAACGAATGCATGGAGAGCGTAAAGAATGGTACATATAATTATCCCAAATATTCAGAAGAATCCAAATTGAATAGAGAAGAAATAGACGGTGTGAAACTAGAATCAATGGGAGTTCACCAGATTTTGGCGATCTACTCCACAGTCGCCAGTTCCCTGGTCTTGTTAGTCTCCCTGGGGGCAATCAGCTTCTGGATGTGTTCTAATGGGTCATTACAATGCAGAATATGCATT---
>2003_KC900264.1_2003_S_H1N2_Denmark
ATGGAAGCAAAACTGTTTGTATTATTCTGTGCATTCACTGCACTGAAAGCCGACACCATTTGTGTAGGCTACCATGCTAACAATTCCACAGACACTGTCGACACAATACTGGAGAAGAATGTGACTGTTACTCATTCAGTTAATTTGCTAGAGAACAGCCATAATGGGAAACTCTGCAGCCTGAATGGAAAGGCCCCCCTACAACTGGGGAACTGCAACGTAGCAGGATGGATCCTTGGCAACCCAGAATGTGACTTGCTGCTCACAGCGAATTCGTGGTCTTACATAATAGAGACTTCAAATTCAAAAAATGGGACATGCTACCCCGGAGAATTCGCTGATTATGAGGAATTAAGGGAGCAGCTGAGTACAGTTTCTTCATTTGAAAGATTTGAAATTTTCCCAAAAGCAACCTCATGGCCAAAACATGAAACAACCAAAGGTACCACAGTTGCATGCTCCCACTCTGGAGCCAACAGTTTTTATCGGAACTTGCTGTGGATAGTAAAGAAGGAAAACTCCTATCCTAAGCTCAGCAAATCATACACAAACAACAAAGGGAAAGAAGTGCTTGTAATCTGGGGGGTGCACCACCCTCCAACTGACAGTGACCAACAAACCCTCTACCAGAATAATCATACATATGTTTCAGTTGTATCGTCAAAATACTACCGAAGGTTCACACCAGAGATAGTAGCCAGACCTAAAGTCAGAGAACAATCAGGCAGAATGAATTATTATTGGACACTGTTAGATCATGGAGACACCATAACTTTTGAAGCCACTGGGAACCTAATAGCACCATGGCACGCATTTGCATTGAATAAGGGCTCTAGTTCTGGAATTATGATGTCGGATGTTCATGTTCGCAATTGCACTACAAAATGCCAAACTCCTCATGGGGCTTTGAAAAGCAATCTTCCTTTTCAGAACGTACATCCCATCACTATTGGAGAGTGCCCCAAATATGTCAAAAGTACCCAGCTAAGAATGGCAACAGGATTAAGAAATGTCCCCTCTATTCAATCCAGAGGACTTTTTGGGGCAATTGCTGGGTTCATTGAAGGAGGATGGACAGGAATGATCGATGGATGGTATGGATATCACCATGAAAATGAGCAGGGATCTGGTTACGCAGCAGATCAAAAAAGCACACAAATCGCAATTGATGGGATCAGCAACAAAGTGAACTCAATAATTGAAAAAATGAACATTCAATTTACTTCAGTGGGCAAGGAGTTCAATAATCTAGAGAAAAGGATTGAGAATTTGAATAAGAAGGTCGATGATGGGTTTTTGGATGTATGGACATATAACGCTGAGTTGCTCATTTTGCTCGAGAACGAAAGGACTCTAGATTTCCATGACTTTAACGTAAAAAATTTATATGAAAAGGTCAAGTCACAACTGAGGAACAATGCCAAGGAAATCGGAAATGGCTGTTTTGAGTTCTATCACAAATGTGATAATGAATGCATGGAAAGCGTAAAGAATGGCACATATAATTACCCCAAATATTCAGAAGAATCCAAATTGAATAGAGAGGAAATAGACGGTGTGAAACTAGAATCAATGGGAGTTCATCAGATTTTGGCGATCTACTCCACAGTCGCCAGTTCCCTGGTCTTGTTAGTCTCCCTGGGGGCAGTCAGCTTCTGGATGTGTTCTAATGGGTCATTGCAATGCAGAGTATGCATT---
>1985_CY037983.1_1985_S_H1N1_France(3)
ATGGAAGCAAAACTGTTTGTATTATTCTGTACATTCACTGCGCTGAAAGCTGATACCATCTGTGTAGGCTATCATGCTAACAACTCCACAGACACTGTTGACACAATACTGGAGAAAAATGTAACTGTTACCCATTCAGTTAATTTACTAGAAAACAGCCATAATGGAAAACTCTGCAGCCTGAATGGAATAGCCCCCTTACAACTGGGGAATTGCAACGTAGCAGGATGGATCCTTGGCAACCCAGAATGTGACTTGTTGCTCACAGCGAATTCGTGGTCTTACATAATAGAGACTTCAAATTCAGGAAATGGAACATGCTATCCCGGAGAATTTGCTGATTATGAGGAATTAAGGGAGCAGCTGAGTTCAGTTTCTTCATTTGAAAGGTTTGAAATTTTCCCAAAAGCAACCTCATGGCCAAATCATGAGACAACCAAAGGTGTCACAGCTGCATGCTCCCACTCTGGAGCCCGCAGTTTTTATCGAAACTTGCTATGGATAGTAAAGAAGGGAAACTTCTATCCTAAGCTCAGCAAGTCATACACAACCACCAAAGGGAAAGAAGTGCTTGTAATCTGGGGAGTGCACCACCCTCCGACTAACAATGACCAACAAAGCCTCTATCAGAATGCTTATACATATGTTTCAGTTGGATCATCAAAATACTACCGAAGGTTCACACCAGAAATAGCAGCTAGACCTAAAGTCAGAGGACAAGCAGGCAGAATGAATTATTATTGGACACTGTTAGATCAAGGAGACACCATAACTTTTGAAGCCACTGGGAACTTAATAGCACCATGGTACGCATTCGCATTGAACAAGGGCTCTGGTTCTGGAATTATGATGTCGGATGCTCAGGTTCACAATTGTACTACAAAGTGCCAAACTCCTCATGGGGCCTTGAACAGTAATCTTCCTTTTCAGAACGTACATCCCATCACTATTGGAGAATGCCCCAAATATGTTAAAAGCACCCAACTAAGAATGGCAACAGGATTAAGGAACGTCCCCTCTATTCAATCCAGAGGACTTTTCGGAGCAATTGCTGGATTCATTGAAGGAGGATGGACAGGAATGATAGATGGGTGGTATGGGTATCACCATCAGAATGAGCAGGGATCTGGTTACGCAGCTGATCAGAAAAGCACACAAATTGCAATTGACGGAATCAGCAACAAAGTGAACTCAGTAATTGAGAAAATGAACACTCAATTCACTGCAGTGGGCAAGGAGTTCAATGATCTAGAAAAAAGGATTGAGAATTTGAATAAGAAAGTCGATGATGGGTTTTTGGATGTTTGGACATATAATGCTGAGTTGCTCGTTTTGCTCGAGAACGAAAGGACTCTAGATTTCCATGACTTTAACGTAAGAAATTTATATGAAAAGGTCAAGTCACAATTGAGAAACAATGCCAAAGAAATCGGGAATGGTTGTTTTGAGTTCTATCACAAATGTGATGACGAATGCATGGAGAGCGTGAAGAATGGCACATATAACTACCCCAAATATTCAGAAGAATCCAAATTGAATAGAGAGGAAATAGACGGTGTGAAACTAGAATCAATGGGAGTTTACCAGATTTTGGCGATCTACTCCACAGTCGCCAGTTCCCTGGTCTTGTTAGTCTCCCTGGGGGCAATCAGCTTCTGGATGTGTTCTAATGGGTCATTGCAATGCAGAATATGCATT---
>2008_CY085846.1_2008_S_H1N1_HongKong(2)
ATGGAAGCAAAACTGTTTGTATTATTCTGTGCATTCACTGCATTGAAAGCTGACACCATTTGTGTAGGCTACCATGCTAACAATTCCACAGACACTGTCGACACAATACTGGAGAAAAATGTGACTGTTACCCATTCAGTTAATTTACTGGAAAACAGCCATAATGGAAAACTCTGCAGCCTGAATGGAAAGATCCCCTTACAACTGGGGAACTGCAACGTAGCAGGATGGATCCTTGGCAACCCAAAATGTGACTTGCTGCTCACAGCGAATTCATGGTCTTACATAATAGAGACTTCAAATTCAAAAAATGGAGCATGCTACCCCGGAGAATTCGCTGATTATGAAGAGTTAAAGGAGCAGCTGAGTACAGTTTCTTCATTTGAAAGATTTGAAATTTTCCCAAAGGCAACCTCATGGCCAAACCATGATACAACCAGAGGTACCACAGTTGCATGCTCCCACTCTGGAGCCAACAGTTTTTATCGGAATTTACTATGGATAGTAAAGAAAGGAAACTCCTATCCTAAGCTCAGCAAGTCATACACAAACAATAAGGGAAAGGAAGTGCTTGTAATTTGGGGAGTGCACCACCCTCCGACCGACAGTGACCAACAAACCCTCTACCAGAATAATCATACATATGTTTCAGTTGGATCATCAAAATACTACAAAAGGTTCACACCAGAAATAGTAGCAAGACCTAAAGTCAGAGAACAAGCAGGCAGAATGAATTATTACTGGACACTGTTAGATCAAGGGGACACCATAACTTTTGAAGCCACTGGGAATTTAATAGCACCATGGCACGCATTTGCATTGAAAAAAGGCTCTAGTTCTGGAATTATGATGTCGGATGCTCAGGTTCACAATTGCACTACAAAGTGCCAAACCCCCCATGGGGCCTTGAAAAGCAATCTTCCTTTTCAGAATGTACATCCCGTCACTATTGGAGAATGCCCCAAATATGTTAAAAGCACCCAACTGAGAATGGCAACAGGATTAAGGAATATCCCCTCTGTTCAATCCAGAGGACTTTTCGGGGCAATTGCCGGATTCATTGAAGGAGGATGGACAGGAATGATAGATGGATGGTATGGATATCACCATCAAAATGAGCAGGGATCTGGTTACGCAGCAGATCAGAAAAGCACACAAATCGCAATTGATGGGATCAGCAACAAAGTGAACTCAGTAATTGAAAAAATGAACATTCAATTTACTTCAGTGGGCAAGGAGTTCAATAGTCTAGAGAAAAGAATGGAAAATTTGAATAAGAAGGTTGATGATGGGTTTTTGGATGTATGGACATATAACGCTGAGTTGCTCATTTTACTCGAGAATGAAAGGACTCTAGATTTCCATGACCTTAACGTAAAAAACTTATATGAAAAGGTCAAATCACAACTGAGGAACAATGCCAAGGAAATCGGAAATGGCTGCTTTGAGTTCTATCACAAATGTGATAATGAGTGCATGGAAAGCGTAAAGAATGGCACATACAATTATCCCAAATATTCAGAAGAATCCAAGTTGAATAGGGAGAAAATAGATGGTGTGAAACTAGAATCAATGGGAATTCACCAGATTTTGGCGATCTACTCCACAGTCGCCAGTTCCCTGGTCTTATTAGTCTCCCTGGGGGCAATCAGCTTCTGGATGTGTTCTAATGGGTCATTGCAATGCAGAGTATGCATT---
>2004_EU004444.1_2004_S_H1N1_Tianjin
ATGAAAGCAAAACTACTAGTCCTGTTATGTGCATTTACAGCTACAGATGCAGACACAATATGTATAGGCTACCATGCGAACAACTCAACCGACACTGTTGACACAGTACTTGAAAAGAACGTGACAGTGACACACTCTGTCAACCTACTTGAGGACAGTCACAACGGAAAACTATGTCGACTAAAAGGAATAGCCCCACTACAATTGGGTAATTGCAGCGTTGCCGGATGGATCTTAGGAAACCCAGAATGCGAATCACTGTTTTCTAAGAAATCATGGTCCTACATTGCAGAAACACCAAACTCCGAGAATGGAACATGTTACCCAGGGTATTTCGCCGACTATGAGGAACTGAGGGAGCAATTGAGTTCAGTATCATCATTCGAGAGATTCGAAATATTCCCCAAAGAAAGCTCATGGCCCAACCACACCGTAACCAAAGGAGTATCGGCATCATGCTCCCATAAGGGGAGAAGCAGTTTTTACAGAAATTTGCTATGGCTGACGGAGAAGAATGGCTCGTACCCAAATCTGAGCAAGTCCTATGTGAACAACAAAGAGAAAGAAGTCCTTGTACTATGGGGTGTTCATCACCCGTCTAACATAGGGGAGCAAAGGGCCATCTATCATACAGAAAATGCTTATGTCTCAGTAGTGTCTTCACATTATAACAGGAGATTCACCCCAGAAATAGCAAAAAGACCCAAAGTAAGAGGTCAAGAAGGAAGAATTAACTACTACTGGACTCTGCTGGAACCCGGGGACACAATAATATTTGAGGCAAATGGAAATCTAATAGCGCCATGGTATGCTTTCGCACTGAGTAGAGGCTTTGGGTCAGGAATCATCACCTCAAACGCATCAATGGATGAATGTGACGCGAAGTGTCAAACACCCCAGGGAGCTATAAACAGTAGTCTTCCTTTCCAGAATGTACACCCAGTCACAATAGGAGAGTGCCCAAAGTATGTCAGGAGTACAAAATTAAGGATGGTTACAGGACTAAGGAACATCCCATCCATTCAATCCAGAGGTTTGTTTGGAGCCATTGCCGGTTTCATTGAAGGGGGGTGGACTGGAATGATAGATGGATGGTATGGTTATCATCATCAGAATGAACAAGGATCTGGCTATGCTGCGGATCAAAAAAGCACACAAAATGCCATTAACGGGATTACAAACAAGGTGAATTCTGTAATCGAGAAAATGAACACTCAATTCACAGCTGTGGGCAAAGAATTCAACAAATTAGAAAGAAGGATGGAAAACTTAAATAAAAAAGTTGATGATGGATTTCTGGACATTTGGACATATAATGCAGAATTGTTGGTTCTACTGGAAAATGAAAGGACTTTGGATTTTCATGACTCAAATGTGAAGAATCTGTATGAGAAAGTAAAAAGCCAATTAAAGAATAATGCCAAAGAAATAGGAAACGGGTGTTTTGAATTCTACCACAAGTGTAACAATGAATGCATGGAAAGTGTGAAAAATGGAACTTATGACTATCCAAAATATTCCGAGGAATCAAAGTTAAACAGGGAAAAAATTGATGGAGTGAAATTGGAATCAATGGGAGTCTATCAGATTCTGGCGATCTACTCAACTGTCGCCAGTTCACTGGTGCTTTTGGTCTCCCTGGGGGCAATCAGTTTCTGGATGTGTTCTAATGGGTCTTTGCAGTGTAGAATATGCATC---
>2005_FJ789832.1_2005_S_H1N1_Shanghai(2)
ATGAAGGCAATACTAGTGTTCTTGCTATATACATTTGCGACCGCAAATGCAGACACACTATGTATAGGTTACCATGCAAATAATTCAACTGACACTGTTGACACAGTATTAGAAAAGAATGTAACAGTAACACACTCTGTTAACCTTCTAGAAGACAGACATAACGGAAAACTATGTAAACTAAGAGGGGTAGCTCCATTGCATTTGGGTAAATGTAACATTGCTGGATGGCTCCTGGGAAATCCAGAGTGTGAATTACTATTCACAGCAAGCTCATGGTCTTACATTGTGGAGACATCTAACTCAGATAATGGGACATGTTACCCAGGAGATTTCATCAATTATGAAGAGCTAAGAGAGCAATTGAGCTCAGTGTCATCATTTGAAAGATTTGAGATGTTCCCCAAGTCAAGTTCATGGCCCAATCATGAAACGAACAGAGGTGTGACAGCAGCATGTCCTTATGCTGGAGCAAACAGCTTCTACAGAAATTTAATATGGCTTGTAAAAAAAGAAAATTCATACCCAAAGCTAAGCAAATCCTATATTAACAATAAGGAGAAGGAGGTCCTCGTGCTATGGGGAATTCACCATCCACCTACCAGTGCTGACCAACAAAGTCTCTACCAGAATGCAGATGCCTATGTTTTTGTGGGGTCATCAAAATACAACAAGAAATTCAGGCCAGAAATAGCAGCAAGACCCAAGGTGAGAGGTCAAGCAGGGAGAATGAACTACTACTGGACACTAGTAGAACCTGGAGATACAATAACATTCGAAGCAACTGGAAATCTAGTGGTACCAAGATATGCCTTCGCAATGAAAAGAGGTTCTGGATCTGGTATTATCATTTCAGATACACCAGTCCACGATTGCAACACGACTTGTCAAACACCCAAAGGTGCTATAAACACCAGCCTTCCATTCCAGAATATACATCCAGTTACAATTGGAGAATGTCCAAAATATGTCAAAAGCACAAATTTGAGAATGGCTACAGGATTAAGAAATATCCCGTCTATTCAATCTAGAGGCCTGTTTGGAGCTATTGCTGGCTTTATTGAAGGGGGATGGACAGGAATGATAGATGGATGGTACGGTTATCACCATCAAAATGAGCAAGGATCAGGATATGCAGCCGACCGAAAGAGCACACAGAATGCCATTGACGGGATCACTAACAAAGTAAATTCTGTTATTGAAAAGATGAACACACAATTCACAGCAGTGGGTAAAGAATTCAACCATCTGGAAAAAAGAATAGAGAATTTAAACAAAAAAGTTGATGATGGTCTTCTGGATGTTTGGACTTATAATGCCGAACTGTTGGTTCTATTAGAAAATGAAAGAACTTTGGATTACCATGATTCAAATGTGAAGAACCTATATGAGAAAGTAAGAAGCCAGCTAAAAAACAATGCCAAGGAAATTGGAAATGGCTGCTTTGAATTTTACCACAAATGTGATGACACGTGTATGGAGAGCGTCAGAAATGGAACTTATGATTATCCAAAATACTCAGAAGAAGCAAAACTAAACAGAGAGGAGATAGATGGGGTAAAGCTGGAATCAACAAGGATTTACCAAATTTTGGCGATCTACTCAACTGTCGCCAGTTCATTGGTACTGTTAGTCTCCCTGGGGGCAATCAGTTTCTGGATGTGCTCCAATGGGTCTTTACAGTGCAGAATATGTATT---
>2014_KU976943.1_2014_S_H1N1_Mexico
ATGAAGGCAATGTTAGTCGTATTGCTATACACATTCACAACCGCAAATGCAGACACATTATGTATAGGTTACCATGCAAATAATTCAACTGACACTGTTGACACAGTACTAGAAAGGAATGTAACAGTAACACACTCTGTCAACCTTCTAGAAGACAGACACAATGGGAAACTATGTAAACTAAAAGGAGTAGCCCCATTGCACTTGGGTAAATGCAACATTGCTGGGTGGCTCCTGGGAAATCCGGAGTGTGAGTCCCTACTCACAACAAGCTCATGGTCTTACATTGTGGAAACATCTAATTCAGACAACGGAACATGTTACCCAGGGGAATTTATCAATTATGAAGAGCTCAGAGAGCAAGTGAGCTCTGTGTCATCATTTGAAAGATTTGAGATATTCCCCAAGGCAAGTTCATGGCCTAGTCATGAAACGGACAAAGGTGTGACAGCAGCATGTTCCCATGCTGGAGCAAACAGCTTCTACAGAAATTTAATATGGCTGGTAAAAAAGGGAAATTCATACCCAAAGCTCAGAAAATCGTACATTAACAATAAAGGAAAGGAAGTTCTCGTACTATGGGGCATTCACCATCCATCTACCAGTGCTGACCAGCAAAGTCTTTACCAACATGCAGATGCATATGTTTTTGTGGGGTCATCAAAATACAGCAAGACATTCAAGCCAGAAATAGCTACAAGACCCAAAGTGAGAGATCAAGCAGGGAGAATGGACTATTACTGGACACTGGTTGAACCCGGAGACACGATAACATTCGAAGCAACTGGAAATCTAGTGGTACCAAGATATGCCTTTGCAATGAAAAGAGGTTCTGGATCTGGTATTATCATATCAGATACATCAATTCACGATTGTAATACAACTTGCCAAACACCCAAGGGTGCTATAAACACCAGCCTTCCATTTCAGAATATACATCCAGTCACAATTGGAGAGTGTCCCAAATATGTCAAAAGCACAAAATTGAGAATGGCTACAGGATTAAGGAATATCCCGTCCATCCAATCTAGAGGCCTCTTTGGAGCCATTGCTGGCTTTATTGAGGGAGGATGGACAGGAATGGTAGATGGATGGTATGGTTATCATCATCAGAATGAGCAAGGATCAGGATATGCAGCTGACCGGAAAAGCACACAGAATGCCATTGATGGGATCACTAACAAGGTAAATTCTGTCATTGAAAAGATGAACACACAATTCACAGCAGTTGGCAAAGAATTCAACCACTTGGAAATAAGAATGGAGAATTTAAACAAAAAAGTTGATGACGGCTTTCTGGATGTTTGGACTTACAATGCCGAACTGTTGGTTTTGTTAGAAAATGAAAGAACTTTGGATTATCACGATTCAAATGTGAAGAACTTATATGAAAAAATAAGGAGCCAGCTTAGAAACAATGCCAAGGAAATCGGAAATGGCTGCTTCGAATTTTACCACAAATGTGACGACATATGCATGGAGAGCGTCAAAAATGGGACTTATGATTATCCAAAATACTCAGAAGAAGCAAAACTGAACAGAGAGGAGATAGATGGAGTAAAGTTGGAATCAACAAGGATTTACCAGATTTTGGCGATATATTCAACTGCCGCCAGTTCATTGGTACTGTTAGTCTCCCTGGGGGCAATCAGTTTCTGGATGTGCTCTAATGGGTCTTTGCAATGCAGAATATGCATT---
>2004_DQ280243.1_2004_S_H1N1_Ontario
ATGAAAGCAATACTATTAGTCTTGTTATATACATTTACATCCACAAATGCAGACACATTATGTATAGGTTATCATGCAAATAATTCAACTGACACTGTTGATACAGTACTAGAAAAGAATGTAACGGTAACACACTCTGTTAATCTTCTAGAAGACAAACACAATGGAAGGTTATGCAAACTAGGGGGAATAGCCCCATTACACTTGGGTAAATGTAACATTGCTGGATGGCTTTTGGGAAACCCAGAATGTGAATTACTATTCACAGTAAGCTCATGGTCTTACATTGTGGAAACATCTAACTCATACAATGGGACATGTTACCCAGGGGATTTCATCAATTATGAGGAGCTGAGGGAGCAATTGAGCTCAGTGTCATCATTCGAAAGATTTGAGATATTCCCCAAGGCAAGTTCATGGCCCAATCATGAAACAAACAGAGGTGTGACAGCAGCATGCCCACATGCTGGGACAAACAGCTTTTACAGAAATTTAATATGGCTGGTGAAAAAAGGAAATACATATCCAAAGATCAGCAAATCCTATGTTAACAATAAAGGGAAGGAAGTTCTTGTGTTATGGGGCATTCACCATCCATCTACCAGTAATGATCAACAAAGTCTCTACCAGAATGCAGATACCTATGTTTTTGTGGGACCATCAAAGTATAACAAGAAATTCAAGCCGGAAATAGCAACGAGACCCAAAGTGAGAGATCAAGCAGGGAGAATGAACTATTACTGGACACTAGTAGAACCTGGGGATACTATAACATTCGAAGCAACTGGAAACCTAGTAGTACCAAGGTATGCCTTTGCAATGAATAGAGGTTCTGAATCTGGTATTATAATTTCAGACACACCAGTTCATGATTGTAATACTACTTGTCAAACACCCAAAGGTGCTATAAACACCAGCCTCCCATTCCAGAATGTACATCCAGTCACAATTGGAGAATGTCCAAAATATGTCAAAAGCACAAGATTGAGAATGGCTACAGGATTAAGGAATATCCCATCTATCCAATCTAGGGGTCTGTTTGGAGCTATTGCTGGTTTTATTGAGGAGGGGTGGACAGGAATGATAGATGGATGGTATGGTTACCACCATCAAAATGGGCAGGGATCAGGATATGCAGCTGACCAAAAGAGCACACAAAATGCCATTGACGGAATCACCAACAAAGTAAATTCTGTTATTGAAAAGATGAACACACAGTTCACAGCAGTAGGTAAAGAATTCAACCACTTAGAAAAAAGAATAGAAAATCTAAACAAAAAGGTTGATGATGGTTTTCTGGATGTTTGGACTTACAATGCCGAACTGTTGGTCCTATTGGAGAATGAAAGAACCTTGGATTTCCACGACTCGAATGTGAAGAACCTATATGAAAAAGTAAGACGCCAGCTAAAGAACAATGCTAAGGAAATTGGGAATGGCTGTTTTGAGTTCTACCACAAATGTGATGATGCATGTATGGAGAGTGTCAAAAATGGGACTTATGATTACCCAAAATACTCAGAAGAATCACGACTAAACAGAGAGGAAATAAATGGAATAAAACTGGATTCAACAAGGATTTACCAGATTTTGGCGATCTATTCAACTGTCGCCAGCTCATCGGTACTGTTGGTCTCCCTGGGGGCAATCAGTTTCTGGATGTGCTCCAATGGGTCTTTACAGTGCAGAATATGTATT---
>2011_KU976666_2011_S_H1N1_Mexico
ATGAAGGCAATACTAGTAGTTCTGCTATATACATTTGCAACCGCAAATGCAGACACATTATGTATAGGTTATCATGCGAACAATTCAACAGACACTGTAGACACAGTACTAGAAAAGAATGTAACAGTAACACACTCTGTTGACCTTCTAGAAGACAAGCACAACGGGAAACTATGCAAACTAAGAGGGGTAGCCCCATTGCATTTGGGTAAATGTAACATTGCTGGCTGGATCCTGGGAAATCCAGAGTGTGAATCACTCTCCACAGCAAGCTCATGGTCCTACATTGTGGAAACATCTAGTTCAGACAATGGAACGTGTTACCCAGGAGATTTCATCGATTATGAGGAGCTAAGAGAGCAATTGAGCTCAGTGTCATCATTTGAAAGGTTTGAGATATTCCCCAAGACAAGTTCATGGCCCAATCATGACTCGAACAAAGGTGTAACGGCAGCATGTCCTCATGCTGGAGCAAAAAGCTTCTACAAAAATTTAATATGGCTAGTTAAAAAAGGAAATTCATACCCAAAGCTCAACAAATCCTACATTAATGATAAAGGGAAAGAAGTCCTCGTGCTATGGGGCATTCACCATCCATCTACTAGTACTGACCAACAAAGTCTCTATCAGAATGCAGATGCATATGTTTTTGTGGGGACATCAAGATACAGCAAGAAGTTTAAGCCGGAAATAGCAATAAGACCCAAAGTGAGGGATCAAGAAGGGAGAATGAACTATTACTGGACACTAGTAGAGCCGGGAGACAAAATAACATTCGAAGCAACTGGAAATCTAGTGGTACCGAGATATGCATTCGCAATGGAAAGAAATGCTGGATCTGGTATTATCATTTCAGATACACCAGTCCACGATTGCAATACAACTTGTCAGACACCCAAGGGTGCTATAAACACCAGCCTCCCATTTCAGAATGTACATCCGATCACAATTGGAAAGTGTCCAAAATATGTAAAAAGCACAAAATTGAGACTGGCCACAGGATTGAGGAATGTCCCGTCTATTCAATCTAGAGGCCTATTTGGGGCCATTGCCGGTTTCATCGAAGGGGGGTGGACAGGAATGGTAGATGGATGGTACGGTTATCACCATCAAAATGAGCAGGGGTCAGGATATGCAGCCGACCTGAAGAGCACACAGAATGCCATTGACGAGATTACTAACAAAGTAAATTCTGTTATTGAAAAGATGAACACACAGTTCACAGCAGTAGGTAAAGAGTTCAACCACCTGGAAAAAAGAATAGAGAATTTAAATAAAAAAGTTGATGATGGTTTCCTGGACATTTGGACTTACAATGCCGAACTGTTGGTTCTATTGGAAAATGAAAGAACTTTGGACTACCACGATTCAAATGTGAAGAACTTATATGAAAAGGTAAGAAGCCAGTTAAAAAACAATGCCAAGGAAATTGGAAACGGCTGCTTTGAATTTTACCACAAATGCGATAACACGTGCATGGAAAGTGTCAAAAATGGGACTTATGACTACCCAAAATACTCAGAGGAAGCAAAATTAAACAGAGAAGAAATAGATGGGGTAAAGCTGGAATCAACAAGGATTTACCAGATTTTGGCGATCTATTCAACTGTCGCCAGTTCATTGGTACTGGTAGTCTCCCTGGGGGCAATCAGTTTCTGGATGTGCTCTAATGGGTCTCTACAGTGTAGAATATGTATT---
>2011_KU976885_2011_S_H1N2_Mexico
ATGAAGGCAATGTTAGTCGTCTTGCTATACACATTCACAACCGCAAATGCAGACACATTATGTATAGGTTACCATGCAAATAATTCAACTGACACTGTTGACACAGTACTAGAAAGGAATGTAACAGTAACACACTCTGTCAACCTTCTAGAAGACAGACACAATGGGAAACTATGCAAACTAAAAGGAGTAGCCCCATTGCACTTGGGTAAATGCAACATTGCTGGGTGGCTCCTGGGAAATCCGGAGTGTGAGTCCCTACTCACAACAAGCTCATGGTCTTACATTGTGGAAACATCTAATTCAGACAACGGAACATGTTACCCAGGAGAATTTATCAATTATGAAGAGCTAAGAGAGCAAGTGAGCTCAGTGTCATCATTTGAAAGATTTGAGATATTCCCCAAGGCAAGTTCATGGCCTAGTCATGAAACGGACAGAGGTGTGACAGCAGCATGTTCCCATGCTGGAGCAAAAAGCTTCTACAGAAATTTAATATGGCTGGTAAAAAAGGGGGATTCATACCCAAAGCTCAGAAAATCGTACATTAACAATAAAGGAAAGGAAGTTCTCGTGCTATGGGGCATTCACCATCCATCTACCAGTACTGACCAGCAAAGTCTTTACCAACATGCAGATGCATATGTTTTTGTGGGGTCATCAAAATACAGCAAGACATTCAAGCCAGAAATAGCTACAAGACCCAAAGTGAGAGATCAAACAGGGAGAATGGACTATTACTGGACACTGGTTGAACCCGGAGACACGATAACATTCGAAGCAACTGGAAATCTAGTGGTACCAAGATATGCCTTTGCAATGAAAAGAGGTTCTGGATCTGGTATTATCATATCAGATACATCAATTCACGATTGTAATACAACTTGCCAAACACCCAAGGGTGCTATAAACACCAGCCTTCCATTTCAGAATATACATCCAGTCACAATTGGAGAGTGTCCAAAATATGTCAAAAGCACAAAATTGAGAATGGCTACAGGATTAAGGAATATCCCGTCCATCCAATCTAGAGGCCTCTTTGGAGCCATTGCTGGCTTTATTGAGGGAGGATGGACAGGAATGGTAGATGGATGGTATGGTTATCATCATCAGAATGAGCAAGGATCAGGATATGCAGCTGACCGAAAAAGCACACAGAATGCCATTGATGGGATCACTAACAAGGTAAATTCTGTCATTGAAAAGATGAACACACAATTCACAGCAGTTGGCAAAGAATTCAACCACTTGGAAATAAGAATGGAGAATTTAAACAAAAAGGTTGATGACGGCTTTCTGGATGTTTGGACTTACAATGCCGAACTGTTGGTTTTGTTAGAAAATGAAAGAACTTTGGATTATCACGATTCAAATGTGAAGAACCTATATGAAAAAGTAAGGAGCCAGCTTAAAAACAATGCCAAGGAAATCGGAAATGGCTGCTTCGAATTTTACCACAAATGTGACGACATATGCATGGAGAGCGTCAAAAATGGGACTTATGATTATCCAAAATACTCAGAAGAAGCAAAACTGAACAGAGAGGAGATAGATGGAGTAAAGTTGGAATCAACAAGGATTTACCAGATTTTGGCGATATATTCAACTGCCGCCAGTTCATTGGTACTGTTAGTCTCCCTGGGGGCAATCAGTTTCTGGATGTGCTCTAATGGGTCTTTGCAATGCAGAATATGCATT---
>2011_KU976765_2011_S_H1N2_Mexico(2)
ATGAAGGCAATACTATTAGTATTGCTATGTACATTTACAGTCGCAAATACAGACACATTATGTGTAGGATACCATGCAAATAATTCAACTGACACTGTTGATACAGTATTAGAAAAGAACGTAACAGTAACACACTCTGTTAACCTTCTAGAGGACAAACACAACGGAAAACTATGTAAACTAAGGGGAATAGCCCCGTTACATTTGGGTAAATGTAACATTGCCGGATGGCTTCTGGGAAACCCAGAATGTGAATTACTTTCCACAGCAAACTCATGGTCCTACATAGTGGAAACGTCTAACTCAGACAATGGAACATGTTACCCAGGGGATTTCATCAATTACGAGGAACTGAGAGAGCAATTGAGCTCAGTGTCATCATTTGAAAGATTTGAGATATTCCCCAAGGCAAGTTCATGGCCCAATCATGAGACGAACAAAGGTGTGACGGCAGCATGCCTCTATAATGGAACAAACAGCTTCTACAGAAATTTAATATGGCTGATAAAAAAGGGAAACTCGTACCCAAAGCTTAGCAAATCATATATTAACAAAAAGAAAAAGGAAGTCCTCGTACTATGGGGAATTCACCATCCACCCACCAATACTAACCAACAAAGTCTCTACCAGAATGCAGATTCTTATGTTTTTGTTGGGACGTCAAAGTACAACAAGAAATTCAAGCCAGACATAGCAGCAAGACCCAAAGTGAGGGATCAATCAGGGAGAATAAACTATTACTGGACAATATTAGAACCAGAAGATACAATAACATTCGAAGCAACTGGAAATCTGGTGGTGCCAAGATATGCCTTCGCAATGAAAAGGGGTTCTGGATCTGGTATTATCATTTCAGATATATCAACCCACGATTGTGACACAAATTGCCAAACACCTAAAGGTGCTATAAATACCAGCCTCCCATTTCAGAACATACATCCGGTCACAATTGGAGAATGCCCAAAGTATGTCAAAAGCGCAAAATTGAGAATGGCTACAGGACTAAGGAACATACCGTCCATTCAATCTAGAGGCCTATTTGGAGCCATAGCTGGATTTATTGAAGGGGGGTGGACAGGAATGATAGATGGATGGTACGGTTATCATCATCAAAATGAACAGGGGTCAGGATATGCGGCAGACCAAAAGAGCACACAGAATGCTATTGACGGAATCACTACCAAAGTAAACTCTGTCATTGAAAAAATGAACACACAGTTCACAGCTGTGGGTAAAGAATTTAACCACTTGGAAAAAAGAATAGAGAATTTAAACAGAAAAGTTGATGATGGTTTTCTGGATATTTGGACTTACAATGCCGAATTGTTGGTTCTATTGGAAAATGAAAGAACCTTGGATTACCATGACTCAAATGTGAAGAACCTATATGAGAAAGTGAGAAGTCAGTTAAAAAACAATGCTAAGGAAATTGGAAATGGCTGCTTTGAATTTTACCACAAATGTGATGACAAGTGTATGGAGAGCGTCAAAAATGGGACTTACGATTACCCAAGTTACTCAGAAGAATCAAAACTCAACAGAGAGGAAATAGAGGGGATAAAGTTGGAATCAACGAGGATTTATCAGATTTTGGCGATCTATTCAACAGCCGCCAGTTCATTAGTATTGTTAGTCTCCCTGGGGGCAATCAGTTTCTGGATGTGCTCCAATGGGTCTTTACAGTGCAGAATATGTATT---
>2011_KU976908_2011_S_H1N2_Mexico(3)
ATGAAGGCAATACTAGTAGTTCTGCTATATACATTTGCAACCGCAAATGCAGACACATTATGTATAGGTTACCATGCGAACAATTCAACAGACACTGTAGACACAGTACTAGAAAAGAATGTAACAGTAACACACTCTGTTAATCTTCTAGAAGACAAGCATAACGGGAAACTATGCAAACTAAGAGGGGTAGCCCCATTGCATTTGGGTAAATGTAACATTGCTGGCTGGATCCTGGGAAATCCAGAGTGTGAAACACTCTCCACAGCAAGCTCATGGTCCTACATTGTGGAAACATCTAGTTCAGACAATGGAACGTGTTACCCAGGAGATTTCATCGATTATGAGGAGCTAAGAGAGCAATTGAGCTCAGTGTCATCATTTGAAAGGTTTGAGATATTCCCCAAGACAAGTTCATGGCCCAATCATGATTCGAACAAAGGTGTAACGGCAGCATGTCCTAATGCTGGAGCAAAAGGCTTCTACAAAAATTTAATATGGCTAGTTAAAAAAGGAAATTCATACCCAAAGCTCAGCAAATCCTACATTAATGATAAAGGGAAAGAAGTCCTCGTGCTATGGGGCATTCACCATCCATCTACTACTGCTGACCAACAAAGTATCTATCAGAATGCAGATACATATGTTTTTGTGGGGACATCAAGATACAGCAAGAAGTTCAAGCCGGAAATAGCAATAAGACCCAAAGTGAGGGATCAAGAAGGGAGAATGAACTATTACTGGACACTAGTAGAGCCGGGAGACAAAATAACATTCGAAGCAACTGGAAATCTAGTGGTACCGAGATATGCATTCGCAATGGAAAGAGATGCTGGATCTGGTATTATCATTTCAGATACACCAGTCCACGATTGCAATACAACTTGTCAGACACCCAAGGGTGCTATAAACACCAGCCTCCCATTTCAGAATATACATCCGATCACAATTGGAAAATGTCCAAAATATGTAAAAAGCACAAAATTGAGACTGGCCACAGGATTGAGGAATGTCCCATCTATTCAATCTAGAGGCCTATTTGGGGCCATTGCCGGCTTCATTGAAGGGGGGTGGACAGGGATGGTAGATGGATGGTACGGTTATCACCATCAAAATGAGCAGGGGTCAGGATATGCAGCCGACCTGAAGAGCACACAGAATGCCATTGACAAGATTACTAACAAAGTAAATTCTGTTATTGAAAAAATGAATACACAGTTCACAGCAGTAGATAAAGAGTTCAACCACCTGGAAAAAAGAATAGAGAATTTAAATAAAAAAGTTGATGATGGGTTCCTGGACATTTGGACTTACAATGCCGAACTGTTGGTTCTATTGGAAAATGAAAGAACTTTGGACTACCACGATTCAAATGTGAAGAACTTATATGAAAAGGTAAGAAACCAGTTAAAAAACAATGCCAAGGAAATTGGAAATGGCTGCTTTGAATTTTACCACAAATGCGATAACATGTGTATGGAAAGTGTCAAAAATGGGACTTATGACTACCCAAAATACTCAGAGGAAGCAAAATTAAACAGAGAAGAAATAGATGGGGTAAAGCTGGAATCAACAAGGATTTACCAGATTTTGGCGATCTATTCAACTGCCGCCAGTTCATTGGTACTGGTAGTCTCCCTGGGGGCAATCAGTTTTTGGATGTGCTCTAATGGGTCTCTACAGTGTAGAATATGTATT---
>2011_KU976716_2011_S_H1N2_Mexico(4)
ATGAAGGCAATGTTAGTCGTCTTGCTATACACATTCACAACCACAAATGCAGACACATTATGTATAGGTTACCATGCAAATAATTCAACTGACACTGTTGACACAGTACTAGAAAGGAATGTAACAGTAACACACTCTGTTAACCTTCTAGAAGACAAACACAATGGGAAACTATGTAAACTAAAAGGAGTAGCCCCATTGCACTTGGGTAAATGCAACATTGCTGGGTGGCTCCTGGGAAATCCGGAGTGTGAGTCCCTACTCACAACAAGCTCATGGTCTTACATTGTGGAAACATATAATTCAGACAACGGAACATGTTACCCAGGAGAATTTATCAATTATGAAGAGCTAAGAGAGCAAGTGAGCTCAGTGTCATCATTTGAAAGATTTGAGATATTCCCCAAGGCAAGTTCATGGCCTAATCATGAAGCGGACAGAGGTGTGACAGCAGCATGTTCCCATGCTGGAGCAAACAGCTTCTACAGAAATTTAATATGGCTGATAAAAAAGGGAAATTCATACCCAAAGCTCAGAAAATCGTACATTAACAATAAAGGAAAGGAAGTTCTCGTGCTATGGGGCATTCACCATCCATCTACCAGTACTGACCAGCAAAGTCTTTACCAGCATGCAGATGCATATGTTTTTGTGGGGTCATCAAAATACAGCAAGACATTCAAGCCAGAAATAGCTACAAGACCCAAAGTGAGAGATCAAGCAGGGAGAATGGACTATTACTGGACACTGGTTGAACCCGGAGACACGATAACATTCGAAGCAACTGGAAATCTAGTGGTACCAAGATATGCCTTTGCAATGAAAAGAGGTTCTGGATCTGGTATTATCATATCAGATACATCAATTCACGATTGTAATACAACTTGCCAAACACCCAAGGGTGCTATAAACACCAGCCTTCCATTTCAGAATATACACCCAGTCACAATTGGAGAGTGTCCAAAATATGTCAAAAGCACAAAATTGAGAATGGCTACAGGATTAAGGAATATCCCGTCCATCCAATCTAGAGGCCTCTTTGGAGCCATTGCTGGCTTTATTGAGGGAGGATGGACAGGAATGGTAGATGGATGGTATGGTTATCATCATCAGAATGAGCAAGGATCAGGATATGCAGCTGACCGAAAAAGCACACAGAATGCCATTGATGGGATCACCAACAAGGTAAATTCTGTCATTGAAAAGATGAACACACAATTCACAGCAGTTGGCAAAGAATTCAACCACTTGGAAATAAGAATGGAGAATTTAAACAAAAAGGTTGATGACGGCTTTCTGGATGTTTGGACTTACAATGCCGAACTGTTGGTTTTGTTAGAAAATGAAAGAACTTTGGATTATCACGATTCAAATGTGAAGAACCTATATGAAAAAGTAAGGAGCCAGCTTAAAAACAATGCCAAGGAAATCGGAAATGGCTGCTTCGAATTTTACCACAAATGTGACGACATATGCATGGAGAGCGTCAAAAATGGGACTTATGATTATCCAAAATACTCAGAAGAAGCAAAACTGAACAGAGAGGAGATAGATGGAGTAAAGTTGGAATCAACAAGGATTTACCAGATTTTGGCGATATATTCAACTGCCGCCAGTTCATTGGTACTGTTAGTCTCCCTGGGGGCAATCAGTTTCTGGATGTGCTCTAATGGGTCTTTGCAATGCAGAATATGCATT---
>2011_KU976702_2011_S_H1N2_Mexico(5)
ATGAAGGCAATATTAGTCGTCTTGCTATACACATTCACAACCGCAAATGCAGACACATTATGTATAGGTTACCATGCAAATAATTCAACTGACACTGTTGACACAGTACTAGAAAGGAATGTAACAGTAACACACTCTGTCAACCTTCTAGAAAACAGACACAATGGGAAACTATGTAAACTAAAAGGAGTAGCCCCATTGCACTTGGGTAAATGCAACATTGCTGGGTGGCTCCTGGGAAATCCGGAGTGTGAGTCCCTACTCACAACAAGCTCATGGTCTTACATTGTGGAAACATCTAATTCAGACAACGGAACATGTTACCCAGGAGAATTTATCAATTATGAAGAGCTAAGAGAGCAAGTGAGTTCAGTGTCATCATTTGAAAGATTTGAGATATTCCCCAAGGCAAGTTCATGGCCTAGTCATGAAACGGACAGAGGTGTGACAGCAGCATGTTCCCATGCTGGAGCAAACAGCTTCTACAGAAATTTAATATGGCTGGTAAAAAAGGGAAATTCATACCCAAAGCTCAGAAAATCGTACATTAACAATAAAGGAAAGGAAGTTCTCGTGCTATGGGGCATTCACCATCCATCCACCAGTACTGACCAGCAAAGTCTTTACCAACATGCAGATGCATATGTTTTTGTGGGGTCATCAAAATACAGCAAGACATTCAAGCCAGAAATAGCTACAAGACCCAAAGTGAGAGATCAAGCAGGGAGAATGGACTATTACTGGACACTGGTTGAACCTGGAGACACGATAACATTCGAAGCAACTGGAAATCTAGTGGTACCAAGGTATGCCTTTGCAATGAAAAGAGGTTCTGGATCTGGTATTATCATATCAGATACATCAGTTCACGATTGTAATACAACTTGCCAAACACCCAAGGGTGCTATAAACACCAGCCTTCCATTTCAGAATATACATCCAGTCACAATTGGAGAGTGTCCAAAATATGTCAAAAGCACAAAATTGAGAATGGCTACAGGATTAAGGAATATCCCGTCCATCCAATCTAGAGGCCTCTTTGGAGCCATTGCTGGCTTTATTGAGGGAGGATGGACAGGAATGGTAGATGGATGGTATGGTTATCATCATCAGAATGAGCAAGGATCAGGATATGCAGCTGACCGAAAAAGCACACAGAATGCCATTGATGGGATCACTAACAAGGTAAATTCTGTCATTGAAAAGATGAACACACAATTCACAGCAGTTGGCAAAGAATTCAACCACTTGGAAATAAGAATGGAGAATTTAAACAAAAAGGTTGATGACGGCTTTCTGGATGTTTGGACTTACAACGCCGAACTGTTGGTTTTGTTAGAAAATGAAAGAACTTTGGATTATCACGATTCAAATGTGAAGAACCTATATGAAAAAGTAAGGAGCCAGCTTAAAAACAATGCCAAGGAAATCGGAAATGGCTGCTTCGAATTTTACCACAAATGTGACGACATATGCATGGAGAGCGTCAAAAATGGGACTTATGATTATCCAAAATACTCAGAAGAAGCAAAACTGAACAGAGAGGAGATAGATGGAGTAAAGTTGGAATCAACAAGGATTTACCAGATTTTGGCGATATATTCAACTGCCGCCAGTTCATTGGTACTGTTAGTCTCCCTGGGGGCAATCAGTTTCTGGATGTGCTCTAATGGGTCTTTGCAATGCAGAATATGCATT---
>2010_KU976624_2010_S_H1N1_Mexico
ATGAAGGCAATGTTGGTCGTCCTACTATACACATTCACAACCGCAAATGCAGACACATTATGTATAGGTTACCATGCAAATAATTCAACTGACACTGTTGACACAGTACTGGAAAGGAATGTAACAGTAACACACTCTGTCAACCTTCTAGAAGACAGACACAATGGGAAACTATGTAAACTAAAAGGAGTAGCCCCATTGCACTTGGGTAAATGCAACATTGCTGGGTGGCTCCTGGGAAATCCGGAGTGTGAGTCCCTACTCACAACAAGCTCATGGTCTTACATTGTGGAAACATCGAATTCAGACAACGGAACATGTTACCCAGGAGAATTTATCAATTATGAAGAGCTAAGAGAGCAAGTGAGCTCAGTGTCATCATTTGAAAGATTTGAGATATTCCCCAAGGCAAGTTCATGGCCTAGTCATGAAACGGACAGAGGTGTGACAGCAGCATGTTCCCATGCTGGAGCAAACAGCTTCTACAGAAATTTAATATGGCTGGTAAAAAAGGGAAATTCATACCCAAAGCTCAGAAAATCGTACATTAACAATAAAGGAAAGGAAGTTCTCGTGCTATGGGGCATTCACCATCCATCTACCAGTAACGATCAGCAAAGTCTTTACCAACATGCAGATGCATATGTTTTTGTGGGGTCATCAAAATACAGCAAGACATTCAAGCCAGAAATAGCTACAAGACCCAAAGTGAGAGATCAAGCAGGGAGAATGGACTATTACTGGACGCTGGTTGAACCCGGAGACACAATAACATTCGAAGCAACTGGAAATCTAGTGGTACCAAGATATGCCTTTGCAATGAAAAGAGGTTCTGGATCTGGTATTATCATATCAGATACATTAATTCACGATTGTAATACAACTTGCCAAACACCCAAGGGTGCTATAAACACCAGCCTCCCATTTCAGAATATACATCCAGTCACAATTGGAGAGTGCCCAAAATATGTCAAAAGCACAAAATTGAGAATGGCTACAGGATTAAGGAATATCCCGTCCATCCAATCTAGAGGCCTCTTTGGAGCCATTGCTGGCTTTATTGAGGGAGGATGGACAGGAATGGTAGATGGATGGTATGGTTATCATCATCAGAATGAGCAAGGATCAGGATATGCAGCTGACCGAAAAAGCACACAGAATGCCATTGATGGGATCACTAACAAGGTAAATTCTGTCATTGAAAAGATGAACACACAATTCACAGCAGTTGGCAAAGAATTCAACCACTTGGAAATAAGAATGGAGAATTTAAACAAAAAGGTTGATGACGGCTTTCTGGATGTTTGGACTTACAATGCCGAACTGTTGGTTTTGTTAGAAAATGAAAGAACTTTGGATTATCACGATTCAAATGTGAAGAACCTATATGAAAAAGTAAGGAGCCAGCTTAAAAACAATGCCAAGGAAATCGGAGATGGCTGCTTCGAATTTTACCACAAATGTGACGACATATGCATGGAGAGCGTCAAAAATGGGACTTATGATTATCCAAAATACTCAGAAGAAGCAAAACTGAACAGAGAGGAGATAGATGGAGTAAAGTTGGAATCAACAAGGATTTACCAGATTTTGGCGATATATTCAACTGCCGCCAGTTCATTGGTACTGTTAGTCTCCCTGGGGGCAATCAGTTTCTGGATGTGCTCTAATGGATCTTTGCAATGCAGAATATGCATT---
>2012_KU976570_2012_S_H1N1_Mexico
ATGAAGGCAATGTTAGTCGTCTTGCTATACACATTCACAACCGCAAATGCAGACACATTATGTATAGGTTACCATGCAAATAATTCAACTGACACTGTTGACACAGTACTAGAAAGGAATGTAACAGTAACACACTCTGTCAACCTTCTAGAAGACAGACACAATGGGAAACTATGTAAACTAAAAGGAGTAGCCCCATTGCACTTGGGTAAATGCAACATTGCTGGGTGGCTCCTGGGAAATCCGGAGTGTGAGTCCCTACTCACAACAAGCTCATGGTCTTACATTGTGGAAACATCTAATTCAGACAACGGAACATGTTACCCAGGAGAATTTACCAATTATGAAGAGCTAAGAGAGCAAGTGAGCTCAGTGTCATCATTTGAAAGATTTGAGATATTCCCCAAGGCAAGTTCATGGCCTAGTCATGAAACGGACAGAGGTGTGACAGCAGCATGTCCCCATGCTGGAGCAAACAGCTTCTACAGAAATTTGATATGGCTGGTAAAAAAGGGAAATTCATACCCAAAGCTCAGAAAATCGTACATTAACAATAAAGGAAAGGAAGTTCTCGTGCTATGGGGCATTCACCATCCATCTACCAGTACTGACCAGCAAAGTCTTTACCAACATGCAGATGCATATGTTTTTGTGGGATCATCAAAATACAGCAAGACATTCAAGCCAGAAATAGCTACAAGACCCAAAGTGAGAGATCAAGCAGGGAGAATGGACTATTACTGGACACTAGTTGAACCCGGAGACACGATAACATTCGAAGCAACTGGAAATCTAGTGGTACCAAGATATGCCTTTGCAATGAAAAGAGGTTCTGGATCTGGTATTATCATATCAGATACATCAATTCACGATTGTAATACAACTTGCCAAACACCCAAGGGTGCTATAAACACCAGCCTTCCATTTCAGAATATACATCCAGTCACAATTGGAGAGTGTCCAAAATATGTCAAAAGCACAAAATTGAGAATGGCTACAGGATTAAGGAATAACCCGTCCATCCAATCTAGAGGCCTCTTTGGAGCCATTGCTGGCTTTATTGAGGGAGGATGGACAGGAATGGTAGATGGATGGTATGGTTATCATCATCAGAATGAGCAAGGATCAGGATATGCAGCTGACCGAAAAAGCACACAGAATGCCATTGATGGGATCACTAACAAGGTAAATTCTGTCATTGAAAAGATGAACACACAATTCACAGCAGTTGGCAAAGAATTCAACCACTTGGAAATAAGAATGGAGAATTTAAACAAAAAGGTTGATGACGGCTTTCTGGATGTTTGGACTTACAATGCCGAACTGTTGGTTTTGTTAGAAAATGAAAGAACTTTGGATTATCACGATTCAAATGTGAAGAACCTATATGAAAAAGTAAGGAGCCAGCTTAAAAACAATGCCAAGGAAATCGGAAATGGCTGCTTCGAATTTTACCACAAATGTGACGACATATGCATGGAGAGCGTCAAAAATGGGACTTATGATTATCCAAAATACTCAGAAGAAGCAAAACTGAACAGAGAGGAGATAGATGGAGTAAAGTTGGAATCAACAAGGATTTACCAGATTTTGGCGATATATTCAACTGCCGCCAGTTCATTGGTACTGTTGGTCTCCCTGGGGGCAATCAGTTTCTGGATGTGCTCTAATGGGTCTTTGCAATGCAGAATATGCATT---
>2012_KU976526_2012_S_H1N1_Mexico(2)
ATGAAAGTAAAACTGCTAGTCCTGTTATGTACATTTACAGCTACATATGCAGACACAATATGTATAGGCTACCATGCCAACAACTCAACCGACACTGTTGACACAGTACTTGAGAAGAATGTGACAGTGACACACTCTGTCAATCTACTTGAGAACAATCACAATGGAAAACTATGTCTACTAAAAGGAATAGCCCCACTACAATTGGGAAACTGCAGCGTTGCCGGATGGATCTTAGGAAACCCAAAATGCGAATTACTGATTCCCAAGAAATCATGGTCCTACATTGTAGAAACATCAAATCCTGAGAATGGAGCATGTTACCCAGGGTATTTCACCGACTATGAGGAACTAAAAGAGCAATTGAGCTCAGTATCTTCATTTGAGAGATTCGAAATATTCCCCAAAGAAAGCTCATGGCCCAACCACACTGTAAGC---GGAGTATCAGCATCATGCTCCCATAATGGGAAAAGCAGTTTTTACAGAAATTTACTATGGCTGACGGGGAAGAATGGTTTATACCCAAACCTGAGCAAATCCTATGCAAACAACAAAGAGAAAGAAATCCTTGTACTGTGGGGTGTCCATCACCCGTCTAAAATAGGGGACCAAAGGGCCCTCTATAATACAGAAAATGCTTATATATCGGTAGTGTCTTCACATTATAGCAGAAGATTCACACCTGAAATAGCCAAACGACCCAAAGTAAGAGATCAGGAAGGAAGAATCAACTACTATTGGACTCTGCTGGAACCCGGGGATACAATAATATTTGAAGCAAATGGAAATCTAATAGCGCCATGGTATGCTTTCGCACTGAGTAGAGACTTTGAGTCAGGAATCATCACTTCAAATGCACCAATGGATGAATGTGATGCAAAGTGCCAAACACCTCAGGGGGCTATAAACAGCAGTCTTCCCTTTCAGAATGTACACCCAGTCACAATAGGAGAGTGTCCAAAGTATGTCAGGAGTACTAAATTAAGGATGGTTACAGGACTAAGGAACATCCCATCCATTCAATCCAGAGGTTTGTTTGGGGCCATTGCCGGCTTCATTGAAGGGGGGTGGACTGGAATGGTAGATGGGTGGTATGGTTATCATCATCAAAACGAGCAAGGGTCTGGCTATGCTGCAGATCAAAAAAGCACACAAATTGCCATTAATGGGATTACAAACAAGGTGAATTCTGTAATTGAGAAAATGAACACTCAATTCATAGCTGTTGGCAAAGAATTCAACAAATTGGAAAAAAGAATGGAAAACTTAAATAAAAAAGTTGATGATGGGTTTATAGACATTTGGACATATAATGCAGAATTGTTGGTTCTACTGGAAAATGAAAGGACTTTGGATTTTCATGACTCCAATGTGAAGAGTCTGTATGAGAAAGTAAAAAACCAATTAAAGAATAATGCCAAAGAAATAGGAAACGGATGTTTTGAATTCTACCACAAGTGTAACAATGAATGCATGGAGAGTGTGAAAAATGGAACTTATGACTACCCAAAATATTCCGAGGAATCAAAACTGAACAGGGAGAAAATTGATGGAGTGAAACTGGAATCAGTGGGAGTCTATCAGATTCTGGCGATTTACTCAACTGTCGCCAGTTCCCTGGTTCTTTTGGTCTCCCTGGGGGCAATCAGCTTCTGGATGTGTTCCAATGGGTCTTTGCAATGTAGAATATGCATC---
>2012_KU976601_2012_S_H1N2_Mexico
ATGAAAGTAAAGCTATTGGTTCTGTTATGTACATTTACAGCTACATATGCAGACACAATATGTATAGGATACCATGCCAACAACTCAACCGACACTGTTGACACAGTACTTGAGAAGAATGTGACAGTGACACACTCTGTCAACCTACTTGAGGACAGTCACAATGGAAAACTATGTCTACTAAAAGGAATAGCCCCACTACAATTGGGTAATTGCAGCGTTGCCGGATGGATCTTGGGAAACCCAGAATGCGAATTACTAATCCCCAAGGAATCATGGTCCTACATTGTGGAAACACCAAATCCTGAGAAGGGAACATGTTACCCAGGGTATTTTGCTGACTATGAGGAACTGAAGGAGCAATTGAGTTCAGTATCTTCATTTGAGAGATTCGAAATATTCCCCAAAGAAAGCTCATGGCCCAACCACACCGTAACC---GGAGTATCAGCTTCATGCTCACATAATGGAGAAAGCAGTTTTTACAGAAATTTGCTATGGCTGACGAAAAAAAACGGTTTGTACCCAAAAATAAGCAAGTCCTATGCAAACAACAAAGAGAAAAAAGTCCTTGTACTATGGGGTGTTCATCACCCGCCTACCATAGAGAACCAAAGGGTTCTCTATCATACAGAAAATGCTTACGTCTCTGTAATGTCTTCACATTATAGCAGAAGATTCACCCCAGAAATAGCCAAAAGACCCAAAGTAAGAGATCAGGAAGGAAGAATCAACTACTACTGGACTCTGCTGGACCCCGGGGATACAATAATATTTGAGGCAAACGGAAATCTAATTACACCATGGTATGCTTTCGCACTGAGTAGAGGCTTTGGATCAGGAATCATCACTTCAAATGCACCAATGGGTGAATGTGATGCGAAATGCCAAACACCTCTGGGAGCCATAAACAGCAGTCTTCCTTTCCAGAATGTACACCCAGTCACAATAGGAGAGTGTCCGAAATATGTAAGGAGTACAAAATTAAGGATGGTTACAGGACTAAGGAACATCCCATCCATTCAATCCAGAGGTTTGTTTGGAGCCATTGCCGGTTTCATTGAAGGGGGGTGGACTGGAATGATCGATGGATGGTATGGTTATCATCATCAGAATGATCAAGGATCGGGCTATGCCGCAGATCAAAAGAGCACACAAAGTGCCATTAATGGGATTACAAACAAAGTGAATTCTGTAATTGAAAAAATGAACACTCAATTCACAGCTGTGGGCAAAGAATTCAACAAATTAGAAAGAAGGATGGAAAACTTAAATAAAAAAGTTGATGATGGGTTTCTAGACATTTGGACATATAATGCAGAATTGTTGGTTCTACTTGAGAATGAAAGGACTTTGGATTTCCATGACTCCAATGTGAAGAATCTGTATGAGAAGGTAAAAAGCCAATTAAGAAATAATGCCAAAGAAATAGGAAACGGGTGTTTTGAATTTTATCACAAGTGTAACAATGAATGTATGGAGAGTGTGAAAGATGGAACTTATGACTATCCAAAATATTCCGAAGAATCAAAGCTAAACAGGGAGAAAATTGATGGAGTGAAACTGGAATCAATGGGAGTCTATCAGATTTTGGCGATCTACTCAACTGTCGCCAGTTCTCTGGTTCTTCTGGTCTCCCTGGGGGCAATCAGCTTCTGGATGTGTTCCAATGGGTCTTTGCAGTGTAGAATATGCATC---
>2012_KU976586_2012_S_H1N2_Mexico(2)
ATGAAGGCAATACTAGCAGTTCTGCTATGTACATTTACAACCGCAAACGCTGACACATTATGCATAGGTTATCATGCGAACAATTCAACTGACACTGTAGACACAATACTAGAAAAGAACGTAACAGTAACACACTCTGTTAACCTTCTAGAGGACAGGCATAACGGGAAACTATGCAAACTAAGAGGAGTAGCCCCATTGCATTTGGGTAAATGTAACATTGCTGGCTGGATCCTGGGAAATCCAGAATGTGAATCACTCTCCACAGCAAGCTCATGGTCCTACATTGTGGAAACATCTAGTTCAGACAACGGAACATGTTACCCAGGAGACTTCATCAATTATGAAGAGCTAAGAGAGCAATTGAGCTCAGTGTCATCATTTGAAAGATTTGAAATATTCCCCAAGACAAGTTCATGGCCCAATCATGACTCAAACAATGGTGTAACGGCAGCATGTCCTCATGCTGGAACAAGAAGCTTCTACAAAAATTTAATATGGCTGGTTAAAAAAGGAAATTCATACCCAAAAATCAGCAAATCCTATATTAACGACAAGGGGAAAGAAGTCCTCGTGCTATGGGGCATTCACCATCCACATACCATTGCTAGCCAACAAGCTCTCTATCAGAATGCAGATGCATATGTTTTTGTGGGATCATCAAGATACAGCAAGAAGTTCAAGCCAGAAATAGCAGCAAGACCCAAAGTGAGGGATCAAGAAGGGAGAATGAACTATTACTGGACACTAGTAGATCCGGGAGACAAAATAACATTCGAAGCAACTGGAAATCTAGTGGTACCGAGATATGCATTCGCAATGGAAAGAAATGTTGGGTCTGGTATTATCATTTCAGATGCACCAGTCCACGATTGCAATACAACTTGCCAGACACCCAAGGGTGCTATAAACACCAGCCTCCCATTTCAGAATATACATCCAATCACAATTGGAGAATGTCCAAAATATGTAAAAAGCACAAAATTGAGACTAGCCACAGGATTGAGGAATGTCCAGTCTATTCAATCTAGAGGCCTATTTGGGGCTATTGCCGGTTTCATTGAGGGGGGATGGACAGGAATGGTAGATGGATGGTACGGTTATCACCATCAGAATGAGCAGGGATCAGGATATGCAGCCGACCTGAAGAGCACACAGAATGCCATTGATGAGATCACCAACAAAGTAAATTCTGTTATTGAAAAGATGAATACACAATTCACAGCAGTAGGTAAAGAGTTCAACCACCTGGAAAAAAGAATAGAGAATTTAAATAAAAAAGTTGATGATGGTTTCCTGGACATTTGGACTTACAATGCCGAACTATTGGTTCTGTTGGAAAATGAAAGAACTTTGGATTACCACGATTCAAATGTGAAGAATTTATATGAAAAGGTAAAAAGCCAGCTAAAAAACAATGCCCAGGAAATTGGAAACGGATGCTTTGAATTTTACCACAAATGCGATAACACGTGCATGGAAAGTGTCAAAAATGGGACTTATGACTACCCAAAGTACTCAGAGGAAGCAAAATTAAACAGAGAGGAAATAGAAGGGGTAAAGCTGGAATCAACAAGGATTTACCAGATTTTGGCGATCTATTCAACTATCGCCAGTTCATTAGTACTGGTAGTCTCCCTGGGGGCAATCAGTTTCTGGATGTGCTCTAATGGATCTCTACAGTGTAGAATATGTATT---
>2012_KU976609_2012_S_H1N2_Mexico(3)
ATGAAAATAAAACTACTAGTCCTGTTATGTACATTTACAGCTACATATGCGGACACAATATGTATAGGCTACCATGCCAACAACTCAACCGACACCGTTGACACAGTACTTGAGAAGAATGTGACAGTGACACACTCTGTCAATCTACTTGAGGACAGTCACAATGGAAAACTATGTTTACTAAAAGGAATAGCCCCACTACAACTGGGGAACTGCAGCGTTGCCGGATGGATCTTAGGAAACCCAAAATGCGAATTACTGATTTCCAAGGAATCATGGTCCTACATTGTAGAAACACCAAATCCTGAGAACGGAGCATGTTACCCAGGGTATTTTACCGACTATGAGGAACTAAAAGAGCAATTGAGCTCAGTATCTTCATTTGAAAGATTCGAAATATTCCCCAAAGAAAGCTCATGGCCCAACCACACTGTAAGC---GGAGTATCAGCATCATGCTCCCATAATGGGAAAAGCAGTTTTTACAGAAATTTACTATGGCTGACGGAGAAGAATGGTTTATACCCAAACCTGAGCAAATCCTATGCAAACAACAAAGGGAAAGAAATTCTTGTACTGTGGGGTGTTCATCACCCGTCTAACATGGGGAACCAAAGGACCCTCTATCATACAGAAAATGCTTATATATCGGTAGTGTCTTCACACTATAGCAGAAGATTCACCCCTGAAATAGCCAAAAGACCCAAAGTAAGAGATCAGGAAGGAAGAATCAACTACTATTGGACTCTGCTGGAACCCGGGGATACAATAATATTTGAAGCAAATGGAAATCTAATAGCGCCATGGTATGCTTTCTCACTGAATAGAGGCTTTGAATCAGGAATCATCACCTCAAATGCACCAATGGATGAATGTGATGCGAAGTGTCAAACACCTCAGGGAGCTATAAACAGCAGTCTTCCCTTTCAGAATGTACACCCAGTCACAATAGGAGAATGTCCAAAGTATGTCAGGAGTGCAAAACTAAGGATGGTCACAGGACTAAGGAACATCCCATCCATTCAATCCAGAGGTTTGTTTGGAGCAATTGCCGGCTTCATTGAAGGGGGGTGGACTGGAATGGTAAATGGGTGGTATGGTTATCATCATCAAAATGAGCAAGGGTCTGGCTACGCTGCGGATCAAAAAAGCACACAAATTGCCATTAACGGGATTACAAACAAGGTAAATTCTGTAATTGAGAAAATGAACACTCAATTCACAGCTGTTGGCAAAGAATTCAACAAATTGGAAAAAAGGATGGAAAACTTGAATAAAAAAGTTGATGATGGATTTATAGACATTTGGACATATAATGCAGAATTGTTGGTTCTACTGGAAAATGAAAGAACTTTGGATTTCCATGACTCCAATGTAAAGAACCTGTATGAGAAAGTAAAAAACCAATTAAAGAATAATGCCAAGGAAATAGGAAACGGGTGTTTTGAATTCTACCACAAGTGTAACAATGAATGCATGGAGAGTGTGAAAAATGGAACTTATGACTACCCAAAATATTCCGAGGAATCAAAATTGAACAGGGAGAAAATTGATGGAGTGAAATTGGAATCAGTGGGAGTCTATCAGATTCTGGCGATTTACTCAACTGTCGCCAGTTCCCTGGTTCTTTTGGTCTCCCTGGGGGCAATCAGCTTATGGATGTGTTCCAATGGGTCTTTGCAATGTAGAATATGCATC---
>2012_KU976649_2012_S_H1N1_Mexico(3)
ATGAAAGTAAAACTGCTAGTCCTGTTATGTACAATTACAGCTACATATGCAGACACAATATGTATAGGCTACCATGCCAACAACTCAACCGACACTGTTGACACAGTACTTGAGAAGAATGTGACAGTGACACACTCTGTCAATCTACTTGAGAACAGTCACAATGGAAAACTATGTCTACTAAAAGGAATAGCCCCACTACAATTGGGAAACTGCAGCGTTGCCGGATGGATCTTAGGAAACCCAAAATGCGAGTTACTGATTCCCAAGAAATCATGGTCCTACATTGTAGAAACATCAAATCCTGAGAATGGAGCATGTTACCCAGGGTATTTCACCGACTATGAGGAACTAAAAGAGCAATTGAGCTCAGTGTCTTCATTTGAGAGATTCGAAATATTCCCCAAAGAAAGCTCATGGCCCAACCACACTGTAAGC---GGAGTATCAGCATCATGCTCCCATAATGGGAAAAGCAGTTTTTACAGAAACTTACTATGGCTGACGGGGAAGAATGGTTTATACCCAAACCTGAGCAAATCCTATGCAAACAACAAAGAGAAAGAAATCCTTGTACTGTGGGGTGTCCATCACCCGTCTAACATAGGGAACCAAAGGGCCCTCTATCATACAGAAAATGCTTATATATCGGTAGTGTCTTCACATTATAGCAGAAGATTCACACCTGAAATAGCCAAACGACCCAAAGTAAGAGATCAGGAAGGAAGAATCAACTACTATTGGACTCTGCTGGAACCCGGGGATACAATAATATTTGAAGCAAATGGAAATCTAATAGCGCCATGGTATGCTTTTGCACTGAGTAGAGACTTTGAGTCAGGAATCATCACTTCAAATGCACCAATGGATGAATGTGATGCAAAGTGCCAAACACCTCAGGGGGCTATAAACAGCAGTCTTCCCTTTCAGAATGTACACCCAGTCACAATAGGAGAATGTCCAAAGTATGTCAGGAGTACTAAATTAAGGATGGTTACAGGACTAAGGAACATCCCATCCATTCAATCCAGAGGTTTGTTTGGGGCCATTGCCGGCTTCATTGAAGGGGGGTGGACTGGAATGGTAGATGGGTGGTATGGTTATCATCATCAAAACGAGCAAGGGTCTGGCTATGCTGCAGATCAAAAAAGCACACAAATTGCCATTAACGGGATTACAAACAAGGTGAATTCTGTAATTGAGAAAATGAACACTCAATTCATAGCTGTTGGCAAAGAATTCAACAAATTGGAAAAAAGAATGGAAAACTTAAATAAAAAAGTTGATGATGGGTTTATAGACATTTGGACATATAATGCAGAATTGTTGATTCTACTGGAAAATGAAAGGACTTTGGATTTTCATGACTCCAATGTGAAGAGTCTGTATGAGAAAGTAAAAAACCAATTAAAGAATAATGCCAAAGAAATAGGAAACGGATGTTTTGAATTCTACCACAAGTGTAACAATGAATGCATGGAGAGTGTGAAAAATGGAACTTATGACTACCCAAAATATTCCGAGGAATCAAAACTGAACAGGGAGAAAATTGATGGAGTGAAACTGGAATCAGTGGGAGTCTACCAGATTCTGGCGATTTACTCAACTGTCGCCAGTTCCCTGGTTCTTTTGGTCTCCCTGGGGGCAATCAGCTTCTGGATGTGTTCCAATGGGTCTTTGCAATGTAGAATATGCATC---
>2012_KU976868_2012_S_H1N1_Mexico(4)
ATGAAGGCAATGTTAGTCGTCTTGCTATACACATTCACAACCGCAAATGCAGACACATTATGTATAGGTTACCATGCAAATAATTCAACTGACACTGTTGACACAGTGCTAGAAAGGAATGTGACAGTAACACACTCTGTCAACCTTCTAGAAGACAGACACAATGGGAAACTATGTAAACTAAAAGGAGTAGCCCCATTGCACTTGGGTAAATGCAACATTGCTGGGTGGCTCCTGGGAAATCCGGAGTGTGAGTCCCTACTCACAACAAGCTCATGGTCTTACATTGTGGAAACATCTAATTCAGACAACGGAACATGTTACCCAGGAGAATTTATCAATTATGAAGAGCTAAGAGAGCAAGTGAGCTCAGTGTCATCATTTGAAAGATTTGAGATATTCCCCAAGGCAAGTTCATGGCCTAGTCATGAAACGGACAGAGGTGTGACAGCAGCATGTTCCCATGCTGGAGCAAACAGCTTCTACAGAAATTTAATATGGCTGGTAAAAAAGGGAAATTCATACCCAAAGCTCAGAAAATCGTACATTAACAATAAAGGAAAGGAAGTTCTCGTGCTATGGGGCATTCACCATCCATCTACCAGTACTGACCAGCAAAGTCTTTACCAACATGCAGATGCATATGTTTTTGTGGGGTCATCAAAATACAGCAAGACATTCAAGCCAGAAATAGCTACAAGACCCAAAGTGAGAGATCAAGCAGGGAGAATGGACTATTACTGGACACTGGTTGAACCCGGAGACACGATAACATTCGAAGCAACTGGAAATCTAGTGGTACCAAGATATGCCTTTGCAATGAAAAGAGGTTCTGGATCTGGTATTATCATATCAGATACATCAATTCACGATTGTAATACAACTTGCCAAACACCCAAGGGTGCTATAAACACCAGCCTTCCATTTCAGAATATACATCCAGTCACAATTGGAGAGTGTCCAAAATATGTCAAAAGCACAAAACTGAGAATGGTTACAGGATTAAGGAATATCCCGTCCATCCAATCTAGAGGCCTCTTTGGAGCCATTGCTGGCTTTATTGAGGGAGGATGGACAGGAATGGTAGATGGATGGTATGGTTATCATCATCAGAATGAGCAAGGATCAGGATATGCAGCTGACCGAAAAAGCACACAGAATGCCATTGATGGGATCACTAACAAGGTAAATTCTGTCATTGAAAAGATGAACACACAATTCACAGCAGTTGGCAAAGAATTCAACCACTTGGAAATAAGAATGGAGAATTTAAACAAAAAGGTTGATGACGGCTTTCTGGATGTTTGGACTTACAATGCCGAACTGTTGGTTTTGTTAGAAAATGAAAGAACTTTGGATTATCACGATTCAAATGTGAAGAACCTATATGAAAAGGTAAGGAACCAGCTTAAAAACAATGCCAAGGAAATCGGAAATGGCTGCTTCGAATTTTACCACAAATGTGACGACATATGCATGGAGAGCGTCAAAAATGGGACTTATGATTATCCAAAATACTCAGAAGAAGCAAAACTGAACAGAGAGGAGATAGATGGAGTAAAGTTGGAATCAACAAGGATTTACCAGATTTTGGCGATATATTCAACTGCCGCCAGTTCATTGGTACTATTAGTCTCCCTGGGGGCAATCAGTTTCTGGATGTGCTCTAATGGGTCTTTGCAATGCAGAATATGCATT---
>2012_KU976655_2012_S_H1N1_Mexico(5)
ATGAAGGCAATGTTAGTCGTCTTGCTATACACATTCACAACCGCAAATGCAGACACATTATGTATAGGTTACCATGCAAATAATTCAACTGACACTGTTGACACAGTACTAGAAAGGAATGTAACAGTAACACACTCTGTCAACCTTCTAGAAGACAGACACAATGGGAAACTATGTAAACTAAAAGGGGTAGCCCCATTGCACTTGGGTAAATGTAACATTGCTGGGTGGCTCCTGGGAAATCCGGAGTGTGAGTCGCTACTCACAACAAGCTCATGGTCTTACATTGTGGAAACATCTAATTCGGACAACGGAACATGTTACCCAGGAGAATTCATCAATTATGAAGAGCTAAGAGAGCAAGTGAGCTCAGTGTCATCATTTGAAAGATTTGAGATATTCCCCAAGGCAAGTTCATGGCCTAGTCATGAAACGGACAGAGGTGTGACAGCAGCATGTCCCCATGATGGAGCAAGCAGCTTCTACAGAAATTTAATATGGCTGGTAAAAAAGGGAAATTCATACCCAAAGCTCAGAAAATCATACATTAACAATAAAGGAAAGGAAGTTCTCGTGCTATGGGGCATTCACCATCCATCTACCAGTACTGACCAGCAAAGTCTTTACCAACATGCAGATGCATATGTTTTTGTGGGGTCATCAAAATACAGCAAGACATTCAAGCCAGAAATAGCTACAAGACCCAAAGTGAGAGATCAAGCAGGGAGAATGGACTATTACTGGACACTAGTTGAACCCGGAGACACAATAACATTCGAAGCAACTGGAAATCTAGTGGCACCAAGATATGCCTTTGCAATGAAAAGAGGTTCTGGATCTGGTATTATCATATCAGATACACCAATTCACGATTGTAATACAACTTGCCAAACACCCAAGGGTGCTATAAACACCAGCCTTCCATTTCAGAATATACATCCAGTCACAATTGGGGAGTGTCCCAAATATGTCAAAAGCACAAAATTGAGAATGGCTACAGGATTAAGGAATATCCCGTCCATCCAATCTAGAGGCCTTTTTGGAGCCATTGCTGGCTTTATTGAGGGAGGATGGACAGGAATGGTAGATGGATGGTATGGTTATCACCATCAGAATGAGCAAGGATCAGGGTATGCAGCTGACCGAAAAAGCACACAGAATGCCATTGACGGGATCACTAACAAGGTAAATTCTGTCATTGAAAAGATGAACACACAATTCACAGCAGTTGGCAAAGAATTCAACCACCTGGAAATAAGAATGGAGAATTTAAACAAAAAGGTTGATGACGGTTTTCTGGATGTTTGGACTTACAATGCCGAACTGTTGGTTTTGTTAGAAAATGAAAGAACTTTGGATTATCACGATTCAAATGTGAAGAATCTATATGAAAAAGTAAGGAGCCAGCTTAAAAACAATGCCAAGGAAATCGGAAATGGCTGCTTTGAATTTTACCACAAATGTGATAACATATGCATGGAGAGCGTCAAAAATGGGACTTATGATTATCCAAAATACTCAGAAGAAGCAAAACTGAACAGAAAGGAGATAGATGGAGTAAAGTTGGAATCAACAAGGATTTACCAGGTTTTGGCGATATATTCAACTGCCGCCAGTTCATTGGTACTGTTAGTCTCCCTGGGGGCAATCAGTTTCTGGATGTGCTCTAATGGGTCTTTGCAGTGCAGAATATGCATT---
>2012_KU976701_2012_S_H1N1_Mexico(6)
ATGAAGGCAATACTAGCAGTTCTGCTATGTACATTTACAACCGCAAACGCTGACACATTATGTATAGGTTATCATGCGAACAATTCAACTGACACTGTAGACACAATACTAGAAAAGAACGTAACAGTAACACACTCTGTTAACCTTCTAGAGGACAGGCATAACGGGAAACTATGCAAACTAAGAGGAGTAGCCCCATTGCATTTGGGTAAATGTAACATTGCTGGCTGGATCCTGGGAAATCCAGAATGTGAATCACTCTCCACAGCAAGCTCATGGTCCTACATTGTGGAAACATCTAGTTCAGACAACGGAACATGTTACCCAGGAGACTTCATCAATTATGAAGAGCTAAGAGAGCAATTGAGCTCAGTGTCATCATTTGAAAGATTTGAAATATTCCCCAAGACAAGTTCATGGCCCAATCATGACTCAAACAATGGTGTAACGGCAGCATGTCCTCATGCTGGAACAAGAAGCTTCTACAAAAATTTAATATGGCTGGTTAAAAAAGGAAATTCATACCCAAAAATCAGCAAATCCTATATTAACGACAAGGGGAAAGAAGTCCTCGTGCTATGGGGCATTCACCATCCACATACCATTGCTAGCCAACAAGCTCTCTATCAGAATGCAGATGCATATGTTTTTGTGGGATCATCAATATACAGCAAGAAGTTCAAGCCAGAAATAGCAGCAAGACCCAAAGTGAGGGATCAAGAAGGGAGAATGAACTATTACTGGACACTAGTAGATCCGGGAGACAAAATAACATTCGAAGCAACTGGAAATCTAGTGGTACCGAGATATGCATTCGCAATGGAAAGAAATGCTGGGTCTGGTATTATCATTTCAGATACACCAGTCCACGATTGCAATACAACTTGTCAGACACCCAAGGGTGCTATAAACACCAGCCTCCCATTTCAGAATATACATCCAATCACAATTGGAGAATGTCCAAAATATGTAAAAAGCACAAAATTGAGACTGGCCACAGGATTGAGGAATGTCCAGTCTATTCAATCTAGAGGCCTATTTGGGGCTATTGCCGGTTTCATTGAGGGGGGATGGACAGGAATGGTAGATGGATGGTACGGTTATCACCATCAGAATGAGCAGGGATCAGGATATGCAGCCGACCTGAAGAGCACACAGAATGCCATTGATGAGATCACCAACAAAGTAAATTCTGTTATTGAAAAGATGAATACACAATTCACAGCAGTAGGTAAAGAGTTCAACCACCTGGAAAAAAGAATAGAGAATTTAAATAAAAAAGTTGATGATGGTTTCCTGGACATTTGGACTTACAATGCCGAACTGTTGGTTCTGTTGGAAAATGAAAGAAATTTGGATTACCACGATTCAAATGTGAAGAATTTATATGAAAAGGTAAAAAGCCAGCTAAAAAACAATGCCCAGGAAATTGGAAACGGATGCTTTGAATTTTACCACAAATGCGATAACACGTGCATGGAAAGTGTCAAAAATGGGACTTATGACTACCCAAAGTACTCAGAGGAAGCAAAATTAAACAGAGAGGAAATAGAAGGGGTAAAGCTGGAATCAACAAGGATTTACCAGATTTTGGCGATCTATTCAACTGTCGCCAGTTCATTAGTACTGGTAGTCTCCCTGGGGGCAATCAGTTTCTGGATGTGCTCTAATGGATCTCTACAGTGTAGAATATGTATT---
>2012_KU976628_2012_S_H1N1_Mexico(7)
ATGAAGGCAATGTTAGTCGTCTTGCTATACACATTCACAACCGCAAATGCAGACACATTATGTATAGGTTACCATGCAAATAATTCAACTGACACTGTTGACACAGTACTAGAAAGGAATGTAACAGTAACACACTCTGTCAACCTTCTAGAAGACAGACACAATGGGAAACTATGCAAACTAAAAGGAGTAGCCCCATTGCACTTGGGTAAATGCAACATTGCTGGGTGGCTCCTGGGAAATCCGGAGTGTGAGTCCCTACTCACAACAAGCTCATGGTCTTACATTGTGGAAACATCTAATTCAGACAACGGAACATGTTACCCAGGAGAATTTATCAATTATGAAGAGCTAAGAGAGCAAGTGAGCTCAGTGTCATCATTTGAAAGATTTGAGATATTCCCCAAGGCAAGTTCATGGCCTAGTCATGAAACGGACAGAGGTGTGACAGCAGCATGTTCCCATGCTGGAGCAAACAGCTTCTACAGAAATTTAATATGGCTGGTAAAAAAGGGGGATTCATACCCAAAGCTCAGAAAATCGTACATTAACAATAAAGGAAAGGAAGTTCTCGTGCTATGGGGCATTCACCATCCATCTACCAGTACTGACCAGCAAAGTCTTTACCAACATGCAGATGCATATGTTTTTGTGGGGTCATCAAAATACAGCAAGACATTCAAGCCAGAAATAGCTACAAGACCCAAAGTGAGAGATCAAGCAGGGAGAATGGACTATTACTGGACACTGGTTGAACCCGGAGACACGATAACATTCGAAGCAACTGGAAATCTAGTGGTACCAAGATATGCCTTTGCAATGAAAAGAGGTTCTGGATCTGGTATTATCATATCAGATACATCAATTCACGATTGTAATACAACTTGCCAAACACCCAAGGGTGCTATAAACACCAGCCTTCCATTTCAGAATATACATCCAGTCACAATTGGAGAGTGTCCAAAATATGTCAAAAGCACAAAATTGAGAATGGCTACAGGATTAAGGAATATCCCGTCCATCCAATCTAGAGGCCTCTTTGGAGCCATTGCTGGCTTTATTGAGGGAGGATGGACAGGAATGGTAGATGGATGGTATGGTTATCATCATCAGAATGAGCAAGGATCAGGATATGCAGCTGACCGAAAAAGCACACAGAATGCCATTGATGGGATCACTAACAAGGTAAATTCTGTCATTGAAAAGATGAACACACAATTCACAGCAGTTGGCAAAGAATTCAACCACTTGGAAATAAGAATGGAGAATTTAAACAAAAAGGTTGATGACGGCTTTCTGGATGTTTGGACTTACAATGCCGAACTGTTGGTTTTGTTAGAAAATGAAAGAACTTTGGATTATCACGATTCAAATGTGAAGAACCTATATGAAAAAGTAAGGAGCCAGCTTAAAAACAATGCCAAGGAAATCGGAAATGGCTGCTTCGAATTTTACCACAAATGTGACGACATATGCATGGAGAGCGTCAAAAATGGGACTTATGATTATCCAAAATACTCAGAAGAAGCAAAACTGAACAGAGAGGAGATAGATGGAGTAAAGTTGGAATCAACAAGGATTTACCAGATTTTGGCGATATATTCAACTGCCGCCAGTTCATTGGTACTGTTAGTCTCCCTGGGGGCAATCAGTTTCTGGATGTGCTCTAATGGGTCTTTGCAATGCAGAATATGCATT---
>2012_KU976948_2012_S_H1N1_Mexico(8)
ATGAAGGCAATACTAGCAGTTCTGCTATGTACATTTACAACCGCAAACGCTGACACATTATGCATAGGTTATCATGCGAACAATTCAACTGACACTGTAGACACAATACTAGAAAAGAACGTAACAGTAACACACTCTGTTAACCTTCTAGAGGACAGGCATAACGGGAAACTATGCAAACTAAGAGGAGTAGCCCCATTGCATTTGGGTAAATGTAACATTGCTGGCTGGATCCTGGGAAATCCAGAATGTGAATCACTCTCCACAGCAAGCTCATGGTCCTACATTGTGGAAACATCTAGTTCAGACAACGGAACATGTTACCCAGGAGACTTCATCAATTATGAAGAGCTAAGAGAGCAATTGAGCTCAGTGTCATCATTTGAAAGATTTGAAATATTCCCCAAGACAAGTTCATGGCCCAATCATGACTCAAACAATGGTGTAACGGCAGCATGTCCTCATGCTGGAACAAGAAGCTTCTACAAAAATTTAATATGGCTGGTTAAAAAAGGAAATTCATACCCAAAAATCAGCAAATCCTATATTAACGACAAGGGGAAAGAAGTCCTCGTGCTATGGGGCATTCACCATCCACATACCATTGCTAGCCAACAAGCTCTCTATCAGAATGCAGATGCATATGTTTTTGTGGGATCATCAAGATACAGCAAGAAGTTCAAGCCAGAAATAGCAGCAAGACCCAAAGTGAGGGATCAAGAAGGGAGAATGAACTATTACTGGACACTAGTAGATCCGGGAGACAAAATAACATTCGAAGCAACTGGAAATCTAGTGGTACCGAGATATGCATTCGCAATGGAAAGAAATGTTGGGTCTGGTATTATCATTTCAGATGCACCAGTCCACGATTGCAATACAACTTGCCAGACACCCAAGGGTGCTATAAACACCAGCCTCCCATTTCAGAATATACATCCAATCACAATTGGAGAATGTCCAAAATATGTAAAAAGCACAAAATTGAGACTAGCCACAGGATTGAGGAATGTCCAGTCTATTCAATCTAGAGGCCTATTTGGGGCTATTGCCGGTTTCATTGAGGGGGGATGGACAGGAATGGTAGATGGATGGTACGGTTATCACCATCAGAATGAGCAGGGATCAGGATATGCAGCCGACCTGAAGAGCACACAGAATGCCATTGATGAGATCACCAACAAAGTAAATTCTGTTATTGAAAAGATGAATACACAATTCACAGCAGTAGGTAAAGAGTTCAACCACCTGGAAAAAAGAATAGAGAATTTAAATAAAAAAGTTGATGATGGTTTCCTGGACATTTGGACTTACAATGCCGAACTATTGGTTCTGTTGGAAAATGAAAGAACTTTGGATTACCACGATTCAAATGTGAAGAATTTATATGAAAAGGTAAAAAGCCAGCTAAAAAACAATGCCCAGGAAATTGGAAACGGATGCTTTGAATTTTACCACAAATGCGATAACACGTGCATGGAAAGTGTCAAAAATGGGACTTATGACTACCCAAAGTACTCAGAGGAAGCAAAATTAAACAGAGAGGAAATAGAAGGGGTAAAGCTGGAATCAACAAGGATTTACCAGATTTTGGCGATCTATTCAACTATCGCCAGTTCATTAGTACTGGTAGTCTCCCTGGGGGCAATCAGTTTCTGGATGTGCTCTAATGGATCTCTACAGTGTAGAATATGTATT---
>2012_KU976536_2012_S_H1N1_Mexico(9)
ATGAAGGCAATAATAGTAGTTCTGCTATATACATTTGCAACCGCAAATGCAGACACATTATGTATAGGTTATCATGCGAACAATTCAACAGACACTGTAGACACAGTATTAGAAAAGAATGTAACAGTAACACACTCTGTTAACCTTCTAGAAGACAAGCATAACGGGAAACTATGCAAACTAAGAGGGGTAGCCCCATTGCATTTGGGTAAATGCAACATTGCTGGCTGGATCCTGGGAAATCCAGAATGTGAATCACTCTCCACAGCAAGCTCATGGTCCTACATTGTAGAAACATCTATTTCAGACAATGGAACGTGTTACCCAGGAGATTTCATCGATTATGAGGAGCTAAGAGAGCAATTGAGCTCAGTGTCATCATTTGAAAGGTTTGAGATATTCCCCAAGACAAGTTCATGGCCTAATCATGACCCGAACAAAGGTGTAACGGCAGCATGTCCTCATGCTGGAGCAAGAAGCTTCTACAAAAATTTAATATGGCTAGTTAAAAAAGGAAATTCATACCCAAAGCTCAGCAAATCCTACATTAATGATAAAGGGAAAGAAGTCCTCGTGCTATGGGGCATTCACCATCCATCTACTAGTGCTGACCAACAAAGTCTCTATCAGAATGCAGATGCATATGTTTTTGTGGGGACATCAAGATACAGCAAGAAGTTCAAGCCGGAAATAGCAGTAAGACCCAAAGTGAGGGGTCAAGAAGGGAGAATGAACTATTACTGGACACTAGTAGAGCCGGGAGACAAAATAACATTCGAAGCAACTGGAAATCTAGTGGTGCCGAGATATGCATTCGCAATGGAAAGAAATGCTGGATCTGGTATTATCATTTCAGATACACCAGTCCACGATTGCAATACAACTTGTCAGACACCCAAGGGTGCTATAAACACAAGTCTCCCATTCCAGAATGTACATCCGATCACAATTGGAAAATGTCCAAAATATGTAAAAAGCACAAAATTGAGACTGGCCACAGGATTGAGGAATGTTCCGTCTATTCAATCTAGAGGCCTATTTGGGGCCATTGCCGGTTTCATTGAAGGAGGATGGACAGGAATGATAGATGGATGGTACGGTTATCACCATCAAAATGAGCAGGGGTCAGGATATGCAGCCGACTTGAAGAGCACACAGAATGCCATTGATGAGATTACTAACAAAGTAAATTCTGTTATTGAAAAGATGAATACACAGTTCACAGCAATAGGTAAAGAGTTCAACCACCTGGAAAAAAGAATAGAGAATTTAAATAAAAAAGTTGATGATGGTTTCCTGGACATTTGGACTTACAATGCCGAACTGTTGGTTCTATTGGAAAATGAAAGAACTTTGGACTACCACGATTCAAATGTGAAGAACTTATATGAAAAGGTAAGAAGCCAGTTAAAAACCAATGCCAAGGAAATTGGGAACGGCTGCTTTGAATTTTACCACAAATGCGATAACACGTGCATGGAAAGTGTAAAAAATGGGACTTATGACTACCCAAAATACTCAGAGGAAGCAAAATTAAACAGAGAAGAAATAGATGGGGTAAAGCTGGAATCAACAAGGATTTACCAGATTTTGGCGATCTATTCAACTGTCGCCAGTTCATTGATACTGGTAGTCTCCCTGGGGGCAATCAGTTTCTGGATGTGCTCTAATGGGTCTTTACAGTGTAGAATATGTATT---
>2012_KU976950_2012_S_H1N1_Mexico(10)
ATGAAGGCAATGTTAGTCGTCTTGCTATACACATTCACAACCGCAAATGCAGACACATTATGTATAGGTTACCATGCAAATAATTCAACTGACACTGTTGACACAGTACTAGAAAGGAATGTAACAGTAACACACTCTGTCAACCTTCTAGAAGACAGACACAATGGGAAACTATGTAAACTAAAAGGGGTAGCCCCATTGCACTTGGGTAAATGTAACATTGCTGGGTGGCTCCTGGGAAATCCGGAGTGTGAGTCGCTACTCACAACAAGCTCATGGTCTTACATTGTGGAAACATCTAATTCGGACAACGGAACATGTTACCCAGGAGAATTCATCAATTATGAAGAGCTAAGAGAGCAAGTGAGCTCAGTGTCATCATTTGAAAGATTTGAGATATTCCCCAAGGCAAGTTCATGGCCTAGTCATGAAACGGACAGAGGTGTGACAGCAGCATGTCCCCATGATGGAGCAAGCAGCTTCTACAGAAATTTAATATGGCTGGTAAAAAAGGGAAATTCATACCCAAAGCTCAGAAAATCATACATTAACAATAAAGGAAAGGAAGTTCTCGTGCTATGGGGCATTCACCATCCATCTACCAGTACTGACCAGCAAAGTCTTTACCAACATGCAGATGCATATGTTTTTGTGGGGTCATCAAAATACAGCAAGACATTCAAGCCAGAAATAGCTACAAGACCCAAAGTGAGAGATCAAGCAGGGAGAATGGACTATTACTGGACACTAGTTGAACCCGGAGACACAATAACATTCGAAGCAACTGGAAATCTAGTGGCACCAAGATATGCCTTTGCAATGAAAAGAGGTTCTGGATCTGGTATTATCATATCAGATACACCAATTCACGATTGTAATACAACTTGCCAAACACCCAAGGGTGCTATAAACACCAGCCTTCCATTTCAGAATATACATCCAGTCACAATTGGGGAGTGTCCCAAATATGTCAAAAGCACAAAATTGAGAATGGCTACAGGATTAAGGAATATCCCGTCCATCCAATCTAGAGGCCTTTTTGGAGCCATTGCTGGCTTTATTGAGGGAGGATGGACAGGAATGGTAGATGGATGGTATGGTTATCACCATCAGAATGAGCAAGGATCAGGGTATGCAGCTGACCGAAAAAGCACACAGAATGCCATTGACGGGATCACTAACAAGGTAAATTCTGTCATTGAAAAGATGAACACACAATTCACAGCAGTTGGCAAAGAATTCAACCACCTGGAAATAAGAATGGAGAATTTAAACAAAAAGGTTGATGACGGTTTTCTGGATGTTTGGACTTACAATGCCGAACTGTTGGTTTTGTTAGAAAATGAAAGAACTTTGGATTATCACGATTCAAATGTGAAGAATCTATATGAAAAAGTAAGGAGCCAGCTTAAAAACAATGCCAAGGAAATCGGAAATGGCTGCTTTGAATTTTACCACAAATGTGATAACATATGCATGGAGAGCGTCAAAAATGGGACTTATGATTATCCAAAATACTCAGAAGAAGCAAAACTGAACAGAAAGGAGATAGATGGAGTAAAGTTGGAATCAACAAGGATTTACCAGGTTTTGGCGATATATTCAACTGCCGCCAGTTCATTGGTACTGTTAGTCTCCCTGGGGGCAATCAGTTTCTGGATGTGCTCTAATGGGTCTTTGCAGTGCAGAATATGCATT---
>2012_KU976597_2012_S_H1N1_Mexico(11)
ATGAAGGCAATACTAGCAGTTCTGCTATGTACATTTACAACCGCAAACGCTGACACATTATGCATAGGTTATCATGCGAACAATTCAACTGACACTGTAGACACAATACTAGAAAAGAACGTAACAGTAACACACTCTGTTAACCTTCTAGAGGACAGGCATAACGGGAAACTATGCAAACTAAGAGGAGTAGCCCCATTGCATTTGGGTAAATGTAACATTGCTGGCTGGATCCTGGGAAATCCAGAATGTGAATCACTCTCCACAGCAAGCTCATGGTCCTACATTGTGGAAACATCTAGTTCAGACAACGGAACATGTTACCCAGGAGACTTCATCAATTATGAAGAGCTAAGAGAGCAATTGAGCTCAGTGTCATCATTTGAAAGATTTGAAATATTCCCCAAGACAAGTTCATGGCCCAATCATGACTCAAACAATGGTGTAACGGCAGCATGTCCTCATGCTGGAACAAGAAGCTTCTACAAAAATTTAATATGGCTGGTTAAAAAAGGAAATTCATACCCAAAAATCAGCAAATCCTATATTAACGACAAGGGGAAAGAAGTCCTCGTGCTATGGGGCATTCACCATCCACATACCATTGCTAGCCAACAAGCTCTCTATCAGAATGCAGATGCATATGTTTTTGTGGGATCATCAAGATACAGCAAGAAGTTCAAGCCAGAAATAGCAGCAAGACCCAAAGTGAGGGATCAAGAAGGGAGAATGAACTATTACTGGACACTAGTAGATCCGGGAGACAAAATAACATTCGAAGCAACTGGAAATCTAGTGGTACCGAGATATGCATTCGCAATGGAAAGAAATGTTGGGTCTGGTATTATCATTTCAGATGCACCAGTCCACGATTGCAATACAACTTGCCAGACACCCAAGGGTGCTATAAACACCAGCCTCCCATTTCAGAATATACATCCAATCACAATTGGAGAATGTCCAAAATATGTAAAAAGCACAAAATTGAGACTAGCCACAGGATTGAGGAATGTCCAGTCTATTCAATCTAGAGGCCTATTTGGGGCTATTGCCGGTTTCATTGAGGGGGGATGGACAGGAATGGTAGATGGATGGTACGGTTATCACCATCAGAATGAGCAGGGATCAGGATATGCAGCCGACCTGAAGAGCACACAGAATGCCATTGATGAGATCACCAACAAAGTAAATTCTGTTATTGAAAAGATGAATACACAATTCACAGCAGTAGGTAAAGAGTTCAACCACCTGGAAAAAAGAATAGAGAATTTAAATAAAAAAGTTGATGATGGTTTCCTGGACATTTGGACTTACAATGCCGAACTATTGGTTCTGTTGGAAAATGAAAGAACTTTGGATTACCACGATTCAAATGTGAAGAATTTATATGAAAAGGTAAAAAGCCAGCTAAAAAACAATGCCCAGGAAATTGGAAACGGATGCTTTGAATTTTACCACAAATGCGATAACACGTGCATGGAAAGTGTCAAAAATGGGACTTATGACTACCCAAAGTACTCAGAGGAAGCAAAATTAAACAGAGAGGAAATAGAAGGGGTAAAGCTGGAATCAACAAGGATTTACCAGATTTTGGCGATCTATTCAACTATCGCCAGTTCATTAGTACTGGTAGTCTCCCTGGGGGCAATCAGTTTCTGGATGTGCTCTAATGGATCTCTACAGTGTAGAATATGTATT---
>2012_KU976560_2012_S_H1N1_Mexico(12)
ATGAAAGTAAAACTGCTAGTCCTGTTATGTACATTTACAGCTACATATGCAGACACAATATGTATAGGCTACCATGCCAACAACTCAACCGACACTGTTGACACAGTACTTGAGAAGAATGTGACAGTGACACACTCTGTCAATCTACTTGAGAACAATCACAATGGAAAACTATGTCTACTAAAAGGAATAGCCCCACTACAATTGGGAAACTGCAGCGTTGCCGGATGGATCTTAGGAAACCCAAAATGCGAATTACTGATTCCCAAGAAATCATGGTCCTACATTGTAGAAACATCAAATCCTGAGAATGGAGCATGTTACCCAGGGTATTTCACCGACTATGAGGAACTAAAAGAGCAATTGAGCTCAGTATCTTCATTTGAGAGATTCGAAATATTCCCCAAAGAAAGCTCATGGCCCAACCACACTGTAAGC---GGAGTATCAGCATCATGCTCCCATAATGGGAAAAGCAGTTTTTACAGAAATTTACTATGGCTGACGGGGAAGAATGGTTTATACCCAAACCTGAGCAAATCCTATGCAAACAACAAAGAGAAAGAAATCCTTGTACTGTGGGGTGTCCATCACCCGTCTAAAATAGGGGACCAAAGGGCCCTCTATAATACAGAAAATGCTTATATATCGGTAGTGTCTTCACATTATAGCAGAAGATTCACACCTGAAATAGCCAAACGACCCAAAGTAAGAGATCAGGAAGGAAGAATCAACTACTATTGGACTCTGCTGGAACCCGGGGATACAATAATATTTGAAGCAAATGGAAATCTAATAGCGCCATGGTATGCTTTCGCACTGAGTAGAGACTTTGAGTCAGGAATCATCACTTCAAATGCACCAATGGATGAATGTGATGCAAAGTGCCAAACACCTCAGGGGGCTATAAACAGCAGTCTTCCCTTTCAGAATGTACACCCAGTCACAATAGGAGAGTGTCCAAAGTATGTCAGGAGTACTAAATTAAGGATGGTTACAGGACTAAGGAACATCCCATCCATTCAATCCAGAGGTTTGTTTGGGGCCATTGCCGGCTTCATTGAAGGGGGGTGGACTGGAATGGTAGATGGGTGGTATGGTTATCATCATCAAAACGAGCAAGGGTCTGGCTATGCTGCAGATCAAAAAAGCACACAAATTGCCATTAATGGGATTACAAACAAGGTGAATTCTGTAATTGAGAAAATGAACACTCAATTCATAGCTGTTGGCAAAGAATTCAACAAATTGGAAAAAAGAATGGAAAACTTAAATAAAAAAGTTGATGATGGGTTTATAGACATTTGGACATATAATGCAGAATTGTTGGTTCTACTGGAAAATGAAAGGACTTTGGATTTTCATGACTCCAATGTGAAGAGTCTGTATGAGAAAGTAAAAAACCAATTAAAGAATAATGCCAAAGAAATAGGAAACGGATGTTTTGAATTCTACCACAAGTGTAACAATGAATGCATGGAGAGTGTGAAAAATGGAACTTATGACTACCCAAAATATTCCGAGGAATCAAAACTGAACAGGGAGAAAATTGATGGAGTGAAACTGGAATCAGTGGGAGTCTATCAGATTCTGGCGATTTACTCAACTGTCGCCAGTTCCCTGGTTCTTTTGGTCTCCCTGGGGGCAATCAGCTTCTGGATGTGTTCCAATGGGTCTTTGCAATGTAGAATATGCATC---
>2012_KU976557_2012_S_H1N1_Mexico(13)
ATGAAAGTAAAACTGCTAGTCCTGTTATGTACATTTACAGCTACATATGCAGACACAATATGTATAGGCTACCATGCCAACAACTCAACCGACACTGTTGACACAGTACTTGAGAAGAATGTGACAGTGACACACTCTGTCAATCTACTTGAGAACAATCACAATGGAAAACTATGTCTACTAAAAGGAATAGCCCCACTACAATTGGGAAACTGCAGCGTTGCCGGATGGATCTTAGGAAACCCAAAATGCGAATTACTGATTCCCAAGAAATCATGGTCCTACATTGTAGAAACATCAAATCCTGAGAATGGAGCATGTTACCCAGGGTATTTCACCGACTATGAGGAACTAAAAGAGCAATTGAGCTCAGTATCTTCATTTGAGAGATTCGAAATATTCCCCAAAGAAAGCTCATGGCCCAACCACACTGTAAGC---GGAGTATCAGCATCATGCTCCCATAATGGGAAAAGCAGTTTTTACAGAAATTTACTATGGCTGACGGGGAAGAATGGTTTATACCCAAACCTGAGCAAATCCTATGCAAACAACAAAGAGAAAGAAATCCTTGTACTGTGGGGTGTCCATCACCCGTCTAACATAAGGGACCAAAGGGCCCTCTATAATACAGAAAATGCTTATATATCGGTAGTGTCTTCACATTATAGCAGAAGATTCACACCTGAAATAGCCAAACGACCCAAAGTAAGAGATCAGGAAGGAAGAATCAACTACTATTGGACTCTGCTGGAACCCGGGGATACAATAATATTTGAAGCAAATGGAAATCTAATAGCGCCATGGTATGCTTTCGCACTGAGTAGAGACTTTGAGTCAGGAATCATCACTTCAAATGCACCAATGGATGAATGTGATGCAAAGTGCCAAACACCTCAGGGGGCTATAAACAGCAGTCTTCCCTTTCAGAATGTACACCCAGTCACAATAGGAGAGTGTCCAAAGTATGTCAGGAGTACTAAATTAAGGATGGTTACAGGACTAAGGAACATCCCATCCATTCAATCCAGAGGTTTGTTTGGGGCCATTGCCGGCTTCATTGAAGGGGGGTGGACTGGAATGGTAGATGGGTGGTATGGTTATCATCATCAAAACGAGCAAGGGTCTGGCTATGCTGCAGATCAAAAAAGCACACAAATTGCCATTAATGGGATTACAAACAAGGTGAATTCTGTAATTGAGAAAATGAACACTCAATTCATAGCTGTTGGCAAAGAATTCAACAAATTGGAAAAAAGAATGGAAAACTTAAATAAAAAAGTTGATGATGGGTTTATAGACATTTGGACATATAATGCAGAATTGTTGGTTCTACTGGAAAATGAAAGGACTTTGGATTTTCATGACTCCAATGTGAAGAGTCTGTATGAGAAAGTAAAAAACCAATTAAAGAATAATGCCAAAGAAATAGGAAACGGATGTTTTGAATTCTACCACAAGTGTAACAATGAATGCATGGAGAGTGTGAAAAATGGAACTTATGACTACCCAAAATATTCCGAGGAATCAAAACTGAACAGGGAGAAAATTGATGGAGTGAAACTGGAATCAGTGGGAGTCTATCAGATTCTGGCGATTTACTCAACTGTCGCCAGTTCCCTGGTTCTTTTGGTCTCCCTGGGGGCAATCAGCTTCTGGATGTGTTCCAATGGGTCTTTGCAATGTAGAATATGCATC---
>2012_KU976612_2012_S_H1N1_Mexico(14)
ATGAAAGCAAAACTACCTGTATTATTCTGTATGTTCACTATGCTGAAAGCTGACACTATCTGTGTTGGCTACCATGCTAACAATTCAACAGACACTGTCGACACAATACTGGAGAAAAATGTGACTGTTACCCACTCGATTAATTTGCTAGAAAGCAGTCACAATGGAAAACTCTGCAGCCTGAACGGAATAGCCCCTTTACAACTGGGAAACTGCAACATAGCCGGATGGATCCTTGGCAACCCAGAATGTGACCTGTCATTCACGGCAAATTCATGGTCCTACATAATAGAAACCTCAAATTCAGAAAATGGAGCATGCTATCCCGGAAAATTCACTGATTATGAGGAATTAAGGGAAAAGCTGAGCTCAGTTTCCTCATTTGAAAGATTTGAAATTTTCCCAAAAGCAACCTCATGGCCAAATCATGAGACGAACAAAGGTACTACAGCTGCATGCTCCCATTCTGGAGTCAAGAGTTTTTATCGGAACTTGCTATGGATAGTAAAGAAGGGAAATTCCTATACTAAAGTCAACAAGTCATACACAAACAACAAAGGGAAAGAAGTGCTTGTAATCTGGGGGGTGCATCACCCTCCAACTAACAATGTCCAACAAACCCTCTACCAGAATGCTTCTACATATGTTTCAGTTGGAACATCAAAATACTACCGAAGGTTCACACCAGAAATAGTAGCTAGACCAAAAGTCAGAGACCAGGCAGGCAGAATTAATTATTATTGGACATTGTTAGATCAAGGAGACACCATAACTTTTGAAGCCACTGGGAACCTAATAGCACCATGGTATGCATTCGCATTGAACAAGGGCTCCGTTTCTGGAATCATAATATCGGATGCTAATGTTCACAACTGTACTACTAAGTGCCAAACTCCCCACGGGGCATTAAAAAGCAGACTCCCTTTTCAGAATGTACATCCCATCACTATTGGAGAATGCCCTAAATATGTTAAAAGCACCCAACTAAGAATGGCAACAGGGCTAAGAAACATCCCCTCTATTCAATCCAGAGGCCTTTTCGGAGCAATTGCTGGATTCATTGAAGGAGGATGGACAGGAATGATAGATGGATGGTATGGGTATCATCATCAGAATGAACAAGGATCTGGTTACGCAGCAGACCAGAAAAGCACACAAAGTGCAATTGACGGAATCAGCAACAAAGTGAATTCAATAATTGAAAAAATGAACGTTCAATTTACTTCAGTGGGTAAGGAGTTCAATAATCTCGAAAAGAGGCTTGAGAATTTGAACAAGAAAGTAGATGATGGGTTTTTGGATGTATGGACATATAATGCTGAGTTGCTCATTTTGCTCGAGAACGAAAGGACTTTAGATTTCCATGACTTTAACGTAAAAAATTTGTATGAAAAAGTCAAATCACAATTGAGGGACAATGCCAAGGAAGTCGGAAATGGTTGCTTTGAGTTCTATCACAAATGTGATAACGAATGCATGGAGAGCATAAAGAACGGCACATATGATTATCCCAAATATTCGGAAGAATCCAAATTGAATAGAGAGGAAATATACGGTGTGAAACTAGAATCAATGGGAGTTTACCAGATTTTGGCGATCTACTCCACAGTCGCCAGTTCCCTAGTCTTATTAGTCTCCCTGGGGGCAATCAGCTTCTGGATGTGTTCTAATGGGTCATTGCAATGCAGAATATGCATT---
>2012_KU976650_2012_S_H1N1_Mexico(15)
ATGAAAGTAAAACTACTGGTCCTGTTATGCACGTTTACAGCTACACATGCAGACACAATATGTATAGGCTACCATGCTAACAACTCGACCGACACTGTTGACACAGTACTTGAAAAGAATGTGACAGTGACACACTCTGTCAACCTGCTTGAGAACAGTCACAATGGAAAACTCTGTCTATTAAAAGGAATAGCCCCACTACAATTGGGTAATTGCAGCGTTGCCGGGTGGATCTTAGGAAACCCAGAATGCGAATTACTGACTTCCAAGAAGTCATGGTCCTACATTGTAGAAAAACCAAATCCTGAGAATGGAACATGTTACCCAGGGCATTTCGCTGACTATGAGGAACTGAGGGAACAATTGAGTTCAGTATCTTCATTTGATAGGTTCGAAATATTCCCCAAAGAAAGCTCATGGCCCAACCACACCGTAACCGGA-GTGT--CAGCATCATGCTCCCACAATGGGGAAAGAAGTTTTTACAAAAATTTGCTATGGCTGACAGGGAAGAATGGTTTGTACCCAAAACTGAGCAAGTCCTATGCAAACGACAAAGAAAAAGAAGTCCTTGTACTATGGGGTGTTCATCACCCACCAAACATAGGTAACCAAAAGACCCTCTATCATACAGAAAATGCTTATGTTTCTGTAGTGTCTTCACATTATAGCAGAAAATTCACCCCAGAAATAGCCAAAAGACCCAAAGTAAGAGATCAAGAAGGAAGAATTAACTACTACTGGACTCTGCTTGAACCCGGGGATACAATAATATTTGAGGCAAATGGAAACCTAATAGCACCAAGATATGCTTTCGCATTGAATAGAGGCTTTGGATCAGGAATCATCAACTCAAATGCACCAATGGGTAAATGTGATGCGAAGTGCCAAACACCTCAAGGAGCTATAAACAGCAGTCTTCCTTTCCAGAATGTACACCCAGTCACAATAGGAGAGTGTCCAAAGTATGTCAGGAGTGCAAAATTAAGGATGGTTACAGGACTAAGGAACATCCCCTCCATTCAATCCAGAGGTTTGTTTGGAGCCATTGCCGGTTTCATTGAAGGGGGGTGGTCCGGAATGGTAGATGGTTGGTATGGTTATCATCATCAGAATGAGCAAGGATCTGGCTATGCTGCAGATCAAAAAAGCACACAAGATGCCATTAATGGGATTACAAACAAGGTGAATTCTGTAATAGAGAAAATGAACACTCAATTCACAGCAGTGGGCAAAGAATTCAATAAATTGGAACGAAGGATGGAAAATTTGAATAAAAAAGTTGATGATGGGTTTATAGACATTTGGACATATAATGCAGAACTGTTGGTTCTACTGGAAAATGAAAGGACTTTGGATTTTCATGATTCCAATGTGAAGAATCTTTATGAGAAAGTAAAAAGCCAGTTAAAGAATAATGCTAAAGAAATAGGAAATGGGTGTTTTGAATTCTACCACAAGTGTAATGATGAATGCATGGAGAGTGTAAAGAATGGAACTTATGACTATCCAAAATACTCCGAAGAATCAAAGTTAAACAGGGAGAAAATTGATGGAGTGAAATTGGAATCAATGGGAGTCTATCAGATTCTGGCGATCTACTCAACAGTCGCCAGTTCTCTTGTTCTTTTGGTCTCCCTGGGGGCAATCAGCTTCTGGATGTGTTCCAATGGGTCTTTGCAGTGCAGAATATGCATC---
>2012_KU976796_2012_S_H1N1_Mexico(16)
ATGAAAGTAAAGCTATTGGTTCTGTTATGTACATTTACAGCTACATATGCAGACACAATATGTATAGGATACCATGCCAACAACTCAACCGACACTGTTGACACAGTACTTGAGAAGAATGTGACAGTGACACACTCTGTCAACCTACTTGAGGACAGTCACAATGGAAAACTATGTCTACTAAAAGGAATAGCCCCACTACAATTGGGTAATTGCAGCGTTGCCGGATGGATCTTGGGAAACCCAGAATGCGAATTACTAATCCCCAAGGAATCATGGTCCTACATTGTAGAAACACCAAATCCTGAGAATGGAACATGTTACCCAGGGTATTTTGCTGACTATGAGGAACTGAAGGAGCAATTGAGTTCAGTATCTTCATTTGAGAGATTCGAAATATTCCCCAAAGAAAGCTCATGGCCCAACCACACCGTAACC---GGAGTATCAGCTTCATGCTCCCATAATGGAAAAAGCAGTTTTTACAGAAATTTGCTATGGCTGACGGAAAAAAACGGTTTGTACCCAAACCTAAGCAAGTCCTATGCAAACAACAAAGAGAAAGAAGTCCTTGTACTATGGGGTGTTCATCACCCGCCTACCATAGAGAACCAAAGGGTTCTCTATCATACAGAAAATGCTTACGTCTCTGTAATGTCTTCACATTATAGCAGAAGATTCACCCCAGAAATAGCCAAAAGACCCAAAGTAAGAGATCAGGAAGGAAGAATCAACTACTACTGGACTCTGCTGGACCCTGGGGATACAATAATATTTGAGGCAAACGGAAATCTAATTACACCATGGTATGCTTTCGCACTGAGTAGAGGCTTTGGATCAGGAATCATCACTTCAAATGCACCAATGGGTGAATGTGATGCGAAATGCCAAACACCTCTGGGAGCCATAAACAGCAGTCTTCCTTTCCAGAATGTACACCCAGTCACAATAGGAGAGTGTCCGAAATATGTAAGGAGTACAAAATTAAGGATGGTTACAGGACTAAGGAACATCCCATCCATTCAATCCAGAGGTTTGTTTGGAGCCATTGCCGGTTTCATTGAAGGGGGGTGGACTGGAATGATCGATGGATGGTATGGTTATCATCATCAGAATGATCAAGGATCTGGCTATGCCGCAGATCAAAAGAGCACACAAAATGCCATTAATGGGATTACAAACAAAGTGAATTCTGTAATTGAAAAAATGAACACTCAATTCACAGCTGTGGGCAAAGAATTCAACAAATTAGAAAGAAGGATGGAAAACTTAAATAAAAAAGTTGATGATGGGTTTCTAGACATTTGGACATATAATGCAGAATTGCTGGTTCTACTTGAGAATGAAAGGACTTTGGATTTCCATGACTCCAATGTGAAGAATCTGTATGAGAAGGTAAAAAGCCAATTAAGAAATAATGCCAAAGAAATAGGAAACGGGTGTTTTGAATTTTATCACAAGTGTAACAATGAATGTATGGAGAGTGTGAAAGATGGAACTTATGACTATCCAAAATATTCCGAAGAATCAAAGCTAAACAGGGAGAAAATTGATGGAGTGAAACTGAAATCAATGGGAGTCTATCAGATTCTGGCGATCTACTCAACTGTCGCCAGTTCTCTGGTTCTTCTGGTCTCCCTGGGGGCAATCAGCTTCTGGATGTGTTCCAATGGGTCTTTGCAGTGTAGAATATGCATC---
>2012_KU976696_2012_S_H1N1_Mexico(17)
ATGAAAGTAAAACTGCTAGTCCTGTTATGTACATTTACAGCTACATATGCAGACACAATATGTATAGGCTACCATGCCAACAACTCAACCGACACTGTTGACACAGTACTTGAGAAGAATGTGACAGTGACACACTCTGTCAATCTACTTGAGAACAATCACAATGGAAAACTATGTCTACTAAAAGGAATAGCCCCACTACAATTGGGAAACTGCAGCGTTGCCGGATGGATCTTAGGAAACCCAAAATGCGAATTACTGATTCCCAAGAAATCATGGTCCTACATTGTAGAAACATCAAATCCTGAGAATGGAGCATGTTACCCAGGGTATTTCACCGACTATGAGGAACTAAAAGAGCAATTGAGCTCAGTATCTTCATTTGAGAGATTCGAAATATTCCCCAAAGAAAGCTCATGGCCCAACCACACTGTAAGC---GGAGTATCAGCATCATGCTCCCATAATGGGAAAAGCAGTTTTTACAGAAATTTACTATGGCTGACGGGGAAGAATGGTTTATACCCAAACCTGAGCAAATCCTATGCAAACAACAAAGAGAAAGAAATCCTTGTACTGTGGGGTGTCCATCACCCGTCTAACATAGGGAACCAAAGGGCCCTCTATAATACAGAAAATGCTTATATATCGGTAGTGTCTTCACATTATAGCAGAAGATTCACACCTGAAATAGCCAAACGACCCAAAGTAAGAGATCAGGAAGGAAGAATCAACTACTATTGGACTCTGCTGGAACCCGGGGATACAATAATATTTGAAGCAAATGGAAATCTAATAGCGCCATGGTATGCTTTCGCACTGAGTAGAGACTTTGAGTCAGGAATCATCACTTCAAATGCACCAATGGATGAATGTGATGCAAAGTGCCAAACACCTCAGGGGGCTATAAACAGCAGTCTTCCCTTTCAGAATGTACACCCAGTCACAATAGGAGAGTGTCCAAAGTATGTCAGGAGTACTAAATTAAGGATGGTTACAGGACTAAGGAACATCCCATCCATTCAATCCAGAGGTTTGTTTGGGGCAATTGCCGGCTTCATTGAAGGGGGGTGGACTGGAATGGTAGATGGGTGGTATGGTTATCATCATCAAAACGAGCAAGGGTCTGGCTATGCTGCAGATCAAAAAAGCACACAAATTGCCATTAATGGGATTACAAACAAGGTGAATTCTGTAATTGAGAAAATGAACACTCAATTCATAGCTGTTGGCAAAGAATTCAACAAATTGGAAAAAAGAATGGAGAACTTAAATAAAAAAGTTGATGATGGGTTTATAGACATTTGGACATATAATGCAGAATTGTTGGTTCTACTGGAAAATGAAAGGACTTTGGATTTTCATGACTCCAATGTGAAGAGTCTGTATGAGAAAGTAAAAAACCAATTAAAGAATAATGCCAAAGAAATAGGAAACGGATGTTTTGAATTCTACCACAAGTGTAACAATGAATGCATGGAGAGTGTGAAAAATGGAACTTATGACTACCCAAAATATTCCGAGGAATCAAAACTGAACAGGGAGAAAATTGATGGAGTGAAACTGGAATCAGTGGGAGTCTATCAGATTCTGGCGATTTACTCAACTGTCGCCAGTTCCCTGGTTCTTTTGGTCTCCCTGGGGGCAATCAGCTTCTGGATGTGTTCCAATGGGTCTTTGCAATGTAGAATATGCATC---
>2012_KU976843_2012_S_H1N1_Mexico(18)
ATGAAGGCAATACTAGCAGTTCTGCTATGTACATTTACAACCGCAAACGCTGACACATTATGCATAGGTTATCATGCGAACAATTCAACTGACACTGTAGACACAATACTAGAAAAGAACGTAACAGTAACACACTCTGTTAACCTTCTAGAGGACAGGCATAACGGGAAACTATGCAAACTAAGAGGAGTAGCCCCATTGCATTTGGGTAAATGTAACATTGCTGGCTGGATCCTGGGAAATCCAGAATGTGAATCACTCTCCACAGCAAGCTCATGGTCCTACATTGTGGAAACATCTAGTTCAGACAACGGAACATGTTACCCAGGAGACTTCATCAATTATGAAGAGCTAAGAGAGCAATTGAGCTCAGTGTCATCATTTGAAAGATTTGAAATATTCCCCAAGACAAGTTCATGGCCCAATCATGACTCAAACAATGGTGTAACGGCAGCATGTCCTCATGCTGGAACAAGAAGCTTCTACAAAAATTTAATATGGCTGGTTAAAAAAGAAAATTCATACCCAAAAATCAGCAAATCCTATATTAACGACAAGGGGAAAGAAGTCCTCGTGCTATGGGGCATTCACCATCCACATACCATTGCTAGCCAACAAGCTCTCTATCAGAATGCAGATGCATATGTTTCTGTGGGATCATCAAGATACAGCAAGAAGTTCAAGCCAGAAATAGCAGCAAGACCCAAAGTGAGGGATCAAGAAGGGAGAATGAACTATTACTGGACACTAGTAGATCCGGGAGACAAAATAACATTCGAAGCAACTGGAAATCTAGTGGTACCGAGATATGCATTCGCAATGGAAAGAAATGTTGGGTCTGGTATTATCATTTCAGATGCACCAGTCCACGATTGCAATACAACTTGCCAGACACCCAAGGGTGCTATAAACACCAGCCTCCCATTTCAGAATATACATCCAATCACAATTGGAGAATGTCCAAAATATGTAAAAAGCACAAAATTGAGACTAGCCACAGGATTGAGGAATGTCCAGTCTATTCAATCTAGAGGCCTATTTGGGGCTATTGCCGGTTTCATTGAGGGGGGATGGACAGGAATGGTAGATGGATGGTACGGTTATCACCATCAGAATGAGCAGGGATCAGGATATGCAGCCGACCTGAAGAGCACACAGAATGCCATTGATGAGATCACCAACAAAGTAAATTCTGTTATTGAAAAGATGAATACACAATTCACAGCAGTAGGTAAAGAGTTCAACCACCTGGAAAAAAGAATAGAGAATTTAAATAAAAAAGTTGATGATGGTTTCCTGGACATTTGGACTTACAATGCCGAACTATTGGTTCTGTTGGAAAATGAAAGAACTTTGGATTACCACGATTCAAATGTGAAGAATTTATATGAAAAGGTAAAAAGCCAGCTAAAAAACAATGCCCAGGAAATTGGAAACGGATGCTTTGAATTTTACCACAAATGCGATAACACGTGCATGGAAAGTGTCAAAAATGGGACTTATGACTACCCAAAGTACTCAGAGGAAGCAAAATTAAACAGAGAGGAAATAGAAGGGGTAAAGCTGGAATCAACAAGGATTTACCAGATTTTGGCGATCTATTCAACTATCGCCAGTTCATTAGTACTGGTAGTCTCCCTGGGGGCAATCAGTTTCTGGATGTGCTCTAATGGATCTCTACAGTGTAGAATATGTATT---
>2013_KU976737_2013_S_H1N1_Mexico
ATGAAGGCAATACTAGTAGTTCTGCTATATACATTTGCAACCGCAAATGCAGACACATTATGTATAGGTTATCATGCGAACAATTCAACAGACACTGTAGACACAGTACTAGAAAAGAATGTAACAGTAACACACTCTGTTAACCTCCTAGAAGACAAGCATAACGGGAAACTATGCAAACTAAGAGGGGTAGCCCCATTGCATTTGGGTAAATGTAACATTGCTGGCTGGATCCTGGGAAATCCAGAGTGTGAATCACTCTCCACAGCAAGCTCATGGTCCTACATTGTGGAAACATCTAGTTCAGACAATGGAGCGTGTTACCCAGGAGATTTCATCGATTATGAGGAGCTAAGAGAGCAATTGAGCTCAGTGTCATCATTTGAAAGGTTTGAGATCTTCCCCAAGACAAGTTCATGGCCCAATCATGACTCGAACAAAGGTGTAACGGCAGCATGTCCTCATGCTGGAGCAAAAAGCTTCTACAAAAATTTAATATGGCTAGTTAAAAAAGGAAATTCATACCCAAAGCTCAGCAAATCCTACATTAATGATAAAGGGAAAGAAGTCCTCGTGCTATGGGGCATTCACCATCCATCTACTAGTGCTGACCAACAAAGTCTCTATCAGAATGCAGATGCATATGTTTTTGTGGGGACATCAAGATACAGCAAGAAGTTCAAGCCGGAAATAGCAATAAGACCCAAAGTGAGGAATCAAGAAGGGAGAATGAACTATTACTGGACACTAGTAGAGCCGGGAGACAAAATAACATTCGAAGCAACTGGAAATCTAGTGGTACCGAGATATGCATTCGCAATGGAAAGAAATGCAGGATCTGGTATTATCATTTCAGATACACCAGTCCACGATTGCAATACAACTTGTCAGACACCCAAGGGTGCTATAAACACTAGCCTCCCATTTCAGAATATACATCCGATCACAATTGGAAAATGTCCAAAATATGTAAAAAGCACAAAATTGAGACTGGCCACAGGATTGAGGAATGTCCCGTCTATTCAATCTAGAGGCCTATTTGGGGCCATTGCCGGTTTCATTGAAGGGGGGTGGACAGGGATGGTAGATGGATGGTACGGTTATCACCATCAAAATGAGCAGGGGTCTGGGTATGCAGCCGACCTGAAGAGCACACAGAATGCCATTGACGGGATTACTAACAAAGTAAATTCTGTTATTGAAAAGATGAATACACAGTTTACAGCAGTAGGTAAAGAGTTCAACCACCTGGAAAAAAGAATAGAGAATTTAAATAAAAAAGTTGATGATGGTTTCCTGGACATTTGGACTTACAATGCCGAACTGTTGGTTCTATTGGAAAATGAAAGAACTTTGGACTACCACGATTCAAATGTGAAGAACTTATATGAAAAGGTAAGAAGCCAGTTAAAAAACAATGCCAAGGAAATTGGAAATGGCTGCTTTGAATTTTATCACAAATGCGATAACACGTGCATGGAAAGTGTCAAAAATGGGACTTATGACCACCTAAAATACTCAGAGGAAGCAAAATTAAACAGAGAAGAAATAGATGGGGTAAAGCTGGAATCAACAAGGGTTTACCAGATTTTGGCGATCTATTCAACTGTCGCCAGTTCATTGGTACTGGTAGTCTCCCTGGGGGCAATCAGTTTCTGGATGTGCTCTAATGGGTCTCTACAGTGTAGAATATGTATT---
>2013_KU976748_2013_S_H1N2_Mexico
ATGAAGGCAATACTAGTAGTTCTGCTATATACATTTGCAACCGCAAATGCAGACACATTATGTATAGGTTATCATGCGAACAATTCAACAGACACTGTAGACACAGTACTAGAAAAGAATGTAACAGTAACACACTCTGTTAACCTCCTAGAAGACAAGCATAACGGGAAACTATGCAAACTAAGAGGGGTAGCCCCATTGCATTTGGGTAAATGTAACATTGCTGGCTGGATCCTGGGAAATCCAGAGTGTGAATCACTCTCCACAGCAAGCTCATGGTCCTACATTGTGGAAACATCTAGTTCAGACAATGGAGCGTGTTACCCAGGAGATTTCATCGATTATGAGGAGCTAAGAGAGCAATTGAGCTCAGTGTCATCATTTGAAAGGTTTGAGATCTTCCCCAAGACAAGTTCATGGCCCAATCATGACTCGAACAAAGGTGTAACGGCAGCATGTCCTCATGCTGGAGCAAAAAGCTTCTACAAAAATTTAATATGGCTAGTTAAAAAAGGAAATTCATACCCAAAGCTCAGCAAATCCTACATTAATGATAAAGGGAAAGAAGTCCTCGTGCTATGGGGCATTCACCATCCATCTACTAGTGCTGACCAACAAAGTCTCTATCAGAATGCAGATGCATATGTTTTTGTGGGGACATCAAGATACAGCAAGAAGTTCAAGCCGGAAATAGCAATAAGACCCAAAGTGAGGGATCAAGAAGGGAGAATGAACTATTACTGGACACTAGTAGAGCCGGGAGACAAAATAACATTCGAAGCAACTGGAAATCTAGTGGTACCGAGATATGCATTCGCAATGGAAAGAAATGCAGGATCTGGTATTATCATTTCAGATACACCAGTCCACGATTGCAATACAACTTGTCAGACACCCAAGGGTGCTATAAACACTAGCCTCCCATTTCAGAATATACATCCGATCACAATTGGAAAATGTCCAAAATATGTAAAAAGCACAAAATTGAGACTGGCCACAGGATTGAGGAATGTCCCGTCTATTCAATCTAGAGGCCTATTTGGGGCCATTGCCGGTTTCATTGAAGGGGGGTGGACAGGGATGGTAGATGGATGGTACGGTTATCACCATCAAAATGAGCAGGGGTCTGGGTATGCAGCCGACCTGAAGAGCACACAGAATGCCATTGACGGGATTACTAACAAAGTAAATTCTGTTATTGAAAAGATGAATACACAGTTTACAGCAGTAGGTAAAGAGTTCAACCACCTGGAAAAAAGAATAGAGAATTTAAATAAAAAAGTTGATGATGGTTTCCTGGACATTTGGACTTACAATGCCGAACTGTTGGTTCTATTGGAAAATGAAAGAACTTTGGACTACCACGATTCAAATGTGAAGAACTTATATGAAAAGGTAAGAAGCCAGTTAAAAAACAATGCCAAGGAAATTGGAAATGGCTGCTTTGAATTTTATCACAAATGCGATAACACGTGCATGGAAAGTGTCAAAAATGGGACTTATGACCACCTAAAATACTCAGAGGAAGCAAAATTAAACAGAGAAGAAATAGATGGGGTAAAGCTGGAATCAACAAGGGTTTACCAGATTTTGGCGATCTATTCAACTGTCGCCAGTTCATTGGTACTGGTAGTCTCCCTGGGGGCAATCAGTTTCTGGATGTGCTCTAATGGGTCTCTACAGTGTAGAATATGTATT---
>2013_KU976738_2013_S_H1N2_Mexico(2)
ATGAAGGCAATACTAGCAGTTCTGCTATGTACATTTACAACCGCAAACGCTGACACATTATGCATAGGTTATCATGCGAACAATTCAACTGACACTGTAGACACAATACTAGAAAAGAACGTAACAGTAACACACTCTGTTAACCTTCTAGAGGACAGGCATAACGGGAAACTATGCAAACTAAGAGGAGTAGCCCCATTGCATTTGGGTAAATGTAACATTGCTGGCTGGATCCTGGGAAATCCAGAATGTGAATCACTCTCCACAGCAAGCTCATGGTCCTACATTGTGGAAACATCTAGTTCAGACAACGGAACATGTTACCCAGGAGACTTCATCAATTATGAAGAGCTAAGAGAGCAATTGAGCTCAGTGTCATCATTTGAAAGATTTGAAATATTCCCCAAGACAAGTTCATGGCCCAATCATGACTCAAACAATGGTGTAACGGCAGCATGTCCTCATGCTGGAACAAGAAGCTTCTACAAAAATTTAATATGGCTGGTTAAAAAAGGAAATTCATACCCAAAAATCAGCAAATCCTATATTAACGACAAGGGGAAAGAAGTCCTCGTGCTATGGGGCATTCACCATCCACATACCATTGCTAGCCAACAAGCTCTCTATCAGAATGCAGATGCATATGTTTTTGTGGGATCATCAAGATACAGCAAGAAGTTCAAGCCAGAAATAGCAGCAAGACCCAAAGTGAGGGATCAAGAAGGGAGAATGAACTATTACTGGACACTAGTAGATCCGGGAGACAAAATAACATTCGAAGCAACTGGAAATCTAGTGGTACCGAGATATGCATTCGCAATGGAAAGAAATGTTGGGTCTGGTATTATCATTTCAGATGCACCAGTCCACGATTGCAATACAACTTGCCAGACACCCAAGGGTGCTATAAACACCAGCCTCCCATTTCAGAATATACATCCAATCACAATTGGAGAATGTCCAAAATATGTAAAAAGCACAAAATTGAGACTAGCCACAGGATTGAGGAATGTCCAGTCTATTCAATCTAGAGGCCTATTTGGGGCTATTGCCGGTTTCATTGAGGGGGGATGGACAGGAATGGTAGATGGATGGTACGGTTATCACCATCAGAATGAGCAGGGATCAGGATATGCAGCCGACCTGAAGAGCACACAGAATGCCATTGATGAGATCACCAACAAAGTAAATTCTGTTATTGAAAAGATGAATACACAATTCACAGCAGTAGGTAAAGAGTTCAACCACCTGGAAAAAAGAATAGAGAATTTAAATAAAAAAGTTGATGATGGTTTCCTGGACATTTGGACTTACAATGCCGAACTATTGGTTCTGTTGGAAAATGAAAGAACTTTGGATTACCACGATTCAAATGTGAAGAATTTATATGAAAAGGTAAAAAGCCAGCTAAAAAACAATGCCCAGGAAATTGGAAACGGATGCTTTGAATTTTACCACAAATGCGATAACACGTGCATGGAAAGTGTCAAAAATGGGACTTATGACTACCCAAAGTACTCAGAGGAAGCAAAATTAAACAGAGAGGAAATAGAAGGGGTAAAGCTGGAATCAACAAGGATTTACCAGATTTTGGCGATCTATTCAACTATCGCCAGTTCATTAGTACTGGTAGTCTCCCTGGGGGCAATCAGTTTCTGGATGTGCTCTAATGGATCTCTACAGTGTAGAATATGTATT---
>2013_KU976844_2013_S_H1N1_Mexico(2)
ATGAAGGCAATACTAGTAGTTCTGCTATATACATTTGCAACCGCAAATGCAGACACATTATGTATAGGTTATCATGCGAACAATTCAACAGACACTGTAGACACAGTACTAGAAAAGAATGTAACAGTAACACACTCTGTTAACCTCCTAGAAGACAAGAATAACGGGAAACTATGCAAACTAAGAGGGGTAGCCCCATTGCATTTGGGTAAATGTAACATTGCTGGCTGGATCCTGGGAAATCCAGAGTGTGAATCACTCTCCACAGCAAGCTCATGGTCCTACATTGTGGAAACATCTAGTTCAGACAATGGAACGTGTTACCCAGGAGATTTCATCGATTATGAGGAGCTAAGAGAGCAATTGAGCTCAGTGTCATCATTTGAAAGGTTTGAGATCTTCCCCAAGACAAGTTCATGGCCCAATCATGACTCGAACAAAGGTGTAACAGCAGCATGTCCTCATGCTGGAGCAAAAAGCTTCTACAAAAATTTAATATGGCTAGTTAAAAAAGGAAATTCATACCCAAAGCTCAGCAAATCCTACATTAATGATAAAGGGAAAGAAGTCCTCGTGCTATGGGGCATTCACCATCCATCTACTAGTGCTGACCAACAAAGTCTCTATCAGAATGCAGATGCATATGTTTTTGTGGGGACATCAAGATACAGCAAGAAGTTCAAGCCGGAAATAGCAATAAGACCCAAAGTGAGGGATCGAGAAGGGAGAATGAACTATTACTGGACACTAGTAGAGCCGGGAGACAAAATAACATTCGAAGCAACTGGAAATCTAGTGGTACCGAGATATGCATTCGCAATGGAAAGAAATGCTGGATCTGGTATTATCATTTCAGATACACCAGTCCACGATTGCAATACAACTTGTCAGACACCCAAGGGTGCTATAAACACTAGCCTCCCATTTCAGAATATACATCCGATCACAATTGGAAAATGTCCAAAATATGTAAAAAGCACAAAATTGAGACTGGCCACAGGATTGAGGAATGTCCCGTCTATTCAATCTAGAGGCCTATTTGGGGCCATTGCCGGTTTCATTGAAGGGGGGTGGACAGGGATGGTAGATGGATGGTACGGTTATCACCATCAAAATGAGCAGGGGTCTGGGTATGCAGCCGACCTGAAGAGCACACAGAATGCCATTGACGGGATTACTAACAAAGTAAATTCTGTTATTGAAAAGATGAATACACAGTTTACAGCAGTAGGTAAAGAGTTCAACCACCTGGAAAAAAGAATAGAGAATTTAAATAAAAAAGTTGATGATGGTTTCCTGGACATTTGGACTTACAATGCCGAACTGTTGGTTCTATTGGAAAATGAAAGAACTTTGGACTACCACGATTCAAATGTGAAGAACTTATATGAAAAGGTAAGAAGCCAGTTAAAAAACAATGCCAAGGAAATTGGAAATGGCTGCTTTGAATTTTATCACAAATGCGATAACACGTGCATGGAAAGTGTCAAAAATGGGACTTATGACCACCTAAAATACTCAGAGGAAGCAAAATTAAACAGAGAAGAAATAGATGGGGTAAAGCTGGAATCAACAAGGATTTACCAGATTTTGGCGATCTATTCAACTGTCGCCAGTTCATTGGTACTGGTAGTCTCCCTGGGGGCAATCAGTTTCTGGATGTGCTCTAATGGGTCTCTACAGTGTAGAATATGTATT---
>2013_KU976941_2013_S_H1N1_Mexico(3)
ATGAAGGCAATGTTAGTCGTCTTGCTATACACATTCACAACCGCAAATGCAGACACATTATGTATAGGTTACCATGCAAATAATTCAACTGACACTGTTGACACAGTACTAGAAAGGAATGTAACAGTAACACACTCTGTCAACCTTCTAGAAGACAGACACAATGGGAAACTATGCAAACTAAAAGGAGTAGCCCCATTGCACTTGGGTAAATGCAACATTGCTGGGTGGCTCCTGGGAAATCCGGAGTGTGAGTCCCTACTCACAACAAGCTCATGGTCTTACATTGTGGAAACATCTAATTCAGACAACGGAACATGTTACCCAGGAGAATTTATCAATTATGAAGAGCTAAGAGAGCAAGTGAGCTCAGTGTCATCATTTGAAAGATTTGAGATATTCCCCAAGGCAAGTTCATGGCCTAGTCATGAAACGGACAGAGGTGTGACAGCAGCATGTTCCCATGCTGGGGCAAGCAGCTTCTACAGAAATTTAATATGGCTGGTAAAAAAGGGGAATTCATACCCAAAGCTCAGAAAATCGTACATTAACAATAAAGGAAAGGAAGTTCTCGTGCTATGGGGCATTCACCATCCATCTACCAGTACTGACCAGCAAAGTCTTTACCAACATGCAGATGCATATGTTTTTGTGGGGTCATCAAAATACAGCAAGACATTCAAGCCAGAAATAGCTACAAGACCCAAAGTGAGAGATCAAGCAGGGAGAATGGACTATTACTGGACACTGGTTGAACCCGGAGACACGATAACATTCGAAGCAACTGGAAATCTAGTGGTACCAAGATATGCCTTTGCAATGAAAAGAGGTTCTGGATCTGGTATTATCATATCAGATACATCAATTCACGATTGTAATACAACTTGCCAAACACCCAAGGGTGCTATAAACACCAGCCTTCCATTTCAGAATATACATCCAGTCACAATTGGAGAGTGTCCAAAATATGTCAAAAGCACAAAATTGAGAATGGCTACAGGATTAAGGAATATCCCGTCCATCCAATCTAGAGGCCTCTTTGGAGCCATTGCTGGCTTTATTGAGGGAGGATGGACAGGAATGGTAGATGGATGGTATGGTTATCATCATCAGAATGAGCAAGGATCAGGATATGCAGCTGACCGAAAAAGCACACAGAATGCCATTGATGGGATCACTAACAAGGTAAATTCTGTCATTGAAAAGATGAACACACAATTCACAGCAGTTGGCAAAGAATTCAACCACTTGGAAATAAGAATGGAGAATTTAAACAAAAAGGTTGATGACGGCTTTCTGGATGTTTGGACTTACAATGCCGAACTGTTGGTTTTGTTAGAAAATGAAAGAACTTTGGATTATCACGATTCAAATGTGAAGAACCTATATGAAAAAGTAAGGAGCCAGCTTAAAAACAATGCCAAGGAAATCGGAAATGGCTGCTTCGAATTTTACCACAAATGTGACGACATATGCATGGAGAGCGTCAAAAATGGGACTTATGATTATCCAAAATACTCAGAAGAAGCAAAACTGAACAGAGAGGAGATAGATGGAGTAAAGTTGGAATCAACAAGGATTTACCAGATTTTGGCGATATATTCAACTGCCGCCAGTTCATTGGTACTGTTAGTCTCCCTGGGGGCAATCAGTTTCTGGATGTGCTCTAATGGGTCTTTGCAATGCAGAATATGCATT---
>2013_KU976934_2013_S_H1N1_Mexico(4)
ATGAAAATAAAACTACTAGTCCTGTTATGTACATTTACAGCTACATATGCGGACACAATATGTATAGGCTACCATGCCAACAACTCAACCGACACCGTTGACACAGTACTTGAGAAGAATGTGACAGTGACACACTCTGTCAATCTACTTGAGGACAGTCACAATGGAAAACTATGTTTACTAAAAGGAATAGCCCCACTACAACTGGGGAACTGCAGCGTTGCCGGATGGATCTTAGGAAACCCAAAATGCGAATTACTGATTTCCAAGGAATCATGGTCCTACATTGTAGAAACACCAAATCCTGAGAACGGAGCATGTTACCCAGGGTATTTTACCGACTATGAGGAACTAAAAGAGCAATTGAGCTCAGTATCTTCATTTGAAAGATTCGAAATATTCCCCAAAGAAAGCTCATGGCCCAACCACACTGTAAGC---GGAGTATCAGCATCATGCTCCCATAATGGGAAAAGCAGTTTTTACAGAAATTTACTATGGCTGACGGAGAAGAATGGTTTATACCCAAACCTGAGCAAATCCTATGCAAACAACAAAGGGAAAGAAATTCTTGTACTGTGGGGTGTTCATCACCCGTCTAACATGGGGAACCAAAGGACCCTCTATCATACAGAAAATGCTTATATATCGGTAGTGTCTTCACACTATAGCAGAAGATTCACCCCTGAAATAGCCAAAAGACCCAAAGTAAGAGATCAGGAAGGAAGAATCAACTACTATTGGACTCTGCTGGAACCCGGGGATACAATAATATTTGAAGCAAATGGAAATCTAATAGCGCCATGGTATGCTTTCTCACTGAATAGAGGCTTTGAATCAGGAATCATCACCTCAAATGCACCAATGGATGAATGTGATGCGAAGTGTCAAACACCTCAGGGAGCTATAAACAGCAGTCTTCCCTTTCAGAATGTACACCCAGTCACAATAGGAGAATGTCCAAAGTATGTCAGGAGTGCAAAACTAAGGATGGTCACAGGACTAAGGAACATCCCATCCATTCAATCCAGAGGTTTGTTTGGAGCAATTGCCGGCTTCATTGAAGGGGGGTGGACTGGAATGGTAAATGGGTGGTATGGTTATCATCATCAAAATGAGCAAGGGTCTGGCTACGCTGCGGATCAAAAAAGCACACAAATTGCCATTAACGGGATTACAAACAAGGTAAATTCTGTAATTGAGAAAATGAACACTCAATTCACAGCTGTTGGCAAAGAATTCAACAAATTGGAAAAAAGGATGGAAAACTTGAATAAAAAAGTTGATGATGGATTTATAGACATTTGGACATATAATGCAGAATTGTTGGTTCTACTGGAAAATGAAAGAACTTTGGATTTCCATGACTCCAATGTAAAGAACCTGTATGAGAAAGTAAAAAACCAATTAAAGAATAATGCCAAGGAAATAGGAAACGGGTGTTTTGAATTCTACCACAAGTGTAACAATGAATGCATGGAGAGTGTGAAAAATGGAACTTATGACTACCCAAAATATTCCGAGGAATCAAAATTGAACAGGGAGAAAATTGATGGAGTGAAATTGGAATCAGTGGGAGTCTATCAGATTCTGGCGATTTACTCAACTGTCGCCAGTTCCCTGGTTCTTTTGGTCTCCCTGGGGGCAATCAGCTTATGGATGTGTTCCAATGGGTCTTTGCAATGTAGAATATGCATC---
>2013_KU976944_2013_S_H1N2_Mexico(3)
ATGAAAGTAAAACTGCTAGTCCTGTTATGTACATTTACAGCTACATATGCAGACACAATATGTATAGGCTACCATGCCAACAACTCAACCGACACTGTTGACACAGTACTTGAGAAGAATGTGACAGTGACACACTCTGTCAATCTACTTGAGAACAATCACAATGGAAAACTATGTCTACTAAAAGGAATAGCCCCACTACAATTGGGAAACTGCAGCGTTGCCGGATGGATCTTAGGAAACCCAAAATGCGAATTACTGATTCCCAAGAAATCATGGTCCTACATTGTAGAAACATCAAATCCTGAGAATGGAGCATGTTACCCAGGGTATTTCACCGACTATGAGGAACTAAAAGAGCAATTGAGCTCAGTATCTTCATTTGAGAGATTCGAAATATTCCCCAAAGAAAGCTCATGGCCCAACCACACTGTAAGC---GGAGTGTCAGCATCATGCTCCCATAATGGGAAAAGCAGTTTTTACAGAAATTTACTATGGCTGACGGGGAAGAATGGTTTATACCCAAACCTGAGCAAATCCTATGCAAACAACAAAGAGAAAGAAATCCTTGTACTGTGGGGTGTCCATCACCCGTCTAACATAGGGAACCAAAGGGCCCTCTATAATACAGAAAATGCTTATATATCGGTAGTGTCTTCACATTATAGCAGAAGATTCACACCTGAAATAGCCAAACGACCCAAAGTAAGAGATCAGGAAGGAAGAATCAACTACTATTGGACTCTGCTGGAACCCGGGGATACAATAATATTTGAAGCAAATGGAAATCTAATAGCGCCATGGTATGCTTTCGCACTGAGTAGAGACTTTGAGTCAGGAATCATCACTTCAAATGCACCAATGGATGAATGTGATGCAAAGTGCCAAACACCTCAGGGGGCTATAAACAGCAGTCTTCCCTTTCAGAATGTACACCCAGTCACAATAGGAGAGTGTCCAAAGTATGTCAGGAGTACTAAATTAAGGATGGTTACAGGACTAAGGAACATCCCATCCATTCAATCCAGAGGTTTGTTTGGGGCCATTGCCGGCTTCATTGAAGGGGGGTGGACTGGAATGGTAGATGGGTGGTATGGTTATCATCATCAAAACGAGCAAGGGTCTGGCTATGCTGCAGATCAAAAAAGCACACAAATTGCCATTAATGGGATTACAAACAAGGTGAATTCTGTAATTGAGAAAATGAACACTCAATTCATAGCTGTTGGCAAAGAATTCAACAAATTGGAAAAAAGAATGGAAAACTTAAATAAAAAAGTTGATGATGGGTTTATAGACATTTGGACATATAATGCAGAATTGTTGGTTCTACTGGAAAATGAAAGGACTTTGGATTTTCATGACTCCAATGTGAAGAGTCTGTATGAGAAAGTAAAAAACCAATTAAAGAATAATGCCAAAGAAATAGGAAACGGATGTTTTGAATTCTACCACAAGTGTAACAATGAATGCATGGAGAGTGTGAAAAATGGAACTTATGACTACCCAAAATATTCCGAGGAATCAAAACTGAACAGGGAGAAAATTGATGGAGTGAAACTGGAATCAGTGGGAGTCTATCAGATTCTGGCGATTTACTCAACTGTCGCCAGTTCCCTGGTTCTTTTGGTCTCCCTGGGGGCAATCAGCTTCTGGATGTGTTCCAATGGGTCTTTGCAATGTAGAATATGCATC---
>2013_KU976838_2013_S_H1N1_Mexico(5)
ATGAAGGCAATGTTAGTCGTCTTGCTATACACATTCACAACCGCAAACGCAGACACATTGTGTATAGGTTACCATGCAAATAATTCAACTGACACTGTTGACACAGTACTAGAAAGGAATGTAACAGTAACACACTCTGTCAACCTTCTAGAAGACAGACACAATGGGAAACTATGTAAACTAAAAGGAGTAGCCCCATTGCACTTGGGTAAATGCAACATTGCTGGGTGGCTCCTGGGAAATCCGGAGTGTGAGTCCCTACTCACAACAAGCTCATGGTCTTACATTGTGGAAACATCTAATTCGGACAACGGAACATGTTACCCAGGAGAATTTGTCAATTATGAAGAGCTAAGAGAGCAAGTGAGCTCAGTGTCATCATTTGAAAGATTTGAGATATTCCCCAAGGCAAGCTCATGGCCTAGTCATGAAACGGACAGAGGTGTGACAGCAGCATGTCCCCATGCTGGAGCAAACAGCTTCTATAGAAATTTGATATGGCTGGTAAAAAAGGGAAATTCATACCCAAAGCTCAGAAAATCGTACATTAACAATAAAGGAAAAGAAGTTCTCGTGCTATGGGGCATTCACCATCCATCTACCAGTGCTGACCAGCAAAGTCTTTACCAACATGCAGATGCATATGTTTTTGTGGGATCATCAAAGTACAGCAAGACATTCAAGCCAGAAATAGCTACAAGACCCAAAGTGAGAGGTCAAGCAGGGAGAATGGACTATTACTGGACACTAGTTGAACCCGGAGACACGATAACATTCGAAGCAACTGGAAATCTAGTGGTACCAAGATATGCCTTTGCAATGAAAAGAGGTTCTGGATCTGGTATTATCATATCAGATACACCAATTCACGATTGTAATACAACTTGCCAAACACCCAAGGGTGCTATAAACACCAGCCTTCCGTTTCAGAATATACATCCAGTCACAGTTGGAGAGTGTCCAAAATATGTCAAAAGCACAAAATTGAGAATGGCTACAGGATTAAGGAATATCCCGTCCATCCAATCTAGAGGCCTCTTTGGAGCCATTGCTGGCTTTATTGAGGGAGGGTGGACAGGAATGGTAGATGGATGGTATGGTTATCATCATCAGAATGAGCAAGGATCAGGATATGCAGCTGACCGAAAAAGCACACAGAATGCCATTGATGGGATCACTAACAAGGTAAATTCTGTCATTGAAAAGATGAACACACAATTCACAGCAGTTGGCAAAGAATTCAACCACTTGGAAATAAGAATGGAGAATTTAAACAAAAAGGTTGATGACGGCTTTCTGGATGTTTGGACTTACAATGCCGAACTGTTGGTTCTGTTAGAAAATGAAAGAACTTTGGATTATCACGATTCAAATGTGAAGAACCTATATGAAAAAGTAAGGAGCCAACTTAAAAACAATGCCAAGGAAATCGGAAATGGCTGCTTCGAATTTTACCACAAATGTGACGACATATGCATGGAGAGCGTCAAAAATGGGACTTATGATTATCCAAAATACTCAGAAGAAGCAAAACTGAACAGAGAGGAGATAGATGGAGTAAAGTTGGAATCGGCAAGGATTTACCAGATTTTGGCGATATATTCAACTGCCGCCAGTTCATTGGTATTGTTAGTCTCCCTGGGGGCAATCAGTTTCTGGATGTGCTCTAATGGGTCCTTGCAATGCCGAATATGCATT---
>2013_KU976541_2013_S_H1N1_Mexico(6)
ATGAAGGCAATACTAGTAGTTCTGCTATATACATTTGCAACCGCAAATGCAGACACATTATGTATAGGTTATCATGCGAACAATTCAACAGACACTGTAGACACAGTACTAGAAAAGAATGTAACAGTAACACACTCTGTTAACCTCCTAGAAGACAAGAATAACGGGAAACTATGCAAACTAAGAGGGGTAGCCCCATTGCATTTGGGTAAATGTAACATTGCTGGCTGGATCCTGGGAAATCCAGAGTGTGAATCACTCTCCACAGCAAGCTCATGGTCCTACATTGTGGAAACATCTAGTTCAGACAATGGAACGTGTTACCCAGGAGATTTCATCGATTATGAGGAGCTAAGAGAGCAATTGAGCTCAGTGTCATCATTTGAAAGGTTTGAGATCTTCCCCAAGACAAGTTCATGGCCCAATCATGACTCGAACAAAGGTGTAACAGCAGCATGTCCTCATGCTGGAGCAAAAAGCTTCTACAAAAATTTAATATGGCTAGTTAAAAAAGGAAATTCATACCCAAAGCTCAGCAAATCCTACATTAATGATAAAGGGAAAGAAGTCCTCGTGCTATGGGGCATTCACCATCCATCTACTAGTGCTGACCAACAAAGTCTCTATCAGAATGCAGATGCATATGTTTTTGTGGGGACATCAAGATACAGCAAGAAGTTCAAGCCGGAAATAGCAATAAGACCCAAAGTGAGGGATCGAGAAGGGAGAATGAACTATTACTGGACACTAGTAGAGCCGGGAGACAAAATAACATTCGAAGCAACTGGAAATCTAGTGGTACCGAGATATGCATTCGCAATGGAAAGAAATGCTGGATCTGGTATTATCATTTCAGATACACCAGTCCACGATTGCAATACAACTTGTCAGACACCCAAGGGTGCTATAAACACTAGCCTCCCATTTCAGAATATACATCCGATCACAATTGGAAAATGTCCAAAATATGTAAAAAGCACAAAATTGAGACTGGCCACAGGATTGAGGAATGTCCCGTCTATTCAATCTAGAGGCCTATTTGGGGCCATTGCCGGTTTCATTGAAGGGGGGTGGACAGGGATGGTAGATGGATGGTACGGTTATCACCATCAAAATGAGCAGGGGTCTGGGTATGCAGCCGACCTGAAGAGCACACAGAATGCCATTGACGGGATTACTAACAAAGTAAATTCTGTTATTGAAAAGATGAATACACAGTTTACAGCAGTAGGTAAAGAGTTCAACCACCTGGAAAAAAGAATAGAGAATTTAAATAAAAAAGTTGATGATGGTTTCCTGGACATTTGGACTTACAATGCCGAACTGTTGGTTCTATTGGAAAATGAAAGAACTTTGGACTACCACGATTCAAATGTGAAGAACTTATATGAAAAGGTAAGAAGCCAGTTAAAAAACAATGCCAAGGAAATTGGAAATGGCTGCTTTGAATTTTATCACAAATGCGATAACACGTGCATGGAAAGTGTCAAAAATGGGACTTATGACCACCTAAAATACTCAGAGGAAGCAAAATTAAACAGAGAAGAAATAGATGGGGTAAAGCTGGAATCAACAAGGATTTACCAGATTTTGGCGATCTATTCAACTGTCGCCAGTTCATTGGTACTGGTAGTCTCCCTGGGGGCAATCAGTTTCTGGATGTGCTCTAATGGGTCTCTACAGTGTAGAATATGTATT---
>2013_KU976801_2013_S_H1N1_Mexico(7)
ATGAAGGCAATGTTAGTCGTATTGCTATACACATTCACAACCGCAAATGCAGACACATTATGTATAGGTTACCATGCAAATAATTCAACTGACACTGTTGACACAGTACTAGAAAGGAATGTAACAGTAACACACTCTGTCAACCTTCTAGAAGACAGACACAATGGGAAACTATGTAAACTAAAAGGAGTAGCCCCATTGCACTTGGGTAAATGCAACATTGCTGGGTGGCTCCTGGGAAATCCGGAGTGTGAGTCCCTACTCACAACAAGCTCATGGTCTTACATTGTGGAAACATCTAATTCAGACAACGGAACATGTTACCCAGGGGAATTTATCAATTATGAAGAGCTCAGAGAGCAAGTGAGCTCTGTGTCATCATTTGAAAGATTTGAGATATTCCCCAAGGCAAGTTCATGGCCTAGTCATGAAACGGACAAAGGTGTGACAGCAGCATGTTCCCATGCTGGAGCAAACAGCTTCTACAGAAATTTAATATGGCTGGTAAAAAAGGGAAATTCATACCCAAAGCTCAGAAAATCGTACATTAACAATAAAGGAAAGGAAGTTCTCGTACTATGGGGCATTCACCATCCATCTACCAGTGCTGACCAGCAAAGTCTTTACCAACATGCAGATGCATATGTTTTTGTGGGGTCATCAAAATACAGCAAGACATTCAAGCCAGAAATAGCTACAAGACCCAAAGTGAGAGATCAAGCAGGGAGAATGGACTATTACTGGACACTGGTTGAACCCGGAGACACGATAACATTCGAAGCAACTGGAAATCTAGTGGTACCAAGATATGCCTTTGCAATGAAAAGAGGTTCTGGATCTGGTATTATCATATCAGATACATCAATTCACGATTGTAATACAACTTGCCAAACACCCAAGGGTGCTATAAACACCAGCCTTCCATTTCAGAATATACATCCAGTCACAATTGGAGAGTGTCCCAAATATGTCAAAAGCACAAAATTGAGAATGGCTACAGGATTAAGGAATATCCCGTCCATCCAATCTAGAGGCCTCTTTGGAGCCATTGCTGGCTTTATTGAGGGAGGATGGACAGGAATGGTAGATGGATGGTATGGTTATCATCATCAGAATGAGCAAGGATCAGGATATGCAGCTGACCGGAAAAGCACACAGAATGCCATTGATGGGATCACTAACAAGGTAAATTCTGTCATTGAAAAGATGAACACACAATTCACAGCAGTTGGCAAAGAATTCAACCACTTGGAAATAAGAATGGAGAATTTAAACAAAAAAGTTGATGACGGCTTTCTGGATGTTTGGACTTACAATGCCGAACTGTTGGTTTTGTTAGAAAATGAAAGAACTTTGGATTATCACGATTCAAATGTGAAGAACTTATATGAAAAAATAAGGAGCCAGCTTAGAAACAATGCCAAGGAAATCGGAAATGGCTGCTTCGAATTTTACCACAAATGTGACGACATATGCATGGAGAGCGTCAAAAATGGGACTTATGATTATCCAAAATACTCAGAAGAAGCAAAACTGAACAGAGAGGAGATAGATGGAGTAAAGTTGGAATCAACAAGGATTTACCAGATTTTGGCGATATATTCAACTGCCGCCAGTTCATTGGTACTGTTAGTCTCCCTGGGGGCAATCAGTTTCTGGATGTGCTCTAATGGGTCTTTGCAATGCAGAATATGCATT---
>2013_KU976596_2013_S_H1N2_Mexico(4)
ATGAAGGCAATACTAGTAGTTCTGCTATATACACTTGCAACCGCAAATGCAGACACATTATGTATAGGTTATCATGCGAACAATTCAACAGACACTGTAGACACAGTACTAGAAAAGAATGTAACGGTAACACACTCTGTTAACCTTCTAGAAGACAAACATAACGGGAAGCTATGCAAACTAAGAGGGGGAGCCCCATTGCATTTGGGTAAATGTAACATTGCTGGCTGGATCCTGGGAAATCCAGAGTGTGAATCACTCTCCACAGCAAACTCATGGTCCTACATTGTGGAAACATCTAGTTCAGATAATGGAACATGTTACCCAGGAGATTTCATCGATTATGAGGAGCTAAGAGAGCAATTGAGCTCAGTGTCATCATTTGAAAGGTTTGAGATATTTCCCAAGACAAGTTCATGGCCCAATCATGACTCGAACAAAGGTGTAACGGCAGCATGTCCTCATGCTGGAGCAAAAAGCTTCTACAAAAATTTAATATGGCTAGTTAAAAAAGGAAATTCATACCCAAAGCTCAGCAAATCCTACATTAATGATAAAGGGAAAGAAGTCCTCGTGCTATGGGGCATTCATCATCCATCTACTAGTGCTGACCAACAAAGTCTCTATCAGAATGCAGATGCATATGTTTTTGTGGGGACATCAAAATACAGCAAGAAGTTCAAGCCGGAAATAGCAATAAGACCAAAAGTGAGGGATCAAGAAGGGAGAATGAACTATTACTGGACACTAGTAGAGCCGGGAGACAAAGTAACATTCGAAGCAACTGGAAATCTAGTGGTACCGAGATATGCATTCGCAATGGAAAGAAATGCTGGATCTGGTATTATCATTTCAGATGCACCAGTCCACGATTGCAATACAACTTGTCAGACACCCAAGGGTGCTATAAACACCAGCCTCCCTTTTCAGAATATACATCCAATCACAATTGGAAAATGTCCAAAATATGTAAAAAGCACAAAATTGAGACTGGCCACAGGGTTGAGGAATGTCCCGTCTATTCAATCTAGAGGCCTATTTGGGGCCATTGCCGGTTTCATTGAAGGGGGGTGGACAGGGATGGTAGATGGATGGTACGGTTATCACCATCAAAATGAGCAGGGGTCAGGATATGCAGCCGACCTGAAGAGCACACAGAATGCCATTGACGAGATTACTAACAAGGTAAATTCTGTTATTGAAAAGATGAATACACAGTTCACAGCAGTAGGTAAAGAGTTCAACCACCTGGAAAAAAGAATAGAGAATTTAAATAAAAAAGTTGATGATGGTTTCCTGGACATTTGGACTTACAATGCCGAACTGTTGGTTCTATTGGAAAATGAAAGAACTTTGGACTACCACGATTCAAATGTGAAGAACTTATATGAAAAGGTTAGAAGCCAGTTAAAAAACAATGCCAAGGAAATTGGAAACGGCTGCTTTGAATTTTACCACAAATGCGATAACACGTGCATGGAAAGTGTCAAAAATGGGACTTATGACTACCCAAAATACTCAGAGGAAGCAAAATTAAACAGGGAAGAAATAGATGGGGTAAAGCTGGAATCAACAAGGATTTACCAGATTTTGGCGATCTATTCAACTGTCGCCAGTTCATTGGTATTGGTAGTCTCCCTGGGGGCAATCAGTTTCTGGATGTGCTCTAATGGGTCTCTACAATGTAGAATATGTATT---
>2014_KU976943_2014_S_H1N1_Mexico(2)
ATGAAAGCAATACTAGTAGTTCTGCTATATACATTTGCAACCGCAAATGCAGACACATTATGTATAGGTTATCATGCGAACAATTCAACAGACACTGTAGACACAGTACTAGAAAAGAATGTAACAGTAACACACTCTGTTGACCTTCTAGAAGACAAGCATAACGGGAAACTATGCAAACTACGAGGGGTAGCCCCATTGCATTTGGGTAAATGTAACATTGCTGGCTGGATTCTGGGAAATCCAGAGTGTGAATCACTCTCCACAGCTAGCTCATGGTCCTACATTGTGGAAACATCTAGTTCAGACAATGGAACGTGTTACCCAGGAGATTTCATCGATTATGAGGAGCTAAGAGAGCAATTGAGCTCAGTGTCATCATTTGAAAGGTTTGAGATATTCCCCAATGCAAGTTCATGGCCCAATCATGACTCGAACAAAGGTGTAACGGCAGCATGTCCTCATGCTGGAGCAAAAAGCTTCTACAAAAATTTAATATGGCTGGTTAAAAAAGGAAATTCATACCCAAAGCTCAGCAAATCCTACATTAATGATAAAGGGAAAGAAGTTCTCGTGCTATGGGGCATTCACCATCCATCTACCAGTGCTGAGCAACAAACTCTCTATCAGAATGCAGATGCATATGTTTTTGTGGGGACATCAAGATACAGCAAGAAGTTCGAGCCGGAAATAGCAATAAGACCCAAAGTGAGGAATCAAGAAGGGAGAATGAACTATTACTGGACACTAGTAGAGCCGGGAGATAAAATAACATTCGAAGCAACTGGAAATCTAGTGGTACCGAGATATGCATTCGCAATGGAAAGAAATGCTGGATCTGGTATTATCATTTCAGATACACCAGTCCACGATTGCAATACAACTTGTCAGACACCCAGGGGTGCTATAAACACCAGCCTCCCATTTCAGAATATACATCCGATCACAATTGGAAAATGTCCAAAATATGTAAAAAGCACAAAATTGAGACTGGCCACAGGATTGAGGAATGTCCCGTCTATTCAATCTAGAGGCCTATTTGGGGCCATTGCCGGTTTCATTGAAGGGGGGTGGACAGGGATGGTAGATGGATGGTACGGTTATCACCATCAAAATGAGCAGGGGTCAGGATATGCAGCCGACTTGAAGAGCACACAGAATGCCATTGACGAGATTACTAACAAAGTAAATTCTGTTATTGAAAAGATGAATACACAGTTCACAGCAGTAGGTAAAGAGTTCAACCACCTGGAAAAAAGAATAGAGAATTTAAATAAAAAAGTTGATGATGGTTTCCTGGATGTTTGGACTTACAATGCCGAACTGTTGGTTCTATTGGAAAATGAAAGAACTTTGGACTACCACGATTCTAATGTGAAGAACTTATATGAAAAGGTAAGAAGCCAGTTAAAAAACAATGCCAAGGAAATTGGAAACGGCTGCTTTGAATTTTACCACAAATGCGATAACACGTGCATGGAAAGTGTCAAAAATGGGACTTACGACTACCCAAAATATTCAGAGGAAGCAAAATTAAACAGAGAAGAAATAGATGGGGTAAAGCTGGAATCAACAAGGATTTACCAGATTTTGGCGATCTATTCAACTGTCGCCAGTTCATTGGTACTGGTAGTCTCCCTGGGGGCAATCAGTTTCTGGATGTGCTCTAATGGGTCTCTACAGTGTAGAATATGTATT---
>2014_KU976565_2014_S_H1N1_Mexico(3)
ATGAAGGCAATACTAGTAGTTCTGCTATATACAATTGCGACCGCAAATGCAGACACATTATGTATAGGTTATCATGCGAACAATTCAACAGACACTGTAGACACAGTACTAGAAAAGAATGTAACAGTAACACACTCTGTTGACCTTCTAGAAGACAAGCATAACGGGAAACTATGCAAACTAAGAGGGGTAGCCCCATTGCATTTGGGTAAATGTAACATTGCTGGCTGGATCCTGGGAAATCCAGAGTGTGAATCACTCTCCACAGTAAGCTCATGGTCCTACATTGTGGAAACATCTAGTTCAGACAATGGAACGTGTTACCCAGGAGATTTCATCGATTATGAGGAACTAAGAGAGCAATTGAGCTCAGTGTCATCATTTGAAAGGTTTGAGATATTCCCCAATACAAGTTCATGGCCCAATCATGACTCGAACAAAGGTGTAACGGCAGCATGTCCTCATGCTGGAGCAAAAAGCTTCTACAAAAATTTAATATGGCTAGTTAAAAAAGGAAGTTCATACCCAAAGCTCAGCAAATCCTACATTAATGATAAAGGGAAAGAAGTCCTTGTGCTATGGGGCATTCACCATCCATCTACTAGTGCTGACCAACAAAGTCTCTATCAGAATGCAGATGCATATGTTTTTGTGGGGACATCAAGATACAGCAAGAAGTTCAAGCCCGAAATAGCAATAAGACCCAAAGTGAGGGATCAAGAAGGGAGAATGAACTATTACTGGACACTAGTAGAGCCGGGAGACAAAATAACATTCGAAGCAACTGGAAATCTAGTGGTACCGAGATATGCATTCGCAATGGAAAGAAATGCTGAATCTGGTATTATCATTTCAGATACACCAGTCCACGATTGCAATACAACTTGTCAGACACCCAAGGGTGCTATAAACACCAGCCTTCCATTTCAGAATATACATCCGATCACAATTGGAAAATGTCCAAAATATGTAAAAAGCACAAGATTGAGACTGGCCACAGGATTGAGGAATGTTCCGTCTATTCAATCTAGAGGCCTATTTGGGGCCATTGCCGGTTTCATTGAAGGGGGGTGGACAGGAATGGTAGATGGATGGTACGGTTATCACCATCAAAATGAGCAGGGGTCAGGATATGCAGCCGACCTGAAGAGCACACAGAATGCCATTGACGAGATTACTAACAAAGTAAATTCTGTTATTGAAAAGATGAATACACAGTTCACAGCAGTAGGTAAAGAGTTCAACCACCTGGAAAGAAGAATAGAGAATTTAAATAAAAAAGTTGATGATGGTTTCCTGGACGTTTGGACTTACAATGCCGAACTGTTGGTTCTATTGGAAAATGAAAGAACTTTGGACTACCACGATTCAAATGTGAAGAACTTATATGAAAAGGTAAGAAGCCAGTTAAAAAACAATGCCAAGGAAATTGGAAACGGCTGCTTTGAATTTTACCACAAATGCGATAACACGTGCATGGAAAATGTCAAAAATGGGACTTATGACTACCCAAAATACTCAGAGGAAGCAAAATTAAACAGAGAAGAAATAGATGGGGTGAAGCTGGAATCAACAAGGATTTACCAGATTTTGGCGATCTATTCAACTGTCGCCAGTTCATTGGTACTGATAGTCTCCCTGGGGGCAATCAGTTTCTGGATGTGCTCTAATGGGTCTCTACAGTGTAGAATATGTATT---
>1976_CY021957.1_1976_H_H1N1_NewJersey
ATGAAGGCAATACTATTAGTCTTGTTATGTACATTTGCAGCCACAAATGCAGACACACTATGTATAGGTTATCATGCAAATAATTCAACTGACACTGTTGATACAGTACTAGAAAAGAATGTAACAGTAACACACTCTGTTAATCTTCTTGAAGACAGACATAACGGGAAACTATGTAAACTGGGGGGGATAGCCCCATTGCACTTGGGTAAATGTAACATTGCCGGATGGCTTTTGGGAAACCCAGAATGTGAATTACTACTCACAGTAAGCTCATGGTCTTACATTGTGGAAACATCGAACTCAGACAATGGGACATGTTACCCAGGAGATTTCATCAATTATGAAGAGCTGAGAGAGCAGTTGAGCTCAGTGTCATCATTTGAAAGATTCGAGATATTCCCCAAGACAAGTTCGTGGCCCAATCATGAAACAAACAGAGGTGTGACGGCAGCATGCCCTTATGCTGGAGCAAACAGCTTCTACAGAAATTTAATATGGCTGGTGAAAAAAGAAAATTCATACCCAAAGCTCAGCAAATCCTATGTTAACAATAAAGGGAAGGAAGTCCTTGTGCTATGGGGCATTCATCATCCACCTACCAGTACTGATCAACAAAGTCTCTACCAAAATGCAGATGCCTATGTTTTTGTAGGGTCATCAAAATATAACAGAAAGTTCAAGCCAGAAATAGCAGCAAGACCCAAGGTGAGAGGTCAAGCAGGGAGGATGAACTATTACTGGACACTAATAGAACCTGGAGACACAATAACATTTGAAGCAACTGGAAATCTAGTGGTACCAAGATATGCTTTCGCAATGAATAGAGGTTCTGGATCTGGTATTATAATTTCGGATGCACCAGTTCATGATTGTAACACGAAGTGTCAAACACCCAAGGGTGCCATAAACACCAGCCTCCCATTTCAGAATATACATCCAGTCACAATTGGAGAATGTCCAAAATATGTCAAAAGCACAAAATTGAGAATGGCTACAGGACTAAGGAATATCCCGTCTATTCAATCTAGAGGTCTGTTTGGAGCCATTGCTGGTTTTATTGAGGGGGGATGGACAGGAATGATAGATGGATGGTATGGTTATCACCATCAGAATGAACAGGGATCAGGATATGCAGCGGACCAAAGGAGCACACAAAATGCCATTGACGGGATCACTAACAAAGTAAATTCTGTTATTGAAAAGATGAACACGCAATTCACGGCAGTGGGTAAAGAATTCAACCACTTGGAAAAAAGAATAGAGAATTTAAACAAAAAGGTTGATGATGGTTTTCTGGATATTTGGACATACAATGCAGAACTGTTGGTTCTATTGGAAAATGAAAGAACTCTGGATTTCCACGACTCGAATGTAAAGAACCTGTATGAGAAAGTAAGAAGCCAGCTAAGGAACAATGCCAAAGAAATTGGGAATGGCTGCTTTGAATTCTATCACAAATGTGATGATACATGCATGGAGAGCGTCAAAAATGGGACTTATGATTACCCAAAGTACTCAGAAGAATCAAAGCTAAACAGAGAGGAGATAGATGGAGTAAAGTTGGAGTCAACAAGAATTTACCAGATTTTGGCGATCTATTCAACTGTCGCCAGTTCATTGGTACTGTTGGTCTCCCTGGGGGCAATCAGTTTTTGGATGTGCTCTAATGGGTCTTTACAGTGCAGAATATGTATT---
>1988_CY024925.1_1988_H_H1N1_Ohio
ATGAAGGCAATACTATTAGTCTTGCTATATACATTTACAGCCGCAAATGCAGACACATTATGTATAGGTTACCATGCAAATAATTCAACTGACACTGTTGATACAGTACTAGAAAAGAATGTAACAGTAACACACTCTGTTAACCTTCTAGAAGACAGACATAACGGAAAACTATGTAAACTAAGGGGGGTAGCCCCATTGCATTTGGGTAAATGTAACATTGCTGGATGGCTCCTGGGAAACCCAGAATGTGAATTACTATTCACAGCAAGCTCATGGTCTTACATTGTGGAAACATCTAACTCAGACAATGGGACATGTTACCCAGGAGATTTCATCAATTACGAAGAGCTAAGAGAGCAATTGAGCTCAGTGTCATCATTTGAAAGATTTGAGATATTCCCCAAGGCAAGTTCATGGCCCAATCATGAAACGAACAGAGGTGTGACGGCAGCATGCCCTTATGCTGGAGCAAACAGCTTCTACAGAAATTTAATATGGCTGGTAAAAAAAGGAAATTCATACCCAAAGCTCAGCAAATCCTATGTTAACAATAAGGAGAAGGAAGTCCTCGTGCTATGGGGCATTCACCATCCACCTACCAGTACTGACCAACAAAGTCTCTACCAGAATGCAGATGCTTATGTTTTTGTGGGGTCATCAAAGTACAACAAGAAATTCAAGCCAGAAATAGCAACAAGACCCAAGGTGAGAGGTCAAGCAGGGAGAATGAACTATTACTGGACACTAGTAGAGCCTGGAGACACAATAACATTCGAAGCAACTGGAAATCTAGTGGTACCAAGATATGCCTTCGCAATGAAAAGAGGTTCTGGATCTGGTATTATCATTTCAGATACACCAGTCCACGATTGTAATACGACTTGTCAAACACCCAAAGGTGCTATAAACACCAGCCTCCCATTTCAGAATATACATCCAGTCACAATTGGAGAATGTCCAAAGTATGTCAAAAGCACAAAATTGAGAATGGCTACAGGACTAAGGAATATCCCGTCTATTCAATCTAGAGGTCTGTTTGGAGCCATTGCTGGCTTTATTGAGGGGGGATGGACAGGAATGATAGATGGATGGTACGGTTATCACCATCAAAATGAGCAGGGATCAGGATATGCAGCTGACCGAAAGAGCACACAGAATGCCATTGACGGGATCACTAACAAAGTAAACTCTGTTATTGAAAAGATGAACACACAATTCACAGCAGTGGGTAAAGAATTCAACCACCTGGAAAAAAGAATAGAGAATTTAAACAGAAAGGTTGATGATGGTTTTCTGGATATTTGGACTTACAATGCCGAACTGTTGGTTCTATTGGAAAATGAAAGAACTTTAGATTACCATGACTCAAATGTGAAGAACCTATATGAGAAAGTGAGAAGCCAGCTAAAAAACAATGCCAAGGAAATTGGAAATGGCTGCTTTGAATTTTACCACAAATGTGATGACACGTGCATGGAGAGCGTCAAAAATGGGACTTATGATTACCCAAAATACTCAGAAGAATCAAAACTAAACAGAGAGGAAATAGATGGGGTAAAGCTGGAATCAACAAGGATTTACCAGATCTTGGCGATCTATTCAACTGTCGCCAGTTCATTGGTACTGTTAGTCTCCCTGGGGGCAATCAGTTTCTGGATGTGCTCCAATGGGTCTTTACAGTGCAGAATATGTATT---
>1991_L24362.1_1991_H_H1N1_Maryland
ATGAAGGCAATACTATTAGTCTTGCTATATACATTCACAGCCGCAAATGCAGACACATTATGTATAGGTTATCATGCAAATAATTCAACTGACACTGTTGATACAGTACTAGAAAAGAATGTAACAGTAACACACTCTGTTAACCTTCTAGAAGACAGACATAACGGAAAACTATGTAAACTAAGGGGGGTGGCCCCATTGCATTTGGGTAAATGTAACATTGCTGGATGGCTCCTGGGAAACCCAGAATGTGAATTACTATTCACAGCAAGCTCATGGTCTTACATTGTGGAAACATCTAACTCAGACAATGGGACATGTTACCCAGGAGATTTCATCAATTATGAAGAGCTAAGAGAGCAGTTGAGCTCAGTGTCATCATTTGAAAGGTTTGAGATATTCCCCAAGGCAAGTTCATGGCCCGATCATGAAACGAACAGAGGTGTGACGGCAGCATGTCCTTATGCTGGAGCAAACAGCTTCTACAGAAATTTAATATGGCTGGTAAAAAAAGGAAATTCATACCCAAAGCTCAGCAAATCCTATGTTAACAATAAGGAGAAGGAAGTCCTCGTGCTATGGGGCATTCACCATCCACCTACCAGTACTGACCAACAAAGTCTCTACCAGAATGCAGATGCCTATGTTTTTGTGGGGTCATCAAAGTACAACAAGAAATTCAAGCCAGAGATAGCAACAAGACCCAAGGTGAGAGGTCAAGCAGGGAGAATGAACTATTACTGGACACTAGTTGAGCCTGGAGACACAATAACATTCGAAGCAACTGGAAATCTAGTGGTGCCAAGATATGCCTTCGCAATGAAAAGAGGTTCTGGATCTGGTATTATCATTTCAGATACACCAGTCCACGATTGTAATACGACTTGTCAAACACCCAAAGGTGCTATAAACACCAGCCTCCCATTTCAGAATATACATCCAGTCACAATTGGAGAATGTCCAAAATATGTCAAAAGTACAAAATTGAGAATGGCTACAGGATTAAGGAATATCCCGTCTATTCAATCTAGAGGTCTGTTTGGAGCCATTGCTGGCTTTATTGAGGGGGGATGGACAGGAATGATAGATGGATGGTACGGTTATCACCATCAAAATGAGCAGGGATCAGGATATGCAGCCGACCAAAAGAGCACACAGAATGCCATTGACGGGATCACTAACAAAGTAAACTCTGTTATTGAAAAGATGAACACACAATTCACAGCAGTGGGTAAAGAATTCAACCACCTGGAAAAAAGAATAGAGAATTTAAATAAAAAGGTTGATGATGGTTTTCTGGATGTTTGGACTTACAATGCCGAATTGTTGGTTCTATTGGAAAATGAAAGAACTTTGGATTACCATGACTCAAATGTGAAGAACCTATATGAGAAGGTAAGAAGCCAGCTAAAAAACAATGCCAAGGAAATTGGAAATGGCTGCTTTGAATTTTACCACAAATGTGATGACACGTGCATGGAGAGCGTCAAAAATGGGACTTATGATTACCCCAAATACTCAGAAGAATCAAAACTAAACAGAGAGGAAATAGATGGAGTAAAGCTGGAATCAACAAGGATTTACCAGATTTTGGCGATCTATTCAACTGTCGCCAGTTCATTGGTACTGTTAGTCTCCCTGGGGGCAATCAGTTTCTGGATGTGCTCCAATGGGTCTTTACAGTGCAGAATATGTATT---
>1994_U53162.1_1994_H_H1N1_Wisconsin
ATGAAGGCAATACTATTAGTCTTGCTATATACATTTACAGCCGCAAATGCAGACACATTATGTATCGGTTATCATGCAAATAATTCAACTGACACTGTTGATACAGTACTAGAAAAGAATGTAACAGTAACACACTCTGTTAACCTTCTAGAAGACAGACATAACGGAAAACTATGTAAACTAAGGGGGGTAGCCCCATTGCATTTGGGTAAATGTAACATTGCAGGATGGCTCCTGGGAAACCCAGAATGTGAATTACTATTCACAGCAAGCTCATGGTCTTACATTGTGGAAACATCTAACTCAGACAATGGGACATGTTACCCAGGAGATTTCATCAATTATGAAGAGCTAAGAGAGCAGTTGAGCTCAGTGTCATCATTTGAAAGATTTGAGATATTCCCCAAGGCAAGTTCATGGCCCAATCATGAAACGAATAGAGGTGTGACGGCAGCATGCCCTTATGCTGGAGCAAACAGCTTCTACAGAAATTTAATATGGCTGGTAAAAAAAGGAAATTCATACCCAAAGCTCAGCAAATCCTATGTTAACAATAAGGAGAAGGAAGTCCTCGTGCTATGGGGCATTCACCATCCACCTACCAGTACTGACCAACAAAGTCTCTACCAGAATGCAGATGCCTATGTTTTTGTGGGGTCATCAAAGTACAACAAGAAATTCAAGCCAGAAATAGCAACAAGACCCAAGGTGAGAGGTCAAGCAGGGAGAATGAACTATTACTGGACACTAGTAGAGCCTGGAGACACAATAACATTCGAAGCAACTGGAAATCTAGTGGTACCAAGATATGCCTTCGCAATGAAAAGAGGTTCTGGATCTGGTATTATCATTTCAGATACACCAGTCCACGATTGTAATACGACTTGTCAAACACCCAAAGGTGCTATAAACACCAGCCTCCCATTTCAGAATATACATCCAGTCACAATTGGAGAATGTCCAAAATATGTCAAAAGCACAAAATTGAGAATGGCTACAGGACTAAGGAATATCCCGTCTATTCAATCTAGAGGTCTGTTTGGAGCCATTGCTGGCTTTATTGAGGGGGGATGGACAGGAATGATAGATGGATGGTACGGTTATCACCATCAAAATGAGCAGGGATCAGGATATGCAGCTGACCGAAAGAGCACACAGAATGCCATTGACGGGATCACTAACAAAGTAAACTCTGTTATTGAAAAGATGAACACACAATTCACAGCAGTGGGTAAAGAATTCAACCACCTGGAAAAAAGAATAGAGAATTTAAACAAAAAGGTTGATGATGGTTTTCTGGATGTTTGGACTTACAATGCCGAACTGTTGGTTCTATTGGAAAATGAAAGAACTTTGGATTACCATGACTCAAATGTGAAGAACCTATATGAGAAAGTAAGAAGCCAGCTAAAAAACAATGCCAAGGAAATTGGAAATGGCTGCTTTGAATTTTACCACAAATGTGATGACACGTGCATGGAGAGCGTCAAAAATGGGACTTATGATTACCCAAAATACTCAGAAGAATCAAAACTAAACAGAGAGGAAATAGATGGGGTAAAGCTGGAATCAACAAGGATTTACCAGATTTTGGCGATCTATTCAACTGTCGCCAGTTCATTGGTACTGTCAGTCTCCCTGGGGGCAATCAGTTTCTGGATGTGCTCCAATGGGTCTTTACAGTGCAGAATATGTATT---
>2004_EF101741.1_2004_H_H1N2_Philippines
ATGAAGGCGACACTAGTAGTCTTGCTATATACATTTACAACCGCAAATGCAGACACCTTATGTATAGGTTATCATGCAAATAATTCAACTGACACTGTTGATACAGTGCTAGAAAAGAATGTAACAGTAACGCACTCTGTCAACCTTCTAGAAAACAAACATAATGGAAAACTATGTAAACTAAGAGGGGTAGCCCCATTGCATTTGGGTAAATGTAATATTGCTGGATGGCTTCTGGGAAACCCAGAATGTGAATTACTGCTCACAGCAAGATCATGGTCTTACATTGTGGAGACATCCAATTCAGACAATGGGACGTGTTACCCAGGAGATTTCATCAATTACGAAGAATTAAGAGAGCAATTGAGCTCAGTGTCATCATTTGAAAGATTTGAGATATTCCCCAAGGCAAGTTCATGGCCCAATCATGAAACGAACAGAGGTGTAACAGCAGCATGCCCTTATGCTGGAGCAAACAGCTTCTACAGAAATTTAATATGGCTGACAAAGAAAGGAAATTCATACCCAAAGCTCAGCAAATCCTATGTTAACAATAAGGGAAAGGAAGTCCTCGTGCTATGGGGGATTCACCATCCACCTACCAGTACTGATCAACAAAGTCTCTACCAAAATGCAGATGCTTATGTTTTTGTGGGGACATCAAAGTACAACAAGAAATTCAACCCAGAAATAGCAACAAGACCCAAGGTGAGAGATCAAGCAGGGAGGATGAATTATTACTGGACGCTAATAGAGCCTGGGGACACAATAACATTCGAGGCAACTGGAAATCTGGTGGTACCAAGATACGCTTTCGCAATGAAAAGGGGTTCTGGATCTGGTATTATCATTTCGGATGCACCGGTCCACGATTGTAACACAACTTGTCAAACACCCAGAGGTGCTATAAACACCAGCCTCCCATTTCAGAATGTACATCCAGTCACAATTGGTGAATGTCCAAAATATGTCAAAAGCACAAAATTAAGAATGGCTACAGGACTAAGAAACATCCCGTCTATTCAATCTAGAGGTCTGTTTGGAGCCATTGCTGGCTTTATAGAGGGGGGATGGACAGGAATGATAGATGGATGGTACGGTTATCACCATCAAAATGAGCAGGGATCAGGATATGCAGCTGATCAAAAAAGCACACAGAATGCCATTGATGGAATAACTAACAAGGTAAATTCTGTTATTGAAAAAATGAACACACAGTTCACAGCAGTGGGTAAAGAATTCAACCACCTGGAAAAAAGGATAGAAAATTTAAATAGAAAGGTTGATGATGGTTTTTTGGATATTTGGACTTATAATGCTGAATTGTTGGTTCTATTGGAAAATGAAAGAACTTTAGATTACCATGACTCAAATGTGAAAAACCTATATGAGAAAGTGAGAAGTCAGCTAAAAAACAATGCCAAGGAAATTGGAAATGGCTGCTTTGAGTTTTACCACAAATGTGATGACACGTGCATGGAGAGCGTCAAAAATGGGACTTATGATTACCCAAGATACTCAGAAGAATCAAAACTGAACAGAGAGGAAATAGATGGGGTAAAGCTGGAGTCAACAAGGATTTACCAGATTTTGGCGATTTATTCAACTGTCGCCAGTTCATTGGTACTGTTAGTCTCCTTGGGGGCAATCAGCTTCTGGATGTGCTCCAATGGGTCTTTACAATGCAGAATATGTATT---
>2007_FJ986621.1_2007_H_H1N1_Ohio
ATGAAGGCAATACTAGTAGTCCTGCTATATACATTTACAACCGCAAATGCCGACACATTATGTATAGGTTATCATGCGAACAATTCAACTGACACCGTAGACACAGTACTAGAAAAGAATGTAACAGTAACACACTCTGTCAACCTTCTAGAAAACAGGCATAATGGGAAACTATGTAAACTAAGAGGGGTAGCTCCATTGCATTTGGGTAAATGTAACATTGCTGGCTGGCTCCTGGGAAATCCAGAGTGTGAATCACTCTCCACAGCAAGCTCATGGTCCTACATTGTGGAAACATCTAATTCAGACAATGGGACGTGTTACCCAGGAGATTTCATCAATTATGAGGAGCTAAGAGAGCAGTTGAGCTCAGTGTCATCATTTGAAAGATTTGAGATATTCCCCAAGACAAGTTCATGGCCCAATCATGACACGAACAGAGGTGTGACGGCAGCATGTCCTCATGCTGGGACAAACAGCTTCTACAGAAATTTAATATGGCTGGTCAAAAAAGGAAATTCATACCCAAAGATCAACAAATCCTACATTAACAATAAAGAGAAGGAAGTTCTCGTGCTATGGGCCATTCACCATCCATCTACCAGTGCCGACCAACAAAGTCTCTACCAAAATGCAGATGCCTATGTTTTTGTGGGGTCATCAAGATACAGCAGGAAGTTCGAGCCAGAAATAGCAACAAGACCCAAGGTGAGGGACCAAGCAGGGAGAATGAACTATTACTGGACACTAGTAGAGCCTGGAGACAAGATAACATTCGAAGCAACTGGAAATCTAGTGGTACCGAGATATGCCTTCGCATTGAAAAGAAATTCTGGATCTGGTATTATCATTTCAGATACATCAGTCCACGATTGTGATACGACTTGTCAGACACCCAATGGTGCTATAAACACCAGCCTCCCATTTCAAAATATACATCCAGTCACAATTGGAGAATGTCCAAAATATGTAAAAAGTACTAAACTGAGAATGGCCACAGGATTAAGGAATATCCCGTCTATTCAATCTAGAGGCCTGTTTGGGGCCATTGCTGGCTTTATTGAAGGGGGCTGGACAGGAATGATAGATGGATGGTACGGTTATCACCATCAAAATGAGCAGGGATCAGGATATGCAGCCGACCTGAAGAGCACACAGAATGCCATTGACGGGATCACTAACAAGGTAAATTCTGTTATTGAAAAGATGAACACACAATTCACAGCAGTAGGTAAAGAGTTCAGCCACTTGGAAAGAAGAATAGAGAATTTAAATAAAAAGGTTGATGATGGTTTTCTAGATATTTGGACTTACAATGCCGAACTGTTGGTTCTATTGGAAAATGAAAGAACTTTGGATTACCACGACTCAAATGTGAAAAACTTATATGAAAAAGTAAGAAGCCAACTAAAAAACAATGCCAAGGAAATTGGAAATGGCTGCTTTGAATTTTACCACAAATGTGATGACACGTGCATGGAAAGCGTCAAAAATGGGACTTATGATTACCCAAAATACTCAGAGGAAGCAAAACTAAACAGAGAGGAAATAGATGGGGTAAAGTTGGAATCAACAAGGATTTACCAAATTTTGGCGATCTATTCAACGGTCGCCAGTTCATTGGTACTGGTAGTCTCCCTGGGGGCAATCAGTTTCTGGATGTGCTCTAATGGGTCGCTACAGTGCAGAATATGTATT---
>2008_FJ549068.1_2008_H_H1N1_Wisconsin
ATGAAAGTAAAACTACTGGTCCTGTTATGCACATTTACAGCTACATATGCWGACACAATATGTATAGGCTACCATGCTAACAACTCGACCGACACTGTTGACACAGTACTTGAAAAGAATGTGACAGTGACACACTCTGTCAACCTGCTTGAGAACAGTCACAATGGAAAACTGTGTCTATTAAAAGGAATAGCCCCACTACAATTGGGTAACTGCAGCGTTGCCGGGTGGATCTTAGGAAATCCAGAATGCGAATTACTGATTTCCAAGGAGTCATGGTCCTACATTGTAGAAAAACCAAATCCTGAGAATGGAACATGTTACCCAGGGCATTTCGCTGACTATGAGGAACTGAGGGAGCAATTGAGTTCAGTATCTTCATTTGAGAGGTTCGAAATATTCCCCAAAGAAAGCTCATGGCCCAACCACACCGTAACC---GGAGTGTCAGCATCATGCTCCCATAATGGGGAAAGAAGTTTTTACAGAAATTTGCTATGGCTGACGGGGAAGAATGGTTTGTACCCAAACCTGAGCAAGTCCTATGCAAACAACAAAGAAAAAGAAGTCCTTGTACTATGGGGTGTTCATCACCCGCCAGACATAGGTRWCCAAAAGACCCTCTATCATACAGAAAATGCTTATGTTTCTGTAGTGTCTTCACATTATAGCAGAAAATTCACCCCAGAAATAGCCAAAAGACCCAAAGTAAGAGATCAAGAAGGAAGAATCAACTACTACTGGACTCTGCTTGAACCCGGGGATACAATAATATTTGAGGCAAATGGAAATCTAATAGCGCCAAGATATGCTTTCGCACTGAGTAGAGGCTTTGGATCAGGAATCATCAACTCAAATGCACCAATGGATAAATGTGATGCGAAGTGCCAAACACCTCAGGGAGCTATAAACAGCAGTCTTCCTTTCCAGAACGTACACCCAGTCACAATAGGAGAGTGTCCAAAGTATGTCAGGAGTGCAAAATTAAGGATGGTTACTGGACTAAGGAACATCCCATCCATTCAATCCAGAGGTTTGTTTGGAGCCATTGCCGGTTTCATTGAAGGGGGGTGGACTGGAATGGTAGATGGTTGGTATGGTTATCATCATCAGAATGAGCAAGGGTCTGGCTATGCTGCAGATCAAAAAAGCACACAAAATGCCATTAATGGGATTACAAACAAGGTGAATTCTGTAATTGAGAAAATGAACACTCAATTCACAGCAGTGGGCAAAGAATTCAACAAATTGGAAAGAAGGATGGAAAACTTGAATAAAAAAGTTGATGATGGGTTTATAGACATTTGGACATATAATGCAGAACTGTTGGTTCTACTGGAAAATGAAAGGACTTTGGATTTCCATGATTCCAATGTGAAGAATCTGTATGAGAAAGTAAAAAGCCAGTTAAAGAATAATGCTAAAGAAATAGGAAAKGGGTGTTTTGAATTCTATCACAAGTGTAACGATGAGTGCATGGAGAGTGTAAAGAATGGAACTTATGACTATCCAAAATATTCCGAAGAATCAAAGTTAAACAGGGAGAAAATTGATGGAGTGAAATTGGAATCAATGGGAGTCTATCAGATTCTGGCGATCTACTCAACAGTCGCCAGTTCTCTGGTTCTTTTGGTCTCCCTGGGGGCAATCAGTTTCTGGATGTGTTCCAATGGGTCTTTGCAGTGTAGAATATGCATC---
>2009_KC781586.1_2009_H_H1N1_Maine
ATGAAGGCAATACTAGTAGTTCTGCTATATACATTTGCAACCGCAAATGCAGACACATTATGTATAGGTTATCATGCGAACAATTCAACAGACACTGTAGACACAGTACTAGAAAAGAATGTAACAGTAACACACTCTGTTAACCTTCTAGAAGACAAGCATAACGGGAAACTATGCAAACTAAGAGGGGTAGCCCCATTGCATTTGGGTAAATGTAACATTGCTGGCTGGATCCTGGGAAATCCAGAGTGTGAATCACTCTCCACAGCAAGCTCATGGTCCTACATTGTGGAAACATCTAGTTCAGACAATGGAACGTGTTACCCAGGAGATTTCATCGATTATGAGGAGCTAAGAGAGCAATTGAGCTCAGTGTCATCATTTGAAAGGTTTGAGATATTCCCCAAGACAAGTTCATGGCCCAATCATGACTCGAACAAAGGTGTAACGGCAGCATGTCCTCATGCTGGAGCAAAAAGCTTCTACAAAAATTTAATATGGCTAGTTAAAAAAGGAAATTCATACCCAAAGCTCAGCAAATCCTATATTAATGATAAAGGGAAAGAAGTCCTCGTGCTATGGGGCATTCACCATCCATCTACTAGTGCTGACCAACAAAGTCTCTATCAGAATGCAGATGCATATGTTTTTGTGGGGACATCAAGATACAGCAAGAAGTTCAAGCCGGAAATAGCAATAAGACCCAAAGTGAGGGATCAAGAAGGGAGAATGAACTATTACTGGACACTAGTAGAGCCGGGAGACAAAATAACATTCGAAGCAACTGGAAATCTAGTGGTACCGAGATATGCATTCGCAATGGAAAGAAATGCTGGATCTGGTATTATCATTTCAGATACACCAGTCCACGATTGCAATACAACTTGTCAGACACCCAAGGGTGCTATAAACACCAGCCTCCCATTTCAGAATATACATCCGATCACAATTGGAAAATGTCCAAAATATGTAAAAAGCACAAAATTGAGACTGGCCACAGGATTGAGGAATGTCCCGTCTATTCAATCTAGAGGCCTATTTGGGGCCATTGCCGGTTTCATTGAAGGGGGGTGGACAGGGATGGTAGATGGATGGTACGGTTATCACCATCAAAATGAGCAGGGGTCAGGATATGCAGCCGACCTGAAGAGCACACAGAATGCCATTGACGAGATTACTAACAAAGTAAATTCTGTTATTGAAAAGATGAATACACAGTTCACAGCAGTAGGTAAAGAGTTCAACCACCTGGAAAAAAGAATAGAGAATTTAAATAAAAAGGTTGATGATGGTTTCCTGGACATTTGGACTTACAATGCCGAACTGTTGGTTCTATTGGAAAATGAAAGAACTTTGGACTACCACGATTCAAATGTGAAGAACTTATATGAAAAGGTAAGAAGCCAGTTAAAAAACAATGCCAAGGAAATTGGAAACGGCTGCTTTGAATTTTACCACAAATGCGATAACACGTGCATGGAAAGTGTCAAAAATGGGACTTATGACTACCCAAAATACTCAGAGGAAGCAAAATTAAACAGAGAAGAAATAGATGGGGTAAAGCTGGAATCAACAAGGATTTACCAGATTTTGGCGATCTATTCAACTGTCGCCAGTTCATTGGTACTGGTAGTCTCCCTGGGGGCAATCAGTTTCTGGATGTGCTCTAATGGGTCTCTACAGTGTAGAATATGTATT---
>2010_KC882151.1_2010_H_H1N1_Georgia
ATGAAGGCAATACTAGTAGTTCTGCTATATACATTTGCAACCGCAAATGCAGACACATTATGTATAGGTTATCATGCGAACAATTCAACAGACACTGTAGACACAGTACTAGAAAAGAATGTAACAGTAACACACTCTGTTAACCTTCTAGAAGACAAGCATAACGGGAAACTATGCAAACTAAGAGGGGTAGCCCCATTGCATTTGGGTAAATGTAACATTGCTGGCTGGATCCTGGGAAATCCAGAGTGTGAATCACTCTCCACAGCAAGCTCATGGTCCTACATTGTGGAAACATCTAGTTCAGACAATGGAACGTGTTACCCAGGAGATTTCATCGATTATGAGGAGCTAAGAGAGCAATTGAGCTCAGTGTCATCATTTGAAAGGTTTGAGATATTCCCCAAGACAAGTTCATGGCCCAATCATGACTCGAACAAAGGTGTAACGGCAGCATGTCCTCATGCTGGAGCAAAAAGCTTCTACAAAAATTTAATATGGCTAGTTAAAAAAGGAAATTCATACCCAAAGCTCAACAAATCCTACATTAATGATAAAGGGAAAGAAGTCCTCGTGCTATGGGGCATTCACCATCCATCTACTACTGCTGACCAACAAAGTCTCTATCAGAATGCAGATGCATATGTTTTTGTGGGGACATCAAGATACAGCAAGAAGTTCAAGCCGGAAATAGCAATAAGACCCAAAGTGAGGGATCAAGAAGGGAGAATGAACTATTACTGGACACTAGTAGAGCCTGGAGACAAAATAACATTCGAAGCAACTGGAAATCTAGTGGTACCGAGATATGCATTCGCAATGGAAAGAAATGCTGGATCTGGTATTATCATTTCAGATACACCAGTCCACGATTGCAATACAACTTGTCAGACACCCAAGGGTGCTATAAACACCAGCCTCCCATTTCAGAATATACATCCGATCACAATTGGAAAATGTCCAAAATATGTAAAAAGCACAAAATTGAGACTGGCCACAGGATTGAGGAATGTCCCATCTATTCAATCTAGAGGCCTATTTGGGGCCATTGCCGGCTTCATTGAAGGGGGGTGGACAGGGATGGTAGATGGATGGTACGGTTATCACCATCAAAATGAGCAGGGGTCAGGATATGCAGCCGACCTGAAGAGCACACAGAATGCCATTGACAAGATTACTAACAAAGTAAATTCTGTTATTGAAAAGATGAACACACAGTTCACAGCAGTAGGTAAAGAGTTCAACCACCTGGAAAAAAGAATAGAGAATTTAAATAAAAAAGTTGATGATGGTTTCCTGGACATTTGGACTTACAATGCCGAACTGTTGGTTCTATTGGAAAATGAAAGAACTTTGGACTACCACGATTCAAATGTGAAGAACTTATATGAAAAGGTAAGAAACCAGTTAAAAAACAATGCCAAGGAAATTGGAAACGGCTGCTTTGAATTTTACCACAAATGCGATAACACGTGCATGGAAAGTGTCAAAAATGGGACTTATGACTACCCAAAATACTCAGAGGAAGCAAAATTAAACAGAGAAGAAATAGATGGGGTAAAGCTGGAATCAACAAGGATTTACCAGATTTTGGCGATCTATTCAACTGTCGCCAGTTCATTGGTACTGGTAGTCTCCCTGGGGGCAATCAGTTTCTGGATGTGCTCTAATGGGTCTCTACAGTGTAGAATATGTATT---
>2014_KY063952.1_2014_B_H1N1_Lousiana
ATGGAAGCAAAACTGTTTGTACTATTCTGTACATTCACTGTACTGAAAGCTGACACCATCTGTGTGGGCTACCATGCAAACAACTCTACAGACACTGTTGACACAGTACTGGAAAAGAATGTAACTGTGACTCACTCAGTGAATTTGCTCGAAGACAGCCATAATGGGAAGCTCTGCAGCCTGAATGGGATAGCTCCTTTACAACTGGGGAAGTGTAATGTAGCGGGGTGGCTCCTGGGCAATCCGGAATGTGATCTTCTACTCACTGCAAACTCATGGTCCTACATAATAGAGACGTCCAATTCAGAGAACGGGACATGCTATCCCGGTGAATTCATAGATTATGAGGAATTAAGGGAGCAGCTGAKTTCAGTTTCTTCTTTTGAAAAGTTTGAGATTTTCCCCAAGGCAAACTCATGGCCGAACCATGAGACAACCAAAGGTGTTACAGCTGCTTGCTCCTACTCTGGGGCTAGCAGTTTTTATCGAAATTTGCTGTGGATAACAAAGAAGGGGACTTCATATCCAAAACTCAGCAAATCATACACGAACAATAAGGGGAAAGAAGTGCTCGTGCTCTGGGGGGTGCATCATCCCCCGACCACCAGTGAACAACAAAGCCTATACCAGAATACTGATGCATACGTCTCAGTTGGGTCATCAAAGTACAACCGGAGATTCACCCCAGAGATAGCAGCTAGACCCAGAGTCAGAGGGCAGGCAGGCAGGATGAACTATTATTGGACACTATTAGGCCAAGGGGACACCATAACATTTGAGGCCACTGGGAATCTGATAGCACCATGGTATGCCTTCGCATTAAATAAGGGGTCTGACTCAGGAATTATAACATCAGATGCTCCAGTTCACAATTGCGACACAAGATGCCAAACCCCCCACGGGGCGTTGAACAGTAGCCTTCCTTTTCAGAATGTGCATCCTATCACCATTGGAGAATGTCCCAAATATGTCAAGAGCACCAAGCTAAGAATGGCAACAGGACTAAGAAATGTCCCATCCATTCAATCCAGAGGGCTATTTGGAGCAATTGCCGGATTCATTGAAGGAGGATGGACAGGCATGATAGATGGCTGGTATGGGTACCATCATCAGAATGAGCAAGGATCAGGATATGCCGCTGATCAGAAAAGCACACAGAATGCAATTGATGGAATAACAAATAAGGTGAATTCGGTAATTGAGARAATGAACACTCAATTCACTGCAGTGRGTAAAGAATTCAACAACCTAGAGAGGAGAATTGAGAATCTGAATAAGAAGGTCGATGATGGGTTCCTGGATGTTTGGACATACAATGCTGAACTGCTCGTTCTACTGGAAAATGAAAGAACTCTTGACTTTCATGATTCCAATGTGAGGAATTTGTATGAGAGGGTCAAATCACAACTGAGAAATAACGCCAAAGAACTTGGGAATGGTTGCTTTGAGTTCTATCACAAATGTGATGATGAATGTATGGAAAGTGTGAAGAACGGCACATATGATTATCCCAAATATTCAGAAGAATCTAAGTTGAATCGAGAAGAAATAGACGGAGTGAAACTAGAGTCGATGGGAGTTTACCAAATTTTGGCGATCTATTCCACAGTCGCCAGTTCCCTGGTCTTGTTAGTCTCCCTGGGGGCAATCAGCTTCTGGATGTGCTCTAATGGGTCATTGCAATGCAGAATATGCATC---
>2014_KX066871.1_2014_B_H1N1_Korea
ATGGAAGCAAAACTACTCGCATTATTCTGCATGTTCACTGTACTAAAAGCCGACACCATTTGTATAGGCTACCATGCAAACAATTCTACAGACACTGTCGACACAGTGCTGGAGAAGAATGTGACCGTGACTCACTCAGTTAATTTGCTCGAAGACAACCATAATGGAAAACTCTGCAATCTGAACGGGGTAGCCCCATTACAACTAGGGAAATGCAACGTGGCAGGGTGGCTCCTCGGCAACCCAGAATGTGACCTGCTGCTCGCTGCGAATTCATGGTCCTATATAATAGAAACTTCAAATTCAGAAAATGGAACATGCTACCCCGGGGAATTCATTGATTATGAAGAATTGCGAGAACAACTAAGTTCAGTGTCTTCATTTGAGAAATTTGAGATTTTCCCGAAGGCAAGCTCGTGGCCAAACCATGAGACAACCAAAGGTGTCACAGCTGCATGCTCTTACTCTGGAGCTAGCAGTTTTTATCGGAACTTGCTGTGGATAATAAAGAAAGAAACTTCCTATCCTAAACTCAGTAAATCATACACGAACAACAAGGGGAAAGAAGTACTTGTACTCTGGGGAGTGCACCACCCTCCAACCACAAGTGAACAGCAGACCCTCTATCAGAATACTGACGCATATGTTTCAGTTGGGTCATCGAAGTACAACCGGAGATTCACACCTGAGATAGCAGCCAGACCTAAAGTCAGAGGGCAAGCTGGTAGAATGAATTACTATTGGACACTATTGGATCAGGGAGACACAATAACGTTTGAAGCAACTGGAAACTTAATAGCACCATGGTATGCTTTCGCACTAAATAAGGGCTCTGATTCTGGTATTATAACATCAGATGCTCCGGTTCATAATTGTGACACAAAGTGCCAAACCCCTCACGGTGCTATTAACAGTAGTCTTCCTTTCCAGAACGTGCATCCTATCACTATTGGAGAATGCCCTAAATATGTTAAAAGCACCAAGCTAAGGATGGCAACAGGCCTGAGAAACATTCCTTCTATTCAATCTAGAGGACTCTTCGGAGCAATTGCCGGATTCATTGAAGGGGGATGGACAGGAATGATAGATGGGTGGTATGGATATCATCATCAGAATGAGCAAGGTTCCGGTTACGCGGCTGATCAGAAGAGCACACAGAATGCGATCGACGGGATAACCAACAAGGTGAACTCAGTGATTGAGAAAATGAACACTCAATTCACTGCAGTGGGTAAGGAGTTCAACAATCTGGAAAGGAGAATTGAGAATCTGAATAAGAAGGTTGACGATGGATTTCTGGATGTTTGGACATACAACGCAGAATTGCTCGTTCTGCTCGAGAATGAAAGGACCTTGGATTTCCATGACTCCAATGTGAGGAATCTGTATGAGAGAGTCAAATCACAATTGAGGAATAATGCCAAAGAAGTTGGGAATGGGTGCTTCGAGTTCTACCACAAATGCGATGATGAGTGCATGGAAAGCGTGAAGAACGGCACATATGACTATCCTAAGTACTCAGAGGAGTCCAAATTAAACAGAGAAGAGATAGACGGGGTAAAATTGGAATCAATGGGGGTTTACCAGATTTTGGCGATCTACTCTACAGTCGCTAGTTCCCTGGTCTTGTTAGTCTCCCTGGGGGCAATCAGTTTCTGGATGTGTTCTAATGGGTCATTGCAATGCAGAATATGCATT---
>2014_KU143251.1_2014_B_H1N1_Wuhan
ATGGAAGCAAAACTACTCGCATTATTCTGCATGTTCACTGTACTAAAAGCCGACACCATTTGTATAGGCTACCATGCAAACAATTCTACAGACACTGTCGACACAGTGCTAGAGAAGAATGTGACCGTGACTCACTCAGTTAATTTGCTCGAAGACAACCATAATGGAAAACTCTGCAATCTGAACGGGGTAGCCCCATTACAATTAGGGAAATGCAACGTGGCAGGGTGGCTCCTCGGCAACCCAGAATGTGACCTGCTGCTCGCTGCGAATTCATGGTCCTATATAATAGAAACTTCAAAATCAGAAAATGGAACATGCTACCCCGGGGAATTCATTGATTATGAAGAATTGCGAGAACAACTAAGTTCAGTGTCTTCATTTGAGAAATTTGAGATTTTCCCGAAGGCAAGCTCGTGGCCAAACCATGAGACAACCAAAGGTGTCACAGCTGCATGCTCTTACTCTGGAGCTAGCAGTTTTTATCGGAACTTGCTGTGGATAATAAAGAAAGGAACTTCCTATCCTAAACTCAGTAAATCATACACGAACAACAAGGGGAAAGAAGTACTTGTACTCTGGGGAGTGCACCACCCTCCAACCACAAGTGAACAGCAGACCCTCTATCAGAATACTGACGCATATGTTTCAGTTGGGTCATCGAAGTACAACCGGAGATTCACACCTGAGATAGCAGCCAGACCTAATGTCAGAGGGCAAGCTGGTAGAATGAATTACTATTGGACACTATTGGATCAGGGAGACACAATAACGTTTGAAGCAACTGGAAACTTAATAGCACCATGGTATGCTTTCGCACTAAATAAGGGCTCTGATTCTGGTATTATAACATCAGATGCTCCGGTTCATAATTGTGACACAAAGTGCCAAACCCCTCACGGTGCTATTAACAGTAGTCTTCCTTTCCAGAACGTGCATCCTATCACTATTGGAGAATGCCCTAAATATGTTAAAAGCACCAAGCTAAGGATGGCAACAGGCCTGAGAAACATTCCTTCTATTCAATCTAGAGGACTCTTCGGAGCAATTGCCGGATTCATTGAAGGGGGATGGACAGGAATGATAGATGGGTGGTATGGATATCATCATCAGAATGAGCAAGGTTCCGGTTACGCGGCTGATCAGAAGAGCACACAGAATGCGATCGACGGGATAACCAACAAGGTGAACTCAGTGATTGAGAAAATGAACACTCAATTCACTGCAGTGGGTAAGGAGTTCAACAATCTGGAAAGGAGAATTGAGAATCTGAATAAGAAGGTTGACGATGGATTTCTGGATGTTTGGACATACAACGCAGAATTGCTCGTTCTGCTCGAGAATGAAAGGACCTTGGATTTCCATGACTCCAATGTGAGGAATCTGTATGAGAGAGTCAAATCACAATTGAGGAATAATGCCAAAGAAGTTGGGAATGGGTGCTTCGAGTTCTACCACAAATGCGATGATGAGTGCATGGAGAGCGTGAAGAACGGCACATATGACTATCCTAAGTACTCAGAGGAGTCCAAATTAAACAGAGAAGAGATAGACGGGGTAAAATTGGAATCAATGGGGGTTTACCAGATTTTGGCGATCTACTCTACAGTCGCTAGTTCCCTGGTCTTGTTAGTCTCCCTGGGGGCAATCAGTTTCTGGATGTGTTCTAATGGGTCATTGCAATGCAGAATATGCATT---
>2006_GQ290657.1_2006_B_H1N1_NorthDakota
ATGGA-GCAA--CTGTTTGTACTATTCTGTACATTCACTGTACTGAAAGCTGACACCATCTGTGTAGGCTACCATGCAAACAACTCTACAGACACTGTTGACACAGTACTGGAAAAGAACGTAACTGTGACTCACTCAGTGAATTTGCTCGAAGACAGCCATAATGGGAAGCTCTGCAGCCTGAATGGAATAGCTCCTTTACAATTGGGGAAGTGTAATGTAGCGGGATGGCTCCTGGGCAACCCAGAATGTGACCTTCTACTCACTGCAAACTCATGGTCCTATATAATAGAGACGTCCAATTCAGAAAACGGGACATGCTATCCCGGTGAGTTCATAGATTATGAGGAATTAAGGGAGCAATTGAGTTCAGTTTCTTCTTTTGAAAAGTTTGAAATTTTCCCCAAGGCAAACTCATGGCCAAACCATGAAACAACCAAAGGTATTACAGCTGCCTGTTCCTACTCTGGGGCCAGCAGTTTTTATCGAAATTTGCTGTGGATAACAAAGAAGGGGAATTCATACCCAAAACTCAGCAAATCATACACGAACAATAAAGGAAAAGAAGTGCTCGTGCTCTGGGGAGTGCATCATCCTCCGACCACCAGTGAACAACAAAGTCTATACCAGAACACTGATGCATACGTCTCAGTTGGGTCATCAAAGTACAACCGGAGATTCACCCCAGAGATAGCAGCTAGACCCAAAGTTAGAGGGCAGGCAGGCAGGATGAACTATTATTGGACACTGTTAGACCAAGGAGACACCATAACATTTGAGGCCACTGGGAATCTAATAGCACCATGGTATGCCTTCGCACTAAATAAGGGATCTGACTCAGGAATTATAACATCAGATGCTCCAGTTCACAATTGCGACACAAAATGCCAAACCCCCCATGGGGCGTTGAACAGTAGCCTCCCTTTTCAGAATGTGCATCCTATCACTATTGGAGAATGTCCCAAATATGTCAAGAGCACCAAGCTAAGAATGGCAACAGGGCTAAGAAATGTCCCATCCATTCAATCCAGAGGACTATTTGGAGCAATTGCCGGATTCATTGAAGGAGGATGGACAGGTATGATAGATGGCTGGTATGGGTACCACCATCAGAATGAGCAAGGATCAGGATATGCCGCTGATCAGAAAAGCACACAGAATGCAATCGACGGAATAACAAATAAGGTGAATTCGGTAATTGAGAAAATGAACACTCAATTCACTGCAGTGGGTAAAGAATTCAACAATCTAGAGAGGAGAATTGAAAATCTGAATAAGAAGGTCGATGATGGGTTCCTGGATGTCTGGACATACAATGCTGAACTGCTCGTTCTACTGGAAAATGAAAGGACTCTTGACTTTCATGATTCCAATGTGAGGAATTTGTATGAGAGGGTTAGATCACAATTGAGGAATAACGCCAAAGAACTTGGGAATGGTTGCTTTGAGTTCTATCACAAGTGTGATGATGAATGCATGGAAAGTGTGAAGAACGGCACATATGACTATCCCAAATATTCAGAAGAATCTAAGTTGAATCGAGAAGAAATAGACGGAGTGAAACTAGAGTCAATGGGAGTTTACCAAATTTTGGCGATCTATTCCACAGTCGCCAGTTCCCTGGTCTTGCTAGTCTCCCTGGGGGCAATCAGCTTCTGGATGTGTTCTAATGGGTCATTGCAATGCAGAATATGCATT---
>2014_KY971126.1_2014_B_H1N2_Zhejiang
ATGGAAGCAAAACTACTCGCATTATTCTGCATGTTCACTGTACTAAAAGCCGACACCATTTGTATAGGCTACCATGCAAACAATTCTACAGACACTGTCGACACAGTGCTAGAGAAGAATGTGACCGTGACTCACTCAGTTAATTTGCTCGAAGACAACCATAATGGAAAACTCTGCAATCTGAACGGGATAGCCCCATTACAACTAGGGAAATGCAACGTGGCAGGGTGGCTCCTCGGCAACCCAGAATGTGACCAGCTGCTCACTGCGAATTCATGGTCCTATATAATAGAAACTTCAAATTCAGAAAATGGAACATGCTACCCCGGGGAATTCATTGATTATGAAGAATTGCGAGAACAACTAAGTTCAGTGTCTTCATTTGAGAAATTTGAGATTTTCCCGAAGGCAAGCTCGTGGCCAAACCATGAGACAACCAAAGGTGTCACAGCTGCATGCCCTTACTCTGGAGCTAGCAGTTTTTATCGGAACTTGCTGTGGATAATAAAGAAAGGAACTTCCTATCCTAAACTCAGTAAATCATACACGAACAACAAGGGGAAAGAAGTACTTGTACTCTGGGGAGTGCACCACCCTCCAACCACAAGTGAACAGCAGACCCTCTATCAGAATACTGACGCATATGTCTCAGTTGGGTCATCGAAGTACAACCGGAGATTCACACCTGAGATAGCAGCCAGACCTAAAGTCAGAGGGCAAGCTGGTAGAATGAATTACTATTGGACACTATTGGATCAGGGAGACACAATAACGTTTGAAGCAACTGGAAACTTAATAGCACCATGGTATGCTTTCGCACTAAATAAGGGCTCTGATTCTGGTATTATAACATCAGATGCTCCGGTTCATAATTGTGACACAAAGTGCCAAACCCCTCACGGTGCTATTAATAGTAGTCTTCCTTTCCAGAACGTGCATCCTATCACTATTGGAGAATGCCCTAAATATGTTAAAAGCACCAAGCTAAGGATGGCAACAGGCCTGAGAAACGTTCCTTCTATTCAATCTAGAGGACTCTTCGGAGCAATTGCCGGGTTCATTGAAGGGGGATGGACAGGAATGATAGATGGGTGGTATGGATATCATCATCAGAATGAGCAAGGTTCCGGTTACGCGGCTGATCAGAAGAGCACACAGAATGCGATCGACGGGATAACCAACAAGGTGAATTCAGTGATTGAGAAAATGAACACTCAATTCACTGCAGTGGGTAAGGAGTTCAACAATCTGGAAAGGAGAATTGAGAATCTGAATAAGAAGGTTGACGATGGATTTCTGGATGTTTGGACATACAACGCAGAATTGCTCGTTCTGCTCGAGAATGAAAGGACCTTGGATTTCCATGACTCCAATGTGAGGAATCTGTATGAGAGAGTCAAATCACAATTGAGGAATAATGCCAAAGAAGTTGGGAATGGGTGCTTCGAGTTTTACCACAAATGCGATGATGAGTGCATGGAAAGCGTGAAGAACGGCACATATGACTATCCTAAGTACTCAGAGGAGTCCAAATTAAACAGAGAAGAGATAGACGGGGTAAAATTGGAATCAATGGGGGTTTACCAGATTTTGGCGATCTACTCTACAGTCGCTAGTTCCCTGGTCTTGTTAGTCTCCCTGGGGGCAATCAGTTTCTGGATGTGTTCTAATGGGTCATTGCAATGCAGAATATGCATT---
>2008_AB546157.1_2008_B_H1N1_Miyagi
ATGGAAGCAAAACTACTCGTATTATTCTGCATGTTCACTGTACTAAAAGCCGACACCATCTGTATAGGCTACCATGCAAACAATTCTACAGACACTGTCGACACAGTGCTAGAGAAGAATGTGACCGTGACTCACTCAGTTAATTTGCTCGAAGACAACCATAATGGAAAACTCTGTAAGCTGAACGGGATAGCCCCATTACAACTAGGGAAATGCAATGTGGCGGGGTGGCTCCTCGGCAACCCAGAATGTGACCTGCTACTCACTGCGAATTCATGGTCCTATATAATAGAAGCTTCAAATTCAGAAAATGGAACATGTTACCCCGGGGAATTCATTGACTATGAAGAATTGCGAGAACAACTAAGTTCAGTGTCTTCATTTGAGAAATTTGAAATTTTTCCGAAGGCAAGCTCGTGGCCAAATCATGAGACAACCAAAGGTGTCACAGCTGCATGCTCTTACTCTGGAGCTAGCAGTTTTTATCGAAATTTGCTGTGGATAACAAAGAAGGGAACTTCATATCCTAAACTCAGTAAATCATACACGAACAATAAGGGGAAAGAAGTACTTGTACTCTGGGGAGTGCATCACCCTCCAACTACAAGTGAACAGCAGACCCTCTATCAGAATACTGACGCATATGTCTCAGTTGGGTCATCAAAGTACAACCGGAGATTCACACCTGAAATAGCAGCCAGACCTAAAGTCAGAGGGCAAGCTGGTAGGATGAATTATTATTGGACACTATTGGATCAGGGAGACACAATAACATTTGAAGCAACTGGGAACTTAATAGCACCATGGTATGCTTTCGCACTAAATAAGGGCTCTGATTCTGGTATTATAACATCAGATGCTCCGGTCTATAATTGTGACACAAAGTGCCAAACCCCTCATGGTGCCATTAACAGTACTCTTCCTTTTCAGAACGTGCATCCTATCACTATTGGAGAATGCCCTAAATATGTGAAAAGCACCAAGCTAAGGATGGCAACAGGCCTGAGAAACATTCCTTCCATTCAATCTAGAGGACTCTTCGGAGCAATTGCTGGGTTCATTGAAGGGGGATGGACAGGAATGATAGACGGATGGTATGGATATCATCATCAGAATGAGCAAGGTTCCGGTTATGCAGCTGATCAAAAGAGCACACAAAATGCGATCGACGGGATAACCAACAAGGTGAACTCAATAATTGAGAAAATGAACACTCAATTCACTGCGGTGGGTAAGGAGTTCAACAATCTGGAAAGGAGAATTGAGAATCTGAATAAGAAGGTTGACGATGGGTTTCTGGATGTTTGGACATACAATGCAGAATTGCTCATTCTGCTCGAGAATGAAAGGACCTTGGATTTCCATGACTCCAATGTGAGGAATCTGTACGAAAAGGTCAAATCACAATTAAGGAATAATGCCAAAGAAATTGGGAATGGGTGCTTCGAGTTCTATCACAAATGTGATGATGAGTGCATGGAGAGCGTGAAGAACGGCACATATGACTATCCTAAGTACTCCGAGGAGTCCAAACTAAACAGAGAAGAGATAGACGGGGTAAAATTGGAATCAATGGGGGTTTACCAAATTTTGGCGATCTACTCCACAGTCGCTAGTTCCCTGGTCTTGTTAGTCTCCCTGGGGGCAATCAGTTTCTGGATGTGTTCTAATGGGTCATTGCAATGCAGAATATGCATT---
>2007_KX978381.1_2007_B_H1N1_Netherlands
ATGGAAGCAAAACTACTCGTATTATTCTGCATGTTCACTGCATTAAAGGCCGACACCATCTGTATAGGCTACCATGCAAACAATTCTACAGACACTGTCGACACAGTGCTAGAGAAGAATGTAACTGTGACTCACTCAGTTAATTTACTCGAAGACAATCATAATGGAAAACTCTGCAACCTGAACGGAATAGCCCCATTACAGCTAGGGAAATGCAACGTTGCGGGGTGGCTCCTCGGCAACCCGGAATGTGACCTGCTGCTCACTGCGAATTCATGGTCCTATATAATAGAAACTTCAAATTCAGAAAATGGAACATGCTACCCCGGGGAATTCATCGATTATGAAGAATTGAGAGAACAACTAAGTTCAGTGTCTTCATTTGAGAAATTTGAGATTTTCCCGAAGGCAAACTCGTGGCCAAATCATGAGACAACCAAAGGTGTCACAGCTGCATGCTCTTACTCTGGAGCTAGCAGTTTTTATCGAAATTTGCTATGGATAACAAAGAAGGGAACTTCCTATCCTAAACTCAGTAAATCATACACAAACAACAAGGGAAAAGAAGTGCTTGTACTTTGGGGAGTGCATCACCCCCCAACTACAAATGAACAGCAAACACTCTATCAGAATACTGATGCATATGTTTCAGTTGGGTCATCAAAATACAACCGGAGATTCACACCTGAAATAGCTGCCAGACCTAAAGTCAGAGGGCAAGCGGGTAGGATGAATTATTATTGGACACTATTGGATCAGGGAGACACAATAACCTTTGAAGCAACTGGGAATTTAATAGCACCATGGTATGCTTTTGCACTAAACAAGGGTTCTGATTCTGGTATTATAACATCAGATGCTCCAGTTCATAATTGTGACACAAAATGCCAAACCCCTCATGGTGCCATTAACAGTAGTCTCCCTTTCCAGAATGTGCATCCTATCACTATTGGAGAATGCCCTAAATATGTTAAAAGCACCAAACTAAGGATGGCAACAGGCCTGAGAAACATTCCTTCCATTCAATCTAGAGGACTCTTCGGTGCAATTGCTGGGTTCATTGAAGGGGGATGGACAGGAATGATAGATGGGTGGTATGGGTATCATCATCAGAATGAGCAAGGGTCTGGTTATGCAGCTGATCAGAAGAGCACACAAAATGCAATCGACGGGATAACCAACAAGGTGAATTCAGTAATTGAGAAGATGAACACTCAATTCACTGCGGTGGGTAAGGAGTTCAACAATCTGGAAAGGAGAATTGAGAATCTGAATAAGAAGGTTGACGATGGATTTCTGGATGTTTGGACATACAATGCAGAATTGCTTGTTCTGCTCGAGAATGAAAGGACCTTGGATTTCCATGACTCCAATGTGAGGAATCTGTATGAAAAGGTCAAATCACAGCTGAGGAATAATGCCAAAGAAATTGGGAATGGGTGCTTCGAGTTCTACCACAAATGTGATGATGAGTGCATGGAGAGTGTGAAGAACGGCACATATGACTATCCTAAGTACTCAGAGGAGTCCAAACTGAACAGAGAGGAAATAGACGGGGTAAAATTGGAATCAATGGGGGTTTACCAGATTTTGGCGATTTATTCCACAGTCGCCAGTTCTCTGGTCTTGTTAGTCTCCCTGGGGGCAATCAGTTTCTGGATGTGTTCTAATGGATCATTGCAATGCAGAATATGCATT---
>2007_FN386463.1_2007_B_H1N1_Spain
ATGGAAGCAAAACTACTCGTATTATTCTGCATGTTCACTGCATTAAAAGCCGACACCATCTGTATAGGCTACCATGCAAACAATTCTACAGACACTGTCGACACAGTGCTAGAGAAGAATGTAACTGTGACTCACTCAGTTAATTTACTCGAAGACAATCATAATGGAAAACTCTGCAACCTGAACGGAATAGCCCCATTACAGCTAGGGAAATGCAACATTGCGGGGTGGCTCCTCGGCAACCCGGAATGTGACCTGCTGCTCACTGCGAATTCATGGTCCTATATAATAGAAACTTCAAATTCAGAAAATGGAACATGCTACCCCGGGGAATTCATCGATTATGAAGAATTGAGAGAACAACTAAGTTCAGTGTCTTCATTTGAGAAATTTGAGATTTTCCCGAAGGCAAACTCGTGGCCAAATCATGAGACAACCAAAGGTGTCACAGCTGCATGCTCTTACTCTGGAGCTAGCAGTTTTTATCGAAATTTGCTATGGATAACAAAGAAGGGAACTTCCTATCCTAAACTCAGTAAATCATACACAAACAACAAGGGAAAAGAAGTGCTTGTACTTTGGGGAGTGCATCACCCCCCAACTACAAATGAACAGCAAACACTCTATCAGAATACTGATGCATATGTTTCAGTTGGGTCATCAAAATACAACCGGAGATTCACACCTGAAATAGCTGCCAGACCTAAAGTCAGAGGGCAAGCAGGTAGGATGAATTATTATTGGACACTATTGGATCAGGGAGACACAATAACCTTTGAAGCAACTGGGAATTTAATAGCACCATGGTATGCTTTTGCACTAAACAAGGGTTCTGATTCTGGTATTATAACATCAGATGCTCCAGTTCATAATTGTGACACAAAATGCCAAACCCCTCATGGTGCCATTAACAGTAGTCTCCCTTTCCAGAATGTGCATCCTATCACTATTGGAGAATGCCCTAAATATGTTAAAAGCACCAAACTAAGGATGGCAACAGGCCTGAGAAACATTCCTTCCATTCAATCTAGAGGACTCTTCGGTGCAATTGCTGGGTTCATTGAAGGGGGATGGACAGGAATGATAGATGGGTGGTATGGGTATCATCATCAGAATGAGCAAGGGTCTGGTTATGCAGCTGATCAGAAGAGCACACAAAATGCAATCGACGGGATAACCAACAAGGTGAATTCAGTAATTGAGAAGATGAACACTCAATTCACTGCGGTGGGTAAGGAGTTCAACAATCTGGAAAGGAGAATTGAGAATCTGAATAAGAAGGTTGACGATGGGTTTCTGGATGTTTGGACATACAATGCAGAATTGCTTGTTCTGCTCGAGAATGAAAGGACCTTGGATTTCCATGACTCCAATGTGAGGAATCTGTATGAAAAGGTCAAATCACAGCTGAGGAATAATGCCAAAGAAATTGGGAATGGATGCTTCGAGTTCTACCACAAATGTGATGATGAGTGCATGGAGAGTGTGAAGAACGGCACGTATGACTATCCTAAGTACTCAGAGGAGTCCAAACTGAACAGAGAAGAAATAGACGGGGTAAAATTGGAATCAATGGGGGTTTACCAGATTTTGGCGATCTACTCCACAATCGCCAGTTCTCTGGTCTTGTTAGTCTCCCTGGGGGCAATCAGTTTCTGGATGTGTTCTAATGGATCATTGCAATGCAGAATATGCATT---
>2006_GQ290658.1_2006_B_H1N1_NorthDakota(2)
ATGGA-GCAA-ACTGTTTGTACTATTCTGTACATTCACTGTACTGAAAGCTGACACCATA-GAGTGGGCTACCATGCAAACAACTCTACAGACACTGTTGACACAGTACTGGAAAAGAACGTAACCGTGACTCACTCAGTGAATTTGCTCGAAGACAGCCATAATGGGAAGCTCTGCAGCCTGAATGGAATAGCTCCCTTACAATTGGGGAAGTGTAATGTAGCGGGATGGCTCCTGGGCAACCCAGAATGTGACCTTCTACTCACTGCAAACTCATGGTCCTATATAATAGAGACGTCCAATTCAGAGAACGGGACATGCTATCCCGGTGAGTTCATAGATTATGAGGAATTAAGGGAGCAATTGAGTTCAGTTTCTTCTTTCGAAAAGTTTGAAATTTTCCCCAAGGCAAACTCATGGCCAAACCATGAGACAACCAAAGGTGTTACAGCTGCCTGTTCCTACTCTGGGGCCAGCAGTTTTTATCGAAATTTGCTGTGGATAATAAAGAAGGGGAATTCATACCCAAAACTCAGCAAATCATACACGAACAATAAAGGGAAAGAAGTGCTCGTGCTCTGGGGAGTGCATCATCCTCCGACCACCAGTGAACAACAAAGTCTATACCAGAACACTGATGCATACGTCTCAGTTGGGTCATCAAAGTACAACCGGAGATTCACCCCAGAGATAGCAGCTAGACCCAAAGTTAGAGGGCAGGCAGGCAGGATGAACTATTATTGGACACTGTTAGACCAAGGAGACACCATAACATTTGAGGCCACTGGGAATCTGATAGCACCATGGTATGCCTTCGCACTAAATAAGGGATCTGACTCAGGGATTATAACATCAGATGCTCCAGTTCACAATTGCGACACAAAATGCCAAACCCCCCATGGGGCGTTGAACAGTAGCCTCCCTTTTCAGAATGTGCATCCTATCACTATTGGAGAATGTCCCAAATATGTCAAGAGCACCAAGCTAAGAATGGCAACAGGGCTAAGAAATGTCCCATCCATTCAATCCAGAGGACTATTTGGAGCAATTGCCGGATTCATTGAAGGAGGATGGACAGGTATGATAGATGGCTGGTATGGGTACCACCACCAGAATGAGCAAGGATCAGGATATGCCGCTGATCAGAAAAGCACACAGAATGCAATCGACGGAATAACAAATAAGGTGAATTCGGTAATTGAGAAAATGAACACTCAATTCACTGCAGTGGGTAAAGAATTCAACAATCTAGAGAGGAGAATTGAAAATCTGAATAAGAAGGTCGATGATGGGTTCCTGGATGTCTGGACATACAATGCTGAACTGCTCGTTCTACTGGAAAATGAAAGAACTCTTGACTTTCATGATTCCAATGTGAGGAATTTGTATGAGAGGGTTAGATCACAACTGAGGAATAACGCCAAAGAACTTGGGAATGGTTGCTTTGAGTTCTATCACAAGTGTGATGATGAATGCATGGAAAGTGTGAAGAACGGCACATATGACTATCCCAAATATTCAGAAGAATCTAAGTTGAATCGAGAAGAAATAGACGGAGTGAAACTAGAGTCAATGGGAGTTTACCAAATTTTGGCGATCTATTCCACAGTCGCCAGTTCCCTGGTCTTGCTAGTCTCCCTGGGGGCAATCAGCTTCTGGATGTGTTCTAATGGGTCATTGCAATGCAGAATATGCATT---
>2007_GQ290661.1_2007_B_H1N1_NewYork
ATGGAGGCAA-ACTGTTTGTACTATTCTGTACATTCACTGTACTGAAAGCTGACACCATCTGTGTAGGCTACCATGCAAACAACTCTACAGACACTGTTGACACAGTACTGGAAAAGAACGTAACTGTGACTCACTCAGTGAATTTGCTCGAAGACAGCCATAATGGGAAGCTCTGCAGCTTGAATGGAATAGCTCCCTTACAATTGGGGAAGTGTAATGTAGCGGGATGGCTCCTGGGCAACCCAGAATGTGACCTTCTACTCACTGCAAACTCATGGTCCTATATAATAGAGACGTCCAATTCAGAGAATGGGACATGCTATCCCGGTGAGTTCATAGATTATGAGGAATTAAGGGAGCAATTGAGTTCAGTTTCTTCTTTTGAAAAGTTTGAAATTTTCCCCAAGGCAAACTCATGGCCAAACCATGAGACAACCAAAGGTGTTACAGCTGCCTGTTCCTACTCTGGGGCCAGCAGTTTTTATCGAAATTTGCTGTGGATAACAAAGAAGGGGAATTCATACCCAAAACTCAGCAAATCATACACGAACAATAAAGGGAAAGAAGTGCTCGTGCTCTGGGGAGTGCATCATCCTCCGACCACCAGTGAACAACAAAGTCTATACCAGAACACTGATGCATACGTCTCAGTTGGGTCATCAAAGTACAACCGGAGATTCACCCCAGAGATAGCAGCTAGACCCAAAGTTAGAGGGCAGGCAGGCAGGATGAACTATTATTGGACACTGTTAGACCAAGGAGACACCATAACATTTGAGGCCACTGGGAATCTGATAGTACCATGGTATGCCTTCGCACTAAATAAGGGATCTGACTCAGGGATTATAACATCAGATGCTCCAGTTCACAATTGCGACACAAAATGCCAAACCCCCCATGGGGCGTTGAACAGTAGCCTCCCTTTTCAGAATGTGCATCCTATCACTATTGGAGAATGTCCCAAATATGTCAAGAGCACCAAGCTAAGAATGGCAACAGGGCTAAGAAATGTCCCATCCATTCAATCCAGAGGACTATTTGGAGCAATTGCCGGATTCATTGAAGGAGGATGGACAGGCATGATAGATGGCTGGTATGGGTACCACCACCAGAATGAGCAAGGATCAGGATATGCCGCTGATCAGAAAAGCACACAGAATGCAATCGACGGAATAACAAATAAGGTGAATTCGGTAATTGAGAAAATGAACACTCAATTCACTGCAGTGGGTAAAGAATTCAGCAATCTAGAGAGGAGAATTGAAAATCTGAATAAGAAGGTCGATGATGGGTTCCTGGATGTCTGGACATACAATGCTGAACTGCTCGTTCTACTGGAAAATGAAAGAACTCTTGACTTTCATGATTCCAATGTGAGGAATTTGTATGAGAGGGTTAGATCACAACTGAGGAATAACGCCAAAGAACTTGGGAATGGTTGCTTTGAGTTCTATCACAAGTGTGATGATGAATGCATGGAAAGTGTGAAGAACGGCACATATGACTATCCCAAATATTCAGAAGAATCTAAGTTGAATCGAGAAGAAATAGACGGAGTGAAACTAGAGTCAATGGGAGTTTACCAAATTTTGGCGATCTATTCCACAGTCGCCAGTTCCCTGGTCTTGCTAGTCTCCCTGGGGGCAATCAGCTTCTGGATGTGTTCTAATGGGTCATTGCAATGCAGAATATGCATT---
>2011_CY132237.1_2011_B_H1N1_Ohio
ATGGAGGCAAAACTGTTTGTACTATTCTGTACATTCACTGTACTGAAAGCTGACACCATCTGTGTAGGCTACCATGCAAACAACTCTACAGACACTGTTGACACAGTACTGGAAAAGAACGTAACCGTGACTCACTCAGTGAATTTGCTTGAAGACAGCCACAATGGGAAGCTCTGCAGCTTGAATGGAATAGCTCCTTTACAATTGGGGAAGTGTAATGTAGCGGGATGGCTCCTGGGCAACCCAGAATGTGATCTTCTACTCACTGCAAACTCATGGTCCTATATAATAGAGACGTCCAATTCAGAGAATGGGACATGCTATCCCGGTGAGTTCATAGATTATGAGGAATTAAGGGAGCAGTTGAGTTCAGTTTCTTCTTTTGAAAAGTTTGAAATTTTCCCCAAGGCAAACTCATGGCCAAACCATGAAACAACCAAAGGTGTTACAGCTGCCTGTTCCTACTCTGGGGCCAGCAGTTTTTATCGAAATTTGCTGTGGATAATAAAGAAGGGGAGTTCATACCCAAAACTCAGCAAATCATACACGAACAATAAAGGGAAAGAAGTGCTCGTGCTCTGGGGAGTGCATCATCCTCCGACCACCAGTGAACAACAAAGTCTATATCAGAACACTGATGCATATGTCTCAGTTGGGTCATCAAAGTACAACCGGAGATTCACTCCAGAGATAGCAGCTAGACCCAAAGTTAGAGGGCAGGCAGGCAGGATGAACTATTATTGGACACTGTTAGACCAAGGAGACACCATAACATTTGAGGCCACTGGGAATCTGATAGCACCATGGTATGCCTTCGCACTAAATAAGGGATCTGACTCAGGGATTATAACATCAGATGCTCCAGTTCACAATTGCGACACAAAATGCCAAACCCCCCATGGGGCGTTGAACAGTAGCCTCCCTTTTCAGAATGTGCATCCTATCACTATTGGAGAATGTCCCAAATATGTCAAGAGCACCAAGCTAAGAATGGCAACAGGACTAAGAAATGTCCCATCCATACAATCCAGAGGACTATTTGGAGCAATTGCCGGATTCATTGAAGGAGGGTGGACAGGCATGATAGATGGCTGGTATGGATACCACCACCAGAATGAGCAAGGATCAGGATATGCTGCTGATCAGAAAAGCACACAGAATGCAATCGACGGAATAACAAATAAGGTTAATTCGGTGATCGAGAAAATGAACACTCAATTCACTGCAGTGGGTAAAGAATTCAACAATCTAGAGAGGAGGATTGAAAATCTGAATAAGAAGGTCGATGATGGGTTCTTGGATGTCTGGACATACAATGCTGAACTGCTCGTTCTACTGGAAAATGAGAGAACTCTTGACTTTCATGATTCCAATGTGAGGAATTTGTATGAGAGAGTTAGATCACAACTGAGGAATAATGCTAAAGATCTTGGGAATGGTTGCTTTGAGTTCTATCACAAATGTGATGATGAATGCATGGAAAGTGTGAAGAACGGCACATATGACTATCCCAAATATTCAGAAGAATCTAAGTTGAATCGAGAAGAAATAGACGGAGTGAAACTAGAGTCAATGGGAGTTTACCAAATTTTGGCGATCTATTCCACAGTCGCCAGTTCCCTGGTCTTGCTAGTCTCCCTGGGGGCAATCAGCTTCTGGATGTGTTCTAATGGGTCATTGCAATGCAGAATATGCATT---
>2009_KX714474.1_2009_B_H1N1_Alaska
ATGGAAGCAAAACTGTTTGTACTATTCTGTACATTCACTGTACTGAAAGCTGACACCATCTGTGTGGGCTACCATGCAAACAACTCTACAGACACTGTTGACACAGTACTGGAAAAGAACGTAACTGTGACTCACTCAGTGAATTTGCTCGAAGACAGCCATAATGGGAAGCTCTGCAGCCTGAATGGAATAGCTCCTTTGCAATTGGGGAAGTGTAATGTAGCGGGATGGCTCCTGGGCAACCCAGAGTGTGACCTTCTACTCACTGCAAACTCATGGTCCTATATAATAGAGACGTCCAATTCAGAGAATGGGACATGCTATCCCGGTGAGTTCATAGATTATGAGGAATTAAGGGAGCAATTGAGTTCARTTTCTTCTTTTGAAAAGTTTGAAATTTTCCCCAAGGCAAACTCATGGCCAAACCATGAGACAACCAAAGGTGTTACAGCTGCCTGCTCTTACTCTGGGGCCAGCAGTTTTTATCGAAATTTGCTGTGGATAACAAAGAAGGGGAATTCATACCCAAAACTCAGCAAATCATACACGAACAATAAAGGGAAAGAAGTGCTCGTGCTCTGGGGAGTGCATCATCCTCCGACCACCAGTGAACAACAGAGTCTATACCAGAACACTGATGCATACGTCTCAGTTGGGTCATCAAAGTACAACCGGAGATTCACCCCAGAGATAGCAGCTAGACCCAAAGTTAGAGGGCAGGCAGGCAGGATGAACTATTATTGGACACTGTTAGACCAAGGAGACACCATAACTTTTGAGGCCACTGGAAATCTGATAGCACCATGGTATGCCTTCGCACTAAATAAGGGATCTGACTCAGGGATTATAACATCAGATGCTCCAGTTCACAATTGCGACACAAAATGCCAAACCCCCCATGGGGCGTTGAACAGTAGCCTCCCTTTTCAGAATGTGCATCCTATCACTATTGGAGAATGTCCCAAATATGTCAAGAGCACCAAGCTAAGAATGGCAACAGGACTAAGAAATGTCCCATCCGTTCAATCCAGAGGATTATTTGGAGCAATTGCTGGATTCATTGAAGGAGGATGGACAGGTATGATAGATGGCTGGTATGGGTACCACCACCAGAATGAGCAAGGATCAGGATATGCCGCTGATCAGAAAAGCACACAGAATGCAATCGACGGAATAACAAATAAGGTGAATTCGGTAATTGAGAAAATGAACACTCAATTCACTGCAGTGGRTAAAGAATTCAACAATCTAGAGAGGAGAATTGAAAATCTGAATAAGAAAGTCGATGATGGGTTCCTGGATGTTTGGACATACAATGCTGAATTGCTCGTTCTACTGGAAAATGAAAGAACTCTTGACTTTCATGATTCCAATGTGAGGAACCTGTATGAGAAAGTCAGATCACAACTGAGGAATAACGCCAAAGAACTTGGGAATGGTTGCTTTGAGTTCTATCACAAGTGTGATGATGAATGCATGGAAAGTGTGAAGAACGGCACATATGACTATCCCAAATATTCAGAAGAGTCTAAGTTGAATCGAGAAGAAATAGACGGAGTGAAACTAGAGTCAATGGGAGTTTACCAAATTTTGGCGATCTATTCCACAGTCGCCAGTTCCCTGGTCTTGCTAGTCTCCCTGGGGGCAATCAGCTTCTGGATGTGTTCTAATGGGTCATTGCAATGCAGAATATGCATT---
>2008_CY191315.1_2008_B_H1N1_Maryland
ATGGAGGCAAAACTGTTTGTACTATTCTGTACATTCACTGTACTGAAAGCTGACACCATCTGTGTAGGCTACCATGCAAACAACTCTACAGACACTGTTGACACAGTACTGGAAAAGAACGTAACTGTGACTCACTCAGTGAATTTGCTCGAAGACAGCCATAATGGGAAGCTCTGCAGCTTGAATGGAATAGCTCCTTTACAATTGGGGAAGTGTAATGTAGCGGGATGGCTCCTGGGCAACCCAGAATGTGACCTTCTACTCACTGCAAACTCATGGTCCTATATAATAGAGACGTCCAATTCAGAGAATGGAACATGCTATCCTGGTGAGTTCATAGATTATGAGGAATTAAGGGAGCAATTGAGTTCAGTTTCTTCTTTTGAAAAATTTGAAATTTTCCCCAAGGCAAACTCGTGGCCAAACCATGAGACAACCAAAGGTGTTACAGCTGCCTGTTCCTACTCTGGGGCCAGCAGTTTTTATCGAAATTTGCTGTGGATAACAAAGAAGGGGAATTCATACCCAAAACTCAGCAAATCATACACGAACAATAAAGGGAAAGAAGTGCTCGTGCTCTGGGGAGTGCATCATCCTCCGATCACCAGTGAACAACAAAGTCTATACCAGAACACTGATGCATACGTCTCAGTTGGGTCATCAAAGTACAACCGGAGATTCATCCCAGAGATAGCAGCTAGACCCAAAGTTAGAGGGCAGGCAGGCAGGATGAACTATTATTGGACATTGTTAGACCAAGGAGACACCATAACATTTGAGGCCACTGGGAATCTGATAGCACCATGGTATGCCTTCGCACTAAATAAGGGATCTGACTCAGGGATTATAACATCAGATGCTCCAGTTCACAATTGCGACACAAAATGCCAAACCCCCCATGGGGCGTTGAACAGTAGCCTCCCTTTTCAGAATGTGCATCCTATCACTATTGGAGAATGTCCCAAATATGTCAAGAGCACCAAGCTAAGAATGGCAACAGGGCTAAGAAATGTCCCATCCATACAATCCAGAGGACTATTTGGAGCAATTGCCGGATTCATTGAAGGAGGATGGACAGGCATGATAGATGGCTGGTATGGGTACCACCACCAAAATGAGCAAGGATCAGGATATGCCGCTGATCAGAAAAGCACACAGAATGCAATCGACGGAATAACAAATAAGGTGAATTCGGTGATTGAGAAAATGAACACTCAATTCACTGCAGTGGGTAAAGAATTCAACAATCTAGAGAGGAGAATTGAAAACCTGAATAAGAAGGTCGATGATGGGTTCCTGGATGTCTGGACATACAATGCTGAACTGCTCGTTCTACTGGAAAATGAAAGAACTCTTGACTTTCATGATTCCAATGTGAGGAATTTGTATGAGAGGGTTAGATCACAACTGAGGAATAATGCCAAAGAACTTGGGAATGGTTGCTTTGAGTTCTATCACAAGTGTGATGATGAATGCATGGAAAGTGTGAAGAACGGCACATATGACTATCCCAAATATTCAGAAGAATCTAAGTTGAATCGAGAAGAAATAGACGGAGTGAAACTAGAGTCAATGGGAGTTTACCAAATTTTGGCGATCTATTCCACAGTCGCCAGTTCCCTGGTCTTGCTAGTCTCCCTGGGGGCAATCAGCTTCTGGATGTGTTCTAATGGGTCATTGCAATGCAGAATATGCATT---
>2006_GQ290663.1_2006_B_H1N1_Nebraska
ATGGA-GCAA-ACTGTTTGTACTATTCTGTACATTCACTGTACTGAAAGCTGACACCATCTGTGTGGGCTACCATGCAAACAACTCTACAGACACTGTTGATACAGTACTGGAAAAGAACGTAACTGTGACTCACTCAGTGAATTTGCTCGAAGACAGCCATAATGGGAAGCTCTGCAGCCTGAATGGAATAGCTCCTTTACAATTGGGGAAGTGTAATGTAGCGGGATGGCTCCTGGGCAACCCAGAATGTGACCTTCTACTCACTGCAAACTCATGGTCCTATATAATAGAGACGTCCAATTCAGAGAACGGGACATGCTATCCCGGTGAGTTCACAGATTATGAGGAATTAAGGGAGCAATTGAGTTCAGTTTCTTCTTTTGAAAAGTTTGAAATTTTCCCCAAGGCAAACTCATGGCCAAACCATGAGACAACCAAAGGTGTTACAGCTGCCTGCTCCTACTCTGGGGCCAGTAGTTTTTATAGAAATTTGCTGTGGATAACAAAGAAGGGGAATTCATACCCAAAACTCAGCAAATCATACACGAACAATAAAGGAAAAGAAGTGCTCGTGCTCTGGGGAGTGCATCATCCTCCGACCACCAGTGAACAACAAAGTATATACCAGAACACTGATGCATACGTCTCAGTTGGGTCATCAAAGTACAACCGGAGATTCACCCCAGAGATAGCAGCTAGACCCAAAGTTAGAGGGCAGGCAGGCAGGATGAACTATTATTGGACACTGTTAGACCAAGGAGACACCATAACATTTGAGGCCACTGGGAATCTGATAGCACCATGGTATGCCTTCGCACTAAATAAGGGATCTGACTCAGGGATTATAACATCAGATGCACCAGTTCACAATTGCGACACAAAATGCCAAACCCCCCATGGGGCGTTGAACAGTAGCCTCCCTTTTCAGAATGTGCATCCTATCACTATTGGAGAATGTCCCAAATATGTCAAGAGCACCAAGCTAAGAATGGCAACAGGACTAAGAAATGTCCCATCCATTCAATCCAGAGGACTATTTGGAGCAATTGCCGGATTCATTGAAGGAGGATGGACAGGTATGATAGATGGCTGGTATGGGTACCACCACCAGAATGAGCAAGGATCAGGATATGCCGCTGATCAGAAAAGCACACAGAATGCAATCGACGGAATAACAAATAAGGTGAATTCGGTAATTGAGAAAATGAACACTCAATTCACTGCAGTGGGTAAAGAATTCAACAATCTAGAGAGGAGAATTGAAAATCTGAATAAGAAGGTCGATGATGGGTTCCTGGATGTTTGGACATACAATGCTGAACTGCTCGTACTACTGGAAAATGAAAGAACTCTTGACTTTCATGATTCCAATGTGAGGAATTTGTATGAGAGGGTCAGATCACAACTGAGGAATAACGCCAAAGAACTTGGGAATGGTTGCTTTGAGTTCTATCACAAGTGTGATGATGAATGCATGGAAAGTGTGAAGAACGGCACATATGACTATCCCAAATATTCAGAAGAGTCTAAGTTGAATCGAGAAGAAATAGACGGAGTGAAACTAGAGTCAATGGGAGTTTACCAAATTTTGGCGATCTATTCCACAGTTGCCAGTTCCCTGGTCTTGCTAGTCTCCCTGGGGGCAATCAGCTTCTGGATGTGTTCTAATGGGTCATTGCAATGCAGAATATGCATT---
>2006_GQ290664.1_2006_B_H1N1_Nevada
ATGGAAGCAA-ACTGTTTGTACTATTCTGTACATTCACTGTACTGAAAGCTGACACCATCTGTGTGGGCTACCATGCAAACAACTCTACAGACACTGTTGACACAGTACTGGAAAAGAATGTAACTGTGACTCACTCAGTGAATTTGCTCGAAGACAGCCATAATGGGAAGCTCTGCAGCCTGAATGGGATAGCTCCTTTACAATTGGGGAAGTGTAATGTAGCGGGATGGCTCCTGGGCAACCCAGAATGTGACCTTCTACTCACTGCAAACTCATGGTCCTATATAATAGAGACGTCCAATTCAGAGAACGGGACATGCTATCCCGGTGAATTCATAGATTATGAGGAATTAAGGGAGCAATTGAGTTCAGTTTCTTCTTTTGAAAAGTTTGAAATTTTCCCCAAGGCAAACTCATGGCCAAACCATGAGACAACCAAAGGTGTTACAGCTGCTTGTTCCTACTCTGGGGCTAGCAGTTTTTATCGAAATTTGCTGTGGATAACAAAGAAGGGGACTTCATATCCAAAACTCAGCAAATCATACACGAACAATAAGGGAAAAGAAGTGCTCGTGCTCTGGGGAGTGCACCATCCTCCGACCACCAGTGAACAACAAAGTCTATACCAGAACACTGATGCATACGTCTCAGTTGGGTCATCAAAGTACAACCGGAGATTCACCCCAGAGATAGCAGCTAGACCCAAAGTTAGAGGGCAGGCAGGCAGGATGAACTATTATTGGACACTATTAGACCAAGGAGACACCATAACATTTGAGGCCACTGGGAATCTGATAGCACCATGGTATGCCTTCGCACTAAATAAGGGGTCTGACTCAGGGATTATAACATCAGATGCTCCAGTTCACAATTGCGACACAAGATGCCAAACCCCCCACGGAGCGTTGAACAGTAGCCTCCCTTTTCAGAATGTGCATCCTATCACTATTGGAGAATGTCCCAAATATGTCAAAAGCACCAAGCTAAGAATGGCAACAGGACTAAGAAATGTCCCATCCATTCAATCCAGAGGACTATTTGGAGCAATTGCCGGATTCATTGAAGGAGGATGGACAGGCATGATAGATGGCTGGTATGGGTACCACCACCAGAATGAGCAAGGATCAGGATATGCCGCTGATCAGAAAAGCACACAGAATGCAATCGATGGAATAACAAATAAGRTGAATTCGGTAATTGAGAAAATGAACACTCAATTCACTGCAGTGGGTAAAGAATTCAACAACCTAGAGAGGAGAATTGAAAATCTGAATAAGAAGGTCGATGATGGGTTCCTGGATGTTTGGACATACAACGCTGAACTGCTCGTTCTACTGGAAAATGAAAGAACTCTTGACTTTCATGATTCCAATGTGAGGAATTTGTATGAGAGGGTCAGATCACAACTGAGGAATAACGCCAAAGAACTTGGAAATGGTTGCTTCGAGTTCTATCACAAGTGTGATGATGAATGTATGGAAAGTGTGAAGAACGGCACATATGACTATCCCAAATATTCAGAAGAGTCTAAGTTGAATCGAGAAGAAATAGACGGAGTGAAACTAGAGTCGATGGGAGTTTACCAAATTTTGGCGATCTATTCCACAGTCGCCAGTTCCCTGGTCTTGTTAGTCTCCCTGGGGGCAATCAGCTTCTGGATGTGCTCTAATGGGTCATTGCAATGCAGAATATGCATT---
>2008_GQ290665.1_2008_B_H1N1_NewYork
ATGGAAGCAA-ACTGTTTGTACTATTCTGTACATTCACTGTACTGAAAGCTGACACCATCTGTGTGGGCTACCATGCAAACAACTCTACAGACACTGTTGACACAGTACTGGAAAAGAATGTAACTGTGACTCACTCAGTGAATTTGCTCGAAGACAGCCATAATGGGAAGCTCTGCAGCCTGAATGGGATAGCTCCTTTACAATTGGGGAAGTGTAATGTAGCGGGATGGCTCCTGGGCAACCCAGAATGTGATCTTCTACTCACTGCAAACTCATGGTCCTATATAATAGAGACGTCCAATTCAGAGAACGGGACATGCTATCCCGGTGAATTCATAGATTATGAGGAATTAAGGGAGCAACTGAGTTCAGTTTCTTCTTTTGAAAAGTTTGAAATTTTCCCCAAGGCAAACTCATGGCCAAACCATGAGACAACCAAAGGTGTTACAGCTGCTTGCTCCTACTCTGGGGCTAGCAGTTTTTATCGAAATTTGCTGTGGATAACAAAGAAGGGGACTTCATACCCCAAACTCAGCAAATCATACACGAACAATAAGGGGAAAGAAGTGCTCGTGCTCTGGGGAGTGCACCATCCTCCGACCACCAGTGAACAACAAAGTCTATACCAGAACACTGATGCATACGTCTCAGTTGGGTCATCAAAGTACAACCGGAGATTCACCCCAGAGATAGCAGCTAGACCCAAAGTTAGAGGACAGGCAGGCAGGATGAACTATTATTGGACACTATTAGACCAAGGGGACACCATAACATTTGAGGCCACTGGGAATCTGATAGCACCATGGTATGCCTTCGCACTAAATAAGGGGTCTGACTCAGGGATTATAACATCAGATGCTCCAGTTCACAATTGCGACACAAGATGCCAAACCCCCCATGGAGCGTTGAACAGTAGCCTCCCTTTTCAGAATGTGCATCCTATCACCATTGGAGAATGTCCCAAATATGTCAAGAGCACCAAGCTAAGAATGGCAACAGGACTAAGAAATGTCCCATCCATTCAATCCAGAGGACTATTTGGAGCAATTGCCGGATTCATTGAAGGAGGATGGACAGGCATGATAGATGGCTGGTATGGGTACCACCACCAGAATGAGCAAGGATCAGGATATGCCGCTGATCAGAAAAGCACACAGAATGCAATCGATGGAATAACAAATAAGGTGAATTCGGTAATTGAGAAAATGAACACTCAATTCACTGCAGTGGGTAAAGAATTCAACAACCTAGAGAGGAGAATTGAGAATCTGAATAAGAAGGTCGATGATGGGTTCCTGGATGTTTGGACATACAATGCTGAACTGCTCGTTCTACTAGAAAATGAAAGAACTCTTGATTTTCATGATTCCAATGTGAGGAATTTGTATGAGAGGGTCAGATCACAACTGAGGAATAACGCCAAAGAACTTGGAAATGGTTGCTTCGAGTTCTATCACAAGTGTGATGATGAATGTATGGAAAGTGTGAAGAACGGCACATATGACTATCCCAAATACTCAGAAGAGTCTAAGTTGAATCGGGAAGAAATAGACGGAGTGAAACTAGAGTCGATGGGAGTTTACCAAATTTTGGCGATCTATTCCACAGTCGCCAGTTCCCTGGTCTTGTTAGTCTCCCTGGGGGCAATCAGCTTCTGGATGTGCTCTAATGGGTCATTGCAATGCAGAATATGCATT---
>1998_GQ257404.1_1998_B_H1N1_NewYork
ATGGAAGCAAAACTGTTCATACTATTCTGTACATTCACTGTACTGAAAGCTGACACTATCTGTGTGGGCTACCATGCAAACAACTCTACAGACACTGTTGACACAGTACTGGAAAAGAATGTAACTGTGACCCACTCGGTGAATTTGCTCGAAGACAGCCATAATGGAAAACTCTGCAGCTTGAATGGAGTAGCTCCCTTACAATTGGGAAAGTGTAATGTAGCGGGATGGCTCCTGGGCAACCCAGAATGTGACCTTCTACTCACTGCAAACTCATGGTCCTATATAATAGAGACTTCCAATTCAGAGAACGGGACATGCTATCCCGGTGAATTCATAGATTATGAGGAATTAAGAGAGCAATTGAGTTCAGTTTCTTCATTTGAAAAGTTTGAAATTTTCCCCAAGGCAAACTCATGGCCAAACCATGAAACAACTAAAGGTGTTACAGCTGCCTGCTCTTACTCTGGATCCAGCAGTTTTTATCGGAATTTGCTGTGGATAACGAAGAAGGGAACTTCATATCCAAAACTCAGCAAATCATACACGAACAATAAGGGAAAAGAAGTGCTTGTGCTCTGGGGAGTGCACCATCCTCCGACCACCAGTGAGCAACAGAGTCTATACCAGAACACTGATGCATACGTCTCAGTTGGATCATCAAAGTACAACCGAAGATTCACTCCAGAGATAGCAGCTAGACCAAAAGTTAGAGGACAGGCAGGCAGGATGAACTATTATTGGACACTATTAGACCAAGGAGACACCATAACATTTGAGGCCACTGGGAATTTGATAGCACCATGGTATGCCTTCGCACTAAATAAAGGGTCAGACTCAGGGATCATAACATCAGATGCTCCAGTTCACAATTGCAACACAAGGTGCCAAACCCCTCACGGGGCATTGAACAGTAGCCTCCCTTTTCAGAATGTACATCCTATCACTATTGGGGAATGTCCCAAATATGTCAAGAGCACCAAGCTAAGGATGGCAACAGGACTAAGAAATGTCCCATCCATTCAATCCAGAGGACTATTTGGAGCAATTGCCGGATTCATTGAGGGAGGATGGACAGGCATGATAGATGGGTGGTATGGGTACCATCACCAGAATGAGCAGGGATCAGGGTATGCCGCTGATCAGAAAAGCACACAGAATGCAATCGACGGAATAATAAATAAGGTGAATTCGGTGATTGAGAAGATGAACACTCAATTCACTGCAGTGGGTAAGGAATTTAACAATCTAGAAAGGAGAATTGAAAATCTGAATAAGAAAGTCGATGATGGGTTCCTGGATGTTTGGACGTACAATGCTGAACTGCTCGTTCTACTCGAAAATGAAAGAACTCTAGACTTTCATGATTCCAATGTGAGGAATTTATATGAGAAGGTCAGATCACAACTGAGGAATAATGCCAAAGAACTTGGAAATGGTTGCTTTGAGTTCTACCACAAGTGTGATGATGAATGCATGGAAAGTGTGAAGAACGGCACATATGACTACCCCAAATATTCAGAAGAGTCTAAATTGAATCGAGAAGAAATAGACGGAGTGAAACTAGAATCAATGGGAGTTTACCAAATTTTGGCGATCTATTCCACAGTTGCCAGTTCCCTAGTCTTGTTAGTCTCCCTGGGGGCAATCAGCTTCTGGATGTGTTCTAATGGGTCATTGCAATGCAGAATATGCATT---
>1998_GQ257404.1_1998_B_H1N1_NewYork(2)
ATGGAAGCAAAACTGTTCATACTATTCTGTACATTCACTGTACTGAAAGCTGACACTATCTGTGTGGGCTACCATGCAAACAACTCTACAGACACTGTTGACACAGTACTGGAAAAGAATGTAACTGTGACCCACTCGGTGAATTTGCTCGAAGACAGCCATAATGGAAAACTCTGCAGCTTGAATGGAGTAGCTCCCTTACAATTGGGAAAGTGTAATGTAGCGGGATGGCTCCTGGGCAACCCAGAATGTGACCTTCTACTCACTGCAAACTCATGGTCCTATATAATAGAGACTTCCAATTCAGAGAACGGGACATGCTATCCCGGTGAATTCATAGATTATGAGGAATTAAGAGAGCAATTGAGTTCAGTTTCTTCATTTGAAAAGTTTGAAATTTTCCCCAAGGCAAACTCATGGCCAAACCATGAAACAACTAAAGGTGTTACAGCTGCCTGCTCTTACTCTGGATCCAGCAGTTTTTATCGGAATTTGCTGTGGATAACGAAGAAGGGAACTTCATATCCAAAACTCAGCAAATCATACACGAACAATAAGGGAAAAGAAGTGCTTGTGCTCTGGGGAGTGCACCATCCTCCGACCACCAGTGAGCAACAGAGTCTATACCAGAACACTGATGCATACGTCTCAGTTGGATCATCAAAGTACAACCGAAGATTCACTCCAGAGATAGCAGCTAGACCAAAAGTTAGAGGACAGGCAGGCAGGATGAACTATTATTGGACACTATTAGACCAAGGAGACACCATAACATTTGAGGCCACTGGGAATTTGATAGCACCATGGTATGCCTTCGCACTAAATAAAGGGTCAGACTCAGGGATCATAACATCAGATGCTCCAGTTCACAATTGCAACACAAGGTGCCAAACCCCTCACGGGGCATTGAACAGTAGCCTCCCTTTTCAGAATGTACATCCTATCACTATTGGGGAATGTCCCAAATATGTCAAGAGCACCAAGCTAAGGATGGCAACAGGACTAAGAAATGTCCCATCCATTCAATCCAGAGGACTATTTGGAGCAATTGCCGGATTCATTGAGGGAGGATGGACAGGCATGATAGATGGGTGGTATGGGTACCATCACCAGAATGAGCAGGGATCAGGGTATGCCGCTGATCAGAAAAGCACACAGAATGCAATCGACGGAATAATAAATAAGGTGAATTCGGTGATTGAGAAGATGAACACTCAATTCACTGCAGTGGGTAAGGAATTTAACAATCTAGAAAGGAGAATTGAAAATCTGAATAAGAAAGTCGATGATGGGTTCCTGGATGTTTGGACGTACAATGCTGAACTGCTCGTTCTACTCGAAAATGAAAGAACTCTAGACTTTCATGATTCCAATGTGAGGAATTTATATGAGAAGGTCAGATCACAACTGAGGAATAATGCCAAAGAACTTGGAAATGGTTGCTTTGAGTTCTACCACAAGTGTGATGATGAATGCATGGAAAGTGTGAAGAACGGCACATATGACTACCCCAAATATTCAGAAGAGTCTAAATTGAATCGAGAAGAAATAGACGGAGTGAAACTAGAATCAATGGGAGTTTACCAAATTTTGGCGATCTATTCCACAGTTGCCAGTTCCCTAGTCTTGTTAGTCTCCCTGGGGGCAATCAGCTTCTGGATGTGTTCTAATGGGTCATTGCAATGCAGAATATGCATT---
>1994_CY101934.1_1994_B_H1N1_DelawareBay
ATGGAAGCAAAACTGTTTGTACTATTCTGTACATTCACTGTACTGAAAGCTGACACTATCTGTGTGGGCTACCATGCAAACAACTCTACAGACACTGTTGACACAGTACTGGAAAGGAATGTGACTGTGACTCACTCAGTGAATTTGCTCGAAGACAGTCATAATGGGAAACTCTGCAGCCTGAATGGGGTAGCTCCTTTACAATTGGGGAAGTGCAATGTAGCGGGATGGCTCCTGGGCAACCCAGAATGTGACCTTCTACTCACTGCAAACTCATGGTCCTATATAATAGAGACTTCCAATTCAGAGAACGGGACATGCTATCCCGGTGAATTCATAGATTATGAAGAATTAAGAGAGCAACTGAGTTCAGTTTCTTCATTTGAAAAGTTTGAAATTTTCCCGAAAGCAAACTCATGGCCAAACCATGAGACAACCAAAGGTGTTACAGCTGCCTGCCCTTACTCTGGAGCCAGCAGTTTTTATCGGAATTTGCTGTGGATAATAAAGAAGGGGACTTCATATCCAAAACTCAGCAAATCATACACGAACAATAAGGGGAAAGAAGTGCTCGTGCTCTGGGGAGTGCACCACCCTCCAACCACCAGTGAGCAACAGAGTCTATACCAGAACACTGATGCATACGTTTCAGTTGGATCATCAAAGTATAACCGAAGATTCACCCCAGAGATAGCAGCTAGACCCACAGTTAGAGGACAGGCAGGCAGAATGAACTATTATTGGACACTGTTAGACCAAGGAGACACCATAACATTTGAGGCCACTGGGAATTTGATAGCACCATGGTATGCCTTCGCACTAAATAAGGGGCCAGACTCAGGAATTATAACATCAGATGCTCCAGTTCACAATTGCGACACAAGGTGCCAAACCCCTCATGGGGCATTGAACAGTAGCCTTCCTTTTCAGAATGTACATCCTATCACTATTGGAGAATGTCCCAAATACGTCAAGAGCACCAAGCTAAGAATGGCAACAGGACTAAGAAATGTCCCATCCATTCAATCCAGAGGACTATTTGGAGCAATTGCCGGATTCATTGAGGGAGGATGGACAGGTATGATAGATGGGTGGTATGGGTACCATCACCAGAATGAGCAGGGATCAGGATATGCCGCTGATCAGAAAAGCACACAGAATGCGATCGACGGAATAACAAATAAGGTAAATTCGGTAATTGAAAAGATGAACACTCAATTCACTGCAGTGGGCAAGGAATTCAACAATCTAGAAAGAAGAATTGAAAATCTGAATAAGAAAGTCGATGATGGGTTCCTGGATGTTTGGACGTACAATGCTGAGTTGCTCGTTCTACTCGAAAATGAAAGAACTCTGGACTTTCATGATTCCAATGTGAGGAATTTATATGAGAAGGTCAGATCACAACTGAGGAATAATGCTAAAGAACTTGGGAATGGTTGCTTTGAGTTCTACCACAAGTGTGATGATGAATGCATGGAAAGTGTGAAGAACGGCACATATGACTATCCCAAATATTCAGAAGAGTCCAAATTGAATCGAGAAGAAATAGACGGAGTGAAACTAGAATCAATGGGAGTTTACCAAATTTTAGCGATTTATTCCACAGTCGCCAGTTCTCTAGTCTTGTTAGTCTCCCTGGGGGCAATCAGCTTCTGGATGTGTTCTAATGGGTCATTGCAATGCAGAATATGCATT---
>2007_CY076637.1_2007_B_H1N1_Washington
ATGGAAGCAAAACTGTTTGTACTATTCTGTACATTCACTGTACTGAAAGCTGACACCATCTGTGTGGGCTACCATGCAAACAACTCTACAGACACTGTTGACACAGTACTGGAAAAGAATGTAACTGTGACTCACTCAGTAAATTTGCTCGAAGACAGCCATAATGGGAAGCTCTGCAGCCTGAATGGGATAGCTCCTTTACAATTGGGGAAGTGTAATGTAGCGGGATGGCTCCTGGGCAACCCAGAATGTGATCTTCTACTCACTGCAAACTCATGGTCCTATATAATAGAGACGTCCAATTCAGAGAACGGGACATGCTATCCCGGTGAATTCATAGATTATGAGGAATTAAGGGAGCAACTGAGTTCAGTTTCTTCTTTTGAAAAGTTTGAAATTTTCCCCAAGGCAAACTCATGGCCAAACCATGAGACAACCAAAGGTGTTACAGCTGCTTGCTCCTACTCGGGGGCTAGCAGTTTTTATCGAAATTTGCTGTGGATAACAAAGAAGGAGACTTCATATCCAAAACTCAGCAAATCATACACGAACAATAAGGGAAAAGAAGTGCTCGTGCTCTGGGGAGTGCACCATCCTCCGACCACCAGTGAACAACAAAGTCTATACCAGAACACTGATGCATACGTCTCAGTTGGGTCATCAAAATACAACCGGAGATTCACCCCAGAGATAGCAGCTAGACCCAAAGTTAGAGGGCAGGCAGGCAGGATGAACTATTATTGGACACTATTAGACCAAGGAGACACCATAACATTTGAGGCCACTGGGAATCTGATAGCACCATGGTATGCCTTCGCACTAAATAAGGGGTCTGACTCAGGGATTATAACATCAGATGCTCCAGTTCACAATTGCGACACAAGATGCCAAACCCCCCACGGAGCGTTGAACAGTAGCCTCCCTTTTCAGAATGTGCATCCTATCACTATTGGAGAATGTCCCAAATATGTCAAGAGCACCAAGCTAAGAATGGCAACAGGACTAAGAAATGTCCCATCCATTCAATCCAGAGGACTATTTGGAGCAATTGCCGGATTCATTGAAGGAGGATGGACAGGCATGATAGATGGCTGGTATGGGTACCACCACCAGAATGAGCAAGGATCAGGATATGCCGCTGATCAGAAAAGCACACAGAATGCAATCGATGGAATAACAAATAAGGTGAATTCGGTAATTGAGAAAATGAACACTCAATTCACTGCAGTGGGTAAAGAATTCAACAATCTAGAGAGGAGAATTGAGAATCTGAATAAGAAGGTTGACGATGGGTTCCTGAATGTTTGGACATACAATGCTGAACTGCTCGTTCTACTGGAAAATGAAAGAACTCTTGACTTTCATGATTCCAATGTGAGGAATTTGTATGAGAGGGTCAGATCACAACTGAGGAATAACGCCAAAGAACTTGGAAATGGTTGCTTCGAGTTCTATCACAAGTGTGATGATGAATGTATGGAAAGTGTGAAGAACGGCACATATGACTATCCCAAATATTCAGAAGAGTCTATGTTGAATCGAGAAGAAATAGACGGAGTGAAACTAGAGTCGATGGGAGTTTACCAAATTTTGGCGATCTATTCCACAGTCGCCAGTTCCCTGGTCTTGTTAGTCTCCCTGGGGGCAATCAGCTTCTGGATGTGCTCTAATGGGTCATTGCAATGCAGAATATGCATT---
>1996_CY136946.1_1996_B_mixed_Alberta
ATGGAGGCAAAACTGTTTGTACTATTCTGTACATTCACTGTACTGAAAGCTGACACTATCTGTGTGGGCTACCATGCAAACAACTCTACAGACACTGTTGACACAGTACTGGAAAAGAATGTAACTGTGACCCACTCAGTGAATTTGCTCGAAGACAGCCATAATGGGAAACTCTGCAGCCTGAATGGGATAGCTCCTTTACAACTGGGGAAGTGTAATGTAGCGGGATGGCTCCTGGGCAACCCAGAATGTGACCTTCTACTCACTGCAAACTCATGGTCCTATATAATAGAGACTTCCAATTCAGAGAACGGGACATGCTATCCCGGTGAATTCATAGATTATGAGGAATTAAGAGAGCAATTGAGTTCAGTTTCTTCATTTGAAAAGTTTGAAATTTTCCCCAAGGCAAACTCATGGCCAAACCATGAGACAACTAAAGGTGTTACAGCTGCCTGCTCTTACTCTGGAGCCAGCAGTTTTTATCGGAATTTGCTGTGGATAACAAAGAAGGGAACTTCATATCCAAAACTCAGCAAATCATACACGAACAATAAGGGAAAAGAAGTGCTTGTGCTCTGGGGAGTGCACCATCCTCCGACCACCAGTGAGCAACAGAGTCTATACCAGAACACTGATGCATACGTCTCAGTTGGATCATCAAAGTACAACCGAAGATTCAATCCAGAGATAGCAGCTAGACCCAAAGTTAGAGGACAGGCAGGCAGGATGAACTATTATTGGACACTATTAGACCAAGGAGACACCATAACATTTGAGGCCACTGGGAATTTGATAGCACCATGGTATGCCTTCGCGCTAAATAAGGGGTCAGACTCAGGGATTATAACATCAGATGCTCCAGTTCACAATTGCGACACAAGGTGCCAGACCCCTCACGGGGCGTTGAACAGTAGCCTCCCTTTTCAGAATGTACATCCTATCACTATTGGAGAATGTCCCAAATATGTCAAGAGTACCAAGCTAAGAATGGCAACAGGACTAAGAAATGTCCCATCCATTCAATCCAGAGGACTATTTGGAGCAATTGCCGGATTCATTGAGGGAGGATGGACAGGCATGATAGATGGGTGGTATGGGTACCATCACCAGAATGAGCAGGGATCAGGGTATGCCGCTGATCAGAAAAGCACACAGAATGCAATCGACGGAATAACAAATAAGGTGAATTCGGTAATTGAGAAGATGAACACTCAATTCACTGCAGTGGGTAAGGAATTCAACAATCTAGAAAGGAGAATTGAAAATCTGAATAAGAAAGTCGATGATGGGTTCCTGGATGTTTGGACGTACAATGCTGAACTGCTTGTTCTACTTGAAAATGAAAGAACTCTGGACTTTCATGATTCCAATGTGAGGAATTTATATGAGAAGGTCAGATCACAACTGAGGAATAACGCCAAAGAACTTGGAAATGGTTGCTTTGAGTTCTACCACAAGTGTGATGATGAATGCATGGAAAGTGTGAAGAACGGCACATATGATTATCCCAAATATTCAGAAGAGTCTAAATTGAATCGAGAAGAAATAGACGGAGTGAAACTAGAATCAATGGGAGTTTACCAAATTTTGGCGATCTATTCCACAGTCGCCAGTTCTCTAGTTTTGTTAGTCTCCCTGGGGGCAATCAGCTTCTGGATGTGTTCTAATGGGTCATTGCAATGCAGAATATGCATT---
>2002_FJ357045.1_2002_B_H1N3_TX
ATGGAAGCAAAACTGTTCGTACTATTCTGTACATTCACTGTACTGAAAGCTGACACTATCTGTGTGGGCTACCATGCAAACAACTCTACAGACACTGTTGATACAGTACTGGAAAAGAACGTAACTGTGACTCACTCAGTGAATTTGCTCGAAGACAGCCATAATGGGAAGCTCTGCAGTCTGAATGGGATAGCTCCTTTACAATTGGGGAAGTGTAATGTAGCGGGATGGCTCCTGGGCAACCCAGAATGTGACCTTCTACTCACTGCAAACTCATGGTCCTATATAATAGAGACGTCCAATTCAGAGAACGGGACATGCTATCCCGGTGAGTTCATAGATTATGAGGAGTTAAGGGAGCAATTGAGTTCGGTTTCTTCATTTGAAAAATTTGAAATTTTCCCCAAGGCAAACTCATGGCCAAACCATGAGACAACTAAAGGTGTTACAGCTGCCTGCTCTTACTCTGGGGCCAGCAGTTTTTACCGAAATTTGCTGTGGATAACAAAGAAGGGAACTTCATATCCAAAACTCAGCAAGTCATACACGAACAATAAAGGGAAAGAAGTGCTTGTGCTCTGGGGAATGCACCATCCTCCGACCACCAGTGAGCAACAGAGTCTATACCAGAACACTGATGCATACGTCTCAGTTGGGTCATCAAAGTACAACCGAAGATTCACTCCAGAGATAGCAGCTAGACCCAAAGTTAGAGGACAGGCAGGCAGGATGAACTATTATTGGACACTACTAGACCAAGGAGACACCATAACATTTGAGGCCACTGGGAATCTGATAGCACCATGGTATGCCTTCGCACTAAATAAGGGGTCAGACTCAGGGATTATAACATCAGATGCTCCAGTTCACAATTGCGACACAAGGTGCCAAACCCCTCACGGGGCGTTGAACAGTAGCCTCCCTTTTCAGAATGTGCATCCTATCACCATTGGAGAATGTCCCAAATATGTCAAGAGCACCAAGCTAAGAATGGCAACAGGACTAAGAAATGTCCCATCCATTCAATCCAGAGGACTGTTTGGAGCAATTGCCGGATTCATTGAGGGAGGATGGACAGGCATGATAGATGGGTGGTATGGGTACCACCACCAGAATGAGCAAGGATCAGGGTATGCCGCTGATCAGAAAAGCACACAGAATGCAATCGACGGAATAACTAACAAGGTGAATTCGGTAATTGAGAAAATGAACACTCAATTCACTGCAGTGGGTAAGGAATTCAACAATCTAGAGAGGAGAATTGAAAATTTGAATAAGAAAGTCGATGATGGGTTCCTGGATGTTTGGACATACAATGCTGAACTGCTCGTTCTACTGGAGAATGAAAGAACTCTGGACTTTCATGATTCCAATGTGAGGAATTTGTATGAAAAGGTCAGATCACAACTGAGGAATAACGCCAAAGAACTTGGAAATGGTTGCTTTGAGTTCTATCACAAGTGTGATGATGAATGCATGGAAAGTGTGAAGAACGGCACATATGACTATCCCAAATATTCAGAAGAGTCTAAATTGAATCGGGAAGAAATAGACGGAGTGAAACTAGAATCAATGGGAGTTTACCAAATTTTGGCGATCTATTCCACAGTCGCCAGTTCTCTGGTCTTGTTAGTCTCCCTGGGGGCAATCAGCTTCTGGATGTGTTCTAATGGGTCATTGCAATGCAGAATATGCATT---
>2002_CY137281.1_2002_B_H1N9_DelawareBay
ATGGAAGCAAAACTGTTTGTACTATTCTGTACATTCACTGTACTGAAAGCTGACACTATCTGTGTGGGCTACCATGCAAACAACTCTACAGACACTGTTGATACTGTACTGGAAAAGAACGTAACTGTGACTCACTCAGTGAATTTGCTCGAAGACAGCCATAATGGGAAGCTCTGCAGCCTGAATGGGATAGCTCCTTTACAATTGGGGAAGTGTAATGTAGCGGGATGGCTCCTGGGCAACCCAGAATGTGACCTTCTACTCACTGCAAACTCATGGTCCTATATAATAGAGACGTCCAATTCAGAGAACGGAACATGCTATCCCGGTGAGTTCATAGATTATGAGGAATTAAGGGAGCAATTGAGTTCGGTTTCTTCATTTGAAAAGTTTGAAATTTTCCCCAAGGCAAACTCATGGCCAAACCATGAGACAACTAAAGGTGTTACAGCTGCCTGCCCTTACTTTGGGGCCAGCAGTTTTTACCGAAATTTGCTGTGGATAATAAAGAAGGGAACTTCATATCCAAAACTCAGCAAGTCATACACGAACAATAAAGGGAAAGAAGTGCTTGTGCTCTGGGGAGTGCACCATCCTCCGACCACCAGTGAGCAACAGAGTCTATACCAGAACACTGATGCATACGTCTCAGTTGGGTCATCAAAGTACAACCGAAGATTCACTCCAGAGATAGCAGCTAGACCCAACGTTAGAGGACAGGCAGGCAGGATGAACTATTATTGGACACTACTAGACCAAGGAGACACCATAACATTTGAGGCCACTGGAAATCTGATAGCACCATGGTATGCCTTCGCATTAAATAAGGGGTCAGACTCAGGGATTATAACATCAGATGCTCCAGTTCACAACTGCAACACAAGGTGCCAAACCCCTCACGGAGCATTGAACAGTAGCCTCCCTTTTCAGAATGTGCATCCTATCACCATTGGAGAATGTCCCAAATATGTCAAGAGCACCAAGCTAAGAATGGCAACAGGACTAAGAAATGTCCCATCCATTCAATCCAGAGGACTGTTTGGAGCAATTGCCGGATTCATTGAGGGAGGATGGACAGGCATGATAGATGGGTGGTATGGGTACCACCACCAGAATGAGCAAGGATCAGGGTATGCCGCTGATAAGAAAAGCACACAGAATGCAATCGACGGAATAACTAACAAGGTGAATTCGGTAATTGAGAAAATGAACACTCAATTCACTGCAGTGGGTAAGGAATTCAACAATCTGGAGAGGAGAATTGAAAATCTGAATAAGAAAGTCGATGATGGGTTCCTGGATGTTTGGACATACAATGCTGAACTGCTCGTTCTACTGGAGAATGAAAGAACTCTGGATTTTCATGATTCCAATGTGAGGAATTTGTATGAGAAGGTCAGATCACAACTGAGAAATAACGCCAAAGAACTTGGAAATGGTTGCTTTGAGTTCTATCACAAGTGTGATGATGAATGCATGGAAAGTGTGAAGAACGGCACATATGACTATCCCAAATATTCAGAAGAGTCTAAATTGAATCGGGAAGAAATAGACGGAGTGAAACTAGAATCGATGGGAGTTTACCAAATTTTGGCGATCTATTCCACAGTCGCCAGTTCTCTGGTCTTGTTAGTCTCCCTGGGGGCAATCAGCTTCTGGATGTGTTCTAATGGGTCATTGCAATGCAGAATATGCATT---
>1977_CY009292.1_1977_H_H1N1_Hong_Kong
ATGAAAGCAAAACTACTGGTCCTGTTATGTGCACTTTCAGCTACAGATGCAGACACAATATGTATAGGCTACCATGCGAACAACTCAACCGACACTGTTGACACAGTACTCGAAAAGAACGTGACAGTGACACACTCTGTCAACCTACTTGAGGACAGTCACAACGGAAAACTATGCAGACTAAAAGGAATAGCCCCACTACAATTGGGGAAATGCAGCATTGCCGGATGGATCTTAGGAAACCCAGAATGCGAATCACTGTTTTCTAAGAAATCATGGTCCTACATTGCAGAAACACCAAACTCCGAGAATGGAACATGTTACCCAGGATATTTCGCCGACTATGAGGAACTGAGGGAGCAATTGAGTTCAGTATCATCATTCGAGAGATTCGAAATATTCCCCAAGGAAAGATCATGGCCCAAACACAACGTAACCAGAGGAGTAACGGCATCATGCTCCCATAAGGGGAAAAGCAGTTTTTACAGAAATTTGCTATGGCTGACGGAGAAAAATGGCTCGTACCCAAATCTGAGCAAGTCCTATGTGAACAACAAAGAGAAAGAAGTCCTTGTACTATGGGGTGTTCATCACCCGTCTAACATAGAGGACCAAAAGACCATCTATCGGAAAGAAAATGCTTATGTCTCTGTAGTGTCTTCAAATTATAACAGGAGATTCACCCCAGAAATAGCAGAAAGACCCAAAGTAAGAGGTCAAGCAGGGAGAATTAACTACTACTGGACTCTGCTGGAACCCGGGGACACAATAATATTTGAGGCAAATGGAAATCTAATAGCGCCATGGTATGCTTTCGCACTGAGTAGAGGCTTTGGGTCAGGAATCATCACCTCAAACGCATCGATGGATGAATGTGACACGAAGTGTCAAACACCCCAGGGAGCTATAAACAGTAGTCTTCCTTTCCAGAATGTACACCCAGTCACAATAGGAGAGTGCCCAAAATACGTCAGGAGTACAAAATTAAGGATGGTTACAGGACTAAGGAACATCCCATCCATTCAATCCAGAGGTCTGTTTGGAGCCATTGCCGGTTTCATTGAAGGGGGATGGACTGGAATGATAGATGGATGGTATGGTTATCATCATCAGAATGAACAGGGATCTGGCTATGCTGCGGATCAAAAAAGCACACAAAATGCCATTAACGGGATTACAAACAAGGTGAACTCTGTTATCGAGAAAATGAACACTCAATTCACAGCTGTGGGTAAAGAATTCAACAAATTAGAAAAAAGGATGGAAAACTTAAATAAAAAAGTTGATGATGGATTTCTGGACATTTGGACATATAATGCAGAATTGTTGGTTCTACTGGAAAATGAAAGGACTTTGGATTTTCATGACTCAAATGTGAAGAATCTGTATGAGAAAGTAAAAAGCCAATTAAAGAATAATGCCAAAGAAATAGGAAACGGGTGTTTTGAATTCTACCACAAGTGTAACAATGAATGCATGGAAAGTGTAAAAAATGGAACTTATGACTATCCAAAATATTCAGAGGAATCAAAGTTAAACAGGGAAAAAATTGATGGAGTGAAATTGGAATCAATGGGAGTCTATCAGATTCTGGCGATCTACTCAACTGTCGCCAGTTCACTGGTGCTTTTGGTCTCCCTGGGGGCAATCAGCTTCTGGATGTGTTCTAATGGGTCTTTGCAGTGCAGAATATGCATC---
>1978_CY021717.1_1978_H_H1N1_California
ATGAAAGCAAAACTACTGGTCCTGTTATGTGCACTTTCAGCTACAGATGCAGACACAATATGTATAGGCTACCATGCGAACAACTCAACCGACACTGTTGACACAGTACTCGAAAAGAACGTGACAGTGACACACTCTGTCAACCTACTTGAGGACAGTCACAACGGAAAACTATGCAGACTAAAAGGAATAGCTCCACTACAATTGGGGAAATGCAGCATTGCCGGATGGATCTTAGGAAACCCAGAATGCGAATCACTGTTTTCTAAGAAATCATGGTCCTACATTGCAGAAACACCAAACTCCGAGAATGGAACATGTTACCCAGGATATTTCGCCGACTATGAGGAACTGAGGGAGCAATTGAGTTCAGTATCATCATTCGAGAGATTCGAAATATTCCCCAAGGAAAGATCATGGCCCAAACACAACGTAACCAGAGGAGTAACGGCATCATGCTCCCATAAGGGGAAAAGCAGTTTTTACAGAAATTTGCTATGGCTGACGGAGAAAAATGGCTCGTACCCAAATCTGAGCAAGTCCTATGTGAACAACAAAGAGAAAGAAGTCCTTGTACTATGGGGTGTTCATCACCCGTCTAACATAGAGGACCAAAAGACCATCTATCGGAAAGAAAATGCTTATGTCTCTGTAGTGTCTTCAAATTATAACAGGAGATTCACCCCAGAAATAGCAAAAAGACCCAAAGTAAGAGGTCAAGAAGGGAGAATTAACTACTACTGGACTCTGCTGGAACCCGGGGACACAATAATATTTGAGGCAAATGGAAATCTAATAGCGCCATGGTATGCTTTCGCACTGAGTAGAGGCTTTGGGTCAGGAATCATCACCTCAAACGCATCGATGGATGAATGTGACACGAAGTGTCAAACACCCCAGGGAGCTATAAACAGTAGCCTTCCTTTCCAGAATGTACACCCAGTCACAATAGGAGAGTGCCCAAAATACGTCAGGAGTACAAAATTAAGGATGGTTACAGGACTAAGAAACATCCCATCCATTCAATCCAGAGGTCTGTTTGGAGCCATTGCCGGTTTCATTGAAGGGGGATGGACTGGAATGATAGATGGATGGTATGGTTATCATCATCAGAATGAACAGGGATCTGGCTATGCTGCGGATCAAAAAAGCACACAAAATGCCATTAACGGGATTACAAACAAGGTGAACTCTGTTATCGAGAAAATGAACACTCAATTCACAGCTGTGGGTAAAGAATTCAACAAATTAGAAAAAAGGATGGAAAACTTAAATAAAAAAGTTGATGATGGATTTCTGGACATTTGGACATATAATGCAGAATTGTTGGTTCTACTGGAAAATGAAAGGACTTTGGATTTTCATGACTCAAATGTGAAGAATCTGTATGAGAAAGTAAAAAGCCAATTAAAGAATAATGCCAAAGAAATAGGAAACGGGTGTTTTGAATTCTACCACAAGTGTAACAATGAATGCATGGAAAGTGTAAAAAATGGAACTTATGACTATCCAAAATATTCAGAGGAATCAAAGTTAAACAGGGAAAAAATTGATGGAGTGAAATTGGAATCAATGGGAGTCTATCAGATTCTGGCGATCTACTCAACTGTCGCCAGTTCACTGGTGCTTTTGGTCTCCCTGGGGGCAATCAGCTTCTGGATGTGTTCTAATGGGTCTTTGCAGTGCAGAATATGCATC---
>1978_CY021717.1_1978_H_H1N1_California(2)
ATGAAAGCAAAACTACTGGTCCTGTTATGTGCACTTTCAGCTACAGATGCAGACACAATATGTATAGGCTACCATGCGAACAACTCAACCGACACTGTTGACACAGTACTCGAAAAGAACGTGACAGTGACACACTCTGTCAACCTACTTGAGGACAGTCACAACGGAAAACTATGCAGACTAAAAGGAATAGCTCCACTACAATTGGGGAAATGCAGCATTGCCGGATGGATCTTAGGAAACCCAGAATGCGAATCACTGTTTTCTAAGAAATCATGGTCCTACATTGCAGAAACACCAAACTCCGAGAATGGAACATGTTACCCAGGATATTTCGCCGACTATGAGGAACTGAGGGAGCAATTGAGTTCAGTATCATCATTCGAGAGATTCGAAATATTCCCCAAGGAAAGATCATGGCCCAAACACAACGTAACCAGAGGAGTAACGGCATCATGCTCCCATAAGGGGAAAAGCAGTTTTTACAGAAATTTGCTATGGCTGACGGAGAAAAATGGCTCGTACCCAAATCTGAGCAAGTCCTATGTGAACAACAAAGAGAAAGAAGTCCTTGTACTATGGGGTGTTCATCACCCGTCTAACATAGAGGACCAAAAGACCATCTATCGGAAAGAAAATGCTTATGTCTCTGTAGTGTCTTCAAATTATAACAGGAGATTCACCCCAGAAATAGCAAAAAGACCCAAAGTAAGAGGTCAAGAAGGGAGAATTAACTACTACTGGACTCTGCTGGAACCCGGGGACACAATAATATTTGAGGCAAATGGAAATCTAATAGCGCCATGGTATGCTTTCGCACTGAGTAGAGGCTTTGGGTCAGGAATCATCACCTCAAACGCATCGATGGATGAATGTGACACGAAGTGTCAAACACCCCAGGGAGCTATAAACAGTAGCCTTCCTTTCCAGAATGTACACCCAGTCACAATAGGAGAGTGCCCAAAATACGTCAGGAGTACAAAATTAAGGATGGTTACAGGACTAAGAAACATCCCATCCATTCAATCCAGAGGTCTGTTTGGAGCCATTGCCGGTTTCATTGAAGGGGGATGGACTGGAATGATAGATGGATGGTATGGTTATCATCATCAGAATGAACAGGGATCTGGCTATGCTGCGGATCAAAAAAGCACACAAAATGCCATTAACGGGATTACAAACAAGGTGAACTCTGTTATCGAGAAAATGAACACTCAATTCACAGCTGTGGGTAAAGAATTCAACAAATTAGAAAAAAGGATGGAAAACTTAAATAAAAAAGTTGATGATGGATTTCTGGACATTTGGACATATAATGCAGAATTGTTGGTTCTACTGGAAAATGAAAGGACTTTGGATTTTCATGACTCAAATGTGAAGAATCTGTATGAGAAAGTAAAAAGCCAATTAAAGAATAATGCCAAAGAAATAGGAAACGGGTGTTTTGAATTCTACCACAAGTGTAACAATGAATGCATGGAAAGTGTAAAAAATGGAACTTATGACTATCCAAAATATTCAGAGGAATCAAAGTTAAACAGGGAAAAAATTGATGGAGTGAAATTGGAATCAATGGGAGTCTATCAGATTCTGGCGATCTACTCAACTGTCGCCAGTTCACTGGTGCTTTTGGTCTCCCTGGGGGCAATCAGCTTCTGGATGTGTTCTAATGGGTCTTTGCAGTGCAGAATATGCATC---
>1980_CY010908.1_1980_H_H1N1_Memphis
ATGAAAGCAAAACTGCTGGTCCTGTTATGTGCACTTTCAGCTACAGATGCAGACACAATATGTATAGGCTACCATGCGAACAACTCAACCGACACTGTTGACACAGTACTCGAAAAGAACGTGACAGTGACACACTCTGTCAACCTACTTGAGGACAGTCACAACGGAAAACTATGCAGACTAAAAGGAATAGCCCCACTACAATTGGGGAAATGCAGCATTGCCGGATGGATCTTAGGAAACCCAGAATGCGAATCACTGTTTTCTAAGAAATCATGGTCCTACATTGCAGAAACACCAAACTCCGAGAATGGAACATGTTACCCAGGGTATTTCGCCGACTATGAGGAACTGAGGGAGCAATTGAGTTCAGTATCATCATTCGAGAGATTCGAAATATTCCCCAAGGAAAGTTCATGGCCCAAACACAACGTAACCAGAGGAGTAACGGCATCATGCTCCCATAAGGGGAAAAGCAGTTTTTACAGAAATTTGCTATGGCTGACGGAGAAAAATGGCTCGTACCCAAATCTGAGCAAGTCCTATGTGAACAACAAAGAGAAAGAAGTCCTTGTACTATGGGGTGTTCATCACCCGTCTAACATAGAGGACCAAAAGACCATCTATCGTAAAGAAAATGCTTATGTCTCTGTAGTGTCTTCACATTATAACAGGAGATTCACCCCAGAAATAGCAAAAAGACCCAAAGTAAGAGATCAAGAAGGGAGAATTAACTACTACTGGACTCTGCTGGAACCCGGGGACACAATAATATTTGAGGCAAATGGAAATCTAATAGCGCCATGGTATGCTTTCGCACTGAGTAGAGGCTTTGGGTCAGGAATCATCACCTCAAACGCATCGATGGATGAATGTGACGCGAAGTGTCAAACACCCCAGGGAGCTATAAACAGTAGTCTTCCTTTCCAGAATGTACACCCAGTCACAATAGGAGAGTGCCCAAAGTACGTCAGGAGTACAAAATTAAGGATGGTTACAGGACTAAGGAACATCCCATCCATTCAATCCAGAGGTTTGTTTGGAGCCATTGCCGGTTTCATTGAAGGGGGATGGACTGGAATGATAGATGGATGGTATGGTTATCATCATCAGAATGAACAGGGATCTGGCTATGCTGCGGATCAAAAAAGCACACAAAATGCCATTAACGGGATTACAAACAAGGTGAACTCTGTAATCGAGAAAATGAACACTCAATTCACAGCTGTGGGTAAAGAATTCAACAAATTAGAAAAAAGGATGGAAAACTTAAATAAAAAAGTTGATGATGGATTTCTGGACATTTGGACATATAATGCAGAATTGTTGGTTCTACTGGAAAATGAAAGGACTTTGGATTTTCATGACTCAAATGTGAAGAACCTGTATGAGAAAGTAAAAAGCCAATTAAAGAATAATGCCAAAGAAATAGGAAACGGGTGTTTTGAATTCTACCACAAGTGTAACAATGAATGCATGGAAAGTGTAAAAAATGGAACTTATGACTATCCAAAATATTCAGAGGAATCAAAGTTAAACAGGGAAAAAATTGATGGAGTGAAATTGGAATCAATGGGAGTCTATCAGATTCTGGCGATCTACTCAACTGTCGCCAGTTCACTGGTGCTTTTGGTCTCCCTGGGGGCAATCAGCTTCTGGATGTGTTCTAATGGGTCTTTGCAGTGCAGAATATGCATC---
>1982_CY010364.1_1982_H_H1N1_Baylor
[truncated: 249,134 more chars]
