# Supplementary material for: Re-evaluation of the evolution of influenza H1 viruses using direct PCA
Source: Sci Rep. 2019 Dec 17;9:19287. doi: 10.1038/s41598-019-55254-z (PMC6917806; doi:10.1038/s41598-019-55254-z)
Supplement: Supplementary file 1 — data set 1 [file 41598_2019_55254_MOESM1_ESM.zip › information/supplement/S4/human/PC_years_NA/NA_nuc.fas]

>1983_M24783.1
ATGAATCCAAATCAGAAAATAATAACCATTGGATCAATCTGTATGACAATCGGAATAATTAGTCTAATATTGCAAATAGGAAATATTATTTCAATATGGGTTAGCCACTCAATCCAAACTGGAAGTCAAAACCACACTGGAATATGCAACCAAAGAATCATTACTTATGAAAATAGCACCTGGGTAAATCAAACATATGTCAATATTAACAACACTAACGTTGTTGCTGGAAAGGACACAACTTCAGTGACATTAGCCGGCAATTCATCTCTTTGTCCTATCCGTGGGTGGGCTATATACAGCAAAGACAACAGCATAAGAATTGGTTCCAAAGGAGATGTTTTTGTCATAAGAGAACCTTTTATATCATGTTCTCACTTGGAATGCAGAACCTTTTTTCTGACCCAAGGTGCTCTATTAAATGACAAGCATTCAAATGGGACCGTTAAGGACAGAAGCCCTTATAGGGCCTTAATGAGCTGTCCTATAGGTGAAGCTCCGTCTCCATACAATTCAAGGTTTGAATCAGTTGCTTGGTCAGCAAGCGCATGTCATGATGGCATGGGCTGGCTAACAATCGGAATTTCTGGTCCAGATGATGGAGCAGTGGCTGTACTAAAATACAACGGCATAATAACTGAAACCATAAAAAGTTGGAGGAAGCGAATATTAAGAACACAAGAGTCTGAATGTGTCTGTGTAAACGGTTCATGTTTTACCATAATGACCGATGGCCCGAGTAATGGACCTGCCTCGTACAGAATCTTCAAAATCGAGAAGGGGAAGATTACTAAATCAATADAGTTGGATGCACCCAATTCTCATTACGAGGAATGTTCCTGTTACCCAGACACCGGCACAGTGATGTGTGTGTGCAGAGACAATTGGCATGGTTCGAATCGACCTTGGGTGTCTTTTAATCAAAACCTGGATTATCAAATAGGATACATCTGCAGTGGGGTTTTCGGTGACAATCCGCGTCCCAAAGATGGAAAAGGCAGCTGTGATCCAGTAACTGTTGATGGAGCAGACGGAGTAAAGGGGTTTTCATACAGGTATGGTAATGGTGTTTGGATAGGAAGGACTAAAAGTAACAGCTCCAGAAAGGGATTTGAGATGATTTGGGATCCTAATGGATGGACAGATACCGATAGTAATTTCTTAGTGAAACAGGATGTAGTGGCAATGACTGATTGGTCAGGGTACAGCGGAAGTTTCGTTCAACATCCTGAGCTAACAGGATTGGACTGTATGAGGCCTTGCTTCTGGGTTGAATTAATCAGAGGACGACCTAGAGAAAAGACAACAATCTGGACTAGTGGGAGCAGCATTTCTTTTTGTGGCGTGAATAGTGATACTGCAAATTGGTCTTGGCCAGACGGTGCCGAGTTGCCATTCACCATTGACAAGTAG
>1986_D31947.1
ATGAATCCAAATCAGAAAATAATAACCATAGGATCAATCTGTATGGCAATAGGAATAATTAGTCTAATATTGCAAATAGGAAATATTGTTTCAATATGGATTAGCCACTCAATCCAAACTGGAAGTCAAAACTACACTGGAATATGCAACCAAAGAATCATTACCTATGAAAATAGCACCTGGGTAAATCAAACATATGTTAATATTAACAACACTAATGTTGTTGCTGGACAGGACACAACTTCAGTGGCATTAGCCGGCAATTCATCTCTTTGTCCTATCAGTGGGTGGGCTATATACAGCAAAGACAACAGCATAAGAATTGGTTCCAAAGGAGATGTTTTTGTCATAAGAGAACCTTTTATATCATGTTCTCACTTGGAATGCAGAACCTTTTTTCTGACCCAAGGTGCTCTATTAAATGACAAGCATTCAAATGGAACCGTTAAGGACAGAAGCCCTTATAGGCGCTTAATGAGCTGTCCTATAGGTGAAGCTCCGTCTCCCTACAATTCAAGGTTTGAATCGGTTGCTTGGTCAGCAAGCGCATGTCATGATGGCATGGGCTGGCTAACAATCGGAATTTCTGGTCCAGATGATGGAGCAGTGGCTGTACTAAAATACAACGGTATAATAACTGAAACCATAAAAAGTTGGAGGAAGCGAATATTAAGAACACAAGAGTCTGAATGTGTCTGTGTAAACGGTTCATGTTTTACCATAATGACCGATGGCCCGAATAATGGGCCGGCCTCGTACAGAATCTTCAAAATCGAGAAGGGGAAGATTACTAAATCAATAGAGTTGGATGCACCCAATTCTCATTACGAGGAATGTTCCTGTTACCCAGACGCCGGCACAGTGATGTGTGTGTGCAGAGACAATTGGCATGGTTCGAATCGACCTTGGGTGTCTTTTAATCAAAACCTGGATTATCAAATAGGATACATCTGCAGTGGTGTTTTTGGTGACAATCCGCGTCCCAAAGATGGAAAAGGCAGCTGTGATCCAGTAACTGTTGATGGAGCAGACGGAGTAAAGGGGTTTTCATACAGGTATGGTAATGGTGTTTGGATAGGAAGGACTAAAAGTAACAGCTCCAGAAGAGGATTTGAGATGATTTGGGATCCTAATGGATGGACAGATACCGATAGTAAATTCTTAGTGAAACAGGATGTAGTGGCAATGACTGATTGGTCAGGGTACAGCGGAAGCTTCGTTCAACATCCTGAACTAACAGGATTGGATTGTATGAGGCCTTGCTTCTGGGTTGAATTAGTCAGAGGACGACCTAGAGAAAATACAACAATCTGGACTAGTGGGAGCAGCATTTCTTTTTGTGGCGTGAATGGTGATACTGCAAATTGGTCTTGGCCAGACGGTGCCGAGTTGCCATTCACCATTGACAAGTAG
>1988_D31946.1
ATGAATCCAAATCAGAAAATAATAACCATTGGATCAATCAGTATGGCAATCGGAATAATTAGTCTAATATTACAAATAGGAAATATTATTTCAATATGGGTTAGCCACTCAATCCAAACTGGAAGTCAAAACCACACTGGAATATGCAACCAAAGAATCATTACATATGAAAATAGCACCTGGGTAAATCAAACATATGTTAATATTAACAACACTAATGTTGTTGCTGGAAAGGACAAAACTTCAGTGACATTGGCCGGCAATTCATCTCTTTGTCCTATCCGTGGGTGGGCTATATACACAAAAGACAACAGCATAAGAATTGGTTCCAAAGGAGATGTTTTTGTCATAAGAGAACCTTTTATATCATGTTCTCACTTGGAATGCAGAACCTTTTTTCTGACCCAAGGTGCTCTATTAAATGACAAGCATTCAAATGGGACCGTTAAGGACAGGAGCCCTTATAGGCGCTTAATGAGCTGTCCTCTAGGTGAAGCTCCGTCTCCATACAATTCAAGGTTTGAATCGATTGCTTGGTCAGCAAGCGCATGCCATGATGGCATGGGCTGGCTAACAATCGGAATTTCTGGTCCAGATGATGGAGCAGTGGCTGTACTAAAATACAACGGCATAATAACTGAAACCATAAAAAGTTGGAAGAAGCGAATATTAAGAACACAAGAGTCTGAATGTGTCTGTGTAAACGGTTCATGTTTTACCATAATGACCGATGGCCCGAGTAATGGGCAGGCCTCGTACAGAATCTTCAAAATCGAGAAGGGGAAGGTTACTAAATCAATAGAGTTGGATGCACCCAATTCTCATTACGAGGAATGTTCCTGTTACCCAGACACCGGCACAGTGATGTGTGTGTGCAGGGACAATTGGCACGGTTCGAATCGACCTTGGGTGTCTTTTAATCAAAACCTGGATTATCAAATAGGATACATCTGCAGTGGTGTTTTCGGTGACAATCCGCCTCCCAAAGATGGAAAAGGCAGCTGTGATCCAGTAACTGTTGATGGAGCAGACGGAGTAAAGGGGTTTTCATACAGATATGGTAATGGTGTTTGGATAGGAAGGACTAAAAGTAACAGATTCAGAAAGGGATTTGAGATGATTTGGGATCCTAATGGATGGACAGATACCGACAGTGATTTCTTAGTGAAACAGGATGTAGTGGCAATGACTGATTGGTCAGGGTACAGCGGAAGTTTCGTTCAACATCCTGAGCTAACAGGATTGGACTGTATGAGGCCTTGCTTCTGGGTTGAATTAGTCAGAGGGCGGCCTAGAGAAAATACAACAATCTGGACTAGTGGGAGCAGCATTTCTTTTTGTGGCGTGAATAGTGATACTGCAAATTGGTCTTGGCCAGACGGTGCCGAGTTGCCATTCACCATTGACAAGTAG
>1989_D31950.1
ATGAATCCAAATCAGAAAATAATAACCATTGGATCAATCAGTATGGCAATCGGAATAATTAGTCTAATATTGCAAATAGGAAATATTATTTCAATATGGGTTAGCCACTCAATCCAAACTGGAAGTCAAAACCACACTGGAATATGCAACCAAAGAATCATTACATATGAAAATAGCACCTGGGTGAATCAAACATATGTTAATATTAACAACACTAATGTTGTTGCTGGAAAGGACAAAACTTCAGTGACATTGGCCGGCAATTCATCTCTTTGCCCTATCCTTGGGTGGGCTATATACACAAAAGACAACAGCATAAGAATTGGTTCCAAAGGAGATGTTTTTGTCATAAGAGAACCTTTTATATCATGTTCTCACTTGGAATGCAGAACCTTTTTTCTGACCCAAGGTGCTCTATTAAATGACAAGCATTCAAATGGGACCGTTAAGGACAGAAGCCCTTATAGGCGCTTAATGAGCTGTCCTCTAGGTGAAGCTCCGTCTCCATACAATTCAAGGTTTGAATCAGTTGCTTGGTCAGCAAGCGCATGCCATGATGGCATGGGCTGGCTAACAATCGGAATTTCTGGTCCAGATGATGGAGCAGTGGCTGTACTAAAATACAACGGCATAATAACTGAAACCATAAAAAGTTGGAAGAAGCGAATATTAAGAACACAAGAGTCTGAATGTGTCTGTGTAAACGGTTCATGTTTTACCATAATGACCGATGGCCCGAGTAATGGGGCCGCCTCGTACAGAATCTTCAAAATCGAGAAGGGGAAGGTTACTAAATCAATAGAGTTGGATGCACCCAATTCTCATTACGAGGAATGTTCCTGTTACCCAGACACCGGCACAGTGATGTGTGTGTGCAGGGACAATTGGCACGGTTCAAATCGACCTTGGGTGTCTTTTAATCAAAACCTGGATTATCAAATAGGATACATCTGCAGTGGGGTGTTCGGTGACAATCCGCCTCCCAAAGATGGAAAAGGCAGCTGTAATCCAGTGACTGTTGATGGAGCAGACGGAGTAAAGGGGTTTTCATACAGATATGGTAATGGTGTTTGGATAGGAAGGACTAAAAGTAACAGATTCAGAAAGGGATTTGAGATGATTTGGGATCCTAATGGATGGACAGATACCGACAGTGATTTCTCAGTGAAACAGGATGTAGTGGCAATGACTGATTGGTCAGGGTACAGCGGAAGTTTCGTTCAACATCCTGAGCTAACAGGATTGGACTGTATGAGACCTTGCTTCTGGGTTGAATTAGTCAGAGGGCGGCCTAGAGAAAATACAACAATCTGGACTAGTGGGAGCAGCATTTCTTTTTGTGGCGTGAATAGTGATACTGCAAACTGGTCTTGGCCAGACGGTGCCGAGTTGCCATTCACCATTGACAAGTAG
>1992_EU103982.1
ATGAATCCAAATCAGAAAATAATAACCATTGGATCAATCAGTATGGCAATCGGAATAATTAGTCTAATATTGCAAATAGGGAATATTATTTCAATATGGGCGAGCCACTCAATCCAAACTGGAAGTCAAAACCACACTGGAATATGCAACCAAAGAATGATTACATATGAAAATAGCACCTGGGTGAATCAAACATATGTTAATATTAGCAACACTAATGTTGTTGCTGGAAAGGACAAAACTTCAGTGACATTAGCCGGCAATTCATCTCTTTGCCCTATCCGTGGGTGGGCTATATACACAAAAGACAACAGCATAAGAATTGGTTCCAAAGGAGATGTTTTTGTCATAAGAGAGCCTTTTATATCATGTTCTCACTTGGAATGCAGAACCTTTTTTCTGACCCAAGGTGCTCTATTAAATGACAAGCATTCAAATGGGACCGTTAAGGACAGAAGCCCTTATAGGGCCTTAATGAGCTGTCCTCTAGGTGAAGCTCCGTCTCCATACAATTCAAGGTTTGAATCGGTTGCTTGGTCAGCAAGTGCATGTCATGATGGCATGGGCTGGCTAACAATCGGAATTTCTGGTCCAGATGATGGAGCAGTGGCTGTACTAAAATACAACGGCATAATAACTGAAACCATAAAAAGTTGGAGGAAGCAAATATTAAGAACACAAGAGTCTGAATGTGTCTGTGTAAACGGTTCATGTTTTACCATAATGACCGATGGCCCGAGTGATGGGCCGGCCTCGTACAGAATCTTCAAAATCGAGAAGGGGAAGGTTACTAAATCAATAGAGTTGGATGCACCCAATTATCATTACGAGGAATGTTCCTGTTACCCAGACACCGGCACAGTGATGTGTGTGTGCAGGGACAATTGGCACGGTTCAAATCGACCTTGGGTGTCTTTTAATCAAAACCTGGATTATCAAATAGGATACATCTGCAGTGGGGTGTTCGGTGACAATCCGCGTCCCAAAGATGGAGAAGGCAGCTGTAATCCAGTAACTGTTGATGGAGCAGACGGAGTAAAGGGGTTTTCATACAGATATGGTAATGGTGTTTGGATAGGAAGGACTAAAAGTAACAGACTCAGAAAGGGATTTGAGATGATTTGGGATCCTAATGGATGGACAGATACCGACAGTGATTTCTCAGTGAAACAGGATGTCGTGGCAATGACTGATTGGTCAGGGTACAGCGGAAGTTTCGTTCAACATCCTGAGCTAACAGGATTGGACTGTATGAGACCTTGCTTCTGGGTTGAATTAATCAGAGGGCGACCTAGAGAAAAGACAACAATCTGGACTAGTGGGAGCAGCATTTCTTTTTGTGGCGTAAATAGCGATACTGCAAACTGGTCTTGGCCAGACGGTGCCGAGTTGCCATTCACCATTGACAAGTAG
>1999_EU103982.1
ATGAATCCAAATCAAAAAATAATAACCATTGGATCAATCAGTATAGCAATCGGAATAATTAGTCTAATGTTGCAAATAGGAAATATTATTTCAATATGGGCTAGTCACTCAATCCAAACTGGAAGTCAAAACCACACTGGAGTATGCAACCAAAGAATCATCACATATGAAAACAGCACCTGGGTGAATCACACATATGTTAATATTAACAACACTAATGTTGTTGCTGGAAAGGACAAAACTTCAGTGACATTGGCCGGCAATTCATCTCTTTGTTCTATCAGTGGATGGGCTATATACACAAAAGACAACAGCATAAGAATTGGCTCCAAAGGAGATGTTTTTGTCATAAGAGAACCTTTCATATCATGTTCTCACTTGGAATGCAGAACCTTTTTTCTGACCCAAGGTGCTCTATTAAATGACAAACATTCAAATGGGACCGTTAAGGACAGAAGTCCTTATAGGGCCTTAATGAGCTGTCCTCTAGGTGAAGCTCCGTCCCCATACAATTCAAAGTTTGAATCAGTTGCATGGTCAGCAAGCGCATGCCATGATGGCATGGGCTGGTTAACAATCGGAATTTCTGGTCCAGACAATGGAGCTGTGGCTGTACTAAAATACAACGGCATAATAACTGAAACCATAAAAAGTTGGAAAAAGCGAATATTAAGAACACAAGAGTCTGAATGTGTCTGTGTGAACGGGTCATGTTTCACCATAATGACCGATGGCCCGAGTAATGGGGCCGCCTCGTACAAAATCTTCAAGATCGAAAAGGGGAAGGTTACTAAATCAATAGAGTTGAATGCACCCAATTTTCATTATGAGGAATGTTCCTGTTACCCAGACACTGGCACAGTGATGTGTGTATGCAGGGACAACTGGCATGGTTCAAATCGACCTTGGGTGTCTTTTAATCAAAACCTGGATTATCAAATAGGATACATCTGCAGTGGGGTGTTCGGTGACAATCCGCGTCCCAAAGATGGAGAGGGCAGCTGTAATCCAGTGACTGTTGATGGAGCAGACGGAGTAAAGGGGTTTTCATACAAATATGGTAATGGTGTTTGGATAGGAAGGACTAAAAGTAACAGACTTAGAAAGGGGTTTGAGATGATTTGGGATCCTAATGGATGGACAGATACCGACAGTGATTTCTCAGTGAAACAGGATGTTGTGGCAATAACTGATTGGTCAGGGTACAGCGGAAGTTTCGTTCAACATCCTGAGTTAACAGGATTGGACTGTATAAGACCTTGCTTCTGGGTTGAGTTAGTCAGAGGACTGCCTAGAGAAAATACAACAATCTGGACTAGTGGGAGCAGCATTTCTTTTTGTGGCGTAAATAGTGATACTGCAAACTGGTCTTGGCCAGACGGTGCTGAGTTGCCGTTCACCATTGACAAGTAG
>2000_EU097715.1
ATGAATCCAAATCAAAAAATAATAACCATTGGATCAATCAGTATAGCAATCGGAATAATTAGCCTAATGTTGCAAATAGGAAACATTATTTCAATATGGGCTAGTCACTCAATCCAAACTGGAAGTCAAAACCACACTGGAGTATGCAACCAAAGAATCATCACATATGAAAACAGCACCTGGGTGAATCACACATATGTTAATATTAACAACACCAATGTTATTGCTGGAAAGGACAAAACTTCGGTGACATTGGCCGGCAATTCATCTCTTTGTTCTATCAGTGGATGGGCTATATACACAAAAGACAACAGCATAAGAATTGGTTCCAAAGGAGATGTTTTTGTCATAAGAGAGCCTTTCATATCATGTTCTCACTTGGAATGCAGAACCTTTTTTCTGACCCAAGGTGCTCTATTAAATGACAAACATTCAAATGGGACCGTTAAGGACAGAAGTCCCTATAGGGCTTTAATGAGCTGTCCTCTAGGTGAAGCTCCGTCCCCATACAATTCAAAGTTTGAATCAGTTGCTTGGTCAGCAAGCGCATGCCATGATGGCATGGGCTGGTTAACAATCGGAATTTCTGGTCCAGACAATGGAGCAGTGGCTGTACTAAAATACAACGGCATAATAACTGAAACCATAAAAAGTTGGAAAAAGCAAATATTAAGAACACAAGAGTCTGAATGTGTCTGTGTGAACGGGTCATGTTTCACCATAATGACCGATGGCCCGAGTAATGGGGCCGCTTCGTACAAAATCTTCAAGATCGAAAAGGGAAAGGTTACTAAATCAATAGAGTTGAATGCACCCAATTTTCATTATGAGGAATGTTCCTGTTACCCAGACACTGGCACAGTGATGTGTGTATGCAGGGACAACTGGCATGGTTCAAATCGACCCTGGGTGTCTTTTAATCAAAACCTGGATTATCAAATAGGATACATCTGCAGTGGGGTGTTCGGTGACAATCCGCGTCCCAAAGATGGAGAGGGCAGCTGTAATCCAGTGACTGTTGATGGAGCAAACGGAGTAAAGGGGTTTTCATACAAATATGGTAATGGTGTTTGGATAGGAAGGACTAAAAGTAACAGACTTAGAAAGGGGTTTGAGATGATTTGGGATCCTAATGGATGGACAGATACCGACAGTGATTTCTCAGTGAAACAGGATGTTGTGGCAATAACTGATTGGTCAGGGTACAGCGGAAGTTTCGTTCAACATCCTGAGTTAACAGGATTGGACTGTATAAGACCTTGCTTCTGGGTTGAGTTAGTCAGAGGACTGCCAAAAGAAAATACAACAATCTGGACTAGTGGGAGCAGCATTTCTTTTTGTGGCGTAAATAGTGATACTGCAAACTGGTCTTGGCCAGACGGTGCTGAGTTGCCGTTTACCATTGACAAGTAG
>2001_EU097716.1
ATGAATCCAAATCAAAAAATAATAACCATTGGATCAATCAGTGTGGCAATCGGAATAATTAGTCTAATATTGCAAATAGGAAATATTATTTCAATATGGGCTAGCCACTCAATCCAAACTGGAAGTCAAAACTACACTGGAATATGCAACCAAAAAATCATTACATATGAAAATAGAACCTGGGTAAATCAAACATATGTTAATATTAACAACACTAATGTTGTTGCTGGAAAGGACAAACCCTCGATGACATTGGCAGGCAATTCATCTCTTTGCCCTATCCGTGGATGGGCAATATACACAAAAGACAACAGCATAAGAATTGGTTCCAAAGGAGATGTTTTTGTCATAAGAGAGCCTTTTATATCATGTTCTCACTTGGAATGCAGAACCTTTTTTCTGACCCAAGGTGCTCTATTAAATGACAAGCATTCAAATGGGACCATTAAGGACAGAAGCCCTTTTAGGGCCTTAATGAGCTGTCCTCTGGGTGAAGCTCCGTCTCCATACAATTCAAGATTTGAATCAGTTGCTTGGTCAGCAAGCGCATGCCATGATGGCCTGGGCTGGCTAACAATCGGAATTTCTGGTCCAGATAATGGAGCAGTGGCTGTACTAAAATACAACGGCATAATAACTGAAACCATAAAAAGTTGGAAAAAGCAAATCCTAAGAACACAAGAGTCTGAATGTGTCTGTGTGAACGGTTCATGTTTTACCATAATGACCGATGGCCCGAGTAACAGGGCCGCATCGTACAGAATCTTCAAAATTGAGAAGGGGAGAGTTACTAAATCAATAGAGTTGGATGCACCCAATTATCATTACGAGGAATGTTCCTGTTACCCAGACACCGGCACAGTAATGTGTGTGTGCAGGGACAATTGGCACGGTTCAAATCGACCTTGGGTGTCCTTTAATCAAAACCTGGATTATCAAATAGGATACATCTGCAGTGGGGTGTTCGGTGACAATCCGCGTCCCAAAGATGGAGAAGGCAGCTGTAATCCAGTGACTGTTGATGGAGCAGACGGAGTAAAGGGGTTTTCATACAGATATGGTAATGGTGTTTGGATAGGAAGGACTAAAAGTAACAGACTAAGAAAGGGATTTGAGATGATTTGGGATCCTAATGGATGGACAGATACCGACAGTGATTTCTCAATGAAACAGGATGTCGTGGCAATGACTGATTGGTCAGGGTACAGCGGAAGTTTTGTTCAACATCCTGAGCTAACAGGATTGGACTGTATGAGACCTTGCTTCTGGGTTGAATTAGTCAGAGGGCTACCTAGAGAAAATACAACAATCTGGACTAGTGGGAGCAGCATTTCTTTTTGTGGCGTGAATAGCGAGACTGCAAACTGGTCTTGGCCAGACGGTGCTGAGTTGCCATTCACCATTGACAAGTAG
>2002_CY084233.1
ATGAATCCAAATCAAAAAATAATAACCATTGGATCAATCAGTATAGCAATCGGAATAATTAGCCTAATGTTGCAAATAGGAAACATTATTTCAATATGGGCTAGTCACTCAATCCAAACTGGAAGTCAAAACCACACTGGAGTATGCAACCAAAGAATCATCACATATGAAAACAGCACCTGGGTGAATCACACATATGTTAATATTAACAACACCAATGTTATTGCTGGAAAGGACAAAACTTCAGTGACAATGGCCGGCAATTCATCTCTTTGTTCTATCAGTGGATGGGCTATATACACAAAAGACAACAGCATAAGAATTGGTTCCAAAGGAGATGTTTTTGTCATAAGAGAGCCTTTCATATCATGTTCTCACTTGGAATGCAGAACCTTTTTTCTGACCCAAGGTGCTCTATTAAATGACAAACATTCAAATGGGACCGTTAAGGACAGAAGCCCCTATAGGGCTTTAATGAGCTGTCCTCTAGGTGAAGCTCCATCCCCATACAATTCAAAGTTTGAATCAGTTGCTTGGTCGGCAAGCGCATGCCATGATGGCATGGGCTGGTTAACAATCGGAATTTCTGGTCCAGACAATGGAGCAGTGGCTGTACTAAAATACAACGGCATAATAACTGAAACCATAAAAAGTTGGAAAAAGCAAATATTAAGAACACAGGAGTCTGAATGTGTCTGTGTGAACGGGTCATGTTTCACCATAATGACCGATGGCCCGAGTAATGGGGCCGCCTCGTACAAAATCTTCAAGATCGAAAAGGGAAAGGTTACTAAATCAATAGAGTTGAATGCACCCAATTTTCATTATGAGGAATGTTCCTGTTACCCAGACACTGGCACAGTGATGTGTGTATGCAGGGACAACTGGCATGGTTCAAATCGACCCTGGGTGTCTTTTAATCAAAACCTGGATTATCAAATAGGATACATCTGCAGTGGGGTGTTCGGTGACAATCCGCGTCCCAAAGATGGAGAGGGCAGCTGTAATCCAGTGACTGTTGATGGAGCAAACGGAGTAAAGGGGTTTTCATACAAATATGGTAATGGTGTTTGGATAGGAAGGACTAAAAGTAACAGACTTAGAAAGGGGTTTGAGATGATTTGGGATCCTAATGGATGGACAGATACCGACAGTGATTTCTCAGTGAAACAGGATGTTGTGGCAATAACTGATTGGTCTGGGTACAGCGGAAGTTTCGTTCAACATCCTGAGTTAACAGGATTGGACTGTATAAGACCTTGCTTCTGGGTTGAGTTAGTCAGAGGACTGCCAAAAGAAAATACAACAATCTGGACTAGTGGGAGCAGCATTTCTTTTTGTGGCGTAAATAGTGATACTGCAAACTGGTCTTGGCCAGACGGTGCTGAGTTGCCGTTTACCATTGACAAGTAA
>2003_AB285958.1
ATGAATCCAAATCAAAAAATAATAACCATTGGATCAATCAGTATAGCAATCGGAATAATTAGTCTAATGTTGCAAATAGGAAATATTATTTCAATATGGGCTAGTCACTCAATCCAAACTGGAATTCAAAACCACACTGGAATATGCAACCAAAGAATCATCACATATGAAAACAGCACCTGGGTGAATCACACATATGTTACTATTAACAACACTAATGTTGTTGCTGGAAAAGACAAAACTTCAGTGACATTGGCCGGCAATTCATCTCTTTGTTCTATCAGTGGATGGGCTATATACACAAAAGACAACAGCATAAGAATTGGCTCCAAAGGAGATGTTTTTGTCATAAGAGAACCTTTCATATCATGTTCTCACTTGGAATGCAGAACCTTTTTTCTGACCCAAGGTGCTCTATTAAATGACAAACATTCAAATGGGACCGTTAAGGACAGAAGTCCTTATAGGGCCTTAATGAGCTGTCCTCTAGGTGAAGCTCCGTCCCCATACAATTCAAAGTTTGAATCAGTTGCATGGTCAGCAAGCGCATGCCATGATGGCATGGGCTGGTTAACAATCGGAATTTCTGGTCCAGACAATGGAGCTGTGGCTGTACTAAAATACAACGGAATAATAACTGAAACCATAAAAAGTTGGAAAAAGCGAATATTAAGAACACAAGAGTCTGAATGTGTCTGTGTGAATGGGTCATGTTTCACCATAATGACCGATGGCCCGAGTAATGGGGCCGCCTCGTACAAAATCTTCAAGATCGAAAAGGGGAAGGTTACTAAATCAATAGAGTTGAATGCACCCAATTTTCATTATGAGGAATGTTCCTGTTACCCAGACACTGGCACAGTGATGTGTGTATGCAGGGACAACTGGCATGGTTCAAATCGACCTTGGGTGTCTTTTAATCAAAACTTGGATTATCAAATAGGATACATCTGCAGTGGAGTGTTCGGTGACAATCCGCGTCCCAGAGATGGAGAGGGCAGCTGTAATCCAGTGACTGTTGATGGAGCAGACGGAGTAAAGGGGTTTTCATACAAATATGGTAATGGTGTTTGGATAGGAAGGACTAAAAGTAACAGACTTAGAAAGGGGTTTGAGATGATTTGGGATCCTAATGGATGGACAGATACCGACAGTGATTTCTCAGTGAAACAGGATGTTGTGGCAATAACTGATTGGTCAGGGTACAGCGGAAGTTTCGTTCAGCATCCTGAGTTAACAGGATTGGACTGTATAAGACCTTGCTTCTGGGTTGAGTTAGTCAGAGGACTGCCTAGAGAAAATACAACAATCTGGACTAGTGGGAGCAGCATTTCTTTTTGTGGCGTTAATAGTGATACTGCAAACTGGTCTTGGCCAGACGGTGCTGAGTTGCCGTTCACCATTGACAAGTAG
>2004_EU097726.1
ATGAATCCAAATCAAAAAATAATAACCATTGGATCAATCAGTATAGCAATCGGAATAATTAGTCTAATGTTGCAAATAGGAAATATTATTTCAATATGGGCTAGTCACTCAATCCAAACTGGAAGTCAAAACCACACTGGAATATGCAACCAAAGAATCATCACATATGAAAACAGCACCTGGGTGAATCACACATATGTTAATATTAACAACACTAATGTTGTTGCTGGAAAGGACAAAACTTCAGTGACATTGGCCGGCAATTCATCTCTTTGTTCTATCAGTGGATGGGCTATATACACAAAAGACAACAGCATAAGAATTGGCTCCAAAGGAGATGTTTTTGTCATAAGAGAACCTTTCATATCATGTTCTCACTTGGAATGCAGAACCTTTTTTCTGACCCAAGGTGCTCTATTAAATGACAAACATTCAAATGGAACCGTTAAGGACAGAAGTCCTTATAGGGCCTTAATGAGCTGTCCTCTAGGTGAAGCTCCGTCCCCATACAATTCAAAGTTTGAATCAGTTGCATGGTCAGCAAGCGCATGCCATGATGGCATGGGCTGGTTAACAATCGGAATTTCTGGTCCAGACAATGGAGCTGTGGCTGTACTAAAATACAACGGAATAATAACTGAAACCATAAAAAGTTGGGAAAAGCGAATATTGAGAACACAAGAGTCTGAATGTGTCTGTGTGAACGGGTCATGTTTCACCATAATGACCGATGGCCCAAGTAATGGGGCCGCCTCGTACAAAATCTTCAAGATCGAAAAGGGAAAGGTTACTAAATCAATAGAGTTAAATGCACCCAATTTTCATTATGAGGAATGTTCCTGTTACCCAGACACTGGCACAGTAATGTGTGTATGCAGGGACAACTGGCATGGTTCAAATCGACCTTGGGTGTCTTTTAATCAAAACTTGGATTATCAAATAGGATACATCTGCAGTGGAGTGTTCGGTGACAATCCGCGTCCCAAAGATGGAAAGGGCAGCTGTAATCCAGTGACTGTTGATGGAGCAGACGGAGTTAAGGGGTTTTCATACAAATATGGTAATGGTGTTTGGATAGGAAGGACTAAAAGTAACAGACTTAGAAAGGGTTTTGAGATGATTTGGGATCCTAATGGATGGACAGATACCGACAGTGATTTCTCAGTGAAACAGGATGTTGTGGCAATAACTGATTGGTCAGGGTACAGCGGAAGTTTCGTTCAACATCCTGAGTTAACAGGATTGGACTGTATAAGACCTTGCTTCTGGGTTGAGTTAGTCAGAGGACTGCCTAGAGAAAATACAACAATCTGGACTAGTGGGAGCAGCATTTCTTTTTGTGGCGTTGATAGTGATACTGCAAACTGGTCTTGGCCAGACGGTGCTGAGTTGCCGTTCACCATTGACAAGTAG
>2005_FJ231814.1
ATGAATCCAAATCAAAAAATAATAACCATTGGATCAATCAGTATAGCAATCGGAATAATTAGTCTAATGTTGCAAATAGGAAATATTATTTCAATATGGGCTAGTCACTCAATCCAAACTGGAAGTCAAAACCACACTGGAATATGCAACCAAAGAATCATCACATATGAAAACAGCACCTGGGTGAATCACACATATGTTAATATTAACAACACTAATGTTGTTGCTGGAAAGGACAAAACTTCAGTGACATTGGCCGGCAATTCATCTCTTTGTTCTATCAGTGGATGGGCTATATACACAAAAGACAACAGCATAAGAATTGGCTCCAAAGGAGATGTTTTTGTCATAAGAGAACCTTTCATATCATGTTCTCACTTGGAATGCAGAACCTTTTTTCTGACCCAAGGTGCTCTATTAAATGACAAGCATTCAAATGGAACCGTTAAGGACAGAAGTCCTTATAGGGCCTTAATGAGCTGTCCTCTAGGTGAAGCTCCGTCCCCATACAATTCAAAGTTTGAATCAGTTGCATGGTCAGCAAGCGCATGCCATGATGGCATGGGCTGGTTAACAATCGGAATTTCTGGTCCAGACAATGGAGCTGTGGCTGTACTAAAATACAACGGAATAATAACTGAAACCATAAAAAGTTGGAAAAAGCGAATATTGAGAACACAAGAGTCTGAATGTGTCTGTGTGAACGGGTCATGTTTCACCATAATGACCGATGGCCCGAGTAATGGGGCCGCCTCGTACAAAATCTTCAAGATCGAAAAGGGAAAGGTTACTAAATCAATAGAGTTAAATGCACCCAATTTTCATTATGAGGAATGTTCCTGCTACCCAGACACTGGCACAGTGATGTGTGTATGCAGGGACAACTGGCATGGTTCAAATCGACCTTGGGTGTCTTTTAATCAAAACTTGGATTATCAAATAGGATACATCTGCAGTGGAGTGTTCGGTGACAATCCGCGTCCCAAAGATGGAAAGGGCAGCTGTAATCCAGTGACTGTTGATGGAGCAGACGGAGTTAAGGGGTTTTCATACAAATATGGTAATGGTGTTTGGATAGGAAGGACTAAAAGTAACAGACTTAGAAAGGGTTTTGAGATGATTTGGGATCCTAATGGATGGACAGATACCGACAGTGATTTCTCAGTGAAACAGGATGTTGTGGCAATAACTGATTGGTCAGGGTACAGCGGAAGTTTCGTTCAACATCCTGAGTTAACAGGATTGGACTGTATAAGACCTTGCTTCTGGGTTGAGTTAGTCAGAGGACTGCCTAGAGAAAATACAACAATCTGGACTAGTGGGAGCAGCATTTCTTTTTGTGGCGTTGATAGTGATACTGCAAACTGGTCTTGGCCAGACGGTGCTGAGTTGCCGTTCACCATTGACAAGTAG
>2006_FJ231831.1
ATGAATCCAAATCAAAAAATAATAACCATTGGATCAATCAGTATAGCAATCGGAATAATTAGTCTAATGTTGCAAATAGGAAATATTATTTCAATATGGGCTAGTCACTCAATCCAAACTGGAAGTCAAAACCACACTGGAATATGCAACCAAAGAATCATCACATATGAAAACAGCACCTGGGTGAATCACACATATGTTAATATTAACAACACTAATGTTGTTGCTGGAAAGGACAAAACTTCAGTGACATTGGCCGGCAATTCATCTCTTTGTTCTATCAGTGGATGGGCTATATACACAAAAGACAACAGCATAAGAATTGGCTCCAAAGGAGATGTTTTTGTCATAAGAGAACCTTTCATATCATGTTCTCATTTGGAATGCAGGACCTTTTTTCTGACCCAAGGTGCTCTATTAAATGACAAACATTCAAATGGAACCGTTAAGGACAGAAGTCCTTATAGGGCCTTAATGAGCTGTCCTCTAGGTGAAGCTCCGTCCCCATACAATTCAAAGTTTGAATCAGTTGCATGGTCAGCAAGCGCATGCCATGATGGCATGGGCTGGTTAACAATCGGAATTTCTGGTCCAGACAATGGAGCTGTGGCTGTACTAAAATACAACGGAATAATAACTGAAACCATAAAAAGTTGGAAAAAGCAAATATTGAGAACACAAGAGTCTGAATGTGTCTGTGTGAACGGGTCATGTTTCACCATAATGACCGATGGCCCGAGTAATGGGGCCGCCTCGTACAAAATCTTCAAGATCGAAAAGGGGAAGGTTACTAAATCAATAGAGTTAAATGCACCCAATTTTCATTATGAGGAATGTTCCTGTTACCCAGACACTGGCACAGTGATGTGTGTATGCAGGGACAACTGGCATGGTTCAAATCGACCTTGGTTGTCTTTTAATCAAAACTTGGATTATCAAATAGGATATATCTGCAGTGGAGTGATCGGTGACAATCCGCGTCCCAAAGATGGAAAGGGCAGCTGTAATCCAGTGACTGTTGATGGAGCTGACGGAGTTAAGGGGTTTTCATACAAATATGGTAATGGTGTTTGGATAGGAAGGACTAAAAGTAACAGACTTAGAAAGGGGTTTGAGATGATTTGGGATCCTAATGGATGGACAGATACCGACAGCGATTTCTCAGTGAAACAGGATGTTGTGGCAATAACTGATTGGTCAGGGTACAGTGGAAGTTTCGTTCAACATCCTGAGTTAACAGGATTGGACTGTATAAGACCTTGCTTCTGGGTTGAGTTAGTCAGAGGACTGCCTAGAGAAAATACAACAATCTGGACTAGTGGGAGCAGCATTTCTTTTTGTGGCGTTGATGGTGATACTGCAAACTGGTCTTGGCCAGACGGTGCTGAGTTGCCGTTCACCATTGACAAATAG
>2007_EU021249.1
ATGAACCCAAATCAAAAAATAATAACCATTGGATCAATCAGTATAGCAATCGGAATAATTAGTCTAATATTGCAAATAGGAAATATTATTTCAATATGGGCTAGTCACTCAATCCAAACTGAAAGTCAAAACCACACTGGAATATGCAACCAAAGAATCATCACATATGAAAACAGCACCTGGGTGAATAACACATATGTTAATATTAACAACACTAATGTTGTTGCTGAAAAGGACAAAACTTCAGTGACATTGGCCGGCAATTCATCTCTTTGTTCTATCAGTGGATGGGCTATATACACAAAAGACAACAGCATAAGAATTGGCTCCAAAGGAGATGTTTTTGTCATAAGAGAACCTTTCATATCATGTTCTCACTTGGAATGCAGAACCTTTTTTCTGACCCAAGGTGCTCTATTAAATGACAAACATTCAAATGGGACCGTAAAGGACAGAAGTCCTTATAGGGCCTTAATGAGCTGTCCTCTAGGTGAAGCTCCGTCCCCATACAATTCAAGGTTCGAATCAGTTGCATGGTCAGCAAGCGCATGCCATGATGGCATGGGCTGGTTAACAATCGGAATTTCTGGTCCAGACAATGGAGCTGTGGCTGTACTAAAATACAACGGAATAATAACTGAAACCATAAAAAGTTGGAAAAAGCGAATATTAAGAACACAAGAGTCTGAATGTGTCTGTATGAACGGGTCATGTTTCACCATAATGACCGATGGCCCGAGTAATGGGGCCGCCTCGTACAAAATTTTCAAGATCGAAAAGGGGAAGGTTACCAAAACAATGGAGTTGAATGCACCCAATTTTCATTATGAGGAATGTTCCTGTTACCCAGACACTGGCACAGTAATGTGTGTATGCAGAGACAACTGGCATGGTTCAAATCGACCTTGGGTGTCTTTTAATCAAAACTTGGATTATCAAATAGGATACATCTGCAGTGGAGTGTTCGGTGACAATCCGCGTCCCAAAGATGGGGAGGGCAGCTGCAATCCAGTGACTGTTGATGGAGCAGACGGAGTAAAAGGGTTTTCATACAAATATGGTAATGGTGTTTGGATGGGAAGGACCAAAAGTAACAGACTTAGAAAGGGGTTTGAGATGATTTGGGATCCTAATGGATGGACAAATACCGACAGTGATTTCTCAGTGAAACAGGATGTTGTAGCAATAACTGATTGGTCAGGGTACAGCGGAAGTTTTGTTCAACATCCTGAGTTAACAGGATTGGACTGTATAAGACCTTGCTTCTGGGTTGAGTTAGTCAGAGGGCTACCTAGGGAAAATACAACAATCTGGACTAGTGGGAGCAGCATTTCTTTTTGTGGCGTTAATAGTGGTACTGCAAACTGGTCTTGGCCAGACGGTGCTGAGTTGCCGTTCACCATTGACAAGTAG
>2008_CY100878.1
ATGAACCCAAATCAAAAGATAATAACCATTGGATCAATCAGTATAGCAATCGGAATAATTAGTCTAATGTTGCAAATAGGAAATATTATTTCAATATGGGCTAGTCACTCAATCCAAACTGGAAGTCAAAACAACACTGGAATATGCAACCAAAGAATCATCACATATGAAAACAGCACCTGGGTGAATCACACATATGTTAATATTAACAACACTAATGTTGTTGCTGGAGAGGACAAAACTTCAGTGACATTGGCCGGCAATTCATCTCTTTGTTCTATCAGTGGATGGGCTATATACACAAAAGACAACAGCATAAGAATTGGCTCCAAAGGAGATGTTTTTGTCATAAGAGAACCTTTCATATCATGTTCTCACTTGGAATGCAGAACCTTTTTTCTGACCCAAGGCGCTCTATTAAATGACAAACATTCAAATGGGACCGTAAAGGACAGAAGTCCTTATAGGGCCTTAATGAGCTGTCCTCTAGGTGAAGCTCCGTCCCCATACAATTCAAAGTTCGAATCAGTTGCATGGTCAGCAAGCGCATGCCATGATGGCATGGGCTGGTTAACAATCGGAATTTCTGGTCCAGACAATGGAGCTGTAGCTGTACTAAAATACAACGGAATAATAACTGAAACCATAAAAAGTTGGAAAAAGCAAATATTAAGAACACAAGAGTCTGAATGTGTCTGTATGAACGGGTCATGTTTCACCATAATGACCGATGGCCCGAGTAATAAGGCCGCCTCGTACAAAATTTTCAAGATCGAAAAGGGGAAGGTTACTAAATCAATAGAGTTGAATGCACCCAATTTTCATTATGAGGAATGCTCCTGTTACCCAGACACTGGCATAGTGATGTGTGTATGCAGGGACAACTGGCATGGTTCAAATCGACCTTGGGTGTCTTTTAATCAAAACTTGGATTATCAAATAGGATACATCTGCAGTGGAGTGTTTGGTGACAATCCGCGTCCCGAAGATGGAGAGGGCAGCTGCAATCCAGTGACTGTTGATGGAGCAAACGGAGTAAAAGGGTTTTCATACAAATATGATAATGGTGTTTGGATAGGAAGGACCAAAAGTAACAGACTTAGAAAGGGGTTTGAGATGATTTGGGATCCTAATGGATGGACAAATACCGACAGTGATTTCTCAGTGAAACAGGATGTTGTAGCAATAACTGATTGGTCAGGGTACAGCGGAAGTTTCGTCCAACATCCTGAGTTAACAGGATTGGACTGTATAAGACCTTGCTTCTGGGTTGAGTTAGTCAGAGGGCTGCCTAGAGAAAATACAACAATCTGGACTAGTGGGAGCAGCATTTCTTTTTGTGGCGTTAATAGTGATACTACAAACTGGTCTTGGCCAGACGGTGCTGAGTTGCCGTTCACCATTGACAAGTAG
>2009_CY100790.1
ATGAACCCAAATCAAAAGATAATAACCATTGGATCAATCAGTATAGCAATCGGAATAATTAGTCTAATGTTGCAAATAGGAAATATTATTTCAATATGGGCTAGTCACTCAATCCAAACTGGAAGTCAAAACAACACTGGAATATGCAACCAAAGAATCATCACATATGAAAACAGCACCTGGGTGAATCACACATATGTTAATATTAACAACACTAATGTTGTTGCTGGAGAGGACAAAACTTCAGTGACATTGGCCGGCAATTCATCTCTTTGTTCTATCAGTGGATGGGCTATATACACAAAAGACAACAGCATAAGAATTGGCTCCAAAGGAGATGTTTTTGTCATAAGAGAACCTTTCATATCATGTTCTCACTTGGAATGCAGAACCTTTTTTCTGACCCAAGGCGCTCTATTAAATGACAAACATTCAAATGGGACCGTAAAGGACAGAAGTCCTTATAGGGCCTTAATGAGCTGTCCTCTAGGTGAAGCTCCGTCCCCATACAATTCAAAGTTCGAATCGGTTGCATGGTCAGCAAGCGCATGCCATGATGGCATGGACTGGTTAACAATCGGAATTTCTGGTCCAGACAATGGAGCTGTGGCTGTACTAAAATACAACGGAATAATAACTGGAACCATAAAAAGTTGGAAAAAGCAAATATTAAGAACACAAGAGTCTGAATGTGTCTGTATGAACGGGTCATGTTTCACCATAATGACCGATGGCCCGAGTAATAAGGCCGCCTCGTACAAAATTTTCAAGATCGAAAAGGGGAAGGTTACTAAATCAATAGAGTTGAATGCACCCAATTTTTATTATGAGGAATGCTCCTGTTACCCAGACACTGGCATAGTGATGTGTGTATGCAGGGACAACTGGCATGGTTCAAATCGACCTTGGGTGTCTTTTAATCAAAACTTGGATTATCAAATAGGATACATCTGCAGTGGAGTGTTTGGTGACAATCCGCGTCCCAAAGATGGAGAGGGCAGCTGCAATCCAGTGACTATTGATGGAGCAAACGGAGTAAAAGGGTTTTCATACAAATATGGTAATGGGGTTTGGATAGGAAGGACCAAAAGTAACAGACTTAGAAAGGGGTTTGAGATGATTTGGGATCCTAATGGATGGACAAATACCGACAGTGATTTCTCAGTGAAACAGGATGTTGTAGCAATAACTGATTGGTCAGGGTACAGCGGAAGTTTCGTCCAACATCCTGAGTTAACAGGATTGGACTGTATAAGACCTTGCTTCTGGGTTGAGTTAGTCAGAGGGCTGCCTAGAGAAAATACAACAATCTGGACTAGTGGGAGCAGCATTTCTTTTTGTGGCGTTAATAGTGATACTGCAAACTGGTCTTGGCCAGACGGTGCTGAGTTGCCGTTCACCATCGACAAGTAG
>2000_CY017149.1
ATGAATCCAAATCAAAAAATAATAACCATTGGATCAATCAGTGTGGCAATCGGAATAATTAATCTAATATTGCAAATAGGAAATATTATTTCAATATGGGCTAGCCACTCAATCCAAACTGGAAGTCAAAACTACACTGGAATATGCAACCAAAGAATCATTACATATGAAAATAGAACCTGGGTAAATCAAACATATGTTAATATTAACAACACTAATGTTGTTGCTGGAAAGGACAAAACCTCGATGACATTGGCCGGCAATTCATCTCTTTGCCCTATCCGTGGATGGGCAATATACACAAAAGACAACAGCATAAGAATTGGTTCCAAAGGAGATGTTTTTGTCATAAGAGAGCCTTTTATATCATGTTCTCACTTGGAATGCAGAACCTTTTTTCTGACCCAAGGTGCTCTATTAAATGACAAGCATTCAAATGGGACCATTAAGGACAGAAGCCCTTTTAGGGCCTTAATGAGCTGTCCTCTGGGTGAAGCTCCGTCTCCATACAATTCAAGATTTGAATCAGTTGCTTGGTCAGCAAGCGCATGCCATGATGGCCTGGGCTGGCTAACAATCGGAATTTCTGGTCCAGATAATGGAGCAGTGGCTGTACTAAAATACAACGGCATAATAACTGAAACCATAAAAAGTTGGAAAAAGCAAATCCTAAGAACACAAGAGTCTGAATGTGTCTGTGTGAACGGTTCATGTTTTACCATAATGACCGATGGCCCGAGTAACAGGGCCGCATCGTACAGAATCTTCAAAATTGAGAAGGGGAGAGTTACTAAATCAATAGAGTTGGATGCACCCAATTATCATTACGAGGAATGTTCCTGTTATCCAGACACCGGCACAGTAATGTGTGTGTGCAGGGACAATTGGCACGGTTCAAATCGACCTTGGGTGTCCTTTAATCAAAACCTGGATTATCAAATAGGATACATCTGCAGTGGGGTGTTCGGTGACAATCCGCGTCCCAAAGATGGAGAAGGCAGCTGTAATCCAGTGACTGTTGATGGAGCAGACGGAGTAAAGGGGTTTTCATACAGATATGGTAATGGTGTTTGGATAGGAAGGACTAAAAGTAACAGACTAAGAAAGGGATTTGAGATGATTTGGGATCCTAATGGATGGACAGATACCGACAGTGATTTCTCAATGAAACAGGATGTCGTGGCAATGACTGATTGGTCAGGGTACAGCGGAAGTTTTGTTCAACATCCTGAGCTAACAGGATTGGACTGTATGAGACCTTGCTTCTGGGTTGAATTAGTCAGAGGGCTACCTAGAGAAAATACAACAATCTGGACTAGTGGGAGCAGCATTTCTTTTTGTGGCGTGAATAGCGAGACTGCAAACTGGTCTTGGCCAGACGGTGCTGAGTTGCCATTCACCATTGACAAGTAG
>1997_EF584339.1
ATGAATCCAAATCAAAAAATAATAACCATTGGATCGATCAGTGTGGCAATCGGAATGATTAGTCTAATATTGCAAATAGGAAATATTATTTCAATATGGGCTAGCCACTCAATCCAAACTGGAAGTCAAAACTACACTGGAATATGCAACCAAAGAATCATTACATATGAAAATAGCACCTGGGTAAATCAAACATATGTTAATATTAACAACACTAATGTTGTTGCTGGAAAGGACAAAACCTCAATGACATTGGCCGGCAATTCATCTCTTTGCCCTATCCGTGGATGGGCCATATACACAAAAGACAACAGCATAAGAATTGGTTCCAAAGGAGATGTTTTTGTCATAAGAGAGCCTTTTATATCATGTTCTCACTTGGAATGCAGAACCTTTTTTCTGACCCAAGGTGCTCTATTAAATGACAAGCATTCAAATGGGACCGTTAAGGACAGAAGCCCTTATAGGGCCTTAATGAGCTGTCCTCTGGGTGAAGCTCCGTCTCCATACAATTCAAGATTTGAATCAGTTGCTTGGTCAGCAAGCGCATGCCATGATGGCCTGGGCTGGCTAACAATCGGAATTTCTGGTCCAGATAATGGAGCTGTGGCTGTACTAAAATACAACGGCATAATAACTGAAACCATAAAAAGTTGGAAAAAGCAAATCCTAAGAACACAAGAGTCTGAATGTGTCTGTGTGAACGGTTCATGTTTTACTATAATGACCGATGGCCCGAGTGATAGGGCCGCATCGTACAGAATCTTCAAAATCGAGAAGGGGAGAGTTACTAAATCAATAGAGTTGGATGCACCCAATTATCATTACGAGGAATGTTCCTGTTATCCAGACACCGGCACAGTAATGTGTGTGTGCAGGGACAATTGGCACGGTTCAAATCGACCTTGGGTGTCCTTTAATCAAAACCTGGATTATCAAATAGGATACATCTGCAGTGGGGTGTTCGGTGACAATCCGCGTCCCAAAGATGGAGAAGGCAGCTGTAATCCAGTGACTGTTGATGGAGCAGACGGAGTAAAGGGGTTTTCATACAGATATGGTAATGGTGTTTGGATAGGAAGGACTAAAAGTAACAGACTAAGAAAGGGATTTGAGATGATTTGGGATCCTAATGGATGGACAGATACCGACAGTGATTTCTCAATGAAACAGGATGTCGTGGCAATGACTGATTGGTCAGGGTACAGCGGAAGTTTTGTTCAACATCCTGAGCTAACAGGATTGGACTGTATGAGACCTTGCTTCTGGGTTGAATTAGTCAGAGGGCTACCTAGAGAAAATACAACAATCTGGACTAGTGGGAGCAGCATTTCTTTTTGTGGCGTGAATAGCGAGACTGCAGACTGGTCTTGGCCAGACGGTGCTGAGTTGCCATTCACCATTGACAAGTAG
>1995_CY010510.1
ATGAATCCAAATCAAAAAATAATAACCATTGGATCAATCAGTATGGCAATAGGAATAATTAGTCTAATATTGCAAATAGGAAATATTATTTCAATATGGGCTAGCCACTCAATCCAAACTGGAAGTCAAAACTACACTGGAATATGCAACCAAAGAATCATTACATATGAAAATAGCACCTGGGTAAATCAAACATATGTTAATATTAACAACACTAATGTTGTTGCTGGAAAGGACAAAACCTCAATGACATTGGCCGGCAATTCATCTCTTTGCCCCATCCGTGGATGGGCTATATACACAAAAGACAACAGCATAAGAATTGGTTCCAAAGGAGATGTTTTTGTCATAAGAGAGCCTTTTATATCATGTTCTCATTTGGAATGCAGAACCTTTTTTCTGACCCAAGGTGCTCTATTAAATGACAAGCATTCAAATGGGACCGTTAAGGACAGAAGCCCTTATAGGGCCTTAATGAGCTGTCCTCTAGGTGAAGCTCCGTCTCCATACAATTCAAGATTTGAATCAGTTGCTTGGTCAGCAAGCGCTTGCCATGATGGCTTGGGCTGGCTAACAATCGGAATTTCTGGTCCAGATAATGGAGCAGTGGCTGTACTAAAATACAACGGCATAATAACTGAAACCATAAAAAGTTGGAAGAAGCAAATCTTAAGAACACAAGAGTCTGAATGTGTCTGTGTGAACGGTTCATGTTTTACCATAATGACCGATGGCCCGAGTAATGGGGCTGCATCGTACAGAATCTTCAAAATCGAGAAGGGGAGAGTTACTAAATCAATAGAGTTGGATGCACCCAATTATCATTACGAGGAATGTTCCTGTTACCCAGACACCGGCACAGTGATGTGTGTGTGCAGGGACAATTGGCACGGTTCAAATCGACCTTGGGTGTCTTTTAATCAAAACCTGGATTATCAAATAGGATACATCTGCAGTGGGGTGTTCGGTGACAATCCGCGTCCCAAAGATGGAGAAGGCAGCTGTAATCCAGTGACTGTTGATGGAGCAGACGGAGTAAAGGGGTTTTCATACAGATATGGTAATGGTGTTTGGATAGGAAGGACTAAAAGTAACAGACTCAGAAAGGGATTTGAGATGATTTGGGACCCTAATGGATGGACAGATACCGACAGTGATTTCTCAATGAAACAGGATGTCGTGGCAATGACTGATTGGTCAGGGTACAGCGGAAGTTTTGTCCAACATCCTGAGCTAACAGGATTGGACTGTATGAGACCTTGCTTCTGGGTTGAATTAGTCAGAGGGCTACCTAGAGAAAATACAACAATCTGGACTAGTGGGAGCAGCATTTCTTTTTGTGGCGTAAATAGCGAGACTGCAAACTGGTCTTGGCCAGACGGTGCTGAGTTGCCATTCACCATTGACAAGTAG
>1988_CY010510.1
ATGAATCCAAATCAGAAAATAATAACCATTGGATCAATCAGTATGGCAATCGGAATAATTAGTCTAATATTGCAAATAGGAAATATTATTTCAATATGGGTTAGCCACTCAATCCAAACTGGAAGTCAAAACCATACTGGAATATGCAACCAAAGAATCATTACATATGAAAATAGCACCTGGGTAAATCAAACATATGTTAATATTAACAACACTAATGTTATTGCTGGAAAGGACAAAACTTCAGTGACATTGGCCGGCAATTCATCTCTTTGTCCTATCCGTGGATGGGCTATATACACAAAAGACAACAGCATAAGAATTGGTTCCAAAGGAGATGTTTTTGTCATAAGAGAACCTTTTATATCATGTTCTCACTTGGAATGCAGAACCTTTTTTCTGACCCAAGGTGCTCTATTAAATGACAAGCATTCAAATGGGACCGTTAAGGACAGAAGCCCTTATAGGGCCTTAATGAGCTGTCCTCTAGGTGAAGCTCCGTCTCCATACAATTCAAGGTTTGAATCAGTTGCTTGGTCAGCAAGCGCATGCCATGATGGCATGGGCTGGCTAACAATCGGAATTTCTGGTCCAGATGATGGAGCAGTGGCTGTACTAAAATACAACGGCATAATAACTGAAACCATAAAAAGTTGGAAGAAGCGAATATTAAGAACACAAGAGTCTGAATGTGTCTGTGTGAACGGTTCATGTTTTACCATAATGACCGATGGCCCGAGTAATGGGGCCGCCTCGTACAGAATCTTCAAAATCGAAAAGGGGAAAGTTACTAAATCAATAGAGTTGGATGCACCCAATTCTCATTACGAGGAATGTTCCTGTTACCCAGACACCGGCACAGTGATGTGTGTGTGCAGAGATAATTGGCACGGTTCAAATCGACCTTGGGTGTCTTTTAATCAAAACCTGGATTATCAAATAGGATACATCTGCAGTGGGGTGTTCGGTGACAATCCGCGTCCCAAAGATGGAAAAGGCAGCTGTGATCCAGTGACTGTTGATGGAGCAGACGGAGTAAAGGGGTTTTCATACAGGTATGGTAATGGTGTTTGGATAGGAAGGACTAAAAGTAACAGATTCAGAAAGGGATTTGAGATGATTTGGGATCCTAATGGATGGACAGATACCGACAGTGATTTCTTAGTGAAACAGGATGTAGTGGCAATGACTGATTGGTCAGGGTACAGCGGAAGTTTCGTTCAACATCCTGAGCTAACAGGATTGGACTGTATGAGACCTTGCTTCTGGGTTGAATTAGTCAGAGGGCGGCCTAGAGAAAATACAACAATCTGGACTAGTGGGAGCAGCATTTCTTTTTGTGGCGTGAATAGTGATACTGCAAACTGGTCTTGGCCAGACGGTGCCGAGTTGCCATTCACCATCGACAAGTAG
>1998_EF584342.1
ATGAATCCAAATCAAAAAATAATAACCATTGGATCAATCAGTATAGCAATCGGAATAATTAGTCTAATGTTGCAAATAGGAAATATTATTTCAATATGGGCTAGTCACTCAATCCAAACTGGAAGTCAAAACCACACTGGAATATGCAACCAAAGAATCATCACATATGAAAACAGCACCTGGGTGAATCACACATATGTTAATATTAACAACACTAATGTTGTTGCTGGAAAGGACAAAACTTCAGTGACATTGGCCGGCAATTCATCTCTTTGTTCTATCAGTGGATGGGCTATATACACAAAAGACAACAGCATAAGAATTGGTTCCAAAGGAGATGTTTTTGTCATAAGAGAGCCTTTCATATCATGTTCTCACTTGGAATGCAGAACCTTTTTTCTGACCCAAGGTGCTCTATTAAATGACAAACATTCAAATGGGACCGTTAAGGACAGAAGTCCTTATAGGGCCTTAATGAGCTGTCCTCTAGGTGAAGCTCCGTCTCCATATAATTCAAAGTTTGAATCAGTTGCTTGGTCAGCAAGCGCATGCCATGATGGCATGGGCTGGTTAACAATCGGAATTTCTGGTCCAGACAATGGAGCAGTGGCTGTACTAAAATACAACGGCATAATAACTGAAACCATAAAAAGTTGGAAAAAGCGAATATTAAGAACACAAGAGTCTGAATGTGTCTGTGTGAACGGGTCATGTTTTACCATAATGACCGATGGCCCGAGTGATGGGGCCGCCTCGTACAAAATCTTCAAGATCGAAAAGGGGAAGGTTACTAAATCAATAGAGTTGAATGCACCCAATTCTCATTATGAGGAATGTTCCTGTTACCCAGACACTGGCACAGTGATGTGTGTATGCAGGGACAACTGGCACGGTTCAAATCGACCTTGGGTGTCTTTTAATCAAAACCTGGATTATCAAATAGGATACATCTGCAGTGGGGTGTTCGGTGACAATCCGCGTCCCAAAGATGGAGAGGGCAGCTGTAATCCAGTGACTGTTGATGGAGCAGACGGAGTAAAGGGATTTTCATACAAATATGGTAATGGTGTTTGGATAGGAAGGACTAAAAGTAACAGACTTAGAAAGGGGTTTGAGATGATTTGGGATCCTAATGGATGGACAGATACCGACAGTGATTTCTCAGTGAAACAGGATGTTGTGGCAATAACTGATTGGTCTGGGTACAGCGGAAGTTTCGTTCAACATCCTGAGTTAACAGGATTGGACTGTATAAGACCTTGCTTCTGGGTTGAGTTAGTCAGAGGACTGCCTAGAGAAAATACAACAATCTGGACTAGTGGGAGCAGCATTTCTTTTTGTGGCGTAAATAGTGATACTGCAAACTGGTCTTGGCCAGACGGTGCTGAGTTGCCATTCACCATTGACAAGTAG
>1991_CY009318.1
ATGAATCCAAATCAAAAAATAATAACCATTGGATCAATCAGTATGGCAATCGGAATAATTAGTCTAATATTGCAAATAGGAAATATTATTTCAATATGGGCTAGCCACTCAATCCAAACTGGAAGTCAAAACCACACTGGAATATGCAACCAAAGAATCATTACATATGAAAATAGCACCTGGGTGAATCAAACATATGTTAATATTAACAACACTAATGTTGTTGCTGGAAAGGACAAAACTTCAGTGACATTGGCCGGCAATTCATCTCTTTGCCCTATCCGTGGGTGGGCTATATACACAAAAGACAACAGCATAAGAATTGGTTCCAAAGGAGATGTTTTTGTCATAAGAGAGCCTTTTATATCATGTTCTCACTTGGAATGCAGAACCTTTTTTCTGACCCAAGGTGCTCTATTAAATGACAAGCATTCAAATGGGACCGTTAAGGACAGAAGCCCTTATAGGGCCTTAATGAGCTGTCCTCTAGGTGAAGCTCCGTCTCCATACAATTCAAGATTTGAATCAGTTGCTTGGTCAGCAAGCGCATGCCATGATGGCATGGGCTGGCTAACAATCGGAATTTCTGGTCCAGATAATGGAGCAGTGGCTGTACTAAAATACAACGGCATAATAACTGAAACCATAAAAAGTTGGAAGAAGCGAATATTAAGAACACAAGAGTCTGAATGTGTCTGTGTGAACGGTTCATGTTTTACCATAATGACCGATGGCCCGAGTAATGGGGCCGCCTCGTACAGAATCTTCAAAATCGAGAAGGGGAAGGTTACTAAATCAATAGAGTTGGATGCACCCAATTATCATTACGAGGAATGTTCCTGTTACCCAGACACCGGCACAGTGATGTGTGTGTGCAGGGACAATTGGCACGGTTCAAATCGACCTTGGGTGTCTTTTAATCAAAACCTGGATTATCAAATAGGATACATCTGCAGTGGGGTGTTCGGTGACAATCCGCGTCCCAAAGATGGAGAAGGCAGCTGTAATCCAGTGACTGTTGATGGAGCAGACGGAGTAAAGGGGTTTTCATACAGATATGGTAATGGTGTTTGGATAGGAAGGACTAAAAGTAACAGACTCAGAAAGGGATTTGAGATGATTTGGGATCCTAATGGATGGACAGATACCGACAGTGATTTCTCTGTGAAACAGGATGTCGTGGCAATGACTGATTGGTCAGGGTACAGCGGAAGTTTCGTTCAACATCCTGAGCTAACAGGATTGGACTGTATGAGACCTTGCTTCTGGGTTGAATTAATCAGAGGGCGACCTAGAGAAAATACAACAATCTGGACTAGTGGGAGCAGCATTTCTTTTTGTGGCGTAAATAGCGATACTGCAAACTGGTCTTGGCCAGACGGTGCCGAGTTGCCATTCACCATTGACAAGTAG
>1995_AJ518104.1
ATGAATCCAAATCAAAAAATAATAACCATTGGATCAATCAGTGTGGCAATCGGAATAATTAGTCTAATATTGCAAATAGGAAATATTATTTCAATATGGGCTAGCCACTCAATCCAAACTGGAAGTCAAAACTACACTGGAATATGCAACCAAAGAATCATTACATATGAAAATAGCACCTGGGTAAATCAAACATATGTTAATATTAACAACACTAATGTTGTTGCTGGAAAGGACAAAACCTCAATGACATTGGCCGGCAATTCATCTCTTTGCCCTATCCGTGGATGGGCTATATACACAAAAGACAACAGCATAAGAATTGGTTCCAAAGGAGATGTTTTTGTCATAAGAGAGCCTTTTATATCATGTTCTCACTTGGAATGCAGAACCTTTTTTCTGACCCAAGGTGCTCTATTAAATGACAAGCATTCAAATGGGACCGTTAAGGACAGAAGCCCTTATAGGGCCTTAATGAGCTGTCCTCTGGGTGAAGCTCCGTCTCCATACAATTCAAGATTTGAATCAGTTGCTTGGTCAGCAAGCGCATGCCATGATGGCTTGGGCTGGCTAACAATCGGAATTTCTGGTCCAGATAATGGAGCAGTGGCTGTACTAAAATACAACGGTATAATAACTGAAACCATAAAAAGTTGGAAGAAGCAAATCTTAAGAACACAAGAGTCTGAATGTGTCTGTGTGAACGGTTCATGTTTTACCATAATGACCGATGGCCCGAGTAATGGGGCCGCATCGTACAGAATCTTCAAAATCGAGAAGGGGAGAGTTACTAAATCAATAGAGTTGGATGCACCCAATTATCATTACGAGGAATGTTCCTGTTACCCAGACACCGGCACAGTGATGTGTGTGTGCAGGGACAATTGGCATGGTTCAAATCGACCTTGGGTGTCTTTTAATCAAAACCTGGATTATCAAATAGGATACATCTGCAGTGGGGTGTTCGGTGACAATCCGCGTCCCAAAGATGGAGAAGGCAGCTGTAATCCAGTGACTGTTGATGGAGCAAACGGAGTAAAGGGGTTTTCATACAGATATGGTAATGGTGTTTGGATAGGAAGGACTAAAAGTAACAGACTCAGAAAGGGATTTGAGATGATTTGGGATCCTAATGGATGGACAGATACCGACAGTGATTTCTCAATGAAACAGGATGTCGTGGCAATGACTGATTGGTCAGGGTACAGCGGAAGTTTTGTTCAACATCCTGAGCTAACAGGATTGGACTGTATGAGACCTTGCTTCTGGGTTGAATTAGTCAGAGGGCTACCTAGAGAAAATACAACAATCTGGACTAGTGGGAGCAGCATTTCTTTTTGTGGCGTAAATAGCGAGACTGCAAATTGGTCTTGGCCAGACGGTGCTGAGTTGCCATTCACCATTGACAAGTAG
>1983_M24783.1
ATGAATCCAAATCAGAAAATAATAACCATTGGATCAATCTGTATGACAATCGGAATAATTAGTCTAATATTGCAAATAGGAAATATTATTTCAATATGGGTTAGCCACTCAATCCAAACTGGAAGTCAAAACCACACTGGAATATGCAACCAAAGAATCATTACTTATGAAAATAGCACCTGGGTAAATCAAACATATGTCAATATTAACAACACTAACGTTGTTGCTGGAAAGGACACAACTTCAGTGACATTAGCCGGCAATTCATCTCTTTGTCCTATCCGTGGGTGGGCTATATACAGCAAAGACAACAGCATAAGAATTGGTTCCAAAGGAGATGTTTTTGTCATAAGAGAACCTTTTATATCATGTTCTCACTTGGAATGCAGAACCTTTTTTCTGACCCAAGGTGCTCTATTAAATGACAAGCATTCAAATGGGACCGTTAAGGACAGAAGCCCTTATAGGGCCTTAATGAGCTGTCCTATAGGTGAAGCTCCGTCTCCATACAATTCAAGGTTTGAATCAGTTGCTTGGTCAGCAAGCGCATGTCATGATGGCATGGGCTGGCTAACAATCGGAATTTCTGGTCCAGATGATGGAGCAGTGGCTGTACTAAAATACAACGGCATAATAACTGAAACCATAAAAAGTTGGAGGAAGCGAATATTAAGAACACAAGAGTCTGAATGTGTCTGTGTAAACGGTTCATGTTTTACCATAATGACCGATGGCCCGAGTAATGGACCTGCCTCGTACAGAATCTTCAAAATCGAGAAGGGGAAGATTACTAAATCAATADAGTTGGATGCACCCAATTCTCATTACGAGGAATGTTCCTGTTACCCAGACACCGGCACAGTGATGTGTGTGTGCAGAGACAATTGGCATGGTTCGAATCGACCTTGGGTGTCTTTTAATCAAAACCTGGATTATCAAATAGGATACATCTGCAGTGGGGTTTTCGGTGACAATCCGCGTCCCAAAGATGGAAAAGGCAGCTGTGATCCAGTAACTGTTGATGGAGCAGACGGAGTAAAGGGGTTTTCATACAGGTATGGTAATGGTGTTTGGATAGGAAGGACTAAAAGTAACAGCTCCAGAAAGGGATTTGAGATGATTTGGGATCCTAATGGATGGACAGATACCGATAGTAATTTCTTAGTGAAACAGGATGTAGTGGCAATGACTGATTGGTCAGGGTACAGCGGAAGTTTCGTTCAACATCCTGAGCTAACAGGATTGGACTGTATGAGGCCTTGCTTCTGGGTTGAATTAATCAGAGGACGACCTAGAGAAAAGACAACAATCTGGACTAGTGGGAGCAGCATTTCTTTTTGTGGCGTGAATAGTGATACTGCAAATTGGTCTTGGCCAGACGGTGCCGAGTTGCCATTCACCATTGACAAGTAG
>1980_CY010910.1
ATGAATCCAAATCAGAAAATAATAACCATTGGATCAATCTGTATGGCAATCGGAATAATTAGTCTAATATTGCAAATAGGAAATATTATTTCAATATGGGTTAGCCACTCAATCCAAACTGGAAGTCAAAACCACACTGGAATATGCAACCAAAGAATCATTACCTATGAAAATAGCACCTGGGTAAATCAAACATATGTTAATATTAACAACACTAACGTTGTTGCTGGAAAGGACACAACTTCAGTGACATTAGCCGGCAATTCATCTCTTTGTCCTATCCGTGGGTGGGCTATATACAGCAAAGACAACAGCATAAGAATTGGTTCCAAAGGAGATGTTTTTGTCATAAGAGAACCTTTTATATCATGTTCTCACTTGGAATGCAGAACCTTTTTTCTGACTCAAGGTGCTCTATTAAATGACAAGCATTCAAATGGGACCGTTAAGGACAGAAGCCCTTATAGGGCCTTAATGAGCTGTCCTATAGGTGAAGCTCCGTCTCCATACAATTCAAGGTTTGAATCAGTTGCTTGGTCAGCAAGCGCATGTCATGATGGCATGGGCTGGCTAACAATCGGAATTTCTGGTCCAGATGATGGAGCAGTGGCTGTACTAAAATACAACGGCATAATAACTGAAACCATAAAAAGTTGGAGGAAGCGAATATTAAGAACACAAGAGTCTGAATGTGTCTGTGTAAACGGTTCATGTTTTACCATAATGACCGATGGCCCGAGTAATGGGCCTGCCTCGTACAGAATCTTCAAAATCGAGAAGGGGAAGATTACTAAATCAATAGAGTTGGATGCACCCAATTCTCATTACGAGGAATGTTCCTGTTACCCAGACACCGGCACAGTGATGTGTGTGTGCAGAGACAATTGGCATGGTTCGAATCGACCTTGGGTGTCTTTTAATCAAAACCTGGATTATCAAATAGGATACATCTGCAGTGGGGTTTTCGGTGACAATCCGCGTCCCAAAGATGGAAAAGGCAGCTGTGATCCAGTAACTGTTGATGGAGCAGACGGAGTAAAGGGGTTTTCATACAGGTATGGCAATGGTGTTTGGATAGGAAGGACTAAAAGTAACAGCTCCAGAAAGGGATTTGAGATGATTTGGGATCCTAATGGATGGACAGATACCGATAGTAATTTCTTAGTGAAACAGGATGTAGTGGCAATGACTGATTGGTCAGGGTACAGCGGAAGTTTCGTTCAACATCCTGAGCTAACAGGATTGGACTGTATGAGGCCTTGCTTCTGGGTTGAATTAATCAGAGGACGACCTAGAGAAAAGACAACAATCTGGACTAGTGGGAGCAGCATTTCTTTTTGTGGCGTGAATAGTGATACTGCAAATTGGTCTTGGCCAGACGGTGCCGAGTTGCCATTCACCATTGACAAGTAG
>1995_CY010486.1
ATGAATCCAAATCAAAAAATAATAACCATTGGATCAATCAGTATTGCAATTGGAATAATTAGTCTGATATTGCAAATAGGAAATATTATTTCAATATGGGCTAGCCACTCAATCCAAACTGGAAGTCAAAACCACACTGGAATATGCAACCAAAGAATCATTACATATGAAAATAGCACCTGGGTAAATCAAACATATGTTAATATTAACAACACTAATGTTGTTGCTGGAAAGGACAAAACCTCAATGACATTGGCCGGCAATTCATCTCTTTGCCCTATCCGTGGATGGGCTATATACACAAAAGACAACAGCATAAGAATTGGTTCCAAAGGAGATGTTTTTGTCATAAGAGAGCCTTTTATATCATGTTCTCACTTGGAATGTAGAACCTTTTTTCTGACCCAAGGTGCTCTATTAAATGACAAGCATTCAAATGGGACCGTTAAGGACAGAAGCCCTTATAGGGCCTTAATGAGCTGTCCTCTAGGTGAAGCTCCGTCTCCATACAATTCAAGATTTGAATCAGTTGCTTGGTCAGCAAGCGCATGCCATGATGGCTTGGGCTGGCTAACAATCGGAATTTCTGGTCCAGATAATGGGGCAGTGGCTGTACTAAAATACAACGGCATAATAACTGAAACCATTAAAAGTTGGAAGAAGCGAATATTAAGAACACAAGAGTCTGAATGTGTCTGTATGAACGGTTCATGTTTTACCATAATGACCGATGGCCCGAGTAATGGGGCCGCATCGTACAGAATCTTCAAAATCGAGAAGGGGAGAGTTACTAAATCAATAGAGTTGGATGCACCCAATTATCATTACGAGGAATGTTCATGTTACCCAGACACTGGCACAGTGATGTGTGTGTGCAGGGACAATTGGCACGGTTCAAATCGACCTTGGGTGTCTTTTAATCAAAACCTGGATTATCAAATAGGATACATCTGCAGTGGGGTGTTCGGTGACAATCCGCGTCCCAAAGATGGAGAAGGCAGCTGTAATCCAGTGACTGTTGATGGAGCAGACGGAGTAAAGGGGTTTTCATACAGATATGGTAATGGTGTTTGGATAGGAAGGACTAAAAGTAACAGACTCAGAAAGGGATTTGAGATGATTTGGGATCCTAATGGATGGACAGATACCGACAGTGATTTCTCAATGAAACAGGATATCGTGGCAATGACTGATTGGTCAGGGTACAGCGGAAGTTTTGTTCAACATCCTGAGCTAACAGGATTGGACTGTATGAGACCTTGCTTCTGGGTTGAATTAGTCAGAGGGCTACCTAGAGAAAATACAACAATCTGGACTAGTGGGAGCAGCATTTCTTTTTGTGGCGTAAATAGCGATACTGCAAACTGGTCTTGGCCAGACGGTGCCGAGTTGCCATTCACCATTGACAAGTAG
>1995_CY125054.1
ATGAATCCAAATCAAAAAATAATAACCATTGGATCAATCAGTATTGCAATTGGAATAATTAGTCTGATATTGCAAATAGGAAATATTATTTCAATATGGGCTAGCCACTCAATCCAAACTGGAAGTCAAAACCACACTGGAATATGCAACCAAAGAATCATTACATATGAAAATAGCACCTGGGTAAATCAAACATATGTTAATATTAACAACACTAATGTTGTTGCTGGAAAGGACAAAACCTCAATGACATTGGCCGGCAATTCATCTCTTTGCCCTATCCGTGGATGGGCTATATACACAAAAGACAACAGCATAAGAATTGGTTCCAAAGGAGATGTTTTTGTCATAAGAGAGCCTTTTATATCATGTTCTCACTTGGAATGCAGAACCTTTTTTCTGACCCAAGGTGCTCTATTAAATGACAAGCATTCAAATGGGACCGTTAAGGACAGAAGCCCTTATAGGGCCTTAATGAGCTGTCCTCTAGGTGAAGCTCCGTCTCCATACAATTCAAGATTTGAATCAGTTGCTTGGTCAGCAAGCGCATGCCATGATGGCTTGGGCTGGCTAACAATCGGAATTTCTGGTCCAGATAATGGGGCAGTGGCTGTACTAAAATACAACGGCATAATAACTGAAACCATTAAAAGTTGGAAGAAGCGAATATTAAGAACACAAGAGTCTGAATGTGTCTGTATGAACGGTTCATGTTTTACCATAATGACCGATGGCCCGAGTAATGGGGCCGCATCGTACAGAATCTTCAAAATCGAGAAGGGGAGAGTTACTAAATCAATAGAGTTGGATGCACCCAATTATCATTACGAGGAATGTTCATGTTACCCAGACACCGGCACAGTGATGTGTGTGTGCAGGGACAATTGGCACGGTTCAAATCGACCTTGGGTGTCTTTTAATCAAAACCTGGATTATCAAATAGGATACATCTGCAGTGGGGTGTTCGGTGACAATCCGCGTCCCAAAGATGGAGAAGGCAGCTGTAATCCAGTGACTGTTGATGGAGCAGACGGAGTAAAGGGGTTTTCATACAGATATGGTAATGGTGTTTGGATAGGAAGGACTAAAAGTAACAGACTCAGAAAGGGATTTGAGATGATTTGGGATCCTAATGGATGGACAGATACCGACAGTGATTTCTCAATGAAACAGGATATCGTGGCAATGACTGATTGGTCAGGGTACAGCGGAAGTTTTGTTCAACATCCTGAGCTAACAGGATTGGACTGTATGAGACCTTGCTTTTGGGTTGAATTAGTCAGAGGGCTACCTAGAGAAAATACAACAATCTGGACTAGTGGGAGCAGCATTTCTTTTTGTGGCGTAAATAGCGATACTGCAAACTGGTCTTGGCCAGACGGTGCCGAGTTGCCATTCACCATTGACAAGTAG
>1996_CY019119.1
ATGAATCCAAATCAAAAAATAATAACCATTGGATCAATCAGTATTGTAATTGGAATAATTAGTCTGATATTGCAAATAGGAAATATTATTTCAATATGGGCTAGCCACTCAATCCAAACTGGAAGTCAAAACCACACTGGAATATGCAACCAAAGAATCATTACATATGAGAATAGCACCTGGGTAAATCAAACATATGTTAATATTAACAACACTAATGTTGTTGCTGGAAAGGACAAAACCTCAATGACATTGGCCGGCAATTCATCTCTTTGCCCTATCCGTGGATGGGCTATATACACAAAAGACAACAGCATAAGAATTGGTTCCAAAGGAGATGTTTTTGTCATAAGAGAGCCTTTTATATCATGTTCTCACTTGGAATGCAGAACCTTTTTTCTGACCCAAGGTGCTCTATTAAATGACAAGCATTCAAATGGGACCGTTAAGGACAGAAGCCCTTATAGGGCCTTAATGAGCTGTCCTCTAGGTGAAGCTCCGTCTCCATACAATTCAAGATTTGAATCAGTTGCTTGGTCAGCAAGCGCATGCCATGATGGCTTGGGCTGGCTAACAATCGGAATTTCTGGTCCAGATAATGGGGCAGTGGCTGTACTAAAATACAACGGCATAATAACTGAAACCATTAAAAGTTGGAAGAAGCGAATATTAAGAACACAAGAGTCTGAATGTGTCTGTATGAACGGTTCATGTTTTACCATAATGACCGATGGCCCGAGTAATGGGGCCGCATCGTACAGAATCTTCAAAATCGAGAAAGGGAGAGTTACTAAATCAATAGAGTTGGGTGCACCCAATTATCATTACGAGGAATGTTCATGTTACCCAGACACCGGCACAGTGATGTGTGTGTGCAGGGACAATTGGCACGGTTCAAATCGACCTTGGGTGTCTTTTAATCAAAACCTGGATTATCAAATAGGATACATCTGCAGTGGGGTGTTCGGTGACAATCCGCGTCCCAAAGATGGAGAAGGCAGCTGTAATCCAGTGACTGTTGATGGAGCAGACGGAGTAAAGGGGTTTTCATACAGATATGGTAATGGTGTTTGGATAGGAAGGACTAAAAGTAACAGACTCAGAAAGGGATTTGAGATGATTTGGGATCCTAATGGATGGACAGATACCGACAGTGATTTCTCAATGAAACAGGATATCGTGGCAATGACTGATTGGTCAGGGTACAGCGGAAGTTTTGTTCAACATCCTGAGCTAACAGGATTGGACTGTATGAGACCTTGCTTCTGGGTTGAATTAGTCAGAGGGCTACCTAGAGAAAATACAACAATCTGGACTAGTGGGAGCAGCATTTCTTTTTGTGGCGTAAATAGCGATACTGCAAACTGGTCTTGGCCAGACGGTGCCGAGTTGCCATTCACCATTGACAAGTAG
>1997_EF584336.1
ATGAATCCAAATCAAAAAATAATAACCATTGGATCAATCAGTGTGGCAATCGGAATAATTAGTCTAATATTGCAAATAGGAAATATTATTTCAATATGGGCTAGCCACTCAATCCAAACTGGAAGTCAAAACTACACTGGAATATGCAACCAAAGAATCATTACATATGAAAATAGCACCTGGGTAAATCAAACATATGTTAATATTAACAACACTAATGTTGTTGCTGGAAAGGACAAAACCTCAATGACATTGGCCGGCAATTCATCTCTTTGCCCTATCCGTGGATGGGCTATATACACAAAAGACAACAGCATAAGAATTGGTTCCAAAGGAGATGTTTTTGTCATAAGAGAGCCTTTTATATCATGTTCTCACTTGGAATGCAGAACCTTTTTTCTGACCCAAGGTGCTCTATTAAATGACAAGCATTCAAATGGGACCGTTAAGGACAGAAGCCCTTATAGGGCCTTAATGAGCTGTCCTCTGGGTGAAGCTCCGTCTCCATACAATTCAAGATTTGAATCAGTTGCTTGGTCAGCAAGCGCATGCCATGATGGCTTGGGCTGGCTAACAATCGGAATTTCTGGTCCAGATAATGGAGCAGTGGCTGTACTAAAATACAACGGCATAATAACTGAAACCATAAAAAGTTGGAAGAAGCAAATCTTAAGAACACAAGAGTCTGAATGTGTCTGTGTGAACGGTTCATGTTTTACTATAATGACCGATGGCCCGAGTGATAGGGCCGCATCGTACAGAATCTTCAAAATCGATAAGGGGAGAGTTACTAAATCAATAGAGTTGGATGCACCCAATTATCATTACGAAGAATGTTCCTGTTACCCAGACACTGGCACAGTAATGTGTGTGTGCAGGGACAATTGGCACGGTTCAAATCGACCTTGGGTGTCTTTTAATCAAAACCTTGATTATCAAATAGGATACATCTGCAGTGGGGTGTTCGGTGACAATCCGCGTCCCAAAGATGGAGAAGGCAGCTGTAATCCAGTGACTGTTGATGGAGCAGACGGAGTAAAGGGGTTTTCATACAGATATGGTAATGGTGTTTGGATAGGAAGGACTAAAAGTAACAGACTAAGAAAGGGATTTGAGATGATTTGGGATCCTAATGGATGGACAGATACCGACAGTGATTTCTCAATGAAACAGGATGTCGTGGCAATGACTGATTGGTCAGGGTACAGCGGAAGTTTTGTTCAACATCCTGAGCTAACAGGATTGGACTGTATGAGACCTTGCTTCTGGGTTGAATTAGTCAGAGGGCTACCTAGAGAAAATACAACAATCTGGACTAGTGGGAGCAGCATTTCTTTTTGTGGCGTAAATAGCGAGACTGCAAACTGGTCTTGGCCAGACGGGGCTGAGTTGCCATTCACCATTGACAAGTAG
>2000_CY016669.1
ATGAATCCAAATCAAAAAATAATAACCATTGGATCAATCAGTGTGGCAATCGGAATAATTAATCTAATATTGCAAATAGGAAATATTATTTCAATATGGGCTAGCCACTCAATCCAAACTGGAAGTCAAAACTACACTGGAATATGCAACCAAAGAATCATTACATATGAAAATAGAACCTGGGTAAATCAAACATATGTTAATATTAACAACACTAATGTTGTTGCTGGAAAGGACAAAACCTCGATGACATTGGCCGGCAATTCATCTCTTTGCCCTATCCGTGGATGGGCAATATACACAAAAGACAACAGCATAAGAATTGGTTCCAAAGGAGATGTTTTTGTCATAAGAGAGCCTTTTATATCATGTTCTCACTTGGAATGCAGAACCTTTTTTCTGACCCAAGGTGCTCTATTAAATGACAAGCATTCAAATGGGACCATTAAGGACAGAAGCCCTTTTAGGGCCTTAATGAGCTGTCCTCTGGGTGAAGCTCCGTCTCCATACAATTCAAGATTTGAATCAGTTGCTTGGTCAGCAAGCGCATGCCATGATGGCCTGGGCTGGCTAACAATCGGAATTTCTGGTCCAGATAATGGAGCAGTGGCTGTACTAAAATACAACGGCATAATAACTGAAACCATAAAAAGTTGGAAAAAGCAAATCCTAAGAACACAAGAGTCTGAATGTGTCTGTGTGAACGGTTCATGTTTTACCATAATGACCGATGGCCCGAGTAACAGGGCCGCATCGTACAGAATCTTCAAAATTGAGAAGGGGAGAGTTACTAAATCAATAGAGTTGGATGCACCCAATTATCATTACGAGGAATGTTCCTGTTATCCAGACACCGGCACAGTAATGTGTGTGTGCAGGGACAATTGGCACGGTTCAAATCGACCTTGGGTGTCCTTTAATCAAAACCTGGATTATCAAATAGGATACATCTGCAGTGGGGTGTTCGGTGACAATCCGCGTCCCAAAGATGGAGAAGGCAGCTGTAATCCAGTGACTGTTGATGGAGCAGACGGAGTAAAGGGGTTTTCATACAGATATGGTAATGGTGTTTGGATAGGAAGGACTAAAAGTAACAGACTAAGAAAGGGATTTGAGATGATTTGGGATCCTAATGGATGGACAGATACCGACAGTGATTTCTCAATGAAACAGGATGTCGTGGCAATGACTGATTGGTCAGGGTACAGCGGAAGTTTTGTTCAACACCCTGAGCTAACAGGATTGGACTGTATGAGACCTTGCTTCTGGGTTGAATTAGTCAGAGGGCTACCTAGAGAAAATACAACAATCTGGACTAGTGGGAGCAGCATTTCTTTTTGTGGCGTGAATAGCGAGACTGCAAACTGGTCTTGGCCAGACGGTGCTGAGTTGCCATTCACCATTGACAAGTAG
>1989_CY036825.1
ATGAATCCAAATCAAAAAATAATAACCATTGGATCAATCAGTATGGCAATCGGAATAATTAGTCTAACATTGCAAATAGGAAATATTATTTCAATATGGGTTAGCCACTCAATCCAAACTGGAAGTCAAAACCACACTGGAATATGCAACCAAAGAATCATTACATATGAAAATAGCACCTGGGTGAATCAAACATATGTTAATATTAACAACACTAATGTTGTTGCTGGAAAGGACAAAACTTCAGTGACATTGGCCGGCAATTCATCTCTTTGTCCTATCCGTGGGTGGGCTATATACACAAAAGACAACAGCATAAGAATTGGTTCCAAAGGAGATGTTTTTGTCATAAGAGAACCTTTTATATCATGTTCTCACTTGGAATGCAGAACCTTTTTTCTGACCCAAGGTGCTCTATTAAATGACAAGCATTCAAATGGGACTGTTAAGGACAGAAGCCCTCATAGGGCCTTAATGAGCTGTCCTCTAGGTGAAGCTCCGTCTCCATACAATTCAAGGTTTGAATCAGTTGCTTGGTCAGCAAGCGCATGCCATGATGGCATGGGCTGGCTAACAATCGGAATTTCTGGTCCAGATGATGGAGCAGTGGCTGTACTAAAATACAACGGCATAATAACTGAAACCATAAAAAGTTGGAAGAAGCGAATATTAAGAACACAAGAGTCTGAATGTGTCTGTGTAAACGGTTCATGTTTTACCATAATGACCGATGGCCCGAGTAATGGGGCCGCCTCGTACAGAATCTTCAAAATCGAGAAGGGGAAGGTTACTAAATCAATAGAGTTGGATGCACCCAATTCTCATTACGAGGAATGTTCCTGTTACCCAGACACCGGCACAGTGATGTGTGTGTGCAGGGACAATTGGCACGGTTCAAATCGACCTTGGGTGTCTTTTAATCAAAACCTGGATTATCAAATAGGATACATCTGCAGTGGGGTGTTCGGTGACAATCCGCGTCCCAAAGATGGAAAAGGCAGCTGTAATCCAGTGACTGTTGATGGAGCAGACGGAGTAAAGGGGTTTTCATACAGATATGGTAATGGTGTTTGGATAGGAAGGACTAAAAGTAACAGATTCAGAAAGGGATTTGAGATGATTTGGGATCCTAATGGATGGACAGATACCGACAGTGATTTCTCAGTGAAACAGGATGTAGTGGCAATGACTGATTGGTCAGGGTACAGCGGAAGTTTCGTTCAACATCCTGAGCTAACAGGATTGGACTGTATGAGACCTTGCTTCTGGGTTGAATTAGTCAGAGGGCGGCCTAGAGAAAATACAACAATCTGGACTAGTGGGAGCAGCATTTCTTTTTGTGGCGTGAATAGCGATACTGCAAACTGGTCTTGGCCAGACGGTGCCGAGTTGCCGTTCACCATTGACAAGTAG
>1997_EF584337.1
ATGAATCCAAATCAAAAAATAATAACCATTGGATCAATCAGTGTGGCAATCGGAATAATTAGTCTAATATTGCAAATAGGAAATATTATTTCAATATGGGCTAGCCACTCAATCCAAACTGGAAGTCAAAACTACACTGGAATATGCAACCAAAGAATCATTACATATGAAAATAACACCTGGGTAAATCAAACATATGTTAATATTAACAACACTAATGTTGTTGCTGGAAAGGACAAAATTTCAATGACATTGGCCGGCAATTCATCTCTTTGCCCTATCCGTGGATGGGCTATATACACAAAAGACAACAGCATAAGAATTGGTTCCAAAGGAGATGTTTTTGTCATAAGAGAGCCTTTTATATCATGTTCTCACTTGGAATGCAGAACCTTTTTTCTGACCCAAGGTGCTCTATTAAATGACAAGCATTCAAATGGGACCGTTAAGGACAGAAGCCCTTATAGGGCCTTAATGAGCTGTCCTCTGGGTGAAGCTCCGTCTCCATACAATTCAAGATTTGAATCAGTTGCTTGGTCAGCAAGCGCATGCCATGATGGCTTGGGCTGGCTAACAATCGGAATTTCTGGTCCAGATAATGGAGCAGTGGCTGTACTAAAATACAACGGCATAATAACTGAAACCATAAAAAGTTGGAAGAAGCAAATCTTAAGAACACAAGAGTCTGAATGTGTCTGTGTGAACGGTTCATGTTTTACTATAATGACCGATGGCCCGAGTGATAGGGCCGCATCGTACAGAATCTTCAAAATCGAGAAGGGGAGAGTTACTAAATCAATAGAGTTGGATGCACCCAATTATCATTACGAAGAGTGTTCCTGTTACCCAGACACCGGCACAGTAATGTGTGTGTGCAGGGACAATTGGCACGGTTCAAATCGACCTTGGGTGTCTTTTAATCAAAACCTTGATTATCAAATAGGATACATCTGCAGTGGGGTGTTCGGTGACAATCCGCGTCCCAAAGATGGAGAAGGCAGCTGTAATCCAGTGACTGTTGACGGAGCAGACGGAGTAAAGGGGTTTTCATACAAATATGGTAATGGTGTTTGGATAGGAAGGACTAAAAGTAACAGACTAAGAAAGGGATTTGAGATGATTTGGGATCCTAATGGATGGACAGATACCGACAGTGATTTCTCAATGAAACAGGATGTCGTGGCAATGACTGATTGGTCAGGGTACAGCGGAAGTTTTGTTCAACATCCTGAGCTAACAGGATTGGACTGTATGAGACCTTGCTTCTGGGTTGAATTAGTCAGAGGGCTACCTAGAGAAAATACAACGATCTGGACTAGTGGGAGCAGCATTTCTTTTTGTGGCGTAAATAGCGAGACTGCAAACTGGTCTTGGCCAGACGGTGCTGAGTTGCCATTCACCGTTGACAAGTAG
>1986_KF356051.1
ATGAATCCAAATCAGAAAATAATAACCATTGGATCAATCAGTATGGCAATCGGAATAATTAGTCTAATATTGCAAATAGGAAATATTATTTCAATATGGGCTAGCCACTCAATTCAAACTGGAAGTCAAAACCACACTGGAATATGCAACCAAAGAATCATTACATATGAAAATAGCACCTGGGTGAATCAAACATATGTTAATATTAACAACACTAATGTTGTTGCTGGAAAGGACAAAACTTCAGTGACATTGGCCGGCAATTCATCTCTTTGCCCTATCCGTGGGTGGGCTATATACACAAAAGACAACAGCATAAGAATTGGTTCCAAAGGAGATGTTTTTGTCATAAGAGAGCCTTTTATATCATGTTCTCACTTGGAATGCAGAACCTTTTTTCTGACCCAAGGTGCTCTATTAAATGACAAGCATTCAAATGGGACCGTTAAGGACAGAAGCCCTTATAGGGCCTTAATGAGCTGTCCTCTAGGTGAAGCTCCGTCTCCATACAATTCAAGATTTGAATCGGTTGCTTGGTCAGCAAGCGCATGCCATGATGGCATGGGCTGGCTAACAATCGGAATTTCTGGTCCAGATAATGGAGCAGTGGCTGTACTAAAATACAACGGCATAATAACTGAAACCATAAAAAGTTGGAAGAAGCGAATATTAAGAACACAAGAGTCTGAATGTGTCTGTGTGAACGGTTCATGTTTTACCATAATGACCGATGGCCCGAGTAATGGGCCGGCCTCGTACAGAATCTTCAAAATCGAGAAGGGGAAGATTACTAAATCAATAGAGTTGGATGCACCCAATTATCATTACGAGGAATGTTCCTGTTACCCAGACACCGGCACAGTGATGTGTGTGTGCAGGGACAATTGGCACGGTTCAAATCGACCTTGGGTGTCTTTTAATCAAAACCTGGATTATCAAATAGGATACATCTGCAGTGGGGTGTTCGGTGACAATCCGCGTCCCAAAGATGGAGAAGGCAGCTGTAATCCAGTGACTGTTGATGGAGCAGACGGAGTAAAGGGGTTTTCATACAGATATGGTAATGGTGTTTGGATAGGAAGGACTAAAAGTAACAGCTCCAGAAAGGGATTTGAGATGATTTGGGATCCTAATGGATGGACAGATACCGACAGTGATTTCTCTGTGAAACAGGATGTCGTGCCAATGACTGATTGGTCAGGGTACAGCGGAAGTTTCGTTCAACATCCTGAGCTAACAGGATTGGACTGTATGAGACCTTGCTTCTGGGTTGAATTAATCAGAGGGCGACCTAGAGAAAATACAACAATCTGGACTAGTGGGAGCAGCATTTCTTTTTGTGGCGTAAATAGCGATACTGCAAACTGGTCTTGGCCAGACGATGCCGAGTTGCCATTGACCATTGACAAGTAG
>1995_CY033616.1
ATGAATCCAAATCAAAAAATAATAACCATTGGATCAATCAGTATAGTAATCGGGATAATTAGTCTAATGTTGCAAATAGGAAATATTATTTCAATATGGGCTAGTCACTCAATCCAAACTGGAAGTCAAAACCACACTGGAATATGCAACCAAAGAATCATCACATATGAAAATAGCACCTGGGTGAATCACACATATGTTAATATTAACAACACTAATGTTGTTGCTGGAAAGGACAAAACTTCAGTGACATTGGCCGGCAATTCATCACTTTGTTCTATCAGTGGATGGGCTATATACACAAAAGACAACAGCATAAGAATTGGTTCCAAAGGAGATGTTTTTGTCATAAGAGAGCCTTTTATATCATGTTCTCACTTGGAATGCAGAACCTTTTTTCTGACCCAAGGTGCTCTATTAAATGACAAACATTCAAATGGGACCGTTAAGGACAGAAGTCCTTATAGGGCCTTAATGAGCTGTCCTCTAGGCGAAGCTCCGTCTCCATATAATTCAAAGTTTGAATCAGTTGCTTGGTCAGCAAGCGCATGTCATGATGGCATGGGCTGGTTAACAATCGGAATTTCTGGTCCAGATAATGGAGCAGTGGCTGTACTAAAATACAACGGCATAATAACTGAAACCATAAAAAGTTGGAAAAAGCGAATATTAAGAACACAAGAGTCTGAATGTGTCTGTGTGAACGGGTCATGTTTTACCATAATGACCGATGGCCCGAGTAATGGGGCCGCCTCGTACAAAATCTTCAAGATTGAGAAGGGGAAGGTTACTAAATCAATAGAGTTGAATGCACCCAATTCTCATTATGAGGAATGTTCCTGTTACCCAGACACTGGCACAGTGATGTGTGTATGCAGGGACAATTGGCACGGTTCAAATCGACCTTGGGTGTCTTTTAATCAAAACCTGGATTATCAAATAGGATACATCTGCAGTGGGGTGTTCGGTGACAATCCGCGTCCCAAAGATGGAGAGGGCAGCTGTAATCCAGTGACTGTTGATGGAGCAGACGGAGTAAAGGGGTTTTCATACAGATATGGTAATGGTGTTTGGATAGGAAGGACTAAAAGTAACAGACTCAGAAAGGGATTTGAGATGATTTGGGATCCTAATGGATGGACAGATACCGACAGTGATTTCTCAGTGAAACAGGATGTTGTGGCAATGACTGATTGGTCAGGGTACAGCGGAAGTTTCGTTCAACATCCTGAGCTAACAGGATTGGACTGTATAAGACCTTGCTTCTGGGTTGAATTAGTCAGAGGACGGCCTAGAGAAAATACAACAATCTGGACTAGTGGGAGCAGCATTTCTTTTTGTGGCGTAAATAGTGATACTGCAAACTGGTCTTGGCCAGACGGTGCTGAGTTGCCATTCACCATTGACAAGTAG
>1983_CY010958.2
ATGAATCCAAATCAGAAAATAATAACCATTGGATCAATCTGTATGACAATCGGAATAATTAGTCTAATATTGCAAATAGGAAATATTATTTCAATATGGGTTAGCCACTCAATCCAAACTGGAAGTCAAAACCACACTGGAATATGCAACCAAAGAATCATTACCTATGAAAATAGCACCTGGGTAAATCAAACATATGTCAATATTAACAACACTAACGTTGTTGCTGGAAAGGACACAACTTCAGTGACATTAGCCGGCAATTCATCTCTTTGTCCTATCCGTGGGTGGGCTATATACAGCAAAGACAACAGCATAAGAATTGGTTCCAAAGGAGATGTTTTTGTCATAAGAGAACCTTTTATATCATGTTCTCACTTGGAATGCAGAACCTTTTTTCTGACCCAAGGTGCTCTATTAAATGACAAGCATTCAAATGGGACCGTTAAGGACAGAAGCCCTTATAGGGCCTTAATGAGCTGTCCTATAGGTGAAGCTCCGTCTCCATACAATTCAAGGTTTGAATCAGTTGCTTGGTCAGCAAGCGCATGTCATGATGGCATGGGCTGGCTAACAATCGGAATTTCTGGTCCAGATGATGGAGCAGTGGCTGTACTAAAATACAACGGCATAATAACTGAAACCATAAAAAGTTGGAGGAAGCGAATATTAAGAACACAAGAGTCTGAATGTGTCTGTGTAAACGGTTCATGTTTTACCATAATGACCGATGGCCCGAGTAATGGACCTGCCTCGTACAGAATCTTCAAAATCGAGAAGGGGAAGATTACTAAATCAATAGAGTTGGATGCACCCAATTCTCATTACGAGGAATGTTCCTGTTACCCAGACACCGGCACAGTGATGTGTGTGTGCAGAGACAATTGGCATGGTTCGAATCGACCTTGGGTGTCTTTTAATCAAAACCTGGATTATCAAATAGGATACATCTGCAGTGGGGTGTTCGGTGACAATCCGCGTCCCAAAGATGGAAAAGGCAGCTGTGATCCAGTAACTGTTGATGGAGCAGACGGAGTAAAGGGGTTTTCATACAGGTATGGTAATGGTGTTTGGATAGGAAGGACTAAAAGTAACAGCTCCAGAAAGGGATTTGAGATGATTTGGGATCCTAATGGATGGACAGATACCGATAGTAATTTCTTAGTGAAACAGGATGTAGTGGCAATGACTGATTGGTCAGGGTACAGCGGAAGTTTCGTTCAACATCCTGAGCTAACAGGATTGGACTGTATGAGGCCTTGCTTCTGGGTTGAATTAATCAGAGGACGACCTAGAGAAAAGACAACAATCTGGACTAGTGGGAGCAGCATTTCTTTTTGTGGCGTAAATAGTGATACTGCAAATTGGTCTTGGCCAGACGGTGCCGAGTTGCCATTCACCATTGACAAGTAG
>1989_D31950.1
ATGAATCCAAATCAGAAAATAATAACCATTGGATCAATCAGTATGGCAATCGGAATAATTAGTCTAATATTGCAAATAGGAAATATTATTTCAATATGGGTTAGCCACTCAATCCAAACTGGAAGTCAAAACCACACTGGAATATGCAACCAAAGAATCATTACATATGAAAATAGCACCTGGGTGAATCAAACATATGTTAATATTAACAACACTAATGTTGTTGCTGGAAAGGACAAAACTTCAGTGACATTGGCCGGCAATTCATCTCTTTGCCCTATCCTTGGGTGGGCTATATACACAAAAGACAACAGCATAAGAATTGGTTCCAAAGGAGATGTTTTTGTCATAAGAGAACCTTTTATATCATGTTCTCACTTGGAATGCAGAACCTTTTTTCTGACCCAAGGTGCTCTATTAAATGACAAGCATTCAAATGGGACCGTTAAGGACAGAAGCCCTTATAGGCGCTTAATGAGCTGTCCTCTAGGTGAAGCTCCGTCTCCATACAATTCAAGGTTTGAATCAGTTGCTTGGTCAGCAAGCGCATGCCATGATGGCATGGGCTGGCTAACAATCGGAATTTCTGGTCCAGATGATGGAGCAGTGGCTGTACTAAAATACAACGGCATAATAACTGAAACCATAAAAAGTTGGAAGAAGCGAATATTAAGAACACAAGAGTCTGAATGTGTCTGTGTAAACGGTTCATGTTTTACCATAATGACCGATGGCCCGAGTAATGGGGCCGCCTCGTACAGAATCTTCAAAATCGAGAAGGGGAAGGTTACTAAATCAATAGAGTTGGATGCACCCAATTCTCATTACGAGGAATGTTCCTGTTACCCAGACACCGGCACAGTGATGTGTGTGTGCAGGGACAATTGGCACGGTTCAAATCGACCTTGGGTGTCTTTTAATCAAAACCTGGATTATCAAATAGGATACATCTGCAGTGGGGTGTTCGGTGACAATCCGCCTCCCAAAGATGGAAAAGGCAGCTGTAATCCAGTGACTGTTGATGGAGCAGACGGAGTAAAGGGGTTTTCATACAGATATGGTAATGGTGTTTGGATAGGAAGGACTAAAAGTAACAGATTCAGAAAGGGATTTGAGATGATTTGGGATCCTAATGGATGGACAGATACCGACAGTGATTTCTCAGTGAAACAGGATGTAGTGGCAATGACTGATTGGTCAGGGTACAGCGGAAGTTTCGTTCAACATCCTGAGCTAACAGGATTGGACTGTATGAGACCTTGCTTCTGGGTTGAATTAGTCAGAGGGCGGCCTAGAGAAAATACAACAATCTGGACTAGTGGGAGCAGCATTTCTTTTTGTGGCGTGAATAGTGATACTGCAAACTGGTCTTGGCCAGACGGTGCCGAGTTGCCATTCACCATTGACAAGTAG
>1983_M24783.1
ATGAATCCAAATCAGAAAATAATAACCATTGGATCAATCTGTATGACAATCGGAATAATTAGTCTAATATTGCAAATAGGAAATATTATTTCAATATGGGTTAGCCACTCAATCCAAACTGGAAGTCAAAACCACACTGGAATATGCAACCAAAGAATCATTACTTATGAAAATAGCACCTGGGTAAATCAAACATATGTCAATATTAACAACACTAACGTTGTTGCTGGAAAGGACACAACTTCAGTGACATTAGCCGGCAATTCATCTCTTTGTCCTATCCGTGGGTGGGCTATATACAGCAAAGACAACAGCATAAGAATTGGTTCCAAAGGAGATGTTTTTGTCATAAGAGAACCTTTTATATCATGTTCTCACTTGGAATGCAGAACCTTTTTTCTGACCCAAGGTGCTCTATTAAATGACAAGCATTCAAATGGGACCGTTAAGGACAGAAGCCCTTATAGGGCCTTAATGAGCTGTCCTATAGGTGAAGCTCCGTCTCCATACAATTCAAGGTTTGAATCAGTTGCTTGGTCAGCAAGCGCATGTCATGATGGCATGGGCTGGCTAACAATCGGAATTTCTGGTCCAGATGATGGAGCAGTGGCTGTACTAAAATACAACGGCATAATAACTGAAACCATAAAAAGTTGGAGGAAGCGAATATTAAGAACACAAGAGTCTGAATGTGTCTGTGTAAACGGTTCATGTTTTACCATAATGACCGATGGCCCGAGTAATGGACCTGCCTCGTACAGAATCTTCAAAATCGAGAAGGGGAAGATTACTAAATCAATADAGTTGGATGCACCCAATTCTCATTACGAGGAATGTTCCTGTTACCCAGACACCGGCACAGTGATGTGTGTGTGCAGAGACAATTGGCATGGTTCGAATCGACCTTGGGTGTCTTTTAATCAAAACCTGGATTATCAAATAGGATACATCTGCAGTGGGGTTTTCGGTGACAATCCGCGTCCCAAAGATGGAAAAGGCAGCTGTGATCCAGTAACTGTTGATGGAGCAGACGGAGTAAAGGGGTTTTCATACAGGTATGGTAATGGTGTTTGGATAGGAAGGACTAAAAGTAACAGCTCCAGAAAGGGATTTGAGATGATTTGGGATCCTAATGGATGGACAGATACCGATAGTAATTTCTTAGTGAAACAGGATGTAGTGGCAATGACTGATTGGTCAGGGTACAGCGGAAGTTTCGTTCAACATCCTGAGCTAACAGGATTGGACTGTATGAGGCCTTGCTTCTGGGTTGAATTAATCAGAGGACGACCTAGAGAAAAGACAACAATCTGGACTAGTGGGAGCAGCATTTCTTTTTGTGGCGTGAATAGTGATACTGCAAATTGGTCTTGGCCAGACGGTGCCGAGTTGCCATTCACCATTGACAAGTAG
>1979_M38335.1
ATGAATCCAAATCAGAAAATAATAACCATTGGTTCAATCTGTATGGCAATCGGAATAATTAGTCTAATATTGCAAATAGGGAATATTATCTCAATATGGGTTAGCCACTCAATTCAAACTGGAAGTCAAAACCATACTGGAATATGCAACCAAAGAATCATTACCTATGAAAATAGCACCTGGGTAAATCAAACATATGTTAATATTAGCAACACTAACGTTGTTGCTGGAAAGGACACAACTTCAATGACATTAGCCGGCAATTCATCTCTTTGTCCTATCCGTGGGTGGGCTATATACAGCAAAGACAACAGCATAAGAATTGGTTCCAAAGGAGATGTTTTTGTCATAAGAGAACCTTTTATATCATGTTCTCACTTGGAATGCAGAACCTTTTTTCTGACCCAAGGCGCTCTATTAAATGACAAGCATTCAAATGGGACCGTTAAGGACAGAAGCCCTTATAGGGCCTTAATGAGCTGTCCTATAGGTGAAGCTCCGTCTCCATACAATTCAAGGTTTGAATCGGTTGCTTGGTCAGCAAGTGCATGTCATGATGGCATGGGCTGGCTAACAATCGGAATTTCTGGTCCAGATGATGGAGCAGTGGCTGTACTAAAATACAACGGCATAATAACTGAAACCATAAAAAGTTGGAGGAAGCAAATATTAAGAACACAAGAGTCTGAATGTGTCTGTGTAAACGGTTCATGTTTTACCATAATGACCGATGGCCCGAGTGATGGGCAGGCCTCGTACAGAATCTTCAAAATCGAGAAGGGGAAGATTACTAAATCAATAGAGTTGGATGCACCCAATTCTCATTACGAGGAATGTTCCTGTTACCCAGACAACGGCACAGTGATGTGTGTGTGCAGAGACAATTGGCATGGTTCGAATCGACCTTGGGTGTCTTTTAATCAAAACCTGGATTATCAAATAGGATACATCTGCAGTGGGGTTTTCGGTGACAATCCGCGTCCCAAAGATGGAAAAGGCAGCTGTGATCCAGTAAATGTTGATGGAGCAGACGGAGTAAAGGGGTTTTCATACAGGTATGGTAATGGTGTTTGGATAGGAAGGACTAAAAGTAACAGCTCCAGAAAGGGATTTGAGATGATTTGGGATCCTAATGGATGGACAGATACCGATAGTAATTTCTTAGTGAAACAGGATGTAGTGGCAATGACTGATTGGTCAGGGTACAGCGGAAGTTTCGTTCAACATCCTGAGCTAACAGGATTGGACTGTATGAGGCCTTGCTTCTGGGTTGAATTAATCAGAGGACGACCCAGAGAAAAAACAACAATCTGGACTAGTGGGAGCAGCATTTCTTTTTGTGGCGTGAATAGTGATACTGTAAATTGGTCTTGGCCAGACGGTGCTGAGTTGCCATTCACCATTGACAAGTAG
>1986_D31948.1
ATGAATCCAAATCAGAAAATAATAACCATAGGATCAATCTGTATGGCAATAGGAATAATTAGTCTAATATTGCAAATAGGAAATATTGTTTCAATATGGATTAGCCACTCAATCCAAACTGGAAGTCAAAACTACACTGGAATATGCAACCAAAGAATCATTACCTATGAAAATAGCACCTGGGTAAATCAAACATATGTTAATATTAACAACACTAATGTTGTTGCTGGACAGGACACAACTTCAGTGGCATTAGCCGGCAATTCATCTCTTTGTCCTATCAGTGGGTGGGCTATATACAGCAAAGACAACAGCATAAGAATTGGTTCCAAAGGAGATGTTTTTGTCATAAGAGAACCTTTTATATCATGTTCTCACTTGGAATGCAGAACCTTTTTTCTGACCCAAGGTGCTCTATTAAATGACAAGCATTCAAATGGAACCGTTAAGGACAGAAGCCCTTATAGGCGCTTAATGAGCTGTCCTATAGGTGAAGCTCCGTCTCCCTACAATTCAAGGTTTGAATCGGTTGCTTGGTCAGCAAGCGCATGTCATGATGGCATGGGCTGGCTAACAATCGGAATTTCTGGTCCAGATGATGGAGCAGTGGCTGTACTAAAATACAACGGTATAATAACTGAAACCATAAAAAGTTGGAGGAAGCGAATATTAAGAACACAAGAGTCTGAATGTGTCTGTGTAAACGGTTCATGTTTTACCATAATGACCGATGGCCCGAATAATGGGCCGGCCTCGTACAGAATCTTCAAAATCGAGAAGGGGAAGATTACTAAATCAATAGAGTTGGATGCACCCAATTCTCATTACGAGGAATGTTCCTGTTACCCAGACGCCGGCACAGTGATGTGTGTGTGCAGAGACAATTGGCATGGTTCGAATCGACCTTGGGTGTCTTTTAATCAAAACCTGGATTATCAAATAGGATACATCTGCAGTGGTGTTTTTGGTGACAATCCGCGTCCCAAAGATGGAAAAGGCAGCTGTGATCCAGTAACTGTTGATGGAGCAGACGGAGTAAAGGGGTTTTCATACAGGTATGGTAATGGTGTTTGGATAGGAAGGACTAAAAGTAACAGCTCCAGAAGAGGATTTGAGATGATTTGGGATCCTAATGGATGGACAGATACCGATAGTAAATTCTTAGTGAAACAGGATGTAGTGGCAATGACTGATTGGTCAGGGTACAGCGGAAGCTTCGTTCAACATCCTGAACTAACAGGATTGGATTGTATGAGGCCTTGCTTCTGGGTTGAATTAGTCAGAGGACGACCTAGAGAAAATACAACAATCTGGACTAGTGGGAGCAGCATTTCTTTTTGTGGCGTGAATGGTGATACTGCAAATTGGTCTTGGCCAGACGGTGCCGAGTTGCCATTCACCATTGACAAGTAG
>1992_CY125038.1
ATGAATCCAAATCAAAAAATAATAACCATTGGATCAATCAGTATGGCAATCGGAATAATTAGTCTAATATTGCAAATAGGAAATATTATTTCAATATGGGCTAGCCACTCAATCCAAACTGGAAGTCAAAACCACACTGGAATATGCAACCAAAGAATCATTACATATGAAAATAGCACCTGGGTGAATCAAACATATGTTAATATTAACAACACTAATGTTGTTGCTGGAAAGGACAAAACCTCAGTGACATTGGCCGGCAATTCATCTCTTTGCCCTATCCGTGGATGGGCTATATACACAAAAGACAACAGCATAAGAATTGGTTCCAAAGGAGATGTTTTTGTCATAAGAGAGCCTTTTATATCATGTTCTCACTTGGAATGCAGAACCTTTTTTCTGACCCAAGGTGCTCTATTAAATGACAAGCATTCAAATGGGACCGTTAAGGACAGAAGCCCTTATAGGGCCTTAATGAGCTGTCCTCTAGGTGAAGCTCCGTCTCCATACAATTCAAGATTTGAATCAGTTGCTTGGTCAGCAAGCGCATGCCATGATGGCATGGGCTGGCTAACAATCGGAATTTCTGGTCCAGATAATGGAGCAGTGGCTGTACTAAAATACAACGGCATAATAACTGAAACCATAAAAAGTTGGAAGAAGCGAATATTAAGAACACAAGAGTCTGAATGTGTCTGTGTGAACGGTTCATGTTTTACCATAATGACCGATGGCCCGAGTAATGGGGCCGCATCGTACAGAATCTTCAAAATCGAGAAGGGGAGGGTTACTAAATCAATAGAGTTGGATGCACCCAATTATCATTACGAGGAATGTTCCTGTTACCCAGACACCGGCACAGTGATGTGTGTGTGCAGGGACAATTGGCACGGTTCAAATCGACCTTGGGTGTCTTTTAATCAAAACCTGGATTATCAAATAGGATACATCTGCAGTGGGGTGTTCGGTGACAATCCGCGTCCCAAAGATGGAGAAGGCAGCTGTAATCCAGTGACTGTTGATGGAGCAGACGGAGTAAAGGGGTTTTCATACAGATATGGTAATGGTGTTTGGATAGGAAGGACTAAAAGTAACAGACTCAGAAAGGGATTTGAGATGATTTGGGATCCTAATGGATGGACAGATACCGACAGTGATTTCTCAATGAAACAGGATGTCGTGGCAATGACTGATTGGTCAGGGTACAGCGGAAGTTTCGTTCAACATCCTGAGCTAACAGGATTGGACTGTATGAGACCTTGCTTCTGGGTTGAATTAGTAAGAGGGCTACCTAGAGAAAATACAACAATCTGGACTAGTGGGAGCAGCATTTCTTTTTGTGGCGTAAATAGCGATACTGCAAACTGGTCTTGGCCAGACGGTGCCGAGTTGCCATTCACCATTGACAAGTAG
>1978_CY020295.1
ATGAATCCAAATCAGAAAATAATAACCATTGGATCAATCTGTATGGCAATCGGAATAATTAGTCTAATATTGCAAATAGGGAATATTATCTCAATATGGGTTAGCCACTCAATTCAAACTGGAAGTCAAAACCATACTGGAATATGCAACCAAAGAATCATTACCTATGAAAATAGCACCTGGGTAAATCAAACATATGTTAATATTAGCAACACTAACGTTGTTGCTGGAAAGGACACAACTTCAATGACATTAGCCGGCAATTCATCTCTCTGTCCTATCCGTGGGTGGGCTATATACAGCAAAGACAACAGCATAAGAATTGGTTCCAAAGGAGATGTTTTTGTCATAAGAGAACCTTTTATATCATGTTCTCACTTGGAATGCAGAACCTTTTTTCTGACCCAAGGCGCTCTATTAAATGACAAGCATTCAAATGGGACCGTTAAGGACAGAAGCCCTTATAGGGCCTTAATGAGCTGTCCTATAGGTGAAGCTCCGTCTCCATACAATTCAAGGTTTGAATCGGTTGCTTGGTCAGCAAGTGCATGTCATGATGGCATGGGCTGGCTAACAATCGGAATTTCTGGTCCAGATGATGGAGCAGTGGCTGTACTAAAATACAACGGCATAATAACTGAAACCATAAAAAGTTGGAGGAAGCAAATATTAAGAACACAAGAGTCTGAATGTGTCTGTGTAAACGGTTCATGTTTTACCATAATGACCGATGGCCCGAGTGATGGGCCGGCCTCGTACAGAATCTTCAAAATCGAGAAGGGGAAGATTACTAAATCAATAGAGTTGGATGCACCCAATTCTCATTACGAGGAATGTTCCTGTTACCCAGACACCGGCACAGTGATGTGTGTGTGCAGAGACAATTGGCATGGTTCGAATCGACCTTGGGTGTCTTTTAATCAAAACCTGGATTATCAAATAGGATACATCTGCAGTGGGGTTTTCGGTGACAATCCGCGTCCCAAAGATGGAAAAGGCAGCTGTGATCCAGTAAATGTTGATGGAGCAGACGGAGTAAAGGGGTTTTCATACAGGTATGGTAATGGTGTTTGGATAGGAAGGACTAAAAGTAACAGCTCCAGAAAGGGATTTGAGATGATTTGGGATCCTAATGGATGGACAGATACCGATAGTAATTTCTTAGTGAAACAGGATGTAGTGGCAATGACTGATTGGTCAGGGTACAGCGGAAGTTTCGTTCAACATCCTGAGCTAACAGGATTGGACTGTATGAGGCCTTGCTTCTGGGTTGAATTAATCAGAGGACGACCCAGAGAAAAAACAACAATCTGGACTAGTGGGAGCAGCATTTCTTTTTGTGGCGTGAATAGTGATACTGTAAATTGGTCTTGGCCAGACGGTGCCGAGTTGCCATTCACCATTGACAAGTAG
>1987_CY045854.1
ATGAATCCAAATCAGAAAATAATAACCATAGGATCAATCTGTATGGCAATAGGAATAATTAGTCTAATATTGCAAATAGGAAATATTGTTTCAATATGGATCAGCCACTCAATCCAAACGGGAAGTCAAAACTACACTGGAATATGCAACCAAAGAATCATTACCTATGAAAATAGCACCTGGGTAAATCAAACATATGTTAATATCAACAACACTAATGTTGTTGCTGGACAGGACACAACTTCAGTGACATTAGCCGGCAATTCATCTCTTTGTCCTATCAGTGGGTGGGCTATATACAGCAAAGACAACAGCATAAGAATTGGTTCCAAAGGAGATGTTTTTGTCATAAGAGAACCTTTTATATCATGTTCTCACTTGGAATGCAGAACCTTTTTTCTGACCCAAGGTGCTCTATTAAATGACAAGCATTCAAATGGAACCGTTAAGGACAGAAGCCCTTATAGGGCCTTAATGAGCTGTCCTATAGGTGAAGCTCCGTCTCCCTACAATTCAAGATTTGAATCAGTTGCTTGGTCAGCAAGCGCATGTCATGATGGCATGGGCTGGCTAACAATCGGAATTTCTGGTCCAGATGATGGAGCAGTGGCTGTACTAAAATACAACGGTATAATAACTGAAACCATAAAAAGTTGGAGGAAGCGAATATTAAGAACACAAGAGTCTGAATGTGTCTGTGTAAACGGTTCATGTTTTACCATAATGACCGATGGCCCGAATAATGGGCCTGCCTCGTACAAAATCTTCAAAATCGAGAAGGGGAAGATTACTAAATCAATAGAGTTGGATGCACCCAATTCTCATTACGAGGAATGTTCCTGTTACCCAGACGCCGGCACAGTGATGTGTGTGTGCAGAGACAATTGGCATGGTTCGAATCGACCCTGGGTGTCTTTTAATCAAAACCTGGATTATCAAATAGGATACATCTGCAGTGGTGTTTTTGGTGACAATCCGCGTCCCAAAGATGGAAAAGGCAGCTGTGGTCCAGTAACTGTTGATGGAGCAGACGGAGTAAAGGGGTTTTCATACAGGTATGGTAATGGTGTTTGGATAGGAAGGACTAAAAGTAACAGCTCCAGAAGAGGATTTGAGATGATTTGGGACCCTAATGGATGGACAGATACCGATAGTAAATTCTTAGTGAAACAGGATGTAGTGGCAATGACTGATTGGTCAGGGTACAGCGGAAGCTTCGTTCAACATCCTGAACTAACAGGATTGGATTGTATGAGGCCTTGCTTCTGGGTTGAATTGATCAGAGGACGACCTAGAGAAAATACAACAATCTGGACTAGTGGGAGCAGCATTTCTTTTTGTGGCGTGAATGGTGATACTGCAAATTGGTCTTGGCCAGACGGTGCCGAGTTGCCATTCACCATTGACAAGTAG
>1997_EF584334.1
ATGAATCCAAATCAGAAAATAATAACCATAGGATCAATCTGTATGGCAATAGGAATAATTAGTCTAATATTGCAAATAGGAAATATTGTTTCAATATGGATCAGCCACTCAATCCAAACTGGAAGTCAAAACTACACTGGAATATGCAACCAAAGAATCATTACCTATGAAAATAGCACCTGGGTAAATCAAACATATGTTAATATCAACAACACTAATGTTGTTGCTGGACAGGACACAACTTCAGTGGCATTAGCCGGCAATTCATCTCTTTGTCCTATCAGTGGGTGGGCTATATACAGCAAAGACAACAGCATAAGAATTGGTTCCAAAGGAGATGTTTTTGTCATAAGAGAACCTTTTATATCATGTTCTCACTTGGAATGCAGAACCTTTTTTCTGACCCAAGGTGCTCTATTAAATGACAAGCATTCAAATGGAACCGTTAAGGACAGAAGCCCTTATAGGGCCTTAATGAGCTGTCCTATAGGTGAAGCTCCGTCTCCCTACAATTCAAGGTTTGAATCAGTTGCTTGGTCAGCAAGCGCATGTCATGATGGCATGGGCTGGCTAACAATCGGAATTTCTGGTCCAGATGATGGAGCAGTGGCTGTACTAAAATACAACGGTATAATAACTGAAACCATAAAAAGTTGGAGGAAGCGAATATTAAGAACACAAGAGTCTGAATGTGTCTGTGTAAACGGTTCATGTTTTACCATAATGACCGATGGCCCGAATAATGGGCCTGCCTCGTACAAAATCTTCAAAATCGAGAAGGGGAAGATTACTAAATCAATAGAGTTGGATGCACCCAATTCTCATTACGAGGAATGTTCCTGTTACCCAGACGCCGGCACAGTGATGTGTGTGTGCAGAGACAATTGGCATGGTTCGAATCGACCTTGGGTGTCTTTTAATCAAAACCTGGATTATCAAATAGGATACATCTGCAGTGGTGTTTTTGGTGACAATCCGCGTCCCAAAGATGGAAAAGGCAGCTGTGATCCAGTAACTGTTGATGGAGCAGACGGAGTAAAGGGGTTTTCATACAGGTATGGTAATGGTGTTTGGATAGGAAGGACTAAAAGTAACAGCTCCAGAAGAGGATTTGAGATGATTTGGGATCCTAATGGATGGACAGATACCGATAGTAAATTCTTAGTGAAACAGGATGTAGTGGCAATGACTGATTGGTCAGGGTACAGCGGAAGCTTCGTTCAACATCCTGAACTAACAGGATTGGATTGTATGAGGCCTTGCTTCTGGGTTGAATTGATCAGAGGACGACCTAGAGAAAATACAACAATCTGGACTAGTGGGAGCAGCATTTCTTTTTGTGGCGTGAATGGTGATACTGCAAATTGGTCTTGGCCAGACGGTTCCGAGTTGCCATTCACCATTGACAAGTAG
>1980_CY010910.1
ATGAATCCAAATCAGAAAATAATAACCATTGGATCAATCTGTATGGCAATCGGAATAATTAGTCTAATATTGCAAATAGGAAATATTATTTCAATATGGGTTAGCCACTCAATCCAAACTGGAAGTCAAAACCACACTGGAATATGCAACCAAAGAATCATTACCTATGAAAATAGCACCTGGGTAAATCAAACATATGTTAATATTAACAACACTAACGTTGTTGCTGGAAAGGACACAACTTCAGTGACATTAGCCGGCAATTCATCTCTTTGTCCTATCCGTGGGTGGGCTATATACAGCAAAGACAACAGCATAAGAATTGGTTCCAAAGGAGATGTTTTTGTCATAAGAGAACCTTTTATATCATGTTCTCACTTGGAATGCAGAACCTTTTTTCTGACTCAAGGTGCTCTATTAAATGACAAGCATTCAAATGGGACCGTTAAGGACAGAAGCCCTTATAGGGCCTTAATGAGCTGTCCTATAGGTGAAGCTCCGTCTCCATACAATTCAAGGTTTGAATCAGTTGCTTGGTCAGCAAGCGCATGTCATGATGGCATGGGCTGGCTAACAATCGGAATTTCTGGTCCAGATGATGGAGCAGTGGCTGTACTAAAATACAACGGCATAATAACTGAAACCATAAAAAGTTGGAGGAAGCGAATATTAAGAACACAAGAGTCTGAATGTGTCTGTGTAAACGGTTCATGTTTTACCATAATGACCGATGGCCCGAGTAATGGGCCTGCCTCGTACAGAATCTTCAAAATCGAGAAGGGGAAGATTACTAAATCAATAGAGTTGGATGCACCCAATTCTCATTACGAGGAATGTTCCTGTTACCCAGACACCGGCACAGTGATGTGTGTGTGCAGAGACAATTGGCATGGTTCGAATCGACCTTGGGTGTCTTTTAATCAAAACCTGGATTATCAAATAGGATACATCTGCAGTGGGGTTTTCGGTGACAATCCGCGTCCCAAAGATGGAAAAGGCAGCTGTGATCCAGTAACTGTTGATGGAGCAGACGGAGTAAAGGGGTTTTCATACAGGTATGGCAATGGTGTTTGGATAGGAAGGACTAAAAGTAACAGCTCCAGAAAGGGATTTGAGATGATTTGGGATCCTAATGGATGGACAGATACCGATAGTAATTTCTTAGTGAAACAGGATGTAGTGGCAATGACTGATTGGTCAGGGTACAGCGGAAGTTTCGTTCAACATCCTGAGCTAACAGGATTGGACTGTATGAGGCCTTGCTTCTGGGTTGAATTAATCAGAGGACGACCTAGAGAAAAGACAACAATCTGGACTAGTGGGAGCAGCATTTCTTTTTGTGGCGTGAATAGTGATACTGCAAATTGGTCTTGGCCAGACGGTGCCGAGTTGCCATTCACCATTGACAAGTAG
>1988_D31944.1
ATGAATCCAAATCAGAAAATAATAACCATTGGATCAATCAGTATGGCAATCGGAATAATTAGTCTAATATTACAAATAGGAAATATTATTTCAATATGGGTTAGCCACTCAATCCAAACTGGAAGTCAAAACCACACTGGAATATGCAACCAAAGAATCATTACATATGAAAATAGCACCTGGGTAAATCAAACATATGTTAATATTAACAACACTAATGTTGTTGCTGGAAAGGACAAAACTTCAGTGACATTGGCCGGCAATTCATCTCTTTGTCCTATCCGTGGGTGGGCTATATACACAAAAGACAACAGCATAAGAATTGGTTCCAAAGGAGATGTTTTTGTCATAAGAGAACCTTTTATATCATGTTCTCACTTGGAATGCAGAACCTTTTTTCTGACCCAAGGTGCTCTATTAAATGACAAGCATTCAAATGGGACCGTTAAGGACAGGAGCCCTTATAGGCGCTTAATGAGCTGTCCTCTAGGTGAAGCTCCGTCTCCATACAATTCAAGGTTTGAATCGATTGCTTGGTCAGCAAGCGCATGCCATGATGGCATGGGCTGGCTAACAATCGGAATTTCTGGTCCAGATGATGGAGCAGTGGCTGTACTAAAATACAACGGCATAATAACTGAAACCATAAAAAGTTGGAAGAAGCGAATATTAAGAACACAAGAGTCTGAATGTGTCTGTGTAAACGGTTCATGTTTTACCATAATGACCGATGGCCCGAGTAATGGGCAGGCCTCGTACAGAATCTTCAAAATCGAGAAGGGGAAGGTTACTAAATCAATAGAGTTGGATGCACCCAATTCTCATTACGAGGAATGTTCCTGTTACCCAGACACCGGCACAGTGATGTGTGTGTGCAGGGACAATTGGCACGGTTCGAATCGACCTTGGGTGTCTTTTAATCAAAACCTGGATTATCAAATAGGATACATCTGCAGTGGTGTTTTCGGTGACAATCCGCCTCCCAAAGATGGAAAAGGCAGCTGTGATCCAGTAACTGTTGATGGAGCAGACGGAGTAAAGGGGTTTTCATACAGATATGGTAATGGTGTTTGGATAGGAAGGACTAAAAGTAACAGATTCAGAAAGGGATTTGAGATGATTTGGGATCCTAATGGATGGACAGATACCGACAGTGATTTCTTAGTGAAACAGGATGTAGTGGCAATGACTGATTGGTCAGGGTACAGCGGAAGTTTCGTTCAACATCCTGAGCTAACAGGATTGGACTGTATGAGGCCTTGCTTCTGGGTTGAATTAGTCAGAGGGCGGCCTAGAGAAAATACAACAATCTGGACTAGTGGGAGCAGCATTTCTTTTTGTGGCGTGAATAGTGATACTGCAAATTGGTCTTGGCCAGACGGTGCCGAGTTGCCATTCACCATTGACAAGTAG
>1986_D31948.1
ATGAATCCAAATCAGAAAATAATAACCATAGGATCAATCTGTATGGCAATAGGAATAATTAGTCTAATATTGCAAATAGGAAATATTGTTTCAATATGGATTAGCCACTCAATCCAAACTGGAAGTCAAAACTACACTGGAATATGCAACCAAAGAATCATTACCTATGAAAATAGCACCTGGGTAAATCAAACATATGTTAATATTAACAACACTAATGTTGTTGCTGGACAGGACACAACTTCAGTGGCATTAGCCGGCAATTCATCTCTTTGTCCTATCAGTGGGTGGGCTATATACAGCAAAGACAACAGCATAAGAATTGGTTCCAAAGGAGATGTTTTTGTCATAAGAGAACCTTTTATATCATGTTCTCACTTGGAATGCAGAACCTTTTTTCTGACCCAAGGTGCTCTATTAAATGACAAGCATTCAAATGGAACCGTTAAGGACAGAAGCCCTTATAGGCGCTTAATGAGCTGTCCTATAGGTGAAGCTCCGTCTCCCTACAATTCAAGGTTTGAATCGGTTGCTTGGTCAGCAAGCGCATGTCATGATGGCATGGGCTGGCTAACAATCGGAATTTCTGGTCCAGATGATGGAGCAGTGGCTGTACTAAAATACAACGGTATAATAACTGAAACCATAAAAAGTTGGAGGAAGCGAATATTAAGAACACAAGAGTCTGAATGTGTCTGTGTAAACGGTTCATGTTTTACCATAATGACCGATGGCCCGAATAATGGGCCGGCCTCGTACAGAATCTTCAAAATCGAGAAGGGGAAGATTACTAAATCAATAGAGTTGGATGCACCCAATTCTCATTACGAGGAATGTTCCTGTTACCCAGACGCCGGCACAGTGATGTGTGTGTGCAGAGACAATTGGCATGGTTCGAATCGACCTTGGGTGTCTTTTAATCAAAACCTGGATTATCAAATAGGATACATCTGCAGTGGTGTTTTTGGTGACAATCCGCGTCCCAAAGATGGAAAAGGCAGCTGTGATCCAGTAACTGTTGATGGAGCAGACGGAGTAAAGGGGTTTTCATACAGGTATGGTAATGGTGTTTGGATAGGAAGGACTAAAAGTAACAGCTCCAGAAGAGGATTTGAGATGATTTGGGATCCTAATGGATGGACAGATACCGATAGTAAATTCTTAGTGAAACAGGATGTAGTGGCAATGACTGATTGGTCAGGGTACAGCGGAAGCTTCGTTCAACATCCTGAACTAACAGGATTGGATTGTATGAGGCCTTGCTTCTGGGTTGAATTAGTCAGAGGACGACCTAGAGAAAATACAACAATCTGGACTAGTGGGAGCAGCATTTCTTTTTGTGGCGTGAATGGTGATACTGCAAATTGGTCTTGGCCAGACGGTGCCGAGTTGCCATTCACCATTGACAAGTAG
