# Supplementary material for: Re-evaluation of the evolution of influenza H1 viruses using direct PCA
Source: Sci Rep. 2019 Dec 17;9:19287. doi: 10.1038/s41598-019-55254-z (PMC6917806; doi:10.1038/s41598-019-55254-z)
Supplement: Supplementary file 1 — data set 1 [file 41598_2019_55254_MOESM1_ESM.zip › information/supplement/S4/human/PC_years_NEP/NEP_nuc.fas]

>1995_Bayern_CY242095.1
ATGGATTCCAACACTTTGTCAAGCTTTCAGGTAGATTGCTTCCTTTGGCATGTCCGCAAACAAGTTGCAGACCAAGAGCTAGGTGATGCCCCATTCCTTGATCGGCTTCGCCGAGATCAGAAGTCCCTAAAGGGAAGAGGCAGCACTCTCGGTCTGAACATCGAAACAGCCACCTATGTTGGAAAGCAAATAGTAGAGAGGATTCTGAAGGAAGAATCCGATGAGGCATTTAAAATGACCATGGCCTCCGCACTTGCTTCGCGATACCTAACTGACATGACTATTGAAGAGATGTCAAGAGACTGGTTCATGCTCATGCCCAAGCAGAAAGTGGCAGGCCCTCTTTGTGTCAGAATGGACCAGGCGATAACGGATAAGAACATCATACTGAAAGCGAATTTCAGTGTGATTTTTGACCGGTTGGAGACTCTGACATTACTAAGGGCTTTCACCGAAGAGGGAGCAATTGTTGGCGAAATTTCACCATTGCCTTCTCTTCCAGGACATACTAATGAGGATGTCAAAAATGCAATTGGGATCCTCATCGGGGGACTTGAATGGAATGATAACACAGTTCGAGTCTCTGAAATTCTACAGAGATTCGCTTGGAGAAGCAGTAATGAGAATGGGGGACCTCCACTCACTCCAACACAGAAACGGAAAATGGCGGGAACAATTAGGTCAGAAGTTTGAAGAAATAAGATGGCTGATTGAAGAAGTGAGACACAAATTGAAGACAACAGAGAATAGTTTTGAGCAAATAACATTCATGCAAGCCTTACAGCTATTGTTTGAAGTGGAACAAGAGATCAGAACGTTTTCGTTTCAGCTTATTTA
>2007_A/Nyiregyhaza_FJ798789.1
ATGGATTCCCACACTGTGTCAAGCTTTCAGGTAGATTGCTTCCTTTGGCATGTCCGCAAACAAGTTGCAGACCAAGATCTAGGCGATGCCCCCTTCCTTGATCGGCTTCGCCGAGATCAGAAGTCTCTAAAGGGAAGAGGCAGCACTCTCGGTCTGAACATCGAAACAGCTACTTGTGTTGGAAAGCAAATAGTAGAGAGGATTCTGAAAGAAGAATCCGATGAGGCACTTAAAATGACCATGGCCTCCGCACTTGCTTCGCGGTACCTAACTGACATGACTGTTGAAGAAATGTCAAGGGACTGGTTCATGCTCATGCCCAAGCAAAAAGTGGCTGGCCCTCTTTGTGTCAGAATGGACCAGGCAATAATGGATAAGAACATCATACTGAAAGCGAATTTCAGTGTGATTTTTGACCGGTTGGAGAATCTGACATTATTAAGGGCTTTCACCGAAGAGGGAGCAATTGTTGGCGAAATTTCACCATTGCCTTCTTTTCCAGGACATACTAATGAGGATGTCAAAAATGCAATTGGGGTCCTCATCGGGGGACTTGAATGGAATGATAACACAGTTCGAGTCTCTGAAACTCTACAGAGATTCGCTTGGAGAAGCAGTAATGAGACTGGGGGACCTCCATTCACTACAACACAGAAACGGAAAATGGCGGGAACAACTAGGTCAGAAGTTTGAAGAAGTAAGATGGCTGATTGAAGAAGTGAGGCATAAATTGAAGACGACAGAGAATAGTTTTGAGCAAATAACATTTATGCAAGCATTACAGCTATTATTTGAAGTGGAACAAGAGATTAGAACATTTTCGTTTCAGCTTATTTA
>2001_HaNoi_CY103984.1
ATGGATTCCCACACTGTGTCAAGCTTTCAGGTAGATTGCTTCCTTTGGCATGTCCGCAAACAAGTTGCAGACCAAGATCTAGGCGATGCCCCCTTCCTTGATCGGCTTCGCCGAGATCAGAAGTCTCTAAAGGGAAGAGGCAGCACTCTCGGTCTGAACATCGAAACAGCCACTTGTGTTGGAAAGCAAATAGTAGAGAGGATTCTGAAAGAAGAATCCGATGAGGCATTTAAAATGACCATGGCCTCCGCACTTGCTTCGCGGTACCTAACTGACATGACTGTTGAAGAAATGTCAAGGGACTGGTTCATGCTCATGCCCAAGCAGAAAGTGGCTGGCCCTCTTTGTGTCAGAATGGACCAGGCGATAATGGATAAGAACATCATACTGAAAGCGAATTTCAGTGTGATTTTTGACCGGTTGGAGAATCTGACATTACTAAGGGCTTTCACCGAAGAGGGAGCAATTGTTGGCGAAATTTCACCATTGCCTTCTCTTCCAGGACATACTAATGAGGATGTCAAAAATGCAATTGGGGTCCTCATCGGGGGACTTGAATGGAATGATAACACAGTTCGAGTCTCTGAAACTCTACAGAGATTCGCTTGGAGAAGCAGTAATGAGACTGGGGGACCTCCATTCACTACAACACAGAAACGGAAAATGGCGGGAACAATTAGGTCAGAAGTTTGAAGAAATAAGATGGCTGATTGAAGAAGTGAGGCATAAATTGAAGACGACAGAGAATAGTTTTGAGCAAATAACATTTATGCAAGCATTACAGCTATTGTTTGAAGTGGAACAAGAGATTAGAACGTTTTCGTTTCAGCTTATTTA
>2002_Taiwan_CY084235.1
ATGGATTCCCACACTGTGTCAAGCTTTCAGGTAGACTGCTTCCTTTGGCATGTCCGCAAACAAGTTGCAGACCAAGGTCTAGGCGATGCCCCCTTTCTTGATCGGCTTCGCCGAGATCAGAAGTCTCTAAAGGGAAGAGGCAGCACTCTCGGTCTGAACATCGAAACAGCCACTTGTGTTGGAAAGCAAATAGTAGAGAGGGTTCTGAAAGAAGAATCCGATGAGGCATTTAAAATGACAATGGCCTCCGCACTTGCTTCGCGGTACCTAACTGACATGACTATTGAAGAAATGTCAAGGGACTGGTTCATGCTCATGCCCAAGCAGAAAGTGGCTGGCCCTCTTTGTGTCAAAATGGACCAGGCGATAATGGATAAGAACATCATACTGAAAGCGAATTTCAGTGTGATCTTTGATCGGTTGGAGAATCTGACATTACTAAGGGCTTTCACCGAAGAGGGAGCAATTGTTGGCGAAATTTCACCATTGCCTTCTCTTCCAGGACATACTAATGAGGATGTCAAAAATGCAATTGGGGTCCTCATCGGGGGACTTGAATGGAATGATAACACAGTTCGAGTCTCTGAAACTCTACAGAGATTCGCTTGGAGAAGCAGTAATGAGACTGGGGGACCTCCATTCACTCCAACACAGAAACGGAAAATGGCGGGAACAATTAGGTCAGAAGTTTGAAGAAATAAGATGGCTGATTGAAGAAGTGAGGCATAAATTGAAGACGACAGAGAATAGTTTTGAGCAAATAACATTTATGCAAGCATTACAGCTATTGTTTGAAGTGGAACAAGAGATCAGAACGTTTTCGTTTCAGCTTATTTA
>2003_HaNoi_CY104024.1
ATGGATTCCCACACTGTGTCAAGCTTTCAGGTAGATTGCTTCCTTTGGCATGTCCGCAAACAAGTTGCAGACCAAGATCTAGGCGATGCCCCCTTCCTTGATCGGCTTCGCCGAGATCAGAAGTCTCTAAAGGGAAGAGGCAGCACTCTCGGTCTGAACATCGAAACAGCCACTTGTGTTGGAAAGCAAATAGTAGAGAGGATTCTGAAAGAAGAATCCGATGAGGCATTTAAAATGACCATGGCCTCCGCACTTGCTTCGCGGTACCTAACTGACATGACTGTTGAAGAAATGTCAAGGGACTGGTTCATGCTCATGCCCAGGCAGAAAGTGGCTGGCCCTCTTTGTGTCAGAATGGACCAGGCGATAATGGATAAGAACATCATACTGAAAGCGAATTTCAGTGTGATTTTTGACCGGTTGGAGAATCTGACATTACTAAGGGCTTTCACCGAAGAGGGAGCAATTGTTGGCGAAATTTCACCATTGCCTTCTCTTCCAGGACATACTAATGAGGATGTCAAAAATGCAATTGGGGTCCTCATCGGGGGACTTGAATGGAATGATAACACAGTTCGAGTCTCTGAAACTCTACAGAGATTCGCTTGGAGAAGCAGTAATGAGACTGGGGGACCTCCATTCACTACAACACAGAAACGGAAAATGGCGGGAACAATTAGGTCAGAAGTTTGAAGAAATAAGATGGCTGATTGAAGAAGTGAGGCATAAATTGAAGACGACAGAGAATAGTTTTGAGCAAATAACATTTATGCAAGCATTACAGCTATTGTTTGAAGTGGAACAAGAGATTAGAACGTTTTCGTTTCAGCTTATTTA
>2005_HaNoi_CY104826.1
ATGGATTCCCACACTGTGTCAAGCTTTCAGGTAGATTGCTTCCTTTGGCATGTCCGCAAACAAGTTGCAGACCAAGATCTAGGCGATGCCCCCTTCCTTGATCGGCTTCGCCGAGATCAGAAGTCTCTAAAGGGAAGAGGCAGCACTCTCGGTCTGAACATCGAAACAGCTACTTGTGTTGGAAAGCAAATAGTAGAGAGGATTCTGAAAGAAGAATCCGATGAGGCATTTAAAATGACCATGGCCTCCGCACTTGCTTCGCGGTACCTAACTGACATGACTGTTGAAGAAATGTCAAGGGACTGGTTCATGCTCATGCCCAAGCAGAAAGTGGCTGGCCCTCTTTGTGTCAGAATGGACCAGGCGATAATGGATAAGAACATCATACTGAAAGCGAATTTCAGTGTGATTTTTGACCGGTTGGAGAATCTGACATTACTAAGGGCTTTCACCGAAGAGGGAGCAATTGTTGGCGAAATTTCACCATTGCCTTCTTTTCCAGGACATACTAATGAGGATGTCAAAAATGCAATTGGGGTCCTCATCGGGGGACTTGAATGGAATGATAACACAGTTCGAGTCTCTGAAACTCTACAGAGATTCGCTTGGAGAAGCAGTAATGAGACTGGGGGACCTCCATTCACTACAACACAGAAACGGAAAATGGCGGGAACAATTAGGTCAGAAGTTTGAAGAAATAAGATGGCTGATTGAAGAAGTGAGGCATAAATTGAAGACGACAGAGAATAGTTTTGAGCAAATAACATTTATGCAAGCATTACAGCTATTATTTGAAGTGGAACAAGAGATTAGAACGTTTTCGTTTCAGCTTATTTA
>2006_Thailand_FJ912912.1
ATGGATTCCCACACTGTGTCAAGCTTTCAGGTAGATTGCTTCCTTTGGCATGTCCGCAAACAAGTTGCAGACCAAGATCTAGGCGATGCCCCCTTCCTTGATCGGCTTCGCCGAGATCAGAAGTCTCTAAAGGGAAGAGGCAGCACTCTCGGTCTGAACATCGAAACAGCTACTTGTGTTGGAAAGCAAATAGTAGAGAGGATTCTGAAAGAAGAATCCGATGAGGCATTTAAAATGACCATGGCCTCCGCACTTGCTTCGCGGTACCTAACCGACATGACTGTTGAAGAAATGTCAAGGGACTGGTTCATGCTCATGCCCAAGCAGAAAGTGGCTGGCCCTCTTTGTGTCAGAATGGACCAGGCGATAATGGATAAGAACATCATACTGAAAGCTAATTTCAGTGTGATTTTTGACCGGTTGGAGAATCTGACATTACTGAGGGCTTTCACCGAAGAGGGAGCAATTGTTGGCGAAATTTCACCATTGCCTTCTTTTCCAGGACATACTAATGAGGATGTCAAAAATGCAATTGGGGTCCTCATCGGGGGACTTGAATGGAATGATAACACAGTTCGAGTCTCTGAAGCTCTACAGAGATTCGCTTGGAGAAGCAGTAATGAGAATGGGGGACCTCCATTCACTACAACACAGAAACGGAAAATGGCGGGAACAATTAGGTCAGAAGTTTGAAGAAATAAGATGGCTGATTGAAGAAGTGAGGCATAAATTGAAGACGACAGAGAATAGTTTTGAGCAAATAACATTTATGCAAGCATTACAACTATTATTTGAAGTGGAACAAGAGATTAGAACGTTTTCGTTTCAGCTTATTTA
>2007_Thailand_KP637386.1
ATGGATTCCCACACTGTGTCAAGCTTTCAGGTAGATTGCTTCCTTTGGCATGTCCGCAAACAAGTTGCAGACCAAGATCTAGGCGATGCCCCCTTCCTTGATCGGCTCCGCCGAGATCAGAAGTCTCTAAAGGGAAGAGGCAGCACTCTCGGTCTGAACATCGAAACAGCTACTTGTGTTGGAAAGCAAATAGTAGAGAGGATTCTGAAAGAAGAATCCGATGAGGCACTTAAAATGACCATGGCCTCCGCACTTGCTTCGCGGTACCTAACTGACATGACTGTTGAAGAAATGTCAAGGGACTGGTTCATGCTCATGCCCAAGCAAAAAGTGGCTGGCCCTCTTTGTGTCAGAATGGACCAGGCAATAATGGATAAGAACATCATACTGAAAGCGAATTTCAGTGTGATTTTTGACCGGTTGGAGAATCTGACATTACTAAGGGCTTTCACCGAAGAGGGAGCAATTGTTGGCGAAATTTCACCATTGCCTTCTTTTCCAGGACATACTAATGAGGATGTCAAAAATGCAATTGGGGTCCTCATCGGGGGACTTGAATGGAATGATAACACAGTTCGAGTCTCTGAAACTCTACAGAGATTCGCTTGGAGAAGCAGTAATGAGACTGGGGGACCTCCATTCACTACAACACAGAAACGGAAAATGGCGGGAACAACTAGGTCAGAAGTTTGAAGAAGTAAGATGGCTGATTGAAGAAGTGAGGCATAAATTGAAGACGACAGAGAATAGTTTTGAGCAAATAACATTTATGCAAGCATTACAGCTATTATTTGAAGTGGAACAAGAGATTAGAACGTTTTCGTTTCAGCTTATTTA
>2007_Thailand_KP637306.1
ATGGATTCCCACACTGTGTCAAGCTTTCAGGTAGATTGCTTCCTTTGGCATGTCCGCAAACAAGTTGCAGACCAAGATCTAGGCGATGCCCCCTTCCTTGATCGGCTTCGCCGAGATCAGAAGTCTCTAAAGGGAAGAGGCAGCACTCTCGGTCTGAACATCGAAACAGCTACTTGTGTTGGAAAGCAAATAGTAGAGAGGATTCTGAAAGAAGAATCCGATGAGGCACTTAAAATGACCATGGCCTCCGCACTTGCTTCGCGGTACCTAACTGACATGACTGTTGAAGAAATGTCAAGGGACTGGTTCATGCTCATGCCCAAGCAAAAAGTGGCTGGCCCTCTTTGTGTCAGAATGGACCAGGCAATAATGGATAAGAACATCATACTGAAAGCGAATTTCAGTGTGATTTTTGACCGGTTGGATAATCTGACATTACTAAGGGCTTTCACCGAAGAGGGAGCAATTGTTGGCGAAATTTCACCATTGCCTTCTTTTCCAGGACATACTAATGAGGATGTCAAAAATGCAATTGGGGTCCTCATCGGGGGACTTGAATGGAATGATAACACAGTTCGAGTCTCTGAAACTCTACAGAGATTCGCTTGGAGAAGCAGTAATGAGGCTGGGGGACCTCCATTCACTACAACACAGAAACGGAAAATGGCGGGAACAACTAGGTCAGAAGTTTGAAGAAGTAAGATGGCTGATTGAAGAAGTGAGGCATAAATTGAAGACGACAGAGAATAGTTTTGAGCAAATAACATTTATGCAAGCATTACAGCTATTATTTGAAGTGGAACAAGAGATTAGAACGTTTTCGTTTCAGCTTATTTA
>1997_Malaysia_CY119078.1
ATGGATTCCCACACTGTGTCAAGCTTTCAGGTAGATTGCTTCCTTTGGCATGTCCGCAAACAAGTTGCAGACCAAGATCTAGGTGATGCCCCATTCCTTGATCGGCTTCGCCGAGATCAGAAGTCTCTAAAGGGAAGAGGCAGCACTCTCGGTCTGAACATCGAAACAGCCACCTGTGTTGGAAAGCAAATAGTAGAGAGGATTCTGAAAGAAGAATCCGATGAGGCATTTAAAATGACCATGGCCTCCGCACTTGCTTCGCGATACCTAACTGACATGACTATTGAAGAAATGTCAAGGGACTGGTTCATGCTCATGCCCAAGCAGAAAGTGGCAGGCCCTCTTTGTGTCAGAATGGACCAGGCGATAATGGATAAGAACATCATACTGAAAGCGAATTTCAGTGTGATTTTTGACCGGTTGGAGACTCTGACATTACTAAGGGCTTTCACCGAAGAGGGAGCAATTGTTGGCGAAATTTCACCATTGCCTTCTCTTCCAGGACATACTAATGAGGATGTCAAAAATGCAATTGGGGTCCTCATCGGGGGACTTGAATGGAATGATAACACAGTTCGAGTCTCTGAAACTCTACAGAGATTCGCTTGGAGAAGCAGTAATGAGAATGGGGGACCTCCATTCACTCCAACACAGAAACGGAAAATGGCGGGAACAATTAGGTCAGAAGTTTGAAGAAATAAGATGGCTGATTGAAGAAGTGAGACATAAATTGAAGACGACAGAGAATAGTTTTGAGCAAATAACATTTATGCAAGCATTACAGCTATTGTTTGAAGTGGAACAAGAGATTAGAACGTTTTCGTTTCAGCTTATTTA
>1992_Wellington_CY125040.1
ATGGATTCCAACACTGTGTCAAGCTTTCAGGTAGATTGCTTCCTTTGGCATGTCCGCAAACAAGTTGCAGACCAAGAGCTAGGTGATGCCCCATTCCTTGATCGGCTTCGCCGAGATCAGAAGTCCCTAAAGGGAAGAGGCAGCACTCTCGGTCTGAACATCGAAACAGCCACCTGTGTTGGAAAGCAAATAGTAGAGAGGATTCTGAAGGAAGAATCCGATGAGGCATTTAAAATGACCATGGCCTCCGCACTTGCTTCGCGATACCTAACTGACATGACTATTGAAGAGATGTCAAGGGACTGGTTCATGCTCATGCCCAAGCAGAAAGTGGCAGGCCCTCTTTGTGTCAGAATGGACCAGGCGATAATGGATAAGAACATCATACTGAAAGCGAATTTCAGTGTGATTTTTGACCGGTTGGAGACTCTGACATTACTAAGGGCTTTCACCGAAGAGGGAGCAATTGTTGGCGAAATTTCACCATTGCCTTCTCTTCCAGGACATACTAATGAGGATGTCAAAAATGCAATTGGGGTCCTCATCGGGGGACTTGAATGGAATGATAACACAGTTCGAGTCTCTGAAACTCTACAGAGATTCGCTTGGAGAAGCAGTAATGAGAATGGGGGACCTCCACTCACTCCAACACAGAAACGGAAAATGGCGGGAACAATTAGGTCAGAAGTTTGAAGAAATAAGATGGCTGATTGAAGAAGTGAGACATAAATTGAAGATAACAGAGAATAGTTTTGAGCAAATAACATTCATGCAAGCCTTGCAGCTATTGTTTGAAGTGGAACAAGAGATTAGAACGTTTTCGTTTCAGCTTATTTA
>2000_South_Canterbury_CY009208.1
ATGGATTCCCACACTGTGTCAAGCTTTCAGGTAGATTGCTTCCTTTGGCATGTCCGCAAACAAGTTGCAGACCAAGATCTAGGCGATGCCCCCTTCCTTGATCGGCTTCGCCGAGATCAGAAGTCTCTAAAGGGAAGAGGCAGCACTCTCGGTCTGAACATTGAAACAGCCACTTGTGTTGGAAAGCAAATAGTAGAGAGGATTCTGAAAGAAGAATCCGATGAGGCATTTAAAATGACCATGGCCTCCGCACTTGCTTCGCGGTACCTAACTGACATGACTATTGAAGAAATGTCAAGGGACTGGTTCATGCTCATGCCCAAGCAGAAAGTGGCTGGCCCTCTTTGTGTCAGAATGGACCAGGCGATAATGGATAAGAACATCATACTGAAAGCGAATTTCAGTGTGATTTTTGACCGGTTGGAGAATCTGACATTACTAAGGGCTTTCACCGAAGAGGGAGCAATTGTTGGCGAAATTTCACCATTGCCTTCTCTTCCAGGACATACTAATGAGGATGTCAAAAATGCAATTGGGGTCCTCATCGGGGGACTTGAATGGAATGATAACACAGTTCGAGTCTCTGAAACTCTACAGAGATTCGCTTGGAGAAGCAGTAATGAGACTGGGGGACCTCCATTCACTCCAACACAGAAACGGAAAATGGCGGGAACAATTAGGTCAGAAGTTTGAAGAAATAAGATGGCTGATTGAAGAAGTGAGGCATAAATTGAAGACGACAGAGAATAGTTTTGAGCAAATAACATTTATGCAAGCATTACAGCTATTGTTTGAAGTGGAACAAGAGATTAGAACGTTTTCGTTTCAGCTTATTTA
>1996_Nanchang_CY013849.1
ATGGATTCCCACACTGTGTCAAGCTTTCAGGTAGATTGCTTCCTTTGGCATGTCCGCAAACAAGTTGCAGACCAAGATCTAGGTGATGCCCCATTCCTTGATCGGCTTCGCCGGGATCAGAAGTCTCTAAAGGGAAGAGGCAGCACTCTCGGTCTGAACATCGAAACAGCCACCTGTGTTGGAAAGCAAATAGTAGAGAGGATTCTGAAAGAAGAATCCGATGAGGCATTTAAAATGACCATGGCCTCCGCACTTGCTTCGCGATACCTAACTGACATGACTATTGAAGAAATGTCAAGGGACTGGTTCATGCTCATGCCCAAGCAGAAAGTGGCAGGCCCTCTTTGTGTCAGAATGGACCAGGCGATAATGGATAAGAACATCATACTGAAAGCGAATTTCAGTGTGATTTTTGACCGGTTGGAGACTCTGACATTACTAAGGGCTTTCACCGAAGAGGGAGCAATTGTTGGCGAAATTTCACCATTGCCTTCTCTTCCAGGACATACTAATGAGGATGTCAAAAATGCAATTGGGGTCCTCATCGGGGGACTTGAATGGAATGATAACACAGTTCGAGTCTCTGAAACTCTACAGAGATTCGCTTGGAGAAGCAGTAATGAGAATGGGGGACCTCCATTCACTCCAACACAGAAACGGAAAATGGCGGGAACAATTAGGTCAGAAGTTTGAAGAAATAAGATGGCTGATTGAAGAAGTGAGACATAAATTGAAGACGACAGAGAATAGTTTTGAGCAAATAACATTTATGCAAGCATTACAGCTATTGTTTGAAGTGGAACAAGAGATTAGAACGTTTTCGTTTCAGCTTATTTA
>1980_Memphis_CY010912.1
ATGGATCCCAACACTGTGTCAAGCTTTCAGGTAGATTGCTTCCTTTGGCATGTCCGCAAACAAGTTGCAGACCAAGAGCTAGGTGATGCCCCATTCCTTGATCGGCTTCGCCGAGATCAGAAGTCCCTAAAAGGAAGAGGCAGCACTCTCGGTCTGAACATCGAAACAGCCACCTGTGTTGGAAAGCAAATAGTGGAGAGGATTCTGAAGGAAGAATCCGATGAGGCACTTAAAATGACCATGGCCTCCACACCTGCTTCGCGATACCTAACTGACATGACTATTGAAGAAATGTCAAGGGACTGGTTCATGCTCATGCCCAAGCAGAAAGTGGCAGGCCCTCTTTGTGTCAGAATGGACCAGGCGATAATGGATAAGAACATCATACTGAAAGCGAATTTCAGTGTGATTTTTGACCGGCTGGAGACTCTAATATTACTAAGGGCTTTCACCGAAGAGGGAGCAATTGTTGGCGAAATTTCACCATTGCCTTCTCTTCCAGGACATACTAATGAGGATGTCAAAAATGCAATTGGGGTCCTCATCGGAGGACTTGAATGGAATGATAACACAGTTCGAGTCTCTAAAACTCTACAGAGATTCGCTTGGAGAAGCAGTAATGAGAATGGGAGACCTCCACTCACTCCAAAACAGAAACGGAAAATGGCGAGAACAATTAGGTCAGAAGTTCGAAGAAATAAGATGGCTGATTGAAGAAGTGAGACATAAATTGAAGATAACAGAGAATAGTTTTGAGCAAATAACATTTATGCAAGCCTTACAGCTATTGTTTGAAGTGGAACAAGAGATAAGAACGTTTTCGTTTCAGCTTATTTA
>1981_Baylor_CY021033.1
ATGGATCCCAACACTGTGTCAAGCTTTCAGGTAGATTGCTTCCTTTGGCATGTCCGCAAACAAGTTGCAGACCAAGAGCTAGGTGATGCCCCATTCCTTGATCGGCTTCGCCGAGATCAGAAGTCCCTAAGGGGAAGAGGCAGCACTCTCGGTCTGAACATCGAAACAGCCACCTGTGTTGGAAAGCAAATAGTGGAGAGGATTCTGAAGGAAGAATCCGATGAGGCACTTAAAATGACCATGGCCTCCGCACCTGCTTCGCGATACCTAACTGACATGACTATTGAAGAAATGTCAAGGGACTGGTTCATGCTCATGCCCAAGCAGAAAGTGGCAGGCCCTCTTTGTGTCAGAATGGATCAGGCGATAATGGATAAGAACATCATACTGAAAGCGAATTTCAGTGTGATTTTTGACCGGCTGGAGACTCTAATATTACTAAGGGCTTTCACCGAAGAGGGAGCAATTGTTGGCGAAATTTCACCATTGCCTTCTCTTCCAGGACATACTAATGAGGATGTCAAAAATGCAATTGGGGTCCTCATCGGAGGACTTGAATGGAATGATAACACAGTTCGAGTCTCTAAAACTCTACAGAGATTCGCTTGGAGAAGCAGTAATGAGAATGGGAGACCTCCACTCACTCCAAAACAGAAACGGAAAATGGCGAGAACAATTAGGTCAGAAGTTCGAAGAAATAAGATGGCTGATTGAAGAAGTGAGACATAAATTGAAGATAACAGAGAATAGTTTTGAGCAGATAACATTTATGCAAGCCTTACAGCTATTGTTTGAAGTGGAACAAGAGATAAGAACATTTTCGTTTCAGCTTATTTA
>1983_Memphis_CY010960.2
ATGGATCCCAACACTGTGTCAAGCTTTCAGGTAGATTGCTTCCTTTGGCATGTCCGCAAACAAGTTGCAGACCAAGAGCTAGGTGATGCCCCATTTCTTGATCGGCTTCGCCGAGATCAGAAGTCCCTAAAGGGAAGAGGCAGCACTCTCGGTCTGGACATCGAAACAGCCACCTGTGTTGGAAAGCAAATAGTGGAGAGGATTCTGGAGGAAGAATCCGATGAGGCACTTAAAATGACCATGGCCTCCGCACCTGCTTCACGATACCTAACTGACATGACTATTGAAGAAATGTCAAGGGACTGGTTCATGCTCATGCCCAAGCAGAAAGTGGCAGGCCCTCTTTGTGTCAGAATGGACCAGGCGATAATGGATAAGAACATCATACTGAAAGCGAATTTCAGTGTGATTTTTGACCGGTTGGAGACTCTGATATTACTAAGGGCTTTCACCGAAGAGGGAGCAATTGTTGGCGAAATTTCACCATTGCCTTCTCTTCCAGGACATACTAATGAGGATGTCAAAAATGCAATTGGGGTCCTCATCGGGGGACTTGAATGGAATGATAACACAGTTCGAGTCTCTAAAACTCTACAGAGATTCGCTTGGAGAAGCAGTAATGAGAATGGGAGACCTCCACTCACTCCAAAACAGAAACGGAAAATGGCGAGAGCAATTAGGTCAGAAGTTCGAAGAAATAAGATGGCTGATTGAAGAAGTGAGACATAAATTGAAGATAACAGAGAATAGTTTTGAGCAAATAACATTTATGCAAGCCTTACAGCTATTGTTTGAAGTGGAACAAGAGATAAGAACGTTTTCGTTTCAGCTTATTTA
>1987_Siena_CY045856.1
ATGGATCCCAACACTGTGTCAAGCTTTCAGGTAGATTGCTTCCTTTGGCATGTCCGCAAACAAGTTGCAGACCAAGAGCTAGGTGATGCCCCATTCCTTGATCGGCTTCGCCGAGATCAGAAGTCCCTAAAGGGAAGAGGCAGCACTCTCGGTCTGAACATCGAAACAGCCACCTGTGTTGGAAAGCAAATAGTAGAAAGGATTCTGAAGGAAGAATCCGATGAGGCACTTAAAATGACCATGGCCTCCGCACTTGCTTCGCGATACCTAACTGACATGACTATTGAAGAAATGTCAAGGGACTGGTTCATGCTCATGCCCAAGCAGAAAGTGGCAGGCCCTCTTTGTGTCAGAATGGACCAGGCGATAATGGATAAGAACATCATACTGAAAGCGAATTTCAGTGTGATTTTTGACCGGTTGGAGACTCTGATATTACTAAGGGCTTTCACCGAAGAGGGAGCAATTGTCGGCGAAATTTCACCATTGCCTTCTCTTCCAGGACATACTAATGAGGATGTCAAAAATGCAATTGGGGTCCTCATCGGGGGACTTGAATGGAATGATAACACAGTTCGAGTCTCTGAAACTCTACAGAGATTCGCTTGGAGAAGCAGTAATGAGAATGGGAGACCTCCACTCACTCCAAAACAGAAACGGAAAATGGCGGGAACAATTAGGTCAAAAGTTCGAAGAAATAAGATGGCTGATTGAAGAAGTGAGACATAGATTGAAGATAACAGAGAATAGTTTTGAGCAGATAACATTTATGCAAGCCTTACAGCTATTGTTTGAAGTGGAACAAGAGATTAGAACGTTTTCGTTTCAGCTTATTTA
>1999_New_Caledonia_CY147322.1
ATGGATTCCCACACTGTGTCAAGCTTTCAGGTAGATTGCTTCCTTTGGCATGTCCGCAAACAAGTTGCAGACCAAGATCTAGGCGATGCCCCATTCCTTGATCGGCTTCGCCGAGATCAGAAGTCTCTAAAGGGAAGAGGCAGCACTCTCGGTCTGAACATCGAAACAGCCACTTGTGTTGGAAAGCAAATAGTAGAGAGGATTCTGAAAGAAGAATCCGATGAGGCATTTAAAATGACCATGGCCTCCGCACTTGCTTCGCGGTACCTAACTGACATGACTATTGAAGAAATGTCAAGGGACTGGTTCATGCTCATGCCCAAGCAGAAAGTGGCTGGCCCTCTTTGTGTCAGAATGGACCAGGCGATAATGGATAAGAACATCATACTGAAAGCGAATTTCAGTGTGATTTTTGACCGGTTGGAGAATCTGACATTACTAAGGGCTTTCACCGAAGAGGGAGCAATTGTTGGCGAAATTTCACCATTGCCTTCTCTTCCAGGACATACTAATGAGGATGTCAAAAATGCAATTGGGGTCCTCATCGGGGGACTTGAATGGAATGATAACACAGTTCGAGTCTCTGAAACTCTACAGAGATTCGCTTGGAGAAGCAGTAATGAGACTGGGGGACCTCCATTCACTCCAACACAGAAACGGAAAATGGCGGGAACAATTAGGTCAGAAGTTTGAAGAAATAAGATGGCTGATTGAAGAAGTGAGGCATAAATTGAAGACGACAGAGAATAGTTTTGAGCAAATAACATTTATGCAAGCATTACAGCTATTGTTTGAAGTGGAACAAGAGATTAGAACGTTTTCGTTTCAGCTTATTTA
>1995_Beijing_CY033618.1
ATGGATTCCCACACTGTGTCAAGCTTTCAGGTAGATTGCTTCCTTTGGCATGTCCGCAAACAAGTTGCAGACCAAGAGCTAGGTGATGCCCCATTCCTTGATCGGCTTCGCCGAGATCAGAAGTCTCTAAAGGGAAGAGGCAGCACTCTCGGTCTGAACATCGAAACAGCCACCTGTGTTGGAAAGCAAATAGTAGAGAGGATTCTGAAAAAAGAGTCCGATGAGGCATTTAAAATGACCATGGCCTCCGCATTTGCTTCGCGATACCTAACTGACATGACTATTGAAGAAATGTCAAGGGACTGGTTCATGCTCATGCCCAAGCAGAAAGTGGCAGGCCCTCTTTGTGTCAGAATGGACCAGGCGATAATGGATAAGAACATCATACTGAAAGCGAATTTCAGTGTGATTTTTGACCGGTTGGAGACTCTGACATTACTAAGGGCTTTCACCGAAGAGGGAGCAATTGTTGGCGAAATTTCACCATTGCCTTCTCTTCCAGGACATACTAATGAGGATGTCAAAAATGCAATTGGGGTCCTCATCGGGGGACTTGAATGGAATGATAACACAGTTCGAGTCTCTGAAACTCTACAGAGATTCGCTTGGAGAAGCAGTAATGAGAATGGGGGACCTCCATTCACTCCAACACAGAAACGGAAAATGGCGGGAACAATTAGGTCAGAAGTTTGAAGAAATAAGATGGCTGATTGAAGAAGTGAGACATAAATTGAAGACGACAGAGAATAGTTTTGAGCAAATAACATTTATGCAAGCATTACAGCTATTGTTTGAAGTGGAACAAGAGATTAGAACGTTCTCGTTTCAGCTTATTTA
>1995_New_York_CY010504.1
ATGGATTCCAACACTTTGTCAAGCTTTCAGGTAGATTGCTTCCTTTGGCATGTCCGCAAACAAGTTGCAGACCAAGAGCTAGGTGATGCCCCATTCCTTGATCGGCTTCGCCGAGATCAGAAGTCCCTAAAGGGAAGAGGCAGCACTCTCGGTCTGAACATCGAAACAGCCACCTGTGTTGGAAAGCAAATAGTAGAGAGGATTCTGAAGGAAGAATCCGATGAGGCATTTAAAATGACCATGGCCTCCGCACTTGCTTCGCGATACCTAACTGACATGACTATTGAAGAGATGTCAAGGGACTGGTTCATGCTCATGCCCAAGCAGAAAGTGGCAGGCCCTCTTTGTGTCAGAATGGACCAGGCGATAACGGATAAGAACATCATACTGAAAGCGAATTTCAGTGTGATTTTTAACCGGTTGGAGACTCTGACATTACTAAGGGCTTTCACCGAAGAGGGAGCAATTGTTGGCGAAATTTCACCATTGCCTTCTCTTCCAGGACATACTAATGAGGATGTCAAAAATGCAATTGGGATCCTCATCGGGGGACTTGAATGGAATGATAACACAGTTCGAGTCTCTGAAACTCTACAGAGATTCGCTTGGAGAAGCAGTAATGAGAATGGGGGACCTCCACTCACTCCAACACAGAAACGGAAAATGGCGGGAACAATTAGGTCAGAAGTTTGAAGAAATAAGATGGCTGATTGAAGAAGTGAGACATAAATTGAAGACAACAGAGAATAGTTTTGAGCAAATAACATTCATGCAAGCCTTACAGCTATTGTTTGAAGTGGAACAAGAGATTAGAACGTTTTCGTTTCAGCTTATTTA
>1993_Florida_CY125048.1
ATGGATTCCAACACTGTGTCAAGCTTTCAGGTAGATTGCTTCCTTTGGCATGTCCGCAAACAAGTTGCAGACCAAGAACTAGGTGATGCCCCATTCCTTGATCGGCTTCGCCGAGATCAGAAGTCCCTAAAGGGAAGAGGCAGCACTCTCGGTCTGAACATCGAAACAGCCACCTGTGTTGGAAAACAAATAGTAGAGAGGATTCTGAAGGAAGAATCCGATGAGGCATTTAAAATGACCATGGCCTCCGCACTTGCTTCGCGATACCTAACTGACATGACTATTGAAGAGATGTCAAGGGACTGGTTCATGCTCATGCCCAAGCAGAAAGTGGCAGGCCCTCTTTGTATCAGAATGGACCAGGCGATAATGGATAAGAACATCATACTGAAAGCGAATTTCAGTGTGATTTTTGACCGGTTGGAGACTCTGACATTACTAAGGGCTTTCACCGAAGAGGGAGCAATTGTTGGCGAAATTTCACCATTGCCTTCTCTTCCAGGACATACTAATGAGGATGTCAAAAATGCAATTGGGGTCCTCATCGGGGGACTTGAATGGAATGATAACACAGTTCGAATCTCTGAAACTCTACAGAGATTCGCTTGGAGAAGCAGTAATGAGAATGGGGGACCTTCACTCACTCCAACACAGAAACGGAAAATGGCGGGAACAATTAGGTCAGAAGTTTGAAGAAATAAGATGGCTGATTGAAGAAGTGAGACATAAATTGAAGATAACAGAGAATAGTTTTGAGCAAATAACATTTATGCAAGCCTTACAGCTATTGTTTGAAGTGGAACAAGAGATTAGAACGTTTTCGTTTCAGCTTATTTA
>1997_Malaysia_CY117748.1
ATGGATTCCAACACTTTGTCAAGCTTTCAGGTAGATTGCTTCCTTTGGCATGTCCGCAAACAAGTTGCAGACCAAGAGCTAGGTGATGCCCCATTCCTTGATCGGCTTCGCCGAGATCAGAAGTCCCTAAAGGGAAGAGGCAGCACTCTCGGTTTGAACATCGAAACAGCCACCTGTGTTGGAAAGCAAATAGTAGAGAGGATTCTGAGGGAAGAATCCGATGAGGCATTTAAAATGACCATGGCCTCCGCACTTGCTTCGCGATACCTAACTGACATGACTATTGAAGAGATGTCAAGGGACTGGTTCATGCTCATGCCCAAGCAGAAAGTGTTAGGCCCTCTTTGTGTCAGAATGGACCAGGCGATAACGGATAAGAACATCATACTGAAAGCGAATTTCAGTGTGATTTTTGRCCGGTTGGAGACTCTGACATTACTAAGGGCTTTCACCGAAGAGGGAGCAATTGTTGGCGAAATTTCACCATTGCCTTCTCTTCCAGGACATACTAATGAGGATGTCAAAAATGCAATTGGGATCCTCATCGGGGGACTTGAATGGAATGATAACACAGTTCGAGTCTCTGAAATTCTACAGAGATTCGCTTGGAGAAGCAGTAATGAGAATGGGGGACCTCCACTCACTCCAACACAGAAACGGAAAGTGGCGGGAACAATTAGGTCAGAAGTTTGAAGAAATAAGATGGCTGATTGAAGAAGTAAGACACAAATTGAAGACAACAGAGAATAGTTTTGAGCAAATAACATTCATGCAAGCCTTACAGCTATTGTTTGAAGTGGAACAAGAGATCAGAACTTTTTCGTTTCAGCTTATTTA
>1977_USSR_CY121882.1
ATGGATCCCAACACTGTGTCAAGCTTTCAGGTAGATTGCTTCCTTTGGCATGTCCGCAAACAAGTTGCAGACCAAGAACTAGGTGATGCCCCATTCCTTGATCGGCTTCGCCGAGATCAGAAGTCCCTAAGGGGAAGAGGCAGCACTCTCGGTCTGAACATCGAAACAGCCACCTGTGTTGGAAAGCAAATAGTGGAGAGGATTCTGAAGGAAGAATCCGATGAGGCACTTAAAATGACCATGGCCTCCGCACCTGCTTCGCGATACCTAACTGACATGACTATTGAGGAAATGTCAAGGGACTGGTTCATGCTCATGCCCAAGCAGAAAGTGGCAGGCCCTCTTTGTATCAGAATGGACCAGGCGATAATGGATAAGAACATCATACTGAAAGCGAATTTCAGTGTGATTTTTGACCGGCTGGAGACTCTAATATTACTAAGGGCTTTCACCGAAGAGGGAGCAATTGTTGGCGAAATTTCACCATTGCCTTCTCTTCCAGGACATACTAATGAGGATGTCAAAAATGCAATTGGGGTCCTCATCGGAGGACTTGAATGGAATGATAACACAGTTCGAGTCTCTAAAACTCTACAGAGATTCGCTTGGAGAAGCAGTAATGAGAATGGGAGACCTCCACTCACTCCAAAACAGAAACGGAAAATGGCGAGAACAATTAGGTCAGAAGTTCGAAGAAATAAGATGGCTGATTGAAGAAGTGAGACACAGATTGAAGATAACAGAGAATAGTTTTGAGCAAATAACATTTATGCAAGCCTTACAGCTATTGTTTGAAGTGGAACAAGAGATAAGAACTTTCTCGTTTCAGCTTATTTA
>1978_Albany_CY021801.1
ATGGATCCCAACACTGTGTCAAGCTTTCAGGTAGATTGCTTCCTTTGGCATGTCCGCAAACAAGTTGCAGACCAAGAACTAGGTGATGCCCCATTCCTTGATCGGCTTCGCCGAGATCAGAAGTCCCTAAGGGGAAGAGGCAGCACTCTCGGTCTGAACATCGAAACAGCCACCTGTGTTGGAAAGCAAATAGTGGAGAGGATTCTGAAGGAAGAATCCGATGAGGCACTTAAAATGACCATGGCCTCCGCACCTGCTTCGCGATACCTAACTGACATGACTATTGAGGAAATGTCAAGGGACTGGTTCATGCTCATGCCCAAGCAGAAAGTGGCAGGCCCTCTTTGTATCAGAATGGACCAGGCGATAATGGATAAGAACATCATACTGAAAGCGAATTTCAGTGTGATTTTTGACCGGCTGGAGACTCTAATATTACTAAGGGCTTTCACCGAAGAGGGAGCAATTGTTGGCGAAATTTCACCATTGCCTTCTCTTCCAGGACATACTAATGAGGATGTCAAAAATGCAATTGGGGTCCTCATCGGAGGACTTGAATGGAATGATAACACAGTTCGAGTCTCTAAAACTCTACAGAGATTCGCTTGGAGAAGCAGTAATGAGAATGGGAGACCTCCACTCACTCCAAAACAGAAACGGAAAATGGCGAGAACAATTAGGTCAGAAGTTCGAAGAAATAAGATGGCTGATTGAAGAAGTGAGACACAGATTGAAGATAACAGAGAATAGTTTTGAGCAAATAACATTTATGCAAGCCTTACAGCTATTGTTTGAAGTGGAACAAGAGATAAGAACTTTCTCGTTTCAGCTTATTTA
>1979_USSR_CY021913.1
ATGGATCCCAACACTGTGTCAAGCTTTCAGGTAGATTGCTTCCTTTGGCATGTCCGCAAACAAGTTGCAGACCAAGAACTAGGTGATGCCCCATTCCTTGATCGGCTTCGCCGAGATCAGAAGTCCCTAAGGGGAAGAGGCAGCACTCTCGGTCTGAACATCGAAACAGCCACCTGTGTTGGAAAGCAAATAGTGGAGAGGATTCTGAAGGAAGAATCCGATGAGGCACTTAAAATGACCATGGCCTCCGCACCTGCTTCGCGATACCTAACTGACATGACTATTGAGGAAATGTCAAGGGACTGGTTCATGCTCATGCCCAAGCAGAAAGTGGCAGGCCCTCTTTGTATCAGAATGGACCAGGCGATAATGGATAAGAACATCATACTGAAAGCGAATTTCAGTGTGATTTTTGACCGGCTGGAGACTCTAATATTACTAAGGGCTTTCACCGAAGAGGGAGCAATTGTTGGCGAAATTTCACCATTGCCTTCTCTTCCAGGACATACTAATGAGGATGTCAAAAATGCAATTGGGGTCCTCATCGGAGGACTTGAATGGAATGATAACACAGTTCGAGTCTCTAAAACTCTACAGAGATTCACTTGGAGAAGCAGTAATGAGAATGGGAGACCTCCACTCACTCCAAAACAGAAACGGAAAATGGCGAGAACAATTAGGTCAGAAGTTCGAAGAAATAAGATGGCTGATTGAAGAAGTGAGACACAGATTGAAGATAACAGAGAATAGTTTTGAGCAAATAACATTTATGCAAGCCTTACAGCTATTGTTTGAAGTGGAACAAGAGATAAGAACTTTCTCGTTTCAGCTTATTTA
>1980_Maryland_CY020185.1
ATGGATTCCAACACTGTGTCAAGCTTTCAGGTAGATTGCTTCCTTTGGCATGTCCGCAAACAAGTTGCAGACCAAGAACTAGGTGATGCCCCATTCCTTGATCGGCTTCGCCGAGATCAGAAGTCCCTAAGGGGAAGAGGCAGCACTCTCGGTCTGAACATCGAAACAGCCACCTGTGTTGGAAAGCAAATAGTGGAGAGGATTCTGAAGGAAGAATCCGATGAGGCACTTAAAATGACCATGGCCTCCGCACCTGCTTCGCGATACCTAACTGACATGACTATTGAGGAAATGTCAAGGGACTGGTTCATGCTCATGCCCAAGCAGAAAGTGGCAGGCCCTCTTTGTGTCAGAATGGACCAGGCGATAATGGATAAGAACATCATACTGAAAGCGAATTTCAGTGTGATTTTTGACCGGCTGGAGACTCTAATATTACTAAGGGCTTTCACCGAAGAGGGAGCAATTGTTGGCGAAATTTCACCATTGCCTTCTCTTCCAGGACATACTAATGAGGATGTCAAAAATGCAATTGGGGTCCTCATCGGAGGACTTGAATGGAATGATAACACAGTTCGAGTCTCTAAAACTCTACAGAGATTCTCTTGGAGAAGCAGTAATGAGAATGGGAGACCTCCACTCACTCCAAAACAGAAACGGAAAATGGCGAGAACAATTAGGTCAGAAGTTCGAAGAAATAAGATGGCTGATTGAAGAAGTGAGACACAGATTGAAGATAACAGAGAATAGTTTTGAGCAAATAACATTTATGCAAGCCTTACAGCTATTGTTTGAAGTGGAACAAGAGATAAGAACGTTCTCGTTTCAGCTTATTTA
>1984_Memphis_CY021729.1
ATGGATCCCAACACTGTGTCAAGCTTTCAGGTAGATTGCTTCCTTTGGCATGTCCGCAAACAAGTTGCAGACCAAGAGCTAGGTGATGCCCCATTTCTTGATCGGCTTCGCCGAGATCAGAAGTCCCTAAAGGGAAGAGGCAGCACTCTCGGTCTGGACATCGAAACAGCCACCTGTGTTGGAAAGCAAATAGTGGAGAGGATTCTGAAGGAAGAATCCGATGAGGCACTTAAAATGACCATGGCCTCCGCACCTGCTTCACGATACCTAACTGACATGACTATTGAAGAAATGTCAAGGGACTGGTTCATGCTCATGCCCAAGCAGAAAGTGGCAGGCCCTCTTTGTGTCAGAATGGACCAGGCGATAATGGATAAGAACATCATACTGAAAGCGAATTTCAGTGTGATTTTTAACCGGTTGGAGACTCTGATATTACTAAGGGCTTTCACCGAAGAGGGAGCAATTGTTGGCGAAATTTCACCATTGCCTTCTCTTCCAGGACATACTAATGAGGATGTCAAAAATGCAATTGGGGTCCTCATCGGGGGACTTGAATGGAATGATAACACAGTTCGAGTCTCTAAAACTCTACAGAGATTCGCTTGGAGAAGCAGTAATGAGAATGGGAGACCTCCACTCACTCCAAAACAGAAACGGAAAATGGCGGGAACAATTAGGTCAGAAGTTCGAAGAAATAAGATGGCTGATTGAAGAAGTGAGACATAAATTGAAGATAACAGAGAATAGTTTTGAGCAAATAACATTTATGCAAGCCTTACAGCTATTGTTTGAAGTGGAACAAGAGATAAGAACATTTTCGTTTCAGCTTATTTA
>1989_Siena_CY036947.1
ATGGATTCCAACACTGTGTCAAGCTTTCAGGTAGATTGCTTCCTTTGGCATGTCCGCAAACAAGTTGCAGACCAAGAGCTAGGTGATGCCCCATTCCTTGATCGGCTTCGCCGAGATCAGAAGTCCCTAAAGGGAAGAGGCAGCACTCTCGGTCTGAACATCGAAACAGCCACCTGTGTCGGAAAGCAAATAGTAGAGAGGATTCTGAAGGAAGAATCCGATGAGGCATTTAAAAAGACCATGGCCTCCGCACTTGCTTCGCGATACCTAGCTGACATGACTGTTGAAGAAATGTCAAGAGACTGGTTCATGCTCATGCCCAAGCAGAAAGTGGCAGGCCCTCTTTGTGTCAGAATGGACCAGGCGATAATGGATAAGAACATCATACTGAAAGCGAATTTCAGTGTGATTTTTGACCGGTTGGAGACTCTGATATTACTAAGGGCTTTCACCGAAGAGGGAGCAATTGTTGGCGAAATTTCACCATTGCCTTCTCTTCCAGGACATACTAATGAGGATGTCAAAAATGCAATTGGGGTCCTCATCGGGGGACTTGAATGGAATGATAACACAGTTCGAGTCTCTGAAACTCTACAGAGATTCGCTTGGAGAAGCAGTAATGAGAATGGGGGACCTCCACTCACTCCAAAACAGAAACGGAAAATGGCGGGAACAATTAGGTCAGAAGTTCGAAGAAATAAGATGGCTGATTGAAGAAGTGAGACATAAATTGAAGATAACAGAGAATAGTTTTGAGCAAATAACATTTATGCAAGCCTTACAGCTATTGTTTGAAGTGGAACAAGAGATTAGAACGTTTTCGTTTCAGCTTATTTA
>1998_Malaysia_CY119126.1
ATGGATTCCCACACTGTGTCAAGCTTTCAGGTAGATTGCTTCCTTTGGCATGTCCGCAAACAAGTTGCAGACCAAGATCTAGGTGATGCCCCATTCCTTGATCGGCTTCGCCGAGATCAGAAGTCTCTAAAGGGAAGAGGCAGCACTCTCGGTCTGAACATCGAAACAGCCACCTGTGTTGGAAAGCAAATAGTAGAGAGGATTCTGAAAGAAGAATCCGATGAGGCATTTAAAATGACCATGGCCTCCGCACTTGCTTCGCGATACATAACTGACATGACTATTGAAGAAATGTCAAGGGACTGGTTCATGCTCATGCCCAAGCAAAAAGTGGCAGGCCCTCTTTGTGTCAGAATGGACCAAGCGATAATGGATAAGAACATCATACTGAAAGCGAATTTCAGTGTGATTTTTGACCGGTTGGAGACTCTGACATTACTAAGGGCTTTCACCGAAGAGGGAGCAATTGTTGGCGAAATTTCACCATTGCCTTCTCTTCCAGGACATACTAATGAGGATGTCAAAAATGCAATTGGGGTCCTCATCGGGGGACTTGAATGGAATGATAACACAGTTCGAGTCTCTGAAACTCTACAGAGATTCGCTTGGAGAAGCAGTAATGAGAATGGGGGACCTCCATTCACTCCAACACAGAAACGGAAAATGGCGGGAACAATTAGGTCAGAAGTTTGAAGAAATAAGATGGCTGATTGAAGAAGTGAGACATAAATTGAAGACGACAGAGAATAGTTTTGAGCAAATAACATTTATGCAAGCATTACAGCTATTGTTTGAAGTGGAACAAGAGATTAGAACGTTTTCGTTTCAGCTTATTTA
>2001_New_York_CY002676.1
ATGGATTCCCACACTGTGTCAAGCTTTCAGGTAGATTGCTTCCTTTGGCATGTCCGCAAACAAGTTGCAGACCAAGGTCTAGGCGATGCCCCATTCCTTGATCGACTTCGCCGAGATCAGAAGTCTCTAAAGGGAAGAGGCAGCACTCTCGGTCTGAACATCGAAACAGCCACTTGTGTTGGAAAGCAAATAGTAGGGAGGATTCTGAAAGAAGAATCCGATGAGGCATTTAAAATGACCATGGCCTCCGCACTTGCTTCGCGGTACCTAACTGACATGACTATTGAAGAAATGTCAAGGGACTGGTTCATGCTCATGCCCAAGCAGAAAGTGGCTGGCCCTCTTTGTGTCAGAATGGACCAGGCAATAATGGATAAGAACATCATACTGAAAGCGAATTTCAGTGTGATTTTTGACCGGTTGGAGAATCTGACATTACTAAGGGCTTTCACCGAAGAGGGAGCAATTGTTGGCGAAATTTCACCACTGCCTTCTCTTCCAGGACATACTAATGAGGATGTCAAAAATGCAATTGGGGTCCTCATCGGGGGACTTGAATGGAATGATAACACAGTTCGAGTCTCTGAAACTCTACAGAGATTCGCTTGGAGAAGCAGTAATGAGACTGGGGGACCTCCATTCACTCCAACACAGAAACGGAAAATGGCGGGAACAATTAGGTCAGAAGTTTGAAGAAATAAGATGGCTGATTGAAGAAGTGAGGCATAAATTGAAGACAACAGAGAATAGTTTTGAGCAAATAACATTTATGCAAGCATTACAGCTATTGTTTGAAGTGGAACAAGAGATTAGAACGTTTTCGTTTCAGCTTATTTA
>2001_Auckland_CY022537.1
ATGGATTCCCACACTGTGTCAAGCTTTCAGGTAGACTGCTTCCTTTGGCATGTCCGCAAACAAGTTGCAGACCAAGGTCTAGGCGATGCCCCCTTCCTTGATCGGCTTCGCCGAGATCAGAAGTCTCTAAAGGGAAGAGGCAGCACTCTCGGTCTGAACATCGAAACAGCCACTTGTGTTGGAAAGCAAATAGTAGAGAGGATTCTGAAAGAAGAATCCGATGAGGCATTTAAAATGACAATGGCCTCCGCACTTGCTTCGCGGTACCTAATTGACATGACTATTGAAGAAATGTCAAGGGACTGGTTCATGCTCATGCCCAAGCAGAAAGTGGCTGGCCCTCTTTGTGTCAAAATGGACCAGGCGATAATGGATAAGAACATCATACTGAAAGCGAATTTCAGTGTGATTTTTGATCGGTTGGAGAATCTGACATTACTAAGGGCTTTCACCGAAGAGGGAGCAATTGTTGGCGAAATTTCACCATTGCCTTCTCTTCCAGGACATACTAATGAGGATGTCAAAAATGCAATTGGGGTCCTCATCGGGGGACTTGAATGGAATGATAACACAGTTCGAGTCTCTGAAACTCTACAGAGATTCGCTTGGAGAAGCAGTAATGAGACTGGGGGACCTCCATTCACTCCAACACAGAAACGGAAAATGGCGGGAACAATTAGGTCAGAAGTTTGAAGAAATAAGATGGCTGATTGAAGAAGTGAGGCATAAATTGAAGACGACAGAGAATAGTTTTGAGCAAATAACATTTATGCAAGCATTACAGCTATTGTTTGAAGTGGAACAAGAGATTAGAACGTTTTCGTTTCAGCTTATTTA
>2009_Thailand_GU271954.2
ATGGACTCCCACACTGTGTCAAGCTTTCAGGTAGATTGCTTCCTTTGGCATGTCCGCAAACAAGTTGCAGACCAAGATCTAGGCGATGCCCCCTTCCTTGATCGGCTTCGCCGAGATCAGAAGTCTCTAAAGGGAAGAGGCAGCACTCTCGGTCTGAACATCGAAACAGCTACTTGTGTTGGAAAGCAAATAGTAGAGAGGATTCTGAAAGAAGAATCCGATGAGGCACTTAAAATGACCATGGCCTCCGCACTTGCTTCGCGGTACCTAACTGACATGACTGTTGAAGAAATGTCAAGGGACTGGTTCATGCTCATGCCCAAGCAAAAAGTGGCTGGCCCTCTTTGTGTCAGAATGGACCAGGCAATAATGGATAAGAACATCATACTGAAAGCGAATTTCAGTGTGATTTTTGACCGGTTGGAGAATCTGACATTATTAAGGGCTTTCACCGAAGAGGGAGCAATTGTTGGCGAAATTTCACCATTGCCTTCTTTTCCAGGACATACTAATGAGGATGTCAAAAATGCAATTGGGGTCCTCATCGGGGGACTTGAATGGAATGATAACACAGTTCGAGTCTCTGAAACTCTACAGAGATTCGCTTGGAGAAGCAGTAATGAGACTGGGGGACCTCCATTCACTACAACACAGAAACGGAAAATGGCGGGAACAACTAGGTCAGAAGTTTGAAGAAGTAAGATGGCTGATTGAAGAAGTGAGGCATAAATTGAAGACGACAGAGAATAGTTTTGAGCAAATAACATTTATGCAAGCATTACAGCTATTATTTGAAGTGGAACAAGAGATTAGAACGTTTTCGTTTCAGCTTATTTA
>2008_District_of_Columbia_CY038766.1
ATGGATTCCCACACTGTGTCAAGCTTTCAGGTAGATTGCTTCCTTTGGCATGTCCGCAAACAAGTTGCAGACCAAGATCTAGGCGATGCCCCCTTTCTTGATCGGCTTCGCCGAGATCAGAAGTCTCTAAAGGGAAGAGGCAGCACTCTCGGTCTGAACATCGAAACAGCTACTTGTGTTGGAAAGCAAATAGTAGAGAGGATTCTGAAAGAAGAATCCGATGAGGCACTTAAAATGACCATGGCCTCCGCACTTGCTTCGCGGTACCTAACTGACATGACTGTTGAAGAAATGTCAAGGGACTGGTTCATGCTCATGCCCAAGCAAAAAGTGGCTGGCCCTCTGTGTGTCAGAATGGACCAGGCAATAATGGATAAGAACATCATACTGAAAGCGAATTTCAGTGTGATTTTTGACCGGTTGGAGAATCTGACATTACTAAGGGCTTTCACCGAAGAGGGAGCAATTGTTGGCGAAATTTCACCATTGCCTTCTTTTCCAGGACATACTAATGAGGATGTCAAAAATGCAATTGGGGTCCTCATCGGGGGACTTGAATGGAATGATAACACAGTTCGAGTCTCTGAAACTCTACAGAGATTCGCTTGGAGAAGCAGTAATGAGACTGGGGGACCTCCATTCACTACAACACAGAAACGGAAAATGGCGGGAACAACTAGGTCAGAAGTTTGAAGAAGTAAGATGGCTGATTGAAGAAGTGAGGCATAAATTGAAGACGACAGAGAATAGTTTTGAGCAAATAACATTTATGCAAGCATTACAGCTATTATTTGAAGTGGAACAAGAGATTAGAACGTTTTCGTTTCAGCTTATTTA
>2001_New_York_CY008152.1
ATGGATTCCAACACTTTGTCAAGCTTTCAGGTAGATTGCTTCCTTTGGCATGTCCGCAAACGAGTTGCAGACCAAGAGCTAGGTGATGCCCCATTCCTTGATCGGCTTCGCCGAGATCAGAAGTCCCTAAAGGGAAGAGGCAGCACTCTCGGTCTGAACATCGAAACAGCCACCTGTGTTGGAAAGCAAATAGTAGAGAGGATTCTGAAGGAAGAATCCGATGAGGCATTTAAAATGACCATGGCCTCCGCACTTGCTTCGCGATACCTAACTGACATGACTATTGAAGAGATGTCAAGGGGCTGGTTCATGCTTATGCCCAAGCAGAAAGTGTCAGGCCCTCTTTGTGTCAGAATGGACCAGGCGATAACGGATAAGAACATCATACTTAAAGCGAATTTCAGTGTGATTTTTGACCGGTTGGAAACTCTGACATTACTGAGGGCTTTCACCGAAGAGGGAGCAATTGTTGGCGAAATTTCACCATTGCCTTCTCTTCCAGGACATACTAATGAGGATGTCAAAAATGCAATTGGGATCCTCATCGGGGGACTTGAATGGAATGATAACACAGTTCGAGTCTCTGAAATTCTACAGAGATTCGCTTGGAGAAGCAGTAATGAGAATGGGGGACCTCCACTCACTCCAACACAGAAACGGAAAATGGCGGGAACAATTAGGTCAGAAGTTTGAAGAAATAAGATGGCTGATTGAAGAAGTGAGACACAAATTGAAGACAACAGAGAATAGTTTTGAGCAAATAACATTCATGCAAGCCCTACAGCTATTGTTTGAAGTGGAACAAGAGATCAGAACTTTTTCGTTTCAGCTTATTTA
>2000_South_Australia_CY017151.1
ATGGATTCCAACACTTTGTCAAGCTTTCAGGTAGATTGCTTCCTTTGGCATGTCCGCAAACGAGTTGCAGACCAAGAGCTAGGTGATGCCCCATTCCTTGATCGGCTTCGCCGAGATCAGAAGTCCCTAAAGGGAAGAGGCAGCACTCTCGGTCTGAACATCGAAACAGCCACCTGTGTTGGAAAGCAAATAGTAGAGAGGATTCTGAAGGAAGAATCCGATGAGGCATTTAAAATGACCATGGCCTCCGCACTTGCTTCGCGATACCTAACTGACATGACTATTGAAGAGATGTCAAGGGGCTGGTTCATGCTTATGCCCAAGCAGAAAGTGTCAGGCCCTCTTTGTGTCAGAATGGACCAGGCGATAACGGATAAGAACATCATACTGAAAGCGAATTTCAGTGTGATTTTTGACCGGTTGGAAACTCTGACATTACTAAGGGCTTTCACCGAAGAGGGAGCAATTGTTGGCGAAATTTCACCATTGCCTTCTCTTCCAGGACATACTAATGAGGATGTCAAAAATGCAATTGGGATCCTCATCGGGGGACTTGAATGGAATGATAACACAGTTCGAGTCTCTGAAATTCTACAGAGATTCGCTTGGAGAAGCAGTAATGAGAATGGGGGACCTCCACTCACTCCAACACAGAAACGGAAAATGGCGGGAACAATTAGGTCAGAAGTTTGAAGAAATAAGATGGCTGATTGAAGAAGTGAGACACAAATTGAAGACAACAGAGAATAGTTTTGAGCAAATAACATTCATGCAAGCCTTACAGCTATTGTTTGAAGTGGAACAAGAGATCAGAACTTTTTCGTTTCAGCTTATTTA
>1999_Nanchang_CY125016.1
ATGGATTCCCACACTGTGTCAAGCTTTCAGGTAGATTGCTTCCTTTGGCATGTCCGCAAACAAGTTGCAGACCAAGATCTAGGTGATGCCCCATTCCTTGATCGGCTTCGCCGAGATCAGAAGTCTCTAAAGGGAAGAGGCAGCACTCTCGGTCTGAACATCGAAACAGCCACCTGTGTTGGAAAGCAAATAGTAGAGAGGATTCTGAAAGAAGAATCCGATGAGGCATTTAAAATGACCATGGCCTCCGCACTTGCTTCGAGATACCTAACTGACATGACTATTGAAGAAATGTCAAGGGACTGGTTCATGCTCATGCCCAAGCAGAAAGTGGCAGGCCCTCTTTGTGTCAGAATGGACCAGGCGATAATGGATAAGAACATCATACTGAAAGCGAATTTCAGTGTGATTTTTGACCGGTTGGAGACTCTGACATTACTAAGGGCTTTCACCGAAGAGGGAGCAATTGTTGGCGAAATTTCACCATTGCCTTCTCTTCCAGGACATACTAATGAGGATGTCAAAAATGCAATTGGGGTCCTCATCGGGGGACTTGAATGGAATGATAACACAGTTCGAGTCTCTGAAACTCTACAGAGATTCGCTTGGAGAAGCAGTAATGAGAATGGGGGACCTCCATTCACTCCAACACAGAAACGGAAAATGGCGGGAACAATTAGGTCAGAAGTTTGAAGAAATAAGATGGCTGATTGAAGAAGTGAGACATAAATTGAAGACGACAGAGAATAGTTTTGAGCAAATAACATTTATGCAAGCATTACAGCTATTGTTTGAAGTGGAACAAGAGATTAGAACGTTTTCGTTTCAGCTTATTTA
>1989_Siena_CY036947.1(2)
ATGGATTCCAACACTGTGTCAAGCTTTCAGGTAGATTGCTTCCTTTGGCATGTCCGCAAACAAGTTGCAGACCAAGAGCTAGGTGATGCCCCATTCCTTGATCGGCTTCGCCGAGATCAGAAGTCCCTAAAGGGAAGAGGCAGCACTCTCGGTCTGAACATCGAAACAGCCACCTGTGTCGGAAAGCAAATAGTAGAGAGGATTCTGAAGGAAGAATCCGATGAGGCATTTAAAAAGACCATGGCCTCCGCACTTGCTTCGCGATACCTAGCTGACATGACTGTTGAAGAAATGTCAAGAGACTGGTTCATGCTCATGCCCAAGCAGAAAGTGGCAGGCCCTCTTTGTGTCAGAATGGACCAGGCGATAATGGATAAGAACATCATACTGAAAGCGAATTTCAGTGTGATTTTTGACCGGTTGGAGACTCTGATATTACTAAGGGCTTTCACCGAAGAGGGAGCAATTGTTGGCGAAATTTCACCATTGCCTTCTCTTCCAGGACATACTAATGAGGATGTCAAAAATGCAATTGGGGTCCTCATCGGGGGACTTGAATGGAATGATAACACAGTTCGAGTCTCTGAAACTCTACAGAGATTCGCTTGGAGAAGCAGTAATGAGAATGGGGGACCTCCACTCACTCCAAAACAGAAACGGAAAATGGCGGGAACAATTAGGTCAGAAGTTCGAAGAAATAAGATGGCTGATTGAAGAAGTGAGACATAAATTGAAGATAACAGAGAATAGTTTTGAGCAAATAACATTTATGCAAGCCTTACAGCTATTGTTTGAAGTGGAACAAGAGATTAGAACGTTTTCGTTTCAGCTTATTTA
>2009_Niigata_CY043509.1
ATGGACTCCCACACTGTGTCAAGCTTTCAGGTAGATTGCTTCCTTTGGCATGTCCGCAAACAAGTTGCAGACCAAGATCTAGGCGATGCCCCCTTCCTTGATCGGCTTCGCCGAGATCAGAAGTCTCTAAAGGGAAGAGGCAGCACTCTCGGTCTGAACATCGAAACAGCTACTTGTGTTGGAAAGCAAATAGTAGAGAGGATTCTGAAAGAAGAATCCGATGAGGCACTTAAAATGACCATGGCCTCCGCACTTGCTTCGCGGTACCTAACTGACATGACTGTTGAAGAAATGTCAAGGGACTGGTTCATGCTCATGCCCAAGCAAAAAGTGGCTGGCCCTCTTTGTGTCAGAATGGACCAGGCAATAATGGATAAGAACATCATACTGAAAGCGAATTTCAGTGTGATTTTTGACCGGTTGGAGAATCTGACATTATTAAGGGCTTTCACCGAAGAGGGAGCAATTGTTGGCGAAATTTCACCATTGCCTTCTTTTCCAGGACATACTAATGAGGATGTCAAAAATGCAATTGGGGTCCTCATCGGGGGACTTGAATGGAATGATAACACAGTTCGAGTCTCTGAAACTCTACAGAGATTCGCTTGGAGAAGCAGTAATGAGACTGGGGGACCTCCATTCACTACAACACAGAAACGGAAAATGGCGGGAACAACTAGGTCAGAAATTTGAAGAAGTAAGATGGCTGATTGAAGAAGTGAGGCATAAATTGAAGACGACAGAGAATAGTTTTGAGCAAATAACATTTATGCAAGCATTACAGCTATTATTTGAAGTGGAACAAGAGATTAGAACGTTTTCGTTTCAGCTTATTTA
>2009_Boston_CY080917.1
ATGGACTCCCACACTGTGTCAAGCTTTCAGGTAGATTGCTTCCTTTGGCATGTCCGCAAACAAGTTGCAGACCAAGATCTAGGCGATGCCCCCTTCCTTGATCGGCTTCGCCGAGATCAGAAGTCTCTAAAGGGAAGAGGCAGCACTCTCGGTCTGAACATCGAAACAGCTACTTGTGTTGGAAAGCAAATAGTAGAGAGGATTCTGAAAGAAGAATCCGATGAGGCACTTAAAATGACCATGGCCTCCGCACTTGCTTCGCGGTACCTAACTGACATGACTGTTGAAGAAATGTCAAGGGACTGGTTCATGCTCATGCCCAAGCAAAAAGTGGCTGGCCCTCTTTGTGTCAGAATGGACCAGGCAATAATGGATAAGAACATCATACTGAAAGCGAATTTCAGTGTGATTTTTGACCGGTTGGAGAATCTGACATTATTAAGGGCTTTCACCAAAGAGGGAGCAATTGTTGGCGAAATTTCACCATTGCCTTCTTTTCCAGGACATACTAATGAGGATGTCAAAAATGCAATTGGGGTCCTCATCGGGGGACTTGAATGGAATGATAACACAGTTCGAGTCTCTGAAACTCTACAGAGATTCGCTTGGAGAAGCAGTAATGAGACTGGGGGACCTCCATTCACTACAACACAGAAACGGAAAATGGCGGGAACAACTAGGTCAGAAGTTTGAAGAAGTAAGATGGCTGATTGAAGAAGTGAGGCATAAATTGAAGACGACAGAGAATAGTTTTGAGCAAATAACATTTATGCAAGCATTACAGCTATTATTTGAAGTGGAACAAGAGATTAGAACGTTTTCGTTTCAGCTTATTTA
>1977_H_H1N1_USSR_CY009288.1
ATGGATCCCAACACTGTGTCAAGCTTTCAGGTAGATTGCTTCCTTTGGCATGTCCGCAAACAAGTTGCAGACCAAGAACTAGGTGATGCCCCATTCCTTGATCGGCTTCGCCGAGATCAGAAGTCCCTAAGGGGAAGAGGCAGCACTCTCGGTCTGAACATCGAAACAGCCACCTGTGTTGGAAAGCAAATAGTGGAGAGGATTCTGAAGGAAGAATCCGATGAGGCACTTAAAATGACCATGGCCTCCGCACCTGCTTCGCGATACCTAACTGACATGACTATTGAGGAAATGTCAAGGGACTGGTTCATGCTCATGCCCAAGCAGAAAGTGGCAGGCCCTCTTTGTATCAGAATGGACCAGGCGATAATGGATAAGAACATCATACTGAAAGCGAATTTCAGTGTGATTTTTGACCGGCTGGAGACTCTAATATTACTAAGGGCTTTCACCGAAGAGGGAGCAATTGTTGGCGAAATTTCACCATTGCCTTCTCTTCCAGGACATACTAATGAGGATGTCAAAAATGCAATTGGGGTCCTCATCGGAGGACTTGAATGGAATGATAACACAGTTCGAGTCTCTAAAACTCTACAGAGATTCGCTTGGAGAAGCAGTAATGAGAATGGGAGACCTCCACTCACTCCAAAACAGAAACGGAAAATGGCGAGAACAATTAGGTCAGAAGTTCGAAGAAATAAGATGGCTGATTGAAGAAGTGAGACACAGATTGAAGATAACAGAGAATAGTTTTGAGCAAATAACATTTATGCAAGCCTTACAGCTATTGTTTGAAGTGGAACAAGAGATAAGAACTTTCTCATTTCAGCTTATTTA
>1978_H_H1N1_California_CY021721.1
ATGGATCCCAACACTGTGTCCAGCTTTCAGGTAGATTGCTTCCTTTGGCATGTCCGCAAACAAGTTGCAGACCAAGAACTAGGTGATGCCCCATTCCTTGATCGGCTTCGCCGAGATCAGAAGTCCCTAAGGGGAAGAGGCAGCACTCTCGGTCTGAACATCGAAACAGCCACCTGTGTTGGAAAGCAAATAGTGGAGAGGATTCTGAAGGAAGAATCCGATGAGGCACTTAAAATGACCATGGCCTCCGCACCTGCTTCGCGATACCTAACTGACATGACTATTGAGGAAATGTCAAGGGACTGGTTCATGCTCATGCCCAAGCAGAAAGTGGCAGGCCCTCTTTGTATCAGAATGGACCAGGCGATAATGGATAAGAACATCATACTGAAAGCGAATTTCAGTGTGATTTTTGACCGGCTGGAGACTCTAATATTACTAAGGGCTTTCACCGAAGAGGGAGCAATTGTTGGCGAAATTTCACCATTGCCTTCTCTTCCAGGACATACTAATGAGGATGTCAAAAATGCAATTGGGGTCCTCATCGGAGGACTTGAATGGAATGATAACACAGTTCGAGTCTCTAAAACTCTACAGAGATTCACTTGGAGAAGCAGTAATGAGAATGGGAGACCTCCACTCACTCCAAAATAGAAACGGAAAATGGCGAGAACAATTAGGTCAGAAGTTCGAAGAAATAAGATGGCTGATTGAAGAAGTGAGACACAGATTGAAGATAACAGAGAATAGTTTTGAGCAAATAACATTTATGCAAGCCTTACAGCTATTGTTTGAAGTGGAACAAGAGATAAGAACTTTCTCGTTTCAGCTTATTTA
>1979_H_H1N1_Albany_CY026415.1
ATGGATCCCAACACTGTGTCAAGCTTTCAGGTAGATTGCTTCCTTTGGCATGTCCGCAAACAAGTTGCAGACCAAGAACTAGGTGATGCCCCATTCCTTGATCGGCTTCGCCGAGATCAGAAGTCCCTAAGGGGAAGAGGCAGCACTCTCGGTCTGAACATCGAAACAGCCACCTGTGTTGGAAAGCAAATAGTGGAGAGGATTCTGAAGGAAGAATCCGATGAGGCACTTAAAATGACCATGGCCTCCGCACCTGCTTCGCGATACCTAACTGACATGACTATTGAGGAAATGTCAAGGGACTGGTTCATGCTCATGCCCAAGCAGAAAGTGGCAGGCCCTCTTTGTATCAGAATGGACCAGGCGATAATGGATAAGAACATCATACTGAAAGCGAATTTCAGTGTGATTTTTGACCGGCTGGAGACTCTAATATTACTAAGGGCTTTCACCGAAGAGGGAGCAATTGTTGGCGAAATTTCACCATTGCCTTCTCTTCCAGGACATACTAATGAGGATGTCAAAAATGCAATTGGGGTCCTCATCGGAGGACTTGAATGGAATGATAACACAGTTCGAGTCTCTAAAACTCTACAGAGATTCACTTGGAGAAGCAGTAATGAGAATGGGAGACCTCCACTCACTCCAAAACAGAAACGGAAAATGGCGAGAACAATTAGGTCAGAAGTTCGAAGAAATAAGATGGCTGATTGAAGAAGTGAGACACAGATTGAAGATAACAGAGAATAGTTTTGAGCAAATAACATTTATGCAAGCCTTACAGCTATTGTTTGAAGTGGAACAAGAGATAAGAACTTTCTCGTTTCAGCTTATTTA
>1980_H_H1N1_Maryland_CY020185.1
ATGGATTCCAACACTGTGTCAAGCTTTCAGGTAGATTGCTTCCTTTGGCATGTCCGCAAACAAGTTGCAGACCAAGAACTAGGTGATGCCCCATTCCTTGATCGGCTTCGCCGAGATCAGAAGTCCCTAAGGGGAAGAGGCAGCACTCTCGGTCTGAACATCGAAACAGCCACCTGTGTTGGAAAGCAAATAGTGGAGAGGATTCTGAAGGAAGAATCCGATGAGGCACTTAAAATGACCATGGCCTCCGCACCTGCTTCGCGATACCTAACTGACATGACTATTGAGGAAATGTCAAGGGACTGGTTCATGCTCATGCCCAAGCAGAAAGTGGCAGGCCCTCTTTGTGTCAGAATGGACCAGGCGATAATGGATAAGAACATCATACTGAAAGCGAATTTCAGTGTGATTTTTGACCGGCTGGAGACTCTAATATTACTAAGGGCTTTCACCGAAGAGGGAGCAATTGTTGGCGAAATTTCACCATTGCCTTCTCTTCCAGGACATACTAATGAGGATGTCAAAAATGCAATTGGGGTCCTCATCGGAGGACTTGAATGGAATGATAACACAGTTCGAGTCTCTAAAACTCTACAGAGATTCTCTTGGAGAAGCAGTAATGAGAATGGGAGACCTCCACTCACTCCAAAACAGAAACGGAAAATGGCGAGAACAATTAGGTCAGAAGTTCGAAGAAATAAGATGGCTGATTGAAGAAGTGAGACACAGATTGAAGATAACAGAGAATAGTTTTGAGCAAATAACATTTATGCAAGCCTTACAGCTATTGTTTGAAGTGGAACAAGAGATAAGAACGTTCTCGTTTCAGCTTATTTA
>1981_H_H1N1_Baylor_CY021033.1
ATGGATCCCAACACTGTGTCAAGCTTTCAGGTAGATTGCTTCCTTTGGCATGTCCGCAAACAAGTTGCAGACCAAGAGCTAGGTGATGCCCCATTCCTTGATCGGCTTCGCCGAGATCAGAAGTCCCTAAGGGGAAGAGGCAGCACTCTCGGTCTGAACATCGAAACAGCCACCTGTGTTGGAAAGCAAATAGTGGAGAGGATTCTGAAGGAAGAATCCGATGAGGCACTTAAAATGACCATGGCCTCCGCACCTGCTTCGCGATACCTAACTGACATGACTATTGAAGAAATGTCAAGGGACTGGTTCATGCTCATGCCCAAGCAGAAAGTGGCAGGCCCTCTTTGTGTCAGAATGGATCAGGCGATAATGGATAAGAACATCATACTGAAAGCGAATTTCAGTGTGATTTTTGACCGGCTGGAGACTCTAATATTACTAAGGGCTTTCACCGAAGAGGGAGCAATTGTTGGCGAAATTTCACCATTGCCTTCTCTTCCAGGACATACTAATGAGGATGTCAAAAATGCAATTGGGGTCCTCATCGGAGGACTTGAATGGAATGATAACACAGTTCGAGTCTCTAAAACTCTACAGAGATTCGCTTGGAGAAGCAGTAATGAGAATGGGAGACCTCCACTCACTCCAAAACAGAAACGGAAAATGGCGAGAACAATTAGGTCAGAAGTTCGAAGAAATAAGATGGCTGATTGAAGAAGTGAGACATAAATTGAAGATAACAGAGAATAGTTTTGAGCAGATAACATTTATGCAAGCCTTACAGCTATTGTTTGAAGTGGAACAAGAGATAAGAACATTTTCGTTTCAGCTTATTTA
>1982_H_H1N1_Baylor_CY009624.1
ATGGATCCCAACACTGTGTCAAGCTTTCAGGTAGATTGCTTCCTTTGGCATGTCCGCAAACAAGTTGCAGACCAAGAGCTAGGCGATGCCCCATTCCTTGATCGGCTTCGCCGAGATCAGAAGTCCCTAAGGGGAAGAGGCAGCACTCTCGGTCTGAACATCGAAACAGCCACCTGTGTTGGAAAGCAAATAGTGGAGAGGATTCTGAAGGAAGAATCCAATGAGGCACTTAAAATGACCATGGCCTCCACACCTGCTTCGCGATACCTAACTGACATGACTATTGAAGAAATGTCAAGGGACTGGTTCATGCTCATGCCCAAGCAGAAAGTGGCAGGCCCTCTTTGTGTCAGAATGGATCAGGCAATAATGGATAAGAACATCATACTGAAAGCGAATTTCAGTGTGGTTTTTGACCGGCTGGAGACTCTAATATTATTAAGGGCTTTCACCGAAGAGGGAGCAATTGTTGGCGAAATTTCACCATTGCCTTCTCTTCCAGGACATACTAATGAGGATGTCAAAAATGCAATTGGGGTCCTCATCGGAGGACTTGAATGGAATGATAACACAGTTCGAGTCTCTGAAACTCTACAGAGATTCGCTTGGAGAAGCAGTAATGAGAATGGGAGACCTCCACTCACTCCAAAACAGAAACGGAAAATGGCGAGAACAATTAGGTCAGAAGTTCGAAGAAATAAGATGGCTGATTGAAGAAGTGAGACATAAATTGAAGATAACAGAGAATAGTTTTGAACAAATAACATTTATGCAAGCCTTACAGCTATTGTTTGAAGTGGAACAAGAGATAAGAACGTTTTCGTTTCAGCTTATTTA
>1983_H_H1N1_Chile_CY121265.1
ATGGATCCCAACACTGTGTCAAGCTTTCAGGTAGATTGCTTCCTTTGGCATGTCCGCAAACAAGTTGCAGACCAAGAGCTAGGTGATGCCCCATTTCTTGATCGGCTTCGCCGAGATCAGAAGTCCCTAAAGGGAAGAGGCAGCACTCTCGGTCTGGACATCGAAACAGCCACCTGTGTTGGAAAGCAAATAGTGGAGAGGATTCTGAAGGAAGAATCCGATGAGGCACTTAAAATGACCATGGCCTCCGCACCTGCTTCACGATACCTAACTGACATGACTATTGAAGAAATGTCAAGGGACTGGTTCATGCTCATGCCCAAGCAGAAAGTGGCAGGCCCTCTTTGTGTCAGAATGGACCAGGCGATAATGGATAAGAACATCATACTGAAAGCGAATTTCAGTGTGATTTTTGACCGGTTGGAGACTCTGATATTACTAAGGGCTTTCACCGAAGAGGGAGCAATTGTTGGCGAAATTTCACCATTGCCTTCTCTTCCAGGACATACTAATGAGGATGTCAAAAATGCAATTGGGGTCCTCATCGGGGGACTTGAATGGAATGATAACACAGTTCGAGTCTCTAAAACTCTACAGAGATTCGCTTGGAGAAGCAGTAATGAGAATGGGAGACCTCCACTCACTCCAAAACAGAAACGGAAAATGGCGAGAGCAATTAGGTCAGAAGTTCGAAGAAATAAGATGGCTGATTGAAGAAGTGAGACATAAATTGAAGATAACAGAGAATAGTTTTGAGCAAATAACATTTATGCAAGCCTTACAGCTATTGTTTGAAGTGGAACAAGAGATAAGAACGTTTTCGTTTCAGCTTATTTA
>1984_H_H1N1_Memphis_CY021729.1
ATGGATCCCAACACTGTGTCAAGCTTTCAGGTAGATTGCTTCCTTTGGCATGTCCGCAAACAAGTTGCAGACCAAGAGCTAGGTGATGCCCCATTTCTTGATCGGCTTCGCCGAGATCAGAAGTCCCTAAAGGGAAGAGGCAGCACTCTCGGTCTGGACATCGAAACAGCCACCTGTGTTGGAAAGCAAATAGTGGAGAGGATTCTGAAGGAAGAATCCGATGAGGCACTTAAAATGACCATGGCCTCCGCACCTGCTTCACGATACCTAACTGACATGACTATTGAAGAAATGTCAAGGGACTGGTTCATGCTCATGCCCAAGCAGAAAGTGGCAGGCCCTCTTTGTGTCAGAATGGACCAGGCGATAATGGATAAGAACATCATACTGAAAGCGAATTTCAGTGTGATTTTTAACCGGTTGGAGACTCTGATATTACTAAGGGCTTTCACCGAAGAGGGAGCAATTGTTGGCGAAATTTCACCATTGCCTTCTCTTCCAGGACATACTAATGAGGATGTCAAAAATGCAATTGGGGTCCTCATCGGGGGACTTGAATGGAATGATAACACAGTTCGAGTCTCTAAAACTCTACAGAGATTCGCTTGGAGAAGCAGTAATGAGAATGGGAGACCTCCACTCACTCCAAAACAGAAACGGAAAATGGCGGGAACAATTAGGTCAGAAGTTCGAAGAAATAAGATGGCTGATTGAAGAAGTGAGACATAAATTGAAGATAACAGAGAATAGTTTTGAGCAAATAACATTTATGCAAGCCTTACAGCTATTGTTTGAAGTGGAACAAGAGATAAGAACATTTTCGTTTCAGCTTATTTA
>1987_H_H1N1_Siena_CY045856.1
ATGGATCCCAACACTGTGTCAAGCTTTCAGGTAGATTGCTTCCTTTGGCATGTCCGCAAACAAGTTGCAGACCAAGAGCTAGGTGATGCCCCATTCCTTGATCGGCTTCGCCGAGATCAGAAGTCCCTAAAGGGAAGAGGCAGCACTCTCGGTCTGAACATCGAAACAGCCACCTGTGTTGGAAAGCAAATAGTAGAAAGGATTCTGAAGGAAGAATCCGATGAGGCACTTAAAATGACCATGGCCTCCGCACTTGCTTCGCGATACCTAACTGACATGACTATTGAAGAAATGTCAAGGGACTGGTTCATGCTCATGCCCAAGCAGAAAGTGGCAGGCCCTCTTTGTGTCAGAATGGACCAGGCGATAATGGATAAGAACATCATACTGAAAGCGAATTTCAGTGTGATTTTTGACCGGTTGGAGACTCTGATATTACTAAGGGCTTTCACCGAAGAGGGAGCAATTGTCGGCGAAATTTCACCATTGCCTTCTCTTCCAGGACATACTAATGAGGATGTCAAAAATGCAATTGGGGTCCTCATCGGGGGACTTGAATGGAATGATAACACAGTTCGAGTCTCTGAAACTCTACAGAGATTCGCTTGGAGAAGCAGTAATGAGAATGGGAGACCTCCACTCACTCCAAAACAGAAACGGAAAATGGCGGGAACAATTAGGTCAAAAGTTCGAAGAAATAAGATGGCTGATTGAAGAAGTGAGACATAGATTGAAGATAACAGAGAATAGTTTTGAGCAGATAACATTTATGCAAGCCTTACAGCTATTGTTTGAAGTGGAACAAGAGATTAGAACGTTTTCGTTTCAGCTTATTTA
>1989_H_H1N1_Siena_CY036947.1
ATGGATTCCAACACTGTGTCAAGCTTTCAGGTAGATTGCTTCCTTTGGCATGTCCGCAAACAAGTTGCAGACCAAGAGCTAGGTGATGCCCCATTCCTTGATCGGCTTCGCCGAGATCAGAAGTCCCTAAAGGGAAGAGGCAGCACTCTCGGTCTGAACATCGAAACAGCCACCTGTGTCGGAAAGCAAATAGTAGAGAGGATTCTGAAGGAAGAATCCGATGAGGCATTTAAAAAGACCATGGCCTCCGCACTTGCTTCGCGATACCTAGCTGACATGACTGTTGAAGAAATGTCAAGAGACTGGTTCATGCTCATGCCCAAGCAGAAAGTGGCAGGCCCTCTTTGTGTCAGAATGGACCAGGCGATAATGGATAAGAACATCATACTGAAAGCGAATTTCAGTGTGATTTTTGACCGGTTGGAGACTCTGATATTACTAAGGGCTTTCACCGAAGAGGGAGCAATTGTTGGCGAAATTTCACCATTGCCTTCTCTTCCAGGACATACTAATGAGGATGTCAAAAATGCAATTGGGGTCCTCATCGGGGGACTTGAATGGAATGATAACACAGTTCGAGTCTCTGAAACTCTACAGAGATTCGCTTGGAGAAGCAGTAATGAGAATGGGGGACCTCCACTCACTCCAAAACAGAAACGGAAAATGGCGGGAACAATTAGGTCAGAAGTTCGAAGAAATAAGATGGCTGATTGAAGAAGTGAGACATAAATTGAAGATAACAGAGAATAGTTTTGAGCAAATAACATTTATGCAAGCCTTACAGCTATTGTTTGAAGTGGAACAAGAGATTAGAACGTTTTCGTTTCAGCTTATTTA
>1992_H_H1N1_Wellington_CY125040.1
ATGGATTCCAACACTGTGTCAAGCTTTCAGGTAGATTGCTTCCTTTGGCATGTCCGCAAACAAGTTGCAGACCAAGAGCTAGGTGATGCCCCATTCCTTGATCGGCTTCGCCGAGATCAGAAGTCCCTAAAGGGAAGAGGCAGCACTCTCGGTCTGAACATCGAAACAGCCACCTGTGTTGGAAAGCAAATAGTAGAGAGGATTCTGAAGGAAGAATCCGATGAGGCATTTAAAATGACCATGGCCTCCGCACTTGCTTCGCGATACCTAACTGACATGACTATTGAAGAGATGTCAAGGGACTGGTTCATGCTCATGCCCAAGCAGAAAGTGGCAGGCCCTCTTTGTGTCAGAATGGACCAGGCGATAATGGATAAGAACATCATACTGAAAGCGAATTTCAGTGTGATTTTTGACCGGTTGGAGACTCTGACATTACTAAGGGCTTTCACCGAAGAGGGAGCAATTGTTGGCGAAATTTCACCATTGCCTTCTCTTCCAGGACATACTAATGAGGATGTCAAAAATGCAATTGGGGTCCTCATCGGGGGACTTGAATGGAATGATAACACAGTTCGAGTCTCTGAAACTCTACAGAGATTCGCTTGGAGAAGCAGTAATGAGAATGGGGGACCTCCACTCACTCCAACACAGAAACGGAAAATGGCGGGAACAATTAGGTCAGAAGTTTGAAGAAATAAGATGGCTGATTGAAGAAGTGAGACATAAATTGAAGATAACAGAGAATAGTTTTGAGCAAATAACATTCATGCAAGCCTTGCAGCTATTGTTTGAAGTGGAACAAGAGATTAGAACGTTTTCGTTTCAGCTTATTTA
>1993_H_H1N1_Florida_CY125048.1
ATGGATTCCAACACTGTGTCAAGCTTTCAGGTAGATTGCTTCCTTTGGCATGTCCGCAAACAAGTTGCAGACCAAGAACTAGGTGATGCCCCATTCCTTGATCGGCTTCGCCGAGATCAGAAGTCCCTAAAGGGAAGAGGCAGCACTCTCGGTCTGAACATCGAAACAGCCACCTGTGTTGGAAAACAAATAGTAGAGAGGATTCTGAAGGAAGAATCCGATGAGGCATTTAAAATGACCATGGCCTCCGCACTTGCTTCGCGATACCTAACTGACATGACTATTGAAGAGATGTCAAGGGACTGGTTCATGCTCATGCCCAAGCAGAAAGTGGCAGGCCCTCTTTGTATCAGAATGGACCAGGCGATAATGGATAAGAACATCATACTGAAAGCGAATTTCAGTGTGATTTTTGACCGGTTGGAGACTCTGACATTACTAAGGGCTTTCACCGAAGAGGGAGCAATTGTTGGCGAAATTTCACCATTGCCTTCTCTTCCAGGACATACTAATGAGGATGTCAAAAATGCAATTGGGGTCCTCATCGGGGGACTTGAATGGAATGATAACACAGTTCGAATCTCTGAAACTCTACAGAGATTCGCTTGGAGAAGCAGTAATGAGAATGGGGGACCTTCACTCACTCCAACACAGAAACGGAAAATGGCGGGAACAATTAGGTCAGAAGTTTGAAGAAATAAGATGGCTGATTGAAGAAGTGAGACATAAATTGAAGATAACAGAGAATAGTTTTGAGCAAATAACATTTATGCAAGCCTTACAGCTATTGTTTGAAGTGGAACAAGAGATTAGAACGTTTTCGTTTCAGCTTATTTA
>1995_H_H1N1_Malaysia_CY117695.1
ATGGATTCCAACACTTTGTCAAGCTTTCAGGTAGATTGCTTCCTTTGGCATGTCCGCAAACAAGTTGCAGACCAAGAGCTAGGTGATGCCCCATTCCTTGATCGGCTTCGCCGAGATCAGAAGTCCCTAAAGGGAAGAGGCAGCACTCTCGGTCTGAACATCGAAACAGCCACCTGTGTTGGAAAGCAAATAGTAGAGAGGATTCTGAAGGAAGAATCCGATGAGGCATTTAAAATGACCATGGCCTCCGCACTTGCTTCGCGATACCTAACTGACATGACTATTGAAGAGATGTCAAGGGACTGGTTCATGCTCATGCCCAAGCAGAAAGTGGCAGGCCCTCTTTGTGTCAGAATGGACCAGGCGATAACGGATAAGAACATCATACTGAAAGCGAATTTCAGTGTGATTTTTAACCGGTTGGAGACTCTGACATTACTAAGGGCTTTCACCGAAGAGGGAGCAATTGTTGGCGAAATTTCACCATTGCCTTCTCTTCCAGGACATACTAATGAGGATGTCAAAAATGCAATTGGGATCCTCATCGGGGGACTTGAATGGAATGATAACACAGTTCGAGTCTCTGAAACTCTACAGAGATTCGCTTGGAGAAGCAGTAATGAGAATGGGGGACCTCCACTCACTCCAACACAGAAACGGAAAATGGCGGGAACAATTAGGTCAGAAGTTTGAAGAAATAAGATGGCTGATTGAAGAAGTGAGACATAAATTGAAGACAACAGAGAATAGTTTTGAGCAAATAACATTCATGCAAGCCTTACAGCTATTGTTTGAAGTGGAACAAGAGATTAGAACGTTTTCGTTTCAGCTCATTTA
>1996_H_H1N1_Shanghai_CY125064.1
ATGGATTCCAACACTTTGTCAAGCTTCCAGGTAGACTGCTTCCTTTGGCATGTCCGCAAACAAGTTGCAGACCAAGAGCTAGGTGATGCCCCATTCCTTGATCGGCTTCGCCGAGATCAGAAGTCCCTAAAGGGAAGAGGCAGCACTCTCGGTCTGAATATCGAAACAGCCACCTGTGTTGGAAAGCAAATAGTAGAGAGGATTCTGAAGGAAGAATCCGATGAGGCATTTAAAATGACCATGGCCTCCGCACTTGCTTCGCGATACCTAACTGACATGACTATTGAAGAGATGTCAAGGGACTGGTTCATGCTCATGCCCAAGCAGAAAGTGGCAGGCCCTCTTTGTGTCAGAATGGACCAGGCGATAACGGATAAGAACATCATACTGAAAGCGAATTTCAGTGTGATTTTTAACCGATTGGAGACTCTGACATTACTAAGGGCTTTCACCGAAGAGGGAGCAATTGTTGGCGAAATTTCACCATTGCCTTCTCTTCCAGGACATACTAATGAGGATGTCAAAAATGCAATTGGGATCCTCATCGGGGGACTTGAATGGAATGATAACACAGTTCGAGTCTCTGAAACTCTACAGAGATTCGCTTGGAGAAGCAGTAATGAGAATGGGGGACCTCCACTCACTCCAACACAGAAACGGAAAATGGCGGGAACAATTAGGTCAGAAGTTTGAAGAAATAAGATGGCTGATTGAAGAAGTGAGACATAAATTGAAGACAACAGAGAATAGTTTTGAGCAAATAACATTCATGCAAGCCTTACAGCTATTGTTTGAAGTGGAACAAGAGATTAGAACGTTCTCGTTTCAGCTTATTTA
>1997_H_H1N1_Johannesburg_CY125072.1
ATGGATTCCCACACTGTGTCAAGCTTTCAGGTAGATTGCTTCCTTTGGCATGTCCGCAAACAAGTTGCAGACCAAGATCTAGGTGATGCCCCATTCCTTGATCGGCTTCGCCGAGATCAGAAGTCTCTAAAGGGAAGAGGCAGCAATCTCGGTCTGAACATCGAAACAGCCACCTGTGTTGGAAAGCAAATAGTAGAGAGGATTCTGAAAGAAGAATCCGATGAGGCATTTAAAATGACCATGGCCTCCGCACTTGCTTCGCGATACCTAACTGACATGACTATTGAAGAAATGTCAAGGGACTGGTTCATGCTCATGCCCAAGCAAAAAGTGGCAGGCCCTCTTTGTATCAGAATGGACCAGGCGATAATGGATAAGAACATCATACTGAAAGCGAATTTCAGTGTGATTTTTGACCGGTTGGAGACTCTGACATTACTAAGGGCTTTCACCGAAGAGGGAGCAATTGTTGGCGAAATTTCACCATTGCCTTCTCTTCCAGGACATACTAATGAGGATGTCAAAAATGCAATTGGGGTCCTCATCGGGGGACTTGAATGGAATGATAACACAGTTCGAGTCTCTGAAACTCTACAGAGATTCGCTTGGAGAAGCAGTAATGAGAATGGGGGACCTCCATTCACTCCAACACAGAAACGGAAAATGGCGGGAACAATTAGGTCAGAAGTTTGAAGAAATAAGATGGCTGATTGAAGAAGTGAGACATAAATTGAAGACGACAGAGAATAGTTTTGAGCAAATAACATTTATGCAAGCATTACAGCTATTGTTTGAAGTGGAACAAGAGATTAGAACGTTTTCGTTTCAGCTTATTTA
>1998_H_H1N1_Moscow_CY125088.1
ATGGATTCCAACACTTTGTCAAGCTTTCAGGTAGATTGCTTCCTTTGGCATGTCCGCAAACAAGTTGCAGACCAAGAGCTAGGTGATGCCCCATTCCTTGATCGGCTTCGCCGAGATCAGAAGTCCCTAAAGGGAAGAGGCAGCACTCTCGGTTTGAACATCGAAACAGCCACCTGTGTTGGAAAGCAAATAGTAGAGAGGATTCTGAGGGAAGAATCCGATGAGGCATTTAAAATGACCATGGCCTCCGCACTTGCTTCGCGATACTTAACTGACATGACTATTGAAGAGATGTCAAGGGACTGGTTCATGCTCATGCCCAAGCAGAAAGTGTCAGGCCCTCTTTGTGTCAGAATGGACCAGGCGATAACGGATAAGAACATCATACTGAAAGCGAATTTCAGTGTGATTTTTGGCCGGTTGGAGACTCTGACATTACTAAGGGCTTTCACCGAAGATGGAGCAATTGTTGGCGAAATTTCACCATTGCCTTCTCTTCCAGGACATACTAATGAGGATGTCAAAAATGCAATTGGGATCCTCATCGGGGGACTTGAATGGAGTGATAACACAGTTCGAGTCTCTGAAATTCTACAGAGATTCGCTTGGAGAAGCAGTAATGAGAATGGGGGACCTCCACTCACTCCAACACAGAAACGGAAAATGGCGGGAACAATTAGGTCAGAAGTTTGAAGAAATAAGATGGCTGATTGAAGAAGTAAGACACAAATTGAAGACAACAGAGAATAGTTTTGAGCAAATAACATTCATGCAAGCCTTACAGCTATTGTTTGAAGTGGAACAAGAGATCAGAACTTTTTCGTTTCAGCTTATTTA
>1999_H_H1N1_Taiwan_CY040142.1
ATGGATTCCCACACTGTGTCAAGCTTTCAGGTAGATTGCTTCCTTTGGCATGTCCGCAAACAAGTTGCAGACCAAGATCTAGGCGATGCCCCATTCCTTGATCGGCTTCGTCGAGATCAGAAGTCTCTAAAGGGAAGAGGCAGCACTCTCGGTCTGAACATCGAAACAGCCACTTGTGTTGGAAAGCAAATAGTAGAGAGGGTTCTGAAAGAAGAATCCGATGAGGCATTTAAAATGACCATGGCCTCCGCACTTGCTTCGCGGTACCTAACTGACATGACTATTGAAGAAATGTCAAGGGACTGGTTCATGCTCATGCCCAAGCAGAGAGTGGCTGGCCCTCTTTGTGTCAGAATGGACCAGGCGATAATGGATAAGAACATCATACTGAAAGCGAATTTCAGTGTGATTTTTGACCGGTTGGAGAATCTGACATTACTAAGGGCTTTCACCGAAGGGGGAGCAATTGTTGGCGAAATTTCACCATTGCCTTCTCTTCCAGGACATACTAATGAGGATGTCAAAAATGCAATTGGGGTCCTCATCGGGGGACTTGAATGGAATGATAACACAGTTCGAGTCTCTGAAACTCTACAGAGATTCGCTTGGAGAAGCAGTAATGAGACTGGGGGACCTCCATTCACTCCAACACAGAAACGGAAAATGGCGGGAACAGTTAGGTCAGAAGTTTGAAGAAATAAGATGGCTGATTGAAGAAGTGAGGCATAAATTGAAGACGACAGAGAATAGTTTTGAGCAAATAACATTTATGCAAGCACTACAGCTATTGTTTGAAGTGGAACAAGAGATTAGAACGTTTTCGTTTCAGCTTATTTA
>2000_H_H1N1_South_Australia_CY018937.1
ATGGATTCCAACACTTTGTCAAGCTTTCAGGTAGATTGCTTCCTTTGGCATGTCCGCAAACGAGTTGCAGACCAAGAGCTAGGTGATGCCCCATTCCTTGATCGGCTTCGCCGAGATCAGAAGTCCCTAAAGGGAAGAGGCAGCACTCTCGGTCTGAACATCGAAACAGCCACCTGTGTTGGAAAGCAAATAGTAGAGAGGATTCTGAAGGAAGAATCCGATGAGGCATTTAAAATGACCATGGCCTCCGCACTTGCTTCGCGATACCTAACTGACATGACTATTGAAGAGATGTCAAGGGGCTGGTTCATGCTTATGCCCAAGCAGAAAGTGTCAGGCCCTCTTTGTGTCAGAATGGACCAGGCGATAACGGATAAGAACATCATACTGAAAGCGAACTTCAGTGTGATTTTTGACCGGTTGGAAACTCTGACATTACTAAGGGCTTTCACCGAAGAGGGAGCAATTGTTGGCGAAATTTCACCATTGCCTTCTCTTCCAGGACATACTAATGAGGATGTCAAAAATGCAATTGGGATCCTCATCGGGGGACTTGAATGGAATGATAACACAGTTCGAGTCTCTGAAATTCTACAGAGATTCGCTTGGAGAAGCAGTAATGAGAATGGGGGACCTCCACTCACTCCAACACAGAAACGGAAAATGGCGGGAACAATTAGGTCAGAAGTTTGAAGAAATAAGATGGCTGATTGAAGAAGTGAGACACAAATTGAAGACAACAGAGAATAGTTTTGAGCAAATAACATTCATGCAAGCCTTACAGCTATTGTTTGAAGTGGAACAAGAGATCAGAACTTTTTCGTTTCAGCTTATTTA
>2001_H_H1N1_HaNoi_CY104698.1
ATGGATTCCCACACTGTGTCAAGCTTTCAGGTAGATTGCTTCCTTTGGCATGTCCGCAAACAAGTTGCAGACCAAGATCTAGGCGATGCCCCCTTCCTTGATCGGCTTCGCCGAGATCAGAAGTCTCTAAAGGGAAGAGGCAGCACTCTCGGTCTGAACATCGAAACAGCCACTTGTATTGGAAAGCAAATAGTAGAGAGGATTCTGAAAGAAGAATCCGATGAGGCATTTAAAATGACCATGGCCTCCGCACTTGCTTCGCGGTACCTAACTGACATGACTGTTGAAGAAATGTCAAGGGACTGGTTCATGCTCATGCCCAAGCAGAAAGTGGCTGGCCCTCTTTGTGTCAGAATGGACCAGGCGATAATGGATAAGAACATCATACTGAAAGCGAATTTCAGTGTGATTTTTGACCGGTTGGAGAATCTGACATTACTAAGGGCTTTCACCGAAGAGGGAGCAATTGTTGGCGAAATTTCACCATTGCCTTCTCTTCCAGGACATACTAATGAGGATGTCAAAAATGCAATTGGGGTCCTCATCGGGGGACTTGAATGGAATGATAACACAGTTCGAGTCTCTGAAACTCTACAGAGATTCGCTTGGAGAAGCAGTAATGAGACTGGGGGACCTCCATTCACTACAACACAGAAACGGAAAATGGCGGGAACAATTAGGTCAGAAGTTTGAAGAAATAAGATGGCTGATTGAAGAAGTGAGGCATAAATTGAAGACGACAGAGAATAGTTTTGAGCAAATAACATTTATGCAAGCATTACAGCTATTGTTTGAAGTGGAACAAGAGATTAGAACGTTTTCGTTTCAGCTTATTTA
>2002_H_H1N1_New_York_CY006679.1
ATGGATTCTCACACTGTGTCAAGCTTTCAGGTAGATTGCTTCCTTTGGCATGTCCGCAAACAAGTTGCAGACCAAGATCTAGGCGATGCCCCCTTCCTTGATCGGCTTCGCCGAGATCAGAAGTCTCTAAAGGGAAGAGGCAGCACTCTCGGCCTGAACATCGAAACAGCCACTTGTGTTGGAAAGCAAATAGTAGAGAGGATTCTGAAAGAAGAATCCGATGAGGCATTTAAAATGACCATGGCCTCCGCACTTGCTTCGCGGTACCTAACTGACATGACTGTTGAAGAAATGTCAAGGGACTGGTTCATGCTCATGCCCAAGCAGAAAGTGGCTGGCCCTCTTTGTGTCAGAATGGACCAGGCGATAATGGATAAGAACATCATACTGAAAGCGAATTTCAGTGTGATTTTTGACCGGTTGGAGAATCTGACATTACTAAGGGCTTTCACCGAAGAGGGAGCAATTGTTGGCGAAATTTCACCATTGCCTTCTTTTCCAGGACATACTAATGAGGATGTCAAAAATGCAATTGGGGTCCTCATCGGGGGACTTGAATGGAATGATAACACAGTTCGAGTCTCTGAAACTCTACAGAGATTCGCTTGGAGAAGCAGTAATGAGACTGGGGGACCTCCATTCACTACAACACAGAAACGGAAAATGGCGGGAACAATTAGGTCAGAAGTTTGAAGAAATAAGATGGCTGATTGAAGAAGTGAGGCATAAATTGAAGACAACAGAAAATAGTTTTGAGCAAATAACATTTATGCAAGCATTACAGCTATTGTTTGAAGTGGAACAAGAGATTAGAACATTTTCGTTTCAGCTTATTTA
>2003_H_H1N1_New_York_CY008528.1
ATGGATTCCCACACTGTGTCAAGCTTTCAGGTAGATTGCTTCCTTTGGCATGTCCGCAAACAAGTTGCAGACCAAAATCTAGGCGATGCCCCCTTCCTTGATCGGCTTCGCCGAGATCAGAAGTCTCTAAAGGGAAGAGGCAGCACTCTCGGTCTGAACATCGAAACAGCCACTTGTGTTGGAAAGCAAATAGTAGAGAGGATTCTGAAAGAAGAATCCGATGAGGCATTTAAAATGACCATGGCCTCCGCACTTGCTTCGCGGTACCTAACTGACATGACTGTTGAAGAAATGTCAAGGGACTGGTTCATGCTCATGCCCAAGCAGAAAGTGGCTGGCCCTCTTTGTGTCAGAATGGACCAGGCGATAATGGATAAGAACATCATACTGAAAGCGAATTTCAGTGTGATTTTTGACCGGTTGGAGAATCTGACATTACTAAGGGCTTTCACCGAAGAGGGAGCAATTGTTGGCGAAATTTCACCATTGCCTTCTTTTCCAGGACATACTAATGAGGATGTCAAAAATGCAATTGGGGTCCTCATCGGGGGACTTGAATGGAATGATAACACAGTTCGAGTCTCTGAAACTCTACAGAGATTCGCTTGGAGAAGCAGTAATGAGACTGGGGGACCTCCATTCACTACAACACAGAAACGGAAAATGGCGGGAACAATTAGGTCAGAAGTTTGAAGAAATAAGATGGCTGATTGAAGAAGTGAGGCATAAATTGAAGACGACAGAGAATAGTTTTGAGCAAATAACATTTATGCAAGCATTACAGCTATTATTTGAAGTGGAACAAGAGATTAGAACGTTTTCGTTTCAGCTTATTTA
>2004_H_H1N1_Canterbury_CY007471.1
ATGGATTCCCACACTGTGTCAAGCTTTCAGGTAGATTGCTTCCTTTGGCATGTCCGCAAACAAGTTGCAGACAAAGATCTAGGCGATGCCCCCTTCCTTGATCGGCTTCGCCGAGATCAGAAGTCTCTAAAGGGAAGAGGCAGCACTCTCGGTTTGAACATCGAAACAGCCACTTGTGTTGGAAAGCAAATAGTAGAGAGGATTCTGAAAGAAGAATCCGATGAGGCATTTAAAATGACCATGGCTTCCGCACTTGCTTCGCGGTACCTAACTGACATGACTGTTGAAGAAATGTCAAGGGACTGGTTCATGCTCATGCCCAAGCAGAAAGTGGCTGGCCCTCTTTGTGTCAGAATGGACCAGGCGATAATGGATAAGAACATCATACTGAAAGCTAATTTCAGTGTGATTTTTGACCGGTTGGAGAATCTGACATTACTAAGGGCTTTCACCGAAGAGGGAGCAATTGTTGGCGAAATTTCACCATTGCCTTCTTTTCCAGGACATACTAATGAGGATGTCAAAAATGCAATTGGGGTCCTCATCGGGGGACTTGAATGGAATGATAACACAGTTCGAGTCTCTGAAACTCTACAGAGATTCGCTTGGAGAAGCAGTAATGAGACTGGGGGACCTCCATTCACTACAACACAGAAACGGAAAATGGCGGGAACAATTAGGTCAGAAGTTTGAAGAAATAAGATGGCTGATTGAAGAAGTGAGGCATAAATTGAAGACGACAGAGAATAGTTTTGAGCAAATAACATTTATGCAAGCATTACAGCTATTGTTTGAAGTGGAACAAGAGATTAGAACGTTCTCGTTTCAGCTTATTTA
>2005_H_H1N1_South_Australia_CY016687.1
ATGGATTCCCACACTGTGTCAAGCTTTCAGGTAGATTGCTTCCTTTGGCATGTCCGCAAACAAGTTGCAGACCAAGATCTAGGCGATGCCCCCTTCCTTGATCGGCTTCGCCGAGATCAGAAGTCTCTAAAGGGAAGAGGCAGCACTCTCGGTCTGAACATCGAAACAGCTACTTGTGTTGGAAAGCAAATAGTAGAGAGGATTCTGAAAGAAGAATCCGATGAGGCACTTAAAATGACCATGGCCTCCGCACTTGCTTCGCGGTACCTAACTGACATGACTGTTGAAGAAATGTCAAGGGACTGGTTCATGCTCATGCCCAAGCAAAAAGTGGCTGGCCCTCTTTGTGTCAGAATGGACCAGGCAATAATGGATAAGAACATCATACTGAAAGCGAATTTCAGTGTGATTTTTGACCGGTTGGAGAATCTGACATTACTAAGGGCTTTCACCGAAGAGGGAGCAATTGTTGGCGAAATTTCACCATTGCCTTCTTTTCCAGGACATACTAATGAGGATGTCAAAAATGCAATTGGGGTCCTCATCGGGGGACTTGAATGGAATGATAACACAGTTCGAGTCTCTGAAACTCTACAGAGATTCGCTTGGAGAAGCAGTAATGAGACTGGGGGACCTCCATTCACTACAACACAGAAACGGAAAATGGCGGGAACAACTAGGTCAGAAGTTTGAAGAAATAAGATGGCTGATTGAAGAAATGAGGCATAAATTGAAGACGACAGAGAATAGTTTTGAGCAAATAACATTTATGCAAGCATTACAGCTATTATTTGAAGTGGAACAAGAGATTAGAACGTTTTCGTTTCAGCTTATTTA
>2006_H_H1N1_Thailand_FJ912942.1
ATGGATTCCCACACTGTGTCAAGCTTTCAGGTAGATTGCTTCCTTTGGCATGTCCGCAAACAAGTTGCAGACAAAGATCTAGGCGATGCCCCCTTCCTTGATCGGCTTCGCCGAGATCAGAAGTCTCTAAAGGGAAGAGGCAGCACTCTCGGTTTGAACATCGAAACAGCCACTTGTGTTGGAAAGCAAATAGTAGAGAGGATTCTGAAAGAAGAATCCGATGAGGCATTTAAAATGACCATGGCCTCCGCACTTGCTTCGCGGTACCTAACTGACATGACTGTTGAAGAAATGTCAAGGGACTGGTTCATGCTCATGCCCAAGCAGAAAGTGGCTGGCCCTCTTTGTGTCAGAATGGACCAGGCGATAATGGATAAGAACATCATACTGAAAGCGAATTTCAGTGTGATTTTTGACCGGTTGGAGAATCTGACATTACTAAGGGCTTTCACCGAAGAGGGAGCAATTGTTGGCGAAATTTCACCATTGCCTTCTTTTCCAGGACATACTAATGAGGATGTCAAAAATGCAATTGGGGTCCTCATCGGGGGACTTGAATGGAATGATAACACAGTTCGAGTCTCTGAAACTCTACAGAGATTCGCTTGGAGAAGCAGTAATGAGACTGGGGGACCTCCATTCACTACAACACAGAAACGGAAAATGGCGGGAACAATTAGGTCAGAAGTTTGAAGAAATAAGATGGCTAATTGAAGAAGTGAGGCATAAATTGAAGACGACAGAGAATAGTTTTGAGCAAATAACATTTATGCAAGCGTTACAGCTATTGTTTGAAGTGGAACAAGAGATTAGAACGTTCTCGTTTCAGCTTATTTA
>2007_H_H1N1_California_CY028471.1
ATGGATTCCCACACTGTGTCAAGCTTTCAGGTAGATTGCTTCCTTTGGCATGTCCGCAAACAAGTTGCAGACCAAGATCTAGGCGATGCCCCCTTCCTTGATCGGCTTCGCCGGGATCAGAAGTCTCTAAAGGGAAGAGGCAGCACTCTCGGTCTGAACATCGAAACAGCTACTTGTGTTGGAAAGCAAATAGTAGAGAGGATTCTGAAGGAAGAATCCGATGAGGCACTTAAAATGACCATGGCCTCCGCACTTGCTTCGCGGTACCTAACTGACATGACTGTTGAAGAAATGTCAAGGGACTGGTTCATGCTCATGCCCAAGCAAAAAGTGGCTGGCCCTCTTTGTGTCAGAATGGACCAGGCAATAATGGATAAGAACATCATACTGAAAGCGAATTTCAGTGTGATTTTTGACCGGTTGGAGAATCTGACATTACTAAGGGCTTTCACCGAAGAGGGAGCAATTGTTGGCGAAATTTCACCATTGCCTTCTTTTCCAGGACATACTAATGAGGATGTCAAAAATGCAATTGGGGTCCTCATCGGGGGACTTGAATGGAATGATAACACAGTTCGAGTCTCTGAAACTCTACAGAGATTCGCTTGGAGAAGCAGTAATGAGACTGGGGGACCTCCATTCACTACAACACAGAAACGGCAAATGGCGGGAACAACTAGGTCAGAAGTTTGAAGAAATAAGATGGCTGATTGAAGAAGTGAGGCATAAATTGAAGACGACAGAGAATAGTTTTGAGCAAATAACATTTATGCAAGCATTACAGCTGTTATTTGAAGTGGAACAAGAGATTAGAACGTTTTCGTTTCAGCTTATTTA
>2008_H_H1N1_Thailand_KP637322.1
ATGGACTCCCACACTGTGTCAAGCTTTCAGGTAGATTGCTTCCTTTGGCATGTCCGCAAACAAGTTGCAGACCAAGATCTAGGCGATGCCCCCTTCCTTGATCGGCTTCGCCGAGATCAGAAGTCTCTAAAGGGAAGAGGCAGCACTCTCGGTCTGAACATCGAAACAGCTACTTGTGTTGGAAAGCAAATAGTAGAGAGGATTCTGAAAGAAGAATCCGATGAGGCACTTAAAATGACCATGGCCTCCGCACTTGCTTCGCGGTACCTAACTGACATGACTGTTGAAGAAATGTCAAGGGACTGGTTCATGCTCATGCCCAAGCAAAAAGTGGCTGGCCCTCTTTGTGTCAGAATGGACCAGGCAATAATGGATAAGAACATCATACTGAAAGCGAATTTCAGTGTGATTTTTGACCGGTTGGAGAATCTGACATTATTAAGGGCTTTCACCGAAGAGGGAGCAATTGTTGGCGAAATTTCACCATTGCCTTCTTTTCCAGGACATACTAATGAGGATGTCAAAAATGCAATTGGGGTCCTCATCGGGGGACTTGAATGGAATGACAACACAGTTCGAGTCTCTGAAACTCTACAGAGATTCGCTTGGAGAAGCAGTAATGAGACTGGGGGACCTCCATTCACTACAACACAGAAACGGAAAATGGCGGGAACAACTAGGTCAGAAATTTGAAGAAGTAAGATGGCTGATTGAAGAAGTGAGGCATAAATTGAAGACGACAGAGAATAGTTTTGAGCAAATAACATTTATGCAAGCATTACAGCTATTATTTGAAGTGGAACAAGAGATTAGAACGTTTTCGTTTCAGCTTATTTA
>2009_H_H1N1_Hokkaido_CY043533.1
ATGGACTCCCACACTGTGTCAAGCTTTCAGGTAGATTGCTTCCTTTGGCATGTCCGCAAACAAGTTGCAGACCAAGATCTAGGCGATGCCCCCTTCCTTGATCGGCTTCGCCGAGATCAGAAGTCTCTAAAGGGAAGAGGCAGCACTCTCGGTCTGAACATCGAAACAGCTACTTGTGTTGGAAAGCAAATAGTAGAGAGGATTCTGAAAGAAGAATCCGATGAGGCACTTAAAATGACCATGGCCTCCGCACTTGCTTCGCGGTACCTAACTGACATGACTGTTGAAGAAATGTCAAGGGACTGGTTCATGCTCATGCCCAAGCAAAAAGTGGCTGGCCCTCTTTGTGTCAGAATGGACCAGGCAATAATGGATAAGAACATCATACTGAAAGCGAATTTCAGTGTGATTTTTGACCGGTTGGAGAATCTGACATTATTAAGGGCTTTCACCGAAGAGGGAGCAATTGTTGGCGAAATTTCACCATTGCCTTCTTTTCCAGGACATACTAATGAGGATGTCAAAAATGCAATTGGGGTCCTCATCGGGGGACTTGAATGGAATGATAACACAGTTCGAGTCTCTGAAACTCTACAGAGATTCGCTTGGAGAAGCAGTAATGAGACTGGGGGACCTCCATTCACTACAACACAGAAACGGAAAATGGCGGGAACAACTAGGTCAGAAATTTGAAGAAGTAAGATGGCTGATTGAAGAAGTGAGGCATAAATTGAAGACGACAGAGAATAGTTTTGAGCAAATAACATTTATGCAAGCATTACAGCTATTATTTGAAGTGGAACAAGAGATTAGAACGTTTTCGTTTCAGCTTATTTA
>1998_Ostrava_CY125096.1
ATGGATTCCCACACTGTGTCAAGCTTTCAGGTAGATTGCTTCCTTTGGCATGTCCGCAAACAAGTTGCAGACCAAGATCTAGGTGATGCCCCATTCCTTGATCGGCTTCGCCGAGATCAGAAGTCTCTAAAGGGAAGAGGCAGCACTCTCGGTCTGAACATCGAAACAGCCACCTGTGTTGGAAAGCAAATAGTAGAGAGGATTCTGAAAGAAGAATCCGATGAGGCATTTAAAATGACCATGGCCTCCGCACTTGCTTCGCGATACCTAACTGACATGACTATTGAAGAAATGTCAAGGGACTGGTTCATGCTCATGCCCAAGCAGAAAGTGGCAGGCCCTCTTTGTGTCAGAATGGACCAGGCGATAATGGATAAGAACATCATACTGAAAGCGAATTTCAGTGTGATTTTTGACCGGTTGGAGACTCTGACATTACTAAGGGCTTTCACCGAAGAGGGAGCAATTGTTGGCGAAATTTCACCATTGCCTTCTCTTCCAGGACATACTAATGAGGATGTCAAAAATGCAATTGGGGTCCTCATCGGGGGACTTGAATGGAATGATAACACAGTTCGAGTCTCTGAAACTCTACAGAGATTCGCTTGGAGAAGCAGTAATGAGAATGGGGGACCTCCATTCACTCCAACACAGAAACGGAAAATGGCGGGAACAATTAGGTCAGAAGTTTGAAGAAATAAGATGGCTGATTGAAGAAGTGAGACATAAATTGAAGACGACAGAGAATAGTTTTGAGCAAATAACATTTATGCAAGCATTACAGCTATTGTTTGAAGTGGAACAAGAGATTAGAACGTTTTCGTTTCAGCTTATTTA
>1999_Nanchang_CY125016.1(2)
ATGGATTCCCACACTGTGTCAAGCTTTCAGGTAGATTGCTTCCTTTGGCATGTCCGCAAACAAGTTGCAGACCAAGATCTAGGTGATGCCCCATTCCTTGATCGGCTTCGCCGAGATCAGAAGTCTCTAAAGGGAAGAGGCAGCACTCTCGGTCTGAACATCGAAACAGCCACCTGTGTTGGAAAGCAAATAGTAGAGAGGATTCTGAAAGAAGAATCCGATGAGGCATTTAAAATGACCATGGCCTCCGCACTTGCTTCGAGATACCTAACTGACATGACTATTGAAGAAATGTCAAGGGACTGGTTCATGCTCATGCCCAAGCAGAAAGTGGCAGGCCCTCTTTGTGTCAGAATGGACCAGGCGATAATGGATAAGAACATCATACTGAAAGCGAATTTCAGTGTGATTTTTGACCGGTTGGAGACTCTGACATTACTAAGGGCTTTCACCGAAGAGGGAGCAATTGTTGGCGAAATTTCACCATTGCCTTCTCTTCCAGGACATACTAATGAGGATGTCAAAAATGCAATTGGGGTCCTCATCGGGGGACTTGAATGGAATGATAACACAGTTCGAGTCTCTGAAACTCTACAGAGATTCGCTTGGAGAAGCAGTAATGAGAATGGGGGACCTCCATTCACTCCAACACAGAAACGGAAAATGGCGGGAACAATTAGGTCAGAAGTTTGAAGAAATAAGATGGCTGATTGAAGAAGTGAGACATAAATTGAAGACGACAGAGAATAGTTTTGAGCAAATAACATTTATGCAAGCATTACAGCTATTGTTTGAAGTGGAACAAGAGATTAGAACGTTTTCGTTTCAGCTTATTTA
>1996_Nanchang_CY013849.1(2)
ATGGATTCCCACACTGTGTCAAGCTTTCAGGTAGATTGCTTCCTTTGGCATGTCCGCAAACAAGTTGCAGACCAAGATCTAGGTGATGCCCCATTCCTTGATCGGCTTCGCCGGGATCAGAAGTCTCTAAAGGGAAGAGGCAGCACTCTCGGTCTGAACATCGAAACAGCCACCTGTGTTGGAAAGCAAATAGTAGAGAGGATTCTGAAAGAAGAATCCGATGAGGCATTTAAAATGACCATGGCCTCCGCACTTGCTTCGCGATACCTAACTGACATGACTATTGAAGAAATGTCAAGGGACTGGTTCATGCTCATGCCCAAGCAGAAAGTGGCAGGCCCTCTTTGTGTCAGAATGGACCAGGCGATAATGGATAAGAACATCATACTGAAAGCGAATTTCAGTGTGATTTTTGACCGGTTGGAGACTCTGACATTACTAAGGGCTTTCACCGAAGAGGGAGCAATTGTTGGCGAAATTTCACCATTGCCTTCTCTTCCAGGACATACTAATGAGGATGTCAAAAATGCAATTGGGGTCCTCATCGGGGGACTTGAATGGAATGATAACACAGTTCGAGTCTCTGAAACTCTACAGAGATTCGCTTGGAGAAGCAGTAATGAGAATGGGGGACCTCCATTCACTCCAACACAGAAACGGAAAATGGCGGGAACAATTAGGTCAGAAGTTTGAAGAAATAAGATGGCTGATTGAAGAAGTGAGACATAAATTGAAGACGACAGAGAATAGTTTTGAGCAAATAACATTTATGCAAGCATTACAGCTATTGTTTGAAGTGGAACAAGAGATTAGAACGTTTTCGTTTCAGCTTATTTA
>2000_Canterbury_CY010392.1
ATGGATTCCCACACTGTGTCAAGCTTTCAGGTAGATTGCTTCCTTTGGCATGTCCGCAAACAAGTTGCAGACCAGGATCTAGGCGATGCCCCATTCCTTGATCGGCTTCGCCGAGATCAGAAGTCTCTAAAGGGAAGAGGCAGCACTCTCGGTCTGAACATCGAAACAGCCACCTGTGTTGGAAAGCAAATAGTAGAGAGGATTCTGAAAGAAGAATCCGATGAGGCATTTAAAATGACCATGGCCTCCGCACTTGCTTCGCGGTACCTAACTGACATGACTATTGAAGAAATGTCAAGGGACTGGTTCATGCTCATGCCCAAGCAGAAAGTGGCTGGCCCTCTTTGTGTCAGAATGGACCAGGCGATAATGGATAAGAACATCATACTGAAAGCGAATTTCAGTGTGATTTTTGACCGGTTGGAGACTCTGACATTACTAAGGGCTTTCACCGAAGAGGGAGCAATTGTTGGCGAAATTTCACCATTGCCTTCTCTTCCAGGACATACTAATGAGGATGTCAAAAATGCAATTGGGGTCCTCATCGGGGGACTTGAATGGAATGATAACACAGTTCGAGTCTCTGAAACTCTACAGAGATTCGCTTGGAGAAGCAGTAATGAGACTGGGGGACCTCCATTCACTCCAACACAGAAACGGAAAATGGCGGGAACAATTAGGTCAGAAGTTTGAAGAAATAAGATGGCTGATTGAAGAAGTGAGACATAAATTGAAGACGACAGAGAATAGTTTTGAGCAAATAACATTTATGCAAGCATTACAGCTATTGTTTGAAGTGGAACAAGAGATTAGAACGTTTTCGTTTCAGCTTATTTA
>1995_Beijing_CY033618.1(2)
ATGGATTCCCACACTGTGTCAAGCTTTCAGGTAGATTGCTTCCTTTGGCATGTCCGCAAACAAGTTGCAGACCAAGAGCTAGGTGATGCCCCATTCCTTGATCGGCTTCGCCGAGATCAGAAGTCTCTAAAGGGAAGAGGCAGCACTCTCGGTCTGAACATCGAAACAGCCACCTGTGTTGGAAAGCAAATAGTAGAGAGGATTCTGAAAAAAGAGTCCGATGAGGCATTTAAAATGACCATGGCCTCCGCATTTGCTTCGCGATACCTAACTGACATGACTATTGAAGAAATGTCAAGGGACTGGTTCATGCTCATGCCCAAGCAGAAAGTGGCAGGCCCTCTTTGTGTCAGAATGGACCAGGCGATAATGGATAAGAACATCATACTGAAAGCGAATTTCAGTGTGATTTTTGACCGGTTGGAGACTCTGACATTACTAAGGGCTTTCACCGAAGAGGGAGCAATTGTTGGCGAAATTTCACCATTGCCTTCTCTTCCAGGACATACTAATGAGGATGTCAAAAATGCAATTGGGGTCCTCATCGGGGGACTTGAATGGAATGATAACACAGTTCGAGTCTCTGAAACTCTACAGAGATTCGCTTGGAGAAGCAGTAATGAGAATGGGGGACCTCCATTCACTCCAACACAGAAACGGAAAATGGCGGGAACAATTAGGTCAGAAGTTTGAAGAAATAAGATGGCTGATTGAAGAAGTGAGACATAAATTGAAGACGACAGAGAATAGTTTTGAGCAAATAACATTTATGCAAGCATTACAGCTATTGTTTGAAGTGGAACAAGAGATTAGAACGTTCTCGTTTCAGCTTATTTA
