# Supplementary material for: Re-evaluation of the evolution of influenza H1 viruses using direct PCA
Source: Sci Rep. 2019 Dec 17;9:19287. doi: 10.1038/s41598-019-55254-z (PMC6917806; doi:10.1038/s41598-019-55254-z)
Supplement: Supplementary file 1 — data set 1 [file 41598_2019_55254_MOESM1_ESM.zip › information/supplement/S4/human/PC_years_NP/NP_nuc.fas]

>1995_Bayern/7/1995(H1N1))_CY242094.1	ATGGCGTCCCAAGGCACCAAACGGTCTTACGAACAGATGGAGACTGATGGGGAACGCCAGAATGCAACTGAAATCAGAGCATCCGTCGGAAAAATGATTGGTGGAATTGGGCGATTCTACATCCAAATGTGCACCGAGCTTAAACTCAATGATTATGAGGGAAGACTGATCCAGAACAGCTTAACAATAGAGAGAATGGTGCTCTCTGCTTTTGACGAGAGGAGGAATAAATATCTGGAAGAACATCCCAGCGCGGGGAAAGATCCTAAGAAAACTGGAGGACCCATATACAGGAGAGTAGATGGAAAGTGGGTGAGGGAACTCGTCCTTTATGACAAAGAAGAAATAAGGCGAATTTGGCGCCAAGCCAACAATGGTGATGATGCAACGGCTGGTTTG…
>2009_Mar_mexico_CY147574.1	ATGGCGTCCCAAGGCACCAAACGGTCTTACGAACAGATGGAGACTGATGGGGAACGCCAGAATGCAACTGAAATCAGAGCATCCGTCGGAAGAATGATTGGTGGAATTGGGCGATTCTACATCCAAATGTGCACCGAGCTTAAGCTCAATGATTATGAGGGACGGCTGATCCAGAACAGCTTAACAATAGAGAGAATGGTGCTCTCTGCTTTTGATGAGAGGAGAAATAAATATCTAGAGGAACATCCCAGCGCGGGGAAAGATCCTAAGAAAACTGGAGGACCCATATACAAGAGAGTAGATGGAAAGTGGGTGAGGGAACTCGTCCTTTATGACAAAGAAGAAATAAGGCGGATTTGGCGCCAAGCCAACAATGGTGATGATGCAACGGCTGGTTTG…
>2009_jul_thailand_GU183800.1	ATGGCGTCCCAAGGCACCAAACGGTCTTACGAACAGATGGAGACTGATGGGGAACGCCAGAATGCAACTGAAATCAGAGCATCCGTCGGAAGAATGATTGGTGGAATTGGGCGATTCTACATCCAAATGTGCACCGAGCTTAAGCTCAATGATTATGAGGGACGGCTGATCCAGAACAGCTTAACAATAGAGAGAATGGTGCTCTCTGCTTTTGATGAGAGGAGAAATAAATATCTAGAGGAACATCCCAGCGCGGGGAAAGATCCCAAGAAAACTGGAGGACCCATATACAAGAGAGTAGATGGAAAGTGGGTGAGGGAACTCGTCCTTTATGACAAAGAAGAAATAAGGCGGATTTGGCGCCAAGCCAACAATGGTGATGATGCAACGGCTGGTTTG…
>2000_NY_CY000452.2	ATGGCGTCCCAAGGCACCAAACGGTCTTACGAACAGATGGAGACTGATGGGGAACGCCAGAATGCAACTGAAATCAGAGCATCCGTTGGAAAAATGATTGGTGGAATTGGGCGATTCTACATCCAAATGTGCACCGAGCTTAAACTCAACGATCATGAGGGAAGACTGATCCAGAACAGCTTAACAATAGAGAGAATGGTGCTCTCTGCTTTTGACGAGAGGAGGAATAAATATCTGGAAGAACATCCCAGCGCAGGGAAAGATCCTAAGAAAACTGGAGGACCCATCTACAGGAGAGTAGATGGAAAGTGGGTGAGGGAACTCGTCCTTTATGACAAAGAAGAAGTAAGGCGAATTTGGCGCCAAGCCAACAATGGTGATGATGCAACGGCTGGTTTG…
>2003_Hanoi_CY104705.1	ATGGCGTCCCAAGGCACCAAACGGTCTTACGAACAGATGGAGACTGATGGGGAACGCCAGAATGCAACTGAAATCAGAGCATCCGTCGGAAGAATGATTGGTGGGATTGGGCGATTCTACATCCAAATGTGCACCGAGCTTAAGCTCAATGATTATGAGGGACGACTGATCCAGAACAGCTTAACAATAGAGAGAATGGTGCTCTCTGCTTTTGATGAGAGGAGAAATAAATATCTGGAAGAACATCCCAGCGCGGGGAAAGATCCTAAGAAAACTGGAGGACCCATATACAAGAGAGTAGATGGAAAGTGGGTGAGGGAACTCGTCCTTTATGACAAAGAAGAAATAAGGCGGATTTGGCGCCAAGCCAACAATGGTGATGATGCAACGGCTGGTTTG…
>2006_HaNoi_CY104841.1	ATGGCGTCCCAAGGCACCAAACGGTCTTATGAACAGATGGAGACTGATGGGGAACGCCAGAATGCAACTGAAATCAGAGCATCCGTCGGAAGAATGATTGGTGGAATTGGGCGATTCTACATCCAAATGTGCACCGAGCTTAAGCTCAATGATTATGAGGGACGGCTGATCCAGAACAGCTTAACAATAGAGAGAATGGTGCTCTCTGCTTTTGATGAGAGGAGAAATAAATATCTGGAAGAACATCCCAGCGCGGGGAAAGATCCTAAGAAAACTGGAGGACCCATATACAAGAGAGTAGATGGAAAGTGGGTGAGGGAACTCGTCCTTTATGACAAAGAAGAAATAAGGCGGATTTGGCGCCAAGCCAACAATGGTGATGATGCAACGGCTGGCTTG…
>2002_taiwan_CY084232.1	ATGGCGTCCCAAGGCACCAAACGGTCTTATGAACAGATGGAGACTGATGGGGAACGCCAGAATGCAACTGAAATCAGAGCATCCGTCGGAAGAATGATTGGTGGAATTGGGCGATTCTACATCCAAATGTGCACCGAGCTTAAGCTCAATGATTATGAGGGACGGCTGATCCAGAACAGCTTAACAATAGAGAGAATGGTGCTCTCTGCTTTTGATGAGAGGAGAAATAAATATCTGGAAGAACATCCCAGCGCGGGGAAAGATCCTAAGAAAACTGGAGGACCCATATACAAGAGAGTAGATGGAAAGTGGGTGAGGGAACTCGTCCTTTATGACAAAGAAGAAATAAGGCGGATTTGGCGCCAAGCCAACAATGGTGATGATGCAACGGCTGGCTTG…
>2001_hanoi_CY104689.1	ATGGCGTCCCAAGGCACCAAACGGTCTTACGAACAGATGGAGACTGATGGGGAACGCCAGAATGCAACTGAAATCAGAGCATCCGTCGGAAGAATGATTGGTGGAATTGGGCGATTCTACATCCAAATGTGCACCGAGCTTAAGCTCAATGATTATGAGGGACGACTGATCCAGAACAGCTTAACAATAGAGAGAATGGTGCTCTCTGCTTTTGATGAGAGGAGAAATAAATATCTGGAAGAACATCCCAGCGCGGGGAAAGATCCTAAGAAAACTGGAGGACCCATATACAAGAGAGTAGATGGAAAGTGGGTGAGGGAACTCGTCCTTTATGACAAAGAAGAAATAAGGCGGATTTGGCGCCAAGCCAACAATGGTGATGATGCAACGGCTGGTTTG…
>2000_NY(2)_CY000452.2	ATGGCGTCCCAAGGCACCAAACGGTCTTACGAACAGATGGAGACTGATGGGGAACGCCAGAATGCAACTGAAATCAGAGCATCCGTCGGAAGAATGATTGGTGGAATTGGGCGATTCTACATCCAAATGTGCACCGAGCTTAAGCTCAATGATTATGAGGGACGACTGATCCAGAACAGCTTAACAATAGAGAGAATGGTGCTCTCTGCTTTTGATGAGAGGAGAAATAAATATCTGGAAGAACATCCCAGCGCGGGGAAAGATCCTAAGAAAACTGGAGGACCCATATACAAGAGAGTAGATGGAAAGTGGGTGAGGGAACTCGTCCTTTATGACAAAGAAGAAATAAGGCGGATTTGGCGCCAAGCCAACAATGGTGATGATGCAACGGCTGGTTTG…
>1995_malaysia_CY117694.1	ATGGCGTCCCAAGGCACCAAACGGTCTTACGAACAGATGGAGACTGATGGGGAACGCCAGAATGCAACTGAAATCAGAGCATCCGTCGGAAAAATGATTGGTGGAATTGGGCGGTTCTACATCCAAATGTGCACCGAGCTTAAACTCAATGATTATGAGGGAAGACTGATCCAGAACAGCTTAACAATAGAGAGAATGGTGCTCTCTGCTTTTGACGAGAGGAGGAATAAATATCTGGAAGAACATCCCAGCGCGGGGAAAGATCCTAAGAAAACTGGAGGACCCATATACAAGAGAGTAGATGGAAAGTGGGTGAGGGAACTCGTCCTTTATGACAAAGAAGAAATAAGGCGAATTTGGCGCCAAGCCAACAATGGTGATGATGCAACGGCTGGTTTG…
>1996_USA_CY019112.1	ATGGCGTCCCAAGGCACCAAACGGTCTTACGAACAGATGGAGACTGATGGGGAACGCCAGAATGCAACTGAAATCAGAGCATCCGTCGGAAAAATGATTGGTGGAATTGGGCGGTTCTACATCCAAATGTGCACCGAGCTTAAACTCAATGATTATGAGGGAAGACTGATCCAGAACAGCTTAACAATAGAGAGAATGGTGCTCTCTGCTTTTGACGAGAGGAGGAATAAATATCTGGAAGAACATCCCAGCGCGGGGAAAGATCCTAAGAAAACTGGAGGACCCATATACAAGAGAGTAGATGGAAAGTGGGTGAGGGAACTCGTCCTTTATGACAAAGAAGAAATAAGGCGAATTTGGCGCCAAGCCAACAATGGTGATGATGCAACGGCTGGTTTG…
>2000_china_CY005430.1	ATGGCGTCCCAAGGCACCAAACGGTCTTACGAACAGATGGAGACTGATGGGGAACGCCAGAATGCAACTGAAATCAGAGCATCCGTCGGAAGAATGATTGGTGGAATTGGGCGATTCTACATCCAAATGTGCACCGAGCTTAAACTCAATGATTATGAAGGACGACTGATCCAGAACAGCTTAACAATAGAGAGAATGGTGCTCTCTGCTTTTGACGAGAGGAGGAATAAATATCTGGAAGAACATCCCAGCGCGGGGAAAGATCCTAAGAAAACTGGAGGACCCATATACAAGAGAGTAGATAGAAAGTGGGTGAGGGAACTCGTCCTTTATGACAAAGAAGAAATAAGGCGAATTTGGCGCCAAGCCAACAATGGTGATGATGCAACGGCTGGTTTG…
>1998_hongkong_AF258516.1	ATGGCGTCCCAAGGCACCAAACGGTCTTACGAACAGATGGAGACTGATGGGGAACGCCAGAATGCAACTGAAATCAGAGCATCCGTCGGAAGAATGATTGGTGGAATTGGGCGATTCTACATCCAAATGTGCACCGAGCTTAAACTCAATGATTATGAAGGACGACTGATCCAGAACAGCTTAACAATAGAGAGAATGGTGCTCTCTGCTTTTGACGAGAGGAGGAATAAATATCTGGAAGAACATCCCAGCGCGGGGAAAGATCCTAAGAAAACTGGAGGACCCATATACAAGAGAGTAGATAGAAAGTGGGTGAGGGAACTCGTCCTTTATGACAAAGAAGAAATAAGGCGAATTTGGCGCCAAGCCAACAATGGTGATGATGCAACGGCTGGTTTG…
>1986_USA_CY021736.1	ATGGCGTCCCAAGGCACCAAACGGTCTTACGAACAGATGGAGACTGATGGGGAACGCCAGAATGCAACTGAAATCAGAGCATCCGTCGGAAAAATGATTGGTGGAATTGGGCGATTCTACATCCAAATGTGCACCGAGCTTAAACTCAATGATTATGAGGGACGACTGATCCAGAACAGCTTAACAATAGAGAGAATGGTGCTCTCTGCTTTTGACGAGAGGAGGAATAAATATCTGGAAGAACATCCCAGCGCGGGGAAAGATCCTAAGAAAACAGGAGGACCCATATACAAGAGAGTAGATGGAAAGTGGATGAGGGAACTCGTCCTTTATGACAAAGAAGAAATAAGGCGAATCTGGCGCCAAGCCAACAATGGTGATGATGCAACGGCTGGTTTG…
>1983_USA_M59334.1	ATGGCGTCCCAAGGCACCAAACGGTCTTACGAACAGATGGAGACTGATGGGGAGCGCCAGAATGCAACTGAAATCAGAGCATCTGTTGGAAAAATGATTGGTGGAATTGGACGATTCTACATCCAAATGTGCACCGAGCTTAAACTCAATGATTATGAGGGACGGCTGATCCAGAACAGCTTAACAATAGAGAGAATGGTGCTCTCTGCTTTTGACGAGAGGAGGAATAAATATCTGGAAGAACATCCCAGCGCAGGGAAAGATCCTAAGAAAACTGGAGGACCCATATACAAGAGAGTAGATGGAAAGTGGATGAGGGAACTCGTCCTTTATGACAAAGAAGAAATAAGGCGAATCTGGCGCCAAGCCAACAATGGTGATGATGCAACGGCTGGCTTG…
>1980_USA_CY010911.1	ATGGCGTCCCAAGGCACCAAACGGTCTTACGAACAGATGGAGACTGATGGGGAACGCCAGAATGCAACTGAAATCAGAGCATCCGTCGGAAAAATGATTGGTGGAATTGGACGATTCTACATTCAAATGTGCACCGAGCTTAAACTCAATGATTATGAGGGACGGCTGATCCAGAACAGCTTAACAATAGAAAGAATGGTGCTCTCTGCTTTTGACGAGAGGAGGAATAAATATCTGGAAGAACATCCCAGCGCGGGGAAAGATCCTAAGAAAACTGGAGGACCCATATACAAGAGAGTAGATGGAAAGTGGATGAGGGAACTCGTCCTTTATGACAAAGAAGAAATAAGGCGAATCTGGCGCCAAGCCAACAATGGTGATGATGCAACGGCTGGTTTG…
>1981_USA_CY021032.1	ATGGCGTCCCAAGGCACCAAACGGTCTTACGAACAGATGGAGACTGATGGGGAACGCCAGAATGCAACTGAAATCAGAGCATCCGTTGGAAAAATGATTGGTGGAATTGGACGATTCTACATCCAAATGTGCACCGAGCTTAAACTCAATGATTATGAGGGACGGCTGATCCAGAACAGCTTAACAATAGAGAGAATGGTGCTCTCTGCTTTTGACGAGAGGAGGAATAAATATCTGGAAGAACATCCCAGCGCGGGGAAAGATCCTAAGAAAACTGGAGGACCCATATACAAGAGAGTAGATGGAAAGTGGATGAGGGAACTCGTCCTTTATGACAAAGAAGAAATAAGGCGAATCTGGCGCCAAGCCAACAATGGTGATGATGCAACGGCTGGTTTG…
>1980_USA(2)_CY020184.1	ATGGCGTCCCAAGGCACCAAACGGTCTTACGAACAGATGGAGACTGATGGGGAACGCCAGAATGCAACTGAAATCAGAGCATCCGTCGGAAAAATGATTGGTGGAATTGGACGATTCTACATCCAAATGTGCACCGAGCTTAAACTCAATGATTATGAGGGACGGCTGATCCAGAACAGCTTAACAATAGAGAGAATGGTGCTCTCTGCTTTTGACGAGAGGAGGAATAAATATCTGGAAGAACATCCCAGCGCGGGGAAAGATCCTAAGAAAACTGGAGGACCCATATACAAGAGAGTAGATGGAAAGTGGATGAGGGAACTCGTCCTTTATGACAAAGAAGAAATAAGGCGAATCTGGCGCCAAGCCAACAATGGAGATGATGCAACGGCTGGTTTG…
>1978_USA_CY010871.2	ATGGCGTCCCAAGGCACCAAACGGTCTTACGAACAGATGGAGACTGATGGGGAACGCCAGAATGCAACTGAAATCAGAGCATCCGTCGGAAAAATGATTGATGGAATTGGACGATTCTACATCCAAATGTGCACCGAGCTTAAACTCAGTGATTATGAGGGACGGCTGATCCAGAACAGCTTAACAATAGAGAGAATGGTGCTCTCTGCTTTTGACGAGAGGAGGAATAAATATCTGGAAGAACATCCCAGCGCGGGGAAAGATCCTAAGAAAACTGGAGGACCCATATACAAGAGAGTAGATGGAAAGTGGATGAGGGAACTCGTCCTTTATGACAAAGAAGAAATAAGGCGAATCTGGCGCCAAGCTAACAATGGTGATGATGCAACGGCTGGTTTG…
>1987_USA_CY021976.1	ATGGCGTCCCAAGGCACCAAACGGTCTTACGAACAGATGGAGACTGATGGGGAACGCCAGAATGCAACTGAAATCAGAGCATCCGTCGGAAAAATGATTGGTGGAATTGGGCGATTCTACATCCAAATGTGCACCGAGCTTAAACTCAATGATTATGAGGGACGACTGATCCAGAACAGCTTAACAATAGAGAGAATGGTGCTCTCTGCTTTTGACGAGAGGAGGAATAAATATCTGGAAGAACATCCCAGCGCGGGGAAAGATCCTAAGAAAACAGGAGGACCCATATACAAGAGAGTAGATGGAAAGTGGATGAGGGAACTCGTTCTTTATGACAAAGAAGAAATAAGGCGAATCTGGCGCCAAGCCAACAATGGTGATGATGCAACGGCTGGTTTG…
>1997_Hong_Kong_AF258517.1	ATGGCGTCCCAAGGCACCAAACGGTCTTACGAACAGATGGAGACTGATGGGGAACGCCAGAATGCAACTGAAATCAGAGCATCCGTCGGAAAAATGATTGGTGGAATTGGGCGATTCTACATCCAAATGTGCACCGAGCTTAAACTCGATGATTATGAGGGGCGACTGATCCAGAACAGCTTAACAATAGAGAGAATGGTACTCTCTGCTTTTGACGAGAGGAGGAATAAATATCTGGAAGAACATCCCAGCGCGGGGAAAGATCCTAAGAAAACTGGAGGACCCATATACAAGAGAGTAGATGGAAAGTGGGTGAGGGAACTCGTCCTTTATGACAAAGAAGAAATAAGGCGAATTTGGCGCCAAGCCAACAATGGTGATGATGCAACGGCTGGTTTG…
>2000_austraria_CY017022.1	ATGGCGTCCCAAGGCACCAAACGGTCTTACGAACAGATGGAGACTGATGGGGAACGCCAGAATGCAACTGAAATCAGAGCATCCGTCGGAAAAATGATTGGTGGAATTGGGCGATTCTACATCCAAATGTGCACCGAGCTTAAACTCGATGATTATGAGGGGCGACTGATCCAGAACAGCTTAACAATAGAGAGAATGGTACTCTCTGCTTTTGACGAGAGGAGGAATAAATATCTGGAAGAACATCCCAGCGCGGGGAAAGATCCTAAGAAAACTGGAGGACCCATATACAAGAGAGTAGATGGAAAGTGGGTGAGGGAACTCGTCCTTTATGACAAAGAAGAAATAAGGCGAATTTGGCGCCAAGCCAACAATGGTGATGATGCAACGGCTGGTTTG…
>2005_Malaysia_CY119173.1	ATGGCGTCCCAAGGCACCAAACGGTCTTATGAACAGATGGAGACTGATGGGGAACGCCAGAATGCAACTGAAATCAGAGCATCCGTCGGAAGAATGATTGGTGGAATTGGGCGATTCTACATCCAAATGTGCACCGAGCTTAAGCTCAATGATTATGAGGGACGGCTGATCCAGAACAGCTTAACAATAGAGAGAATGGTGCTCTCTGCTTTTGATGAGAGGAGAAATAAATATCTGGAAGAACATCCCAGCGCGGGGAAAGATCCTAAGAAAACTGGAGGACCCATATACAAGAGAGTAGATGGAAAGTGGGTGAGGGAACTCGTCCTTTATGACAAAGAAGAAATAAGGCGGATTTGGCGCCAAGCCAACAATGGTGATGATGCAACGGCTGGCTTG…
>2003_mix_malaysia_CY117955.1	ATGGCGTCCCAAGGCACCAAACGGTCTTATGAACAGATGGAGACAGATGGGGAACGCCAGAATGCAACTGAAATCAGAGCATCCGTCGGAAGAATGATTGGTGGAATTGGGCGATTCTACATCCAAATGTGCACCGAGCTTAAGCTCAATGATTATGAGGGACGGCTGATCCAGAACAGCTTAACAATAGAGAGAATGGTGCTCTCTGCTTTTGATGAGAGGAGAAATAAATATCTGGAAGAACATCCCAGCGCGGGGAAAGATCCTAAGAAAACTGGAGGACCCATATACAAGAGAGTAGATGGAAAGTGGGTGAGGGAACTCGTCCTTTATGACAAAGAAGAAATAAGGCGGATTTGGCGCCAAGCCAACAATGGTGATGATGCAACGGCTGGCTTG…
>2004_Canterbury_CY007470.1	ATGGCGTCCCAAGGCACCAAACGGTCTTATGAACAGATGGAGACTGATGGGGAACGCCAGAATGCAACTGAAATCAGAGCATCCGTCGGAAGAATGATTGGTGGAATTGGGCGATTCTACATCCAAATGTGCACCGAGCTTAAGCTCAATGATTATGAGGGACGGCTGATCCAGAACAGCTTAACAATAGAGAGAATGGTGCTCTCTGCTTTTGATGAGAGGAGAAATAAATATCTGGAAGAACATCCCAGCGCGGGGAAAGATCCTAAGAAAACTGGAGGACCCATATACAAGAGAGTAGATGGAAAGTGGGTGAGGGAACTCGTCCTTTATGACAAAGAAGAAATAAGGCGGATTTGGCGCCAAGCCAACAATGGTGATGATGCAACGGCTGGCTTG…
>2007_USA_CY027606.1	ATGGCGTCCCAAGGCACCAAACGGTCTTATGAACAGATGGAGACTGATGGGGAACGCCAGAATGCAACTGAAATCAGAGCATCCGTCGGAAGAATGATTGGTGGAATTGGGCGATTCTACATCCAAATGTGCACCGAGCTTAAGCTCAATGATTATGAGGGACGGCTGATCCAGAACAGCTTAACAATAGAGAGAATGGTGCTCTCTGCTTTTGATGAGAGGAGAAATAAATATCTGGAAGAACATCCCAGCGCGGGGAAAGATCCTAAGAAAACTGGAGGACCCATATACAAGAGAGTAGATGGAAAGTGGGTGAGGGAACTCGTCCTTTATGACAAAGAAGAAATAAGGCGGATTTGGCGCCAAGCCAACAATGGTGATGATGCAACGGCTGGCTTG…
>2008_Taiwan_HQ291928.1	ATGGCGTCCCAAGGCACCAAACGGTCTTATGAACAGATGGAGACTGATGGGGAACGCCAGAATGCAACTGAAATCAGAGCATCCGTCGGAAGAATGATTGGTGGAATTGGGCGATTCTACATCCAAATGTGCACCGAGCTTAAGCTCAATGATTATGAGGGACGGCTGATCCAGAACAGCTTAACAATAGAGAGAATGGTGCTCTCTGCTTTTGATGAGAGGAGAAATAAATATCTGGAAGAACATCCCAGCGCGGGGAAAGATCCTAAGAAAACTGGAGGACCCATATACAAGAGAGTAGATGGAAAGTGGGTGAGGGAACTCGTCCTTTATGACAAAGAAGAAATAAGGCGGATTTGGCGCCAAGCCAACAATGGTGATGATGCAACGGCTGGCTTG…
>2008_niigata_CY043402.1	ATGGCGTCCCAAGGCACCAAACGGTCTTATGAACAGATGGAGACTGATGGGGAACGCCAGAATGCAACTGAAATCAGAGCATCCGTCGGAAGAATGATTGGTGGAATTGGGCGATTCTACATCCAAATGTGTACCGAGCTCAAGCTCAATGATTATGAGGGACGGCTGATCCAGAACAGCTTAACAATAGAGAGAATGGTGCTCTCTGCTTTTGATGAGAGGAGAAATAAATATCTGGAAGAACATCCCAGCGCGGGGAAAGATCCTAAGAAAACTGGAGGACCCATATACAAAAGAGTAGATGGAAAGTGGGTGAGGGAACTCGTCCTTTATGACAAAGAAGAAATAAGGCGGATTTGGCGCCAAGCCAACAATGGTGATGATGCAACGGCTGGCTTG…
>2005_singapore_CY047407.1	ATGGCGACCAAAGGCACCAAACGGTCTTATGAACAGATGGAGACTGATGGGGAACGCCAGAATGCAACTGAAATCAGAGCATCCGTCGGAAGAATGATTGGTGGAATTGGGCGATTCTACATCCAAATGTGCACCGAGCTTAAGCTCAATGATTATGAGGGACGGCTGATCCAGAACAGCTTAACAATAGAGAGAATGGTGCTCTCTGCTTTTGATGAGAGGAGAAATAAATATCTGGAAGAACATCCCAGCGCGGGGAAAGATCCTAAGAAAACTGGAGGACCCATATACAAGAGAGTAGATGGAAAGTGGGTGAGGGAACTCGTCCTTTATGACAAAGAAGAAATAAGGCGGATTTGGCGCCAAGCCAACAATGGTGATGATGCAACGGCTGGCTTG…
>1991_USA_CY033601.1	ATGGCGTCCCAAGGCACCAAACGGTCTTACGAACAGATGGAGACTGATGGGGAACGCCCGAATGCAACTGAAATCAGAGCATCCGTCGGAAAAATGATTGGTGGAATTGGGCGATTCTACATCCAAATGTGCACCGAGCTTAAACTCAATGATTATGAGGGACGACTGATCCAGAACAGCTTAACAATAGAGAGAATGGTGCTCTCTGCTTTTGACGAGAGGAGGAATAAATATCTGGAAGAACATCCCAGCGCGGGAAAAGATCCTAAGAAAACTGGAGGACCCATATACAAGAGAGTAGATGGAAAGTGGGTGAGGGAACTCGTCCTTTATGACAAAGAAGAAATAAGGCGAATTTGGCGCCAAGCCAACAATGGTGATGATGCAACGGCTGGTTTG…
>1989_Italy_CY036826.1	ATGGCGTCCCAAGGCACCAAACGGTCTTACGAACAGATGGAGACTGATGGGGAACGCCAGAATGCAACTGAAATCAGAGCATCCGTCGGAAAAATGATTGGTGGAATTGGGCGATTCTACATCCAAATGTGCACCGAGCTTAAACTCAATGATTATGAGGGACGACTKATCCAGAACAGCTTAACAATAGAGAGAATGGTGCTCTCTGCTTTTGACGAGAGGAGGAATAAATATCTGGAAGAACATCCCAGCGCGGGGAAAGATCCTAAGAAAACTGGAGGACCCATATACAAGAGAGTAGATGGAAAGTGGGTGAGGGAACTCGTCCTTTATGACAAAGAAGAAATAAGGCGAATTTGGCGCCAAGCCAACAATGGTGATGATGCAACGGCTGGTTTG…
>1986_taiwan_JF816566.1	ATGGCGTCCCAAGGCACCAAACGGTCTTACGAACAGATGGAGACTGATGGGGAACGCCAGAATGCAACTGAAATCAGAGCATCCGTCGGAAAAATGATTGGTGGAATTGGGCGATTCTACATCCAAATGTGCACCGAGCTTAAACTCAATGATTATGAGGGACGACTGATCCAGAACAGCTTAACAATAGAGAGAATGGTGCTCTCTGCTTTTGACGAGAGGAGGAATAAATATCTGGAAGAACATCCCAGCGCGGGGAAAGATCCTAAGAAAACAGGAGGACCCATATACAAGAGAGTAGATGGAAAGTGGATGAGGGAACTCGTCCTTTATGACAAAGAAGAAATAAGGCGAATCTGGCGCCAAGCCAACAATGGTGATGATGCAACGGCTGGTTTG…
>1991_Texas_DQ508890.1	ATGGCGTCCCAAGGCACCAAACGGTCTTACGAACAGATGGAGACTGATGGGGAACGCCAGAATGCAACTGAAATCAGAGCATCCGTCGGAAAAATGATTGGTGGAATTGGGCGATTCTACATCCAAATGTGCACCGAGCTTAAACTCAATGATTATGAGGGACGACTGATCCAGAACAGCTTAACAATAGAGAGAATGGTGCTCTCTGCTTTTGACGAGAGGAGGAATAAATATCTGGAAGAACATCCCAGCGCGGGAAAAGATCCTAAGAAAACTGGAGGACCCATATACAAGAGAGTAGATGGAAAGTGGGTGAGGGAACTCGTCCTTTATGACAAAGAAGAAATAAGGCGAATTTGGCGCCAAGCCAACAATGGTGATGATGCAACGGCTGGTTTG…
>1987_Italy_CY045855.1	ATGGCGTCCCAAGGCACCAAACGGTCTTACGAACAGATGGAGACTGATGGGGAACGCCAGAATGCAACTGAAATCAGAGCATCCGTCGGAAAAATGGTTGGTGGAATTGGGCGATTCTACATCCAAATGTGCACCGAGCTTAAACTCAATGATTATGAGGGACGACTGATCCAGAACAGCTTAACAATAGAGAGAATGGTGCTCTCTGCTTTTGACGAGAGGAGGAATAAATATCTGGAAGAACATCCCAGCGCGGGGAAAGATCCTAAGAAAACTGGAGGACCCATATACAAGAGAGTAGATGGAAAGTGGATGAGGGAACTCGTCCTTTATGACAAAGAAGAAATAAGGCGAATCTGGCGCCAAGCCAACAATGGTGATGATGCAACGGCTGGTTTG…
>1992_Wellington_CY125039.1	ATGGCGTCCCAAGGCACCAAACGGTCTTACGAACAGATGGAGACTGATGGGGAACGCCAGAATGCAACTGAAATCAGAGCATCCGTCGGAAAAATGATTGGTGGAATTGGGCGATTCTACATCCAAATGTGCACCGAGCTTAAACTCAATGATTATGAGGGACGACTGATCCAGAACAGCTTAACAATAGAGAGAATGGTGCTCTCTGCTTTTGACGAGAGGAGGAATAAATATCTGGAAGAACATCCCAGCGCGGGGAAAGATCCTAAGAAAACTGGAGGACCCATATACAAGAGAGTAGATGGAAAGTGGGTGAGGGAACTCGTCCTTTATGACAAAGAAGAAATAAGGCGAATTTGGCGCCAAGCCAACAATGGTGATGATGCAACGGCTGGTTTG…
>1986_Texas_CY020568.1	ATGGCGTCCCAAGGCACCAAACGGTCTTACGAACAGATGGAGACTGATGGGGAACGCCAGAATGCAACTGAAATCAGAGCATCCGTCGGAAAAATGATTGGTGGAATTGGGCGATTCTACATCCAAATGTGCACCGAGCTTAAACTCAATGATTATGAGGGACGACTGATCCAGAACAGCTTAACAATAGAGAGAATGGTGCTCTCTGCTTTTGACGAGAGGAGGAATAAATATCTGGAAGAACATCCCAGCGCGGGGAAAGATCCTAAGAAAACAGGAGGACCCATATACAAGAGAGTAGATGGAAAGTGGATGAGGGAACTCGTCCTTTATGACAAAGAAGAAATAAGGCGAATCTGGCGCCAAGCCAACAATGGTGATGATGCAACGGCTGGTTTG…
>1993_Florida_CY125047.1	ATGGCGTCCCAAGGCACCAAACGGTCTTACGAACAGATGGAGACTGATGGGGAACGCCAGAATGCAACTGAAATCAGAGCATCCGTCGGAAAAATGATTGGTGGAATTGGGCGATTCTACATCCAAATGTGCACTGAGCTTAAACTCAATGATTATGAGGGACGACTGATCCAGAACAGCTTAACAATAGAGAGAATGGTGCTCTCTGCTTTTGACGAGAGGAGGAATAAATATCTGGAAGAACATCCCAGCGCGGGGAAAGATCCTAAGAAAACTGGAGGACCCATATACAAGAGAGTAGATGGAAAGTGGGTGAGGGAGCTCGTCCTTTATGACAAAGAAGAAATAAGGCGAATTTGGCGCCAAGCCAACAATGGTGATGATGCAACGGCTGGTTTG…
