# Supplementary material for: Re-evaluation of the evolution of influenza H1 viruses using direct PCA
Source: Sci Rep. 2019 Dec 17;9:19287. doi: 10.1038/s41598-019-55254-z (PMC6917806; doi:10.1038/s41598-019-55254-z)
Supplement: Supplementary file 1 — data set 1 [file 41598_2019_55254_MOESM1_ESM.zip › information/supplement/S4/human/PC_years_PA/PA_nuc.fas]

>2000_CY000454.2
ATGGAAGATTTTGTGCGACAATGCTTCAATCCGATGATTGTCGAGCTTGCGGAAAAGGCAATGAAAGAGTATGGAGAGGACCTGAAGATCGAAACAAACAAATTTGCAGCAATATGCACTCACTTGGAAGTATGCTTCATGTATTCAGATTTTCATTTCATCAATGAGCAAGGCGAGTCAATAATAGTAGAGCCTGAAGACCCAAACGCACTTTTAAAACACAGATTTGAAATAATAGAGGGACGAGATCGTACAATGGCATGGACAGTTGTAAACAGTATTTGCAACACCACAGGAGTTGAGAAACCAAAGTTCCTGCCAGATTTGTATGATTACAAGGAGAATAGATTCATCGAGATTGGAGTGACAAGGAGGGAAGTTCACATATACTATCTGGAAAAGGCAAACAAAATTAAGTCTGAGAAGACACACATACACATTTTCTCATTCACTGGTGAAGAAATGGCCACAAAGGCCGATTACACTCTCGATGAAGAAAGCAGGGCTAGGATTAAAACCAGACTATTCACCATAAGACAGGAAATGGCAAGCAGAGGCCTTTGGGATTCCTTTCGTCAGTCCGAGAGAGGCGAAGAAACAATTGAAGAAAGATTTGAAATTACAGGAACAATGCGCAGGCTCGCTGACCAAAGCCTCCCGCCGAACTTCTCCTGCCTTGAGAATTTTAGAGCCTATGTGGATGGATTCGAACCGAACGGCTACATTGAGGGCAAGCTTTCTCAAATGTCCAAAGAAGTAAATGCTAGAATTGAGCCTTTTTTGAAAACAACACCACGACCAATTAGGCTGCCGGATGGGCCTCCTTGTTTTCAGCGGTCAAAATTCCTGCTGATGGATTCTTTAAAATTAAGCATTGAGGATCCAAGTCATGAAGGAGAGGGAATACCACTACATGATGCGATCAAGTGTATGAGAACATTCTTTGGATGGAAAGAACCCTCTGTTGTCAAACCACACGAGAAGGGAATAAATCCGAATTATCTGCTGTCATGGAAGCAGGTACTGGCAGAACTGCAGGACATTGAGAGTGAGGAGAAGATTCCAAGAATCAAAAACATGAAAAAGACGAGTCAGCTTAAGTGGGCGCTTGGTGAGAACATGGCACCAGAGAAGGTAGATTTTGACGACTGTAAAGATATAGGCGACTTGAAGCAATATGATAGTGATGAGCCTG--AGTTAAGGTCACTTTCAAGTTGGATCCAGAATGAGTTCAACAAGGCATGCGAGCTGACTGATTCAATCTGGATAGAGCTTGATGAGATTGGAGAAGATGTGGCTCCGATTGAACACATTGCAAGCATGCGAAGAAATTACTTCACAGCAGAGGTGTCTCATTGCAGAGCCACAGAATATATAATGAAGGGGGTATACATTAATACCGCTTTGCTTAATGCATCCTGTGCAGCAATGGATGATTTCCAACTAATCCCCATGATAAGCAAATGTAGGACTAAAGAGGGAAGGCGAAAGACCAATTTGTATGGCTTCATCATAAAAGGAAGATCTCACTTAAGGAATGACACCGATGTGGTAAACTTTGTGAGCATGGAGTTTTCCCTCACTGACCCGAGACTTGAGCCACACAAATGGGAGAAGTACTGTGTTCTTGAGATAGGGGATATGCTTCTAAGAAGTGCAATAGGCCAAGTGTCAAGGCCCATGTTCTTGTATGTGAGGACAAATGGAACCTCCAAAATTAAAATGAAATGGGGGATGGAGATGAGGCGTTGCCTCCTCCAATCCCTCCAACAAATAGAGAGTATGATTGAAGCTGAGTCCTCTGTCAAGGAGAAAGACATGACAAAAGAGTTTTTTGAGAATAGATCAGAAACATGGCCCATTGGGGAGTCACCCAAAGGAGTGGAAGAAGGTTCCATTGGGAAAGTATGCAGAACTTTATTGGCTAAGTCAGTATTCAATAGTTTGTATGCATCTCCACAATTAGAAGGATTTTCAGCTGAATCAAGAAAGTTGCTCCTTATTGTTCAGGCTCTTCGGGACAATCTGGAACCTGGGACCTTTGATCTTGGGGGGCTATATGAAGCAATTGAGGAGTGCCTGATTAATGATCCCTGGGTTTTGCTTAATGCTTCTTGGTTCAACTCCTTCCTAACACATGCATT
>2000_ EU097825.1
ATGGAAGATTTTGTGCGACAATGCTTCAATCCGATGATTGTCGAGCTTGCGGAAAAGGCAATGAAAGAGTATGGAGAGGACCTGAAAATCGAAACAAACAAATTTGCAGCAATATGCACTCACTTGGAAGTATGCTTCATGTATTCAGATTTTCATTTCATCAATGAGCAAGGCGAATCAATAATAGTAGAGCCTGAGGACCCAAATGCACTTTTAAAACACAGATTTGAGATAATAGAGGGACGAGATCGTACAATGGCATGGACAGTTGTAAACAGTATTTGCAACACCACAGGAGCTGAGAAACCAAAGTTTCTGCCAGATCTGTATGATTACAAGGAGAATAGATTCATCGAGATTGGAGTGACAAGGAGGGAAGTTCACATATACTATCTGGAAAAGGCCAACAAAATTAAATCTGAAAAGACACACATTCACATTTTCTCATTCACTGGCGAAGAAATGGCCACAAAGGCCGATTACACTCTCGATGAAGAAAGCAGGGCTAGGATTAAAACCAGACTATTCACCATAAGACAAGAAATGGCAAGCAGAGGTCTTTGGGACTCCTTTCGTCAGTCCGAAAGAGGCGAAGAAACAATTGAAGAAAGATTTGAAATCACAGGGACAATGCGCAGGCTTGCTGACCAAAGCCTTCCGCCGAACTTCTCCTGCATTGAGAATTTTAGAGCCTATGTGGATGGATTTGAACCGAACGGCTACATTGAGGGCAAGCTTTCTCAAATGTCCAAAGAAGTAAATGCTAGAATTGAGCCTTTTTTGAAAACAACACCACGACCAATTAGACTTCCGGATGGGCCTCCTTGTTTTCAGCGGTCAAAATTCCTGCTGATGGATTCTTTAAAATTAAGCATTGAGGATCCAAATCATGAAGGAGAGGGAATACCACTATATGATGCAATCAAGTGTATGAGAACATTCTTTGGATGGAAAGAACCCTCTGTTGTCAAGCCACACGAGAAGGGAATAAATCCGAATTATCTGCTGTCATGGAAGCAGGTATTGGAAGAGCTGCAGGACATTGAGAGTGAGGAGAAGATTCCAAGAACAAAGAACATGAAAAAAACGAGTCAGCTAAAGTGGGCACTTGGTGAGAACATGGCACCAGAGAAGGTTGATTTTGATGACTGTAAAGATATAAGCGATTTGAAGCAATATGATAGTGACGAACCTG--AATTAAGGTCATTTTCAAGTTGGATCCAGAATGAATTCAACAAGGCATGCGAGCTGACCGATTCAATCTGGATAGAGCTCGATGAGATTGGAGAAGATGTGGCCCCGATTGAACACATTGCAAGCATGAGAAGAAATTACTTCACAGCTGAGGTGTCCCATTGCAGAGCCACAGAATATATAATGAAGGGGGTATACATTAATACTGCTTTGCTTAATGCATCCTGTGCAGCAATGGATGATTTCCAACTAATTCCCATGATAAGCAAATGTAGAACTAAAGAAGGAAGGAGAAAGACCAATTTGTACGGCTTCATCATAAAAGGAAGATCTCACTTAAGGAATGACACCGATGTGGTAAACTTTGTGAGCATGGAATTTTCCCTCACTGACCCAAGACTTGAGCCACACAAATGGGAGAAGTACTGTGTTCTCGAGATAGGAGATATGCTTCTAAGGAGTGCAATAGGCCAAGTGTCAAGGCCCATGTTCTTGTATGTAAGGACAAATGGAACCTCAAAAATTAAAATGAAATGGGGAATGGAGATGAGGCGTTGCCTCCTCCAATCCCTTCAACAAATAGAGAGCATGATTGAAGCTGAATCCTCTGTCAAGGAGAAAGACATGACAAAAGAGTTTTTTGAGAATAGATCAGAAACATGGCCCATTGGAGAGTCACCAAAAGGAGTGGAAGAAGGTTCCATTGGGAAAGTATGCAGGACACTATTGGCTAAGTCAGTATTCAATAGTCTGTATGCATCGCCACAATTAGAAGGATTTTCAGCTGAGTCAAGAAAGTTGCTCCTCATTGTTCAGGCTCTTAGGGACAATCTGGAGCCTGGGACCTTTGATCTTGGGGGGCTATATGAAGCAATTGAGGAGTGCCTGATTAATGATCCCTGGGTTTTGCTTAATGCTTCTTGGTTCAACTCCTTCCTAACACATGCATT
>1998_AF258519.1
ATGGAAGATTTTGTGCGACAATGCTTCAATCCGATGATTGTCGAGCTTGCGGAAAAGGCAATGAAAGAGTATGGAGAGGACCTGAAAATCGAAACAAACAAATTTGCAGCAATATGCACTCACTTGGAAGTATGCTTCATGTATTCAGATTTTCATTTCATCAATGAGCAAGGCGAATCAATAATAGTAGAGCCTGAGGACCCAAATGCACTTTTAAAGCACAGATTTGAGATAATAGAGGGACGAGATCGTACAATGGCATGGACAGTTGTAAACAGTATTTGCAACACCACAAGAGCTGAGAAACCAAAGTTTCTGCCAGATCTGTATGATTACAAGGAGAATAGATTCATCGAGATTGGAGTGACAAGGAGGGAAGTTCACATATACTATCTGGAAAAGGCCAACAAAATTAAATCTGAGAAGACACACATCCACATTTTCTCATTCACTGGCGAAGAAATGGCCACAAAGGCCGATTACACTCTCGATGAAGAAAGCAGGGCTAGGATTAAAACCAGACTATTCACCATAAGACAAGAAATGGCAAGCAGAGGCCTTTGGGACTCCTTTCGTCAGTCCGAAAGAGGCGAAGAAACAATTGAAGAAAGATTTGAAATCACAGGAACAATGCGCAGGCTCGCTGACCAAAGCCTTCCGCCGAACTTCTCCTGCCTTGAGAATTTTAGAGCCTATGTGGATGGATTTGAACCGAACGGCTACATTGAGGGCAAGCTTTCTCAAATGTCCAAAGAAGTAAATGCTAGAATTGAGCCTTTTTTGAAAACAACACCACGACCAATTAGACTTCCGGATGGGCCTCCTTGTTTTCAGCGGTCAAAATTCCTGCTGATGGATTCTTTAAAATTAAGCATTGAGGATCCAAATCATGAAGGAGAGGGAATACCACTATATGATGCGATCAAGTGTATGAGAACATTCTTTGGATGGAAGAAACCCTCTGTTGTCAAGCCACACGGGAAGGGAATAAATTCGAATTATCTGCTGTCATGGAAGCAGGTATTGGCAGAGCTGCAGGACATTGAGAGTGAGGAGAAGATTCCAAGAACAAAAAATATGAAAAAAACGAGTCAGCTAAAGTGGGCACTTGGTGAGAACATGGCACCAGAGAAGGTAGATTTTGATGACTGTAAAGATATAAGCGATTTGAAGCAATATGATAGTGACGAACCTG--AATTAAGGTCATTTTCAAGTTGGATCCAGAATGAGTTCAACAAGGCATGCGAGCTGACCGATTCAATCTGGATAGAGCTCGATGAGATTGGAGAAGATGTGGCCCCGATTGAACACATTGCAAGCATGAGAAGAAATTACTTCACAGCTGAGGTGTCCCATTGCAGAGCCACAGAATATATAATGAAGGGGGTATACATTAATACTGCTTTGCTTAATGCATCCTGTGCAGCAATGGATGATTTCCAACTAATTCCCATGATAAGCAAATGTAGAACTAAAGAGGGAAGGCGAAAGACCAATTTGTACGGCTTCATCGTAAAAGGAAGATCTCACTTAAGGAATGACACCGATGTGGTAAACTTTGTGAGCATGGAGTTTTCCCTCACTGACCCAAGACTTGAGCCACACAAATGGGAGAAGTACTGTGTTCTTGAGATAGGAGATATGCTTCTAAGGAGTGCAATAGGCCAAGTGTCAAGGCCCATGTTCTTGTATGTAAGGACAAATGGAACCTCAAAAATTAAAATGAAATGGGGAATGGAGATGAGGCGTTGCCTCCTCCAATCCCTTCAACAAATAGAGAGCATGATTGAAGCTGAGTCCTCTGTCAAGGAGAAAGACATGACAAAAGAGTTTTTTGAGAATAGATCAGAAACATGGCCCATTGGAGAGTCACCCAAAGGAGTGGAAGAAGGTTCCATTGGGAAAGTATGCAGGACACTATTGGCTAAGTCAGTATTCAATAGTCTGTATGCATCTCCACAATTAGAAGGATTTTCAGCTGAGTCAAGAAAATTGCTCCTCATTGTTCAGGCTCTTAGGGACAATCTGGAACCTGGGACCTTTGATCTTGGGGGGCTATATGAAGCAATTGAGGAGTGCCTGATTAATGATCCCTGGGTTTTGCTTAATGCTTCTTGGTTCAACTCCTTCCTAACACATGCATT
>1998_AF258518.1
ATGGAAGATTTTGTGCGACAATGCTTCAATCCGATGATTGTCGAGCTTGCGGAAAAGGCAATGAAAGAGTATGGGGAGGACCTGAAAATCGAAACAAACAAATTTGCAGCAATATGCACTCACTTGGAAGTATGCTTCATGTATTCAGATTTTCATTTCATCAATGAGCAAGGCGAGTCAATAATAGTAGAGCCTGAAGACCCAAACGCACTTTTAAAACACAGATTTGAAATAATAGAGGGACGAGATCGTACAATGGCATGGACAGTTGTAAACAGTATTTGCAACACCACAGGAGCTGAGAAACCAAAGTTCCTGCCAGATTTGTATGATTACAAGGAGAATAGATTCATCGAGATTGGAGTGACAAGGAGGGAAGTTCACCTATACTATCTGGAAAAGGCAAACAAAATTAAGTCTGAGAAGACACACATACACATTTTCTCATTCACTGGTGAAGAAATGGCCACAAAGGCCGATTACACTCTCGATGAAAAAAGCAGGGCTAGGATTAAAACCAGGCTATTCACCATAAGACAAGAAATGGCAAGCAGAGGCATTTGGGATTCCTTTCGTCAGTCCGAGAGAGGCGAAGAAACAATTGAAGAAAGATTTGAAATCACAGGAACAATGCGCAGGCTCGCTGACCAAAGCCTCCCGCCGAACTTCTCCTGCCTTGAGATTTTTAGAGCCTATGTGGATGGATTCGAACCGAACGGCTACATTGAGGGCAAGCTTTCTCAAATGTCCAAAGAAGTAAATGCTAGAATTGAGCCTTTTTTGAAAACAACACCACGACCAATTAGGCTTCCGGATGGGCCTCCTTGTTTTCAGCGGTCAAAATTCCTGCTGATGGATTCTTTAAAATTAAGCATTGAGGATCCAAGTCATGAAGGGGCGGGAATACCACTATATGATGCGATCAAGTGTATGAGAACATTCTTTGGATGGAAGAAACCCTCTGTTGTCAAACCGCACGAGAAGGGAATAAATCCGAATTATCTGCTGTCATGGAAGCAGGTACTGGCAGAACTGCAGGACATTGAGAGTGAGGAGAAGATTCCAAGAACCAAAAACATGAAAAAGACGAGTCAGCTTAAGTGGGCACTTGGTGAGAACATGGCACCAGAGAAGGTATATTTTGATGACTGTAAAGATATAGGCGACTTGAAGCAATATGATAGTGACGAACCAG--AATTGAGGTCACTTTCAAGTTGGATCCAGAATGAGTTCAACAAGGCATGCGAGCTGACTGATTCAATCTGGATAGAGCTTGATGAGATTGGAGAAGATGTGGCTCCGATTGAACACATTGCAAGCATGCGAAGAAATTACTTCACAGCAGAGGTGTCTCATTGCAGAGCCACAGAATATATAATGAAGGGGGTATACATTAATACTGCTTTGCTTAATGCATCCTGTGCAGCAATGGATGATTTCCAACTAATCCCCATGATAAGCAAATGTAGAACTAAAGAGGGAAGGCGAAAGACCAATTTGTACGGCTTCATCATAAAAGGAAGATCTCACTTAAGGAATGACACCGATGTGGTAAACTTTGTGAGCATGGAGTTTTCCCTCACTGACCCAAGACTTGAGCCACACAAATGGGAGAAGTACTGTGTTCTTGAGATAGGGGATATGCTTCTAAGAAGTGCAATAGGCCAAGTGTCAAGGCCCATGTTCTTGTATGTGAGGACAAATGGAACCTCCAAAATTAAAATGAAATGGGGGATGGAGATGAGGCGTTGCCTCCTCCAATCCCTTCAACAAATAGAGAGTATGATTGAAGCTGAGTCCTCTGTCAAGGAGAAAGACATGACAAAAGAGTTTTTTGAGAATAGATCAGAAACATGGCCCATTGGAGAGTCACCCAAAGGAGTGGAAGAAGGTTCCATTGGGAAAGTATGCAGAACTTTATTGGCTAAGTCAGTATTCAATAGTTTGTATGCATCTCCACAATTAGAAGGATTTTCAGCTGAATCAAGAAAGTTGCTCCTTATTGTTCAGGCTCTTCGGGACAATCTGGAACCTGGGACCTTTGATCTTGGGGGGCTATATGAAGCAATTGAGGAGTGCCTGATTAATGATCCCTGGGTTTTGCTTAATGCTTCATGGTTCAACTCCTTCCTAACACATGCATT
>2001_EU097814.1
ATGGAAGATTTTGTGCGACAATGCTTCAATCCGATGATTGTCGAGCTTGCGGAAAAGGCAATGAAAGAGTATGGAGAGGACCTGAAGATCGAAACAAACAAATTTGCAGCAATATGCACTCACTTGGAAGTATGCTTCATGTATTCAGATTTTCATTTCATCAATGAGCAAGGCGAGTCAATAATAGTAGAGCCTGAAGACCCAAACGCACTTTTAAAACACAGATTTGAAATAATAGAGGGACGAGATCGTACAATGGCATGGACAGTTGTAAACAGTATTTGCAACACCACAGGAGTTGAGAAACCAAAGTTCCTGCCAGATTTGTATGATTACAAGGAGAATAGATTCATCGAGATTGGAGTGACAAGGAGGGAAGTTCACATATACTATCTGGAAAAGGCAAACAAAATTAAGTCTGAGAAGACACACATACACATTTTCTCATTCACTGGTGAAGAAATGGCCACAAAGGCCGATTACACTCTCGATGAAGAAAGCAGGGCTAGGATTAAAACCAGACTATTCACCATAAGACAGGAAATGGCAAGCAGAGGCCTTTGGGATTCCTTTCGTCAGTCCGAGAGAGGCGAAGAAACAATTGAAGAAAGATTTGAAATTACAGGAACAATGCGCAGGCTCGCTGACCAAAGCCTCCCGCCGAACTTCTCCTGCCTTGAGAATTTTAGAGCCTATGTGGATGGATTCGAACCGAACGGCTACATTGAGGGCAAGCTTTCTCAAATGTCCAAAGAAGTAAATGCTAGAATTGAGCCTTTTTTGAAAACAACACCACGACCAATTAGGCTGCCGGATGGGCCTCCTTGTTTTCAGCGGTCAAAATTCCTGCTGATGGATTCTTTAAAATTAAGCATTGAGGATCCAAGTCATGAAGGAGAGGGAATACCACTATATGATGCGATCAAGTGTATGAGAACATTCTTTGGATGGAAAGAACCCTCTGTTGTCAAACCACACGAGAAGGGAATAAATCCGAATTATCTGCTGTCATGGAAGCAGGTACTGGCAGAACTGCAGGACATTGAGAGTGAGGAGAAGATTCCAAGAATCAAAAACATGAAAAAGACGAGTCAGCTTAAGTGGGCACTTGGTGAGAACATGGCACCAGAGAAGGTAGATTTTGACGACTGTAAAGATATAGGCGACTTGAAGCAATATGATAGTGATGAGCCTG--AGTTAAGGTCACTTTCAAGTTGGATCCAGAATGAGTTCAACAAGGCATGCGAGCTGACTGATTCAATCTGGATAGAGCTTGATGAGATTGGAGAAGATGTGGCTCCGATTGAACACATTGCAAGCATGCGAAGAAATTACTTCACAGCAGAGGTGTCTCATTGCAGAGCCACAGAATATATAATGAAGGGGGTATACATTAATACCGCTTTGCTTAATGCATCCTGTGCAGCAATGGATGATTTCCAACTAATCCCCATGATAAGCAAATGTAGGACTAAAGAGGGAAGGCGAAAGACCAATTTGTATGGCTTCATCATAAAAGGAAGATCTCACTTAAGGAATGACACCGATGTGGTAAACTTTGTGAGCATGGAGTTTTCCCTCACTGACCCGAGACTTGAGCCACACAAATGGGAGAAGTACTGTGTTCTTGAGATAGGGGATATGCTTCTAAGAAGTGCAATAGGCCAAGTGTCAAGGCCCATGTTCTTGTATGTGAGGACAAATGGAACCTCCAAAATTAAAATGAAATGGGGGATGGAGATGAGGCGTTGCCTCCTCCAATCCCTCCAACAAATAGAGAGTATGATTGAAGCTGAGTCCTCTGTCAAGGAGAAAGACATGACAAAAGAGTTTTTTGAGAATAGATCAGAAACATGGCCCATTGGGGAGTCACCCAAAGGAGTGGAAGAAGGTTCCATTGGGAAAGTATGCAGAACTTTATTGGCTAAGTCAGTATTCAATAGTTTGTATGCATCTCCACAATTAGAAGGATTTTCAGCTGAATCAAGAAAGTTGCTCCTTATTGTTCAGGCTCTTCGGGACAATCTGGAACCTGGGACCTTTGATCTTGGGGGGCTATATGAAGCAATTGAGGAGTGCCTGATTAATGATCCCTGGGTTTTGCTTAATGCTTCTTGGTTCAACTCCTTCCTAACACATGCATT
>2002_CY084230.1
ATGGAAGATTTTGTGCGACAATGCTTCAATCCGATGATTGTCGAGCTTGCGGAAAAGGCAATGAAAGAGTATGGAGAGGACCTGAAAATCGAAACAAACAAATTTGCAGCAATATGCACTCACTTGGAAGTATGCTTCATGTATTCAGATTTTCATTTCATCAATGAGCAAGGCGAATCAATAATAGTAGAGCCTGAGGACCCAAATGCACTTTTAAAACACAGATTTGAGATAATAGAGGGACGAGATCGTACAATGGCATGGACAGTTGTAAACAGTATTTGCAACACCACAGGAGCTGAGAAACCAAAGTTTCTGCCAGATCTGTATGATTACAAGGAGAATAGATTCATCGAGATTGGAGTGACAAGGAGGGAAGTTCACATATACTATCTGGAAAAGGCCAACAAAATTAAATCTGAAAAGACACACATTCACATTTTCTCATTCACTGGCGAAGAAATGGCCACAAAGGCCGATTACACTCTCGATGAAGAAAGCAGGGCTAGGATTAAAACCAGACTATTCACCATAAGACAAGAAATGGCAAGCAGAGGTCTTTGGGACTCCTTTCGTCAGTCCGAAAGAGGCGAAGAAACAATTGAAGAAAGATTTGAAATCACAGGGACAATGCGCAGGCTTGCTGACCAAAGCCTTCCGCCGAACTTCTCCTGCATTGAGAATTTTAGAGCCTATGTGGATGGATTTGAACCGAACGGCTACATTGAGGGCAAGCTTTCTCAAATGTCCAAAGAAGTAAATGCTAGAATTGAGCCTTTTTTGAAAACAACACCACGACCAATTAGACTTCCGGATGGGCCTCCTTGTTTTCAGCGGTCAAAATTCCTGCTGATGGATTCTTTAAAATTAAGCATTGAGGATCCAAATCACGAAGGAGAGGGAATACCACTATATGATGCAATCAAGTGTATGAGAACATTCTTTGGATGGAAAGAACCCTCTGTTGTCAAGCCACACGAGAAGGGAATAAATCCGAATTATCTGCTGTCATGGAAGCAGGTATTGGAAGAGCTGCAGGACATTGAGAGTGAGGAGAAGATTCCAAGAACAAAGAACATGAAAAAAACGAGTCAGCTAAAGTGGGCACTTGGTGAGAACATGGCACCAGAGAAGGTTGATTTTGATGACTGTAAAGATATAAGCGATTTGAAGCAATATGATAGTGACGAACCTG--AATTAAGGTCATTTTCAAGTTGGATCCAGAATGAATTCAACAAGGCATGCGAGCTGACCGATTCAATCTGGATAGAGCTTGATGAGATTGGAGAAGATGTGGCTCCGATTGAACACATTGCAAGCATGAGAAGAAATTACTTCACAGCTGAGGTGTCCCATTGCAGAGCCACAGAATATATAATGAAGGGGGTATACATTAATACTGCTTTGCTTAATGCATCCTGTGCAGCAATGGATGATTTCCAACTAATTCCCATGATAAGCAAATGTAGAACTAAAGAGGGAAGGAGAAAGACCAATTTGTACGGCTTCATCATAAAAGGAAGATCTCACTTAAGGAATGACACCGATGTGGTAAACTTTGTGAGCATGGAATTTTCCCTCACTGACCCAAGACTTGAGCCACACAAATGGGAGAAGTACTGTGTTCTCGAGATAGGAGATATGCTTCTAAGGAGTGCAATAGGCCAAGTGTCAAGGCCCATGTTCTTGTATGTAAGGACAAATGGAACCTCAAAAATTAAAATGAAATGGGGAATGGAGATGAGGCGTTGCCTCCTCCAATCCCTTCAACAAATAGAGAGCATGATTGAAGCTGAATCCTCTGTCAAGGAGAAAGACATGACAAAAGAGTTTTTTGAGAATAGATCAGAAACATGGCCCATTGGAGAGTCACCAAAAGGAGTGGAAGAAGGTTCCATTGGGAAAGTATGCAGGACACTATTGGCCAAGTCAGTATTCAATAGTCTGTATGCATCGCCACAATTAGAAGGATTTTCAGCTGAGTCAAGAAAGTTGCTTCTCATTGTTCAGGCTCTTAGGGACAATCTGGAGCCAGGGACCTTTGATCTTGGGGGGCTATATGAAGCAATTGAGGAGTGCCTGATTAATGATCCCTGGGTTTTGCTTAATGCTTCTTGGTTCAACTCCTTCCTAACACATGCATT
>2003_CY104049.1
ATGGAAGATTTTGTGCGACAATGCTTCAATCCGATGATTGTCGAGCTTGCAGAAAAGGCAATGAAAGAGTATGGAGAGGACCTGAAAATCGAAACAAACAAATTTGCAGCAATATGCACCCACTTGGAAGTATGCTTCATGTATTCAGATTTTCATTTCATCAATGAGCAAGGCGAATCAATAATAGTAGAGCCTGAGGACCCAAATGCACTTTTAAAGCACAGATTTGAGATAATAGAGGGACGAGATCGTACAATGGCATGGACAGTTGTAAACAGTATTTGCAACACCACAGGAGCTGAGAAACCAAAGTTTCTGCCAGATCTGTATGATTACAAAGAGAATAGATTCATCGAGATTGGAGTGACAAGGAGGGAAGTTCACATATACTATCTGGAAAAGGCCAACAAAATTAAATCTGAGAAGACACACATTCACATTTTCTCATTCACTGGCGAAGAAATGGCCACAAAGGCCGATTACACTCTCGATGAAGAAAGCAGGGCTAGGATTAAAACCAGACTATTCACCATAAGACAAGAAATGGCAAGCAGAGGTCTTTGGGACTCCTTTCGTCAGTCCGAAAGAGGCGAAGAAACAATTGAAGAAAGATTTGAAATCACAGGGACAATGCGCAGGCTCGCTGACCAAAGCCTTCCGCCGAACTTCTCCTGCATTGAGAATTTTAGAGCCTATGTGGATGGATTTGAACCGAACGGCTACATTGAGGGCAAGCTTTCTCAAATGTCCAAAGAAGTAAATGCTAGAATTGAGCCTTTTTTGAAAACAACACCTCGACCAATTAGACTTCCGAATGGGCCTCCTTGTTTTCAGCGGTCAAAATTCCTGCTGATGGATTCTTTAAAATTAAGCATTGAGGATCCAAATCATGAAGGGGAGGGAATACCACTATATGATGCAATCAAGTGTATGAGAACATTCTTTGGATGGAAAGAACCCACTGTTGTCAAGCCACACGAGAAGGGAATAAATCCGAATTATCTGCTGTCGTGGAAGCAGGTATTGGAAGAGCTGCAGGACATTGAGAGTGAGGAGAAGATTCCAAGAACAAAAAACATGAAAAAAACGAGTCAGCTAAAGTGGGCACTTGGTGAGAACATGGCACCAGAGAAGGTGGATTTTGATGACTGTAAAGATATAAGCGATTTGACGCAATATGATAGTGACGAACCTG--AATTAAGGTCATTTTCAAGTTGGATCCAGAATGAGTTCAACAAGGCATGCGAGCTGACCGATTCAATCTGGATAGAGCTCGATGAGATTGGAGAAGATGTGGCCCCGATTGAACACATTGCAAGCATGAGAAGAAATTACTTCACAGCTGAGGTGTCCCATTGCAGAGCCACAGAATATATAATGAAGGGGGTATACATTAATACTGCTTTGCTTAATGCATCCTGTGCAGCAATGGATGATTTCCAACTAATTCCCATGATAAGCAAATGTAGAACTAAAGAGGGAAGGAGAAAGACCAATTTGTACGGCTTCATCATAAAAGGAAGATCTCACTTAAGGAATGACACCGATGTGGTAAACTTTGTGAGCATGGAGTTTTCCCTCACTGACCCAAGACTTGAGCCACACAAATGGGAGAAGTACTGTGTTCTTGAGATAGGAGATATGCTTCTAAGGAGTGCAATAGGCCAAGTGTCAAGGCCCATGTTCTTGTATGTAAGGACAAATGGAACCTCAAAAATTAAAATGAAATGGGGAATGGAGATGAGGCGTTGCCTCCTCCAATCCCTCCAACAAATAGAGAGCATGATTGAAGCTGAGTCCTCTGTCAAGGAGAAAGACATGACAAAAGAGTTTTTTGAGAATAGATCAGAAACATGGCCCGTTGGAGAGTCACCAAAAGGAGTGGAAGAAGGTTCCATTGGGAAAGTATGCAGGACACTATTGGCTAAGTCAGTATTCAATAGTCTGTATGCATCTCCACAATTAGAAGGATTTTCAGCTGAGTCAAGAAAGTTGCTCCTCATTGTTCAGGCTCTTAGGGACAATCTGGAACCTGGGACCTTTGATCTTGGGGGGCTATATGAAGCAATTGAGGAGTGCCTGATTAATGATCCCTGGGTTTTGCTTAATGCTTCTTGGTTCAACTCCTTCCTAACACATGCATT
>2004_EU097803.1
ATGGAAGATTTTGTGCGACAATGCTTCAACCCGATGATTGTCGAGCTTGCGGAAAAGGCAATGAAAGAGTATGGAGAGGACCTGAAAATCGAAACAAACAAATTTGCAGCAATATGCACCCACTTGGAAGTATGCTTCATGTATTCAGATTTTCATTTCATCAATGAGCAAGGCGAATCAATAATAGTAGAGCCTGAGGACCCAAATGCACTTTTAAAACACAGATTTGAGATAATAGAGGGACGAGATCGTACAATGGCATGGACAGTTGTAAACAGTATTTGCAACACCACAGGAGCTGAGAAACCAAAGTTTCTGCCAGATCTGTATGATTACAAAGAGAATAGGTTCATCGAGATTGGAGTGACAAGGAGAGAAGTTCACATATACTATCTGGAAAAGGCCACCAAAATCAAATCTGAGAAGACACACATCCACATTTTCTCATTCACTGGCGAAGAAATGGCCACAAAGGCCGATTACACTCTCGATGAAGAAAGCAGGGCTAGGATTAAAACCAGACTATTCACCATAAGACAAGAAATGGCAAGCAGAGGTCTTTGGGACTCCTTTCGTCAGTCCGAAAGAGGCGAAGAAACAATTGAAGAAAGATTTGAAATCACAGGGACAATGCGCAGGCTCGCTGAGCAAAGCCTTCCGCCGAACTTCTCCTGCATTGAGAATTTTAGAGCCTATGTGGATGGATTTGAACCAAACGGCTACATTGAGGGCAAGCTTTCTCAAATGTCCAAAGAAGTAAATGCTAGAATTGAGCCCTTTTTGAAAACAACACCTCGACCAATTAGACTTCCGAATGGGCCTCCTTGTTTTCAGCGGTCAAAATTCCTGCTGATGGATTCTTTAAAATTAAGCATTGAGGATCCAAATCATGAAGGGGAGGGAATACCACTATATGATGCAATCAAATGTATGAGAACATTCTTTGGATGGAAAGAACCCACTGTTGTCAAGCCACACGAGAAGGGAATAAATCCGAATTATCTGCTGTCGTGGAAGCAGGTATTGGAAGAGCTGCAGGACATTGAGAGTGAGGAGAAGATTCCAAGAACAAAAAACATGAAAAAAACGAGTCAGCTAAAGTGGGCACTTGGTGAGAACATGGCACCAGAGAAGGTGGATTTTGATGACTGTAAAGATATAAGCGATTTGAAGCAATATGATAGTGACGAACCTG--AATTAAGGTCATTTTCAAGTTGGATCCAGAATGAGTTCAACAAGGCATGCGAGCTGACCGATTCAATCTGGATAGAGCTCGATGAGATTGGAGAAGATGTGGCCCCGATTGAACACATTGCAAGCATGAGAAGAAATTACTTCACAGCTGAGGTGTCCCATTGCAGAGCCACTGAATATATAATGAAGGGGGTATACATTAATACTGCTTTGCTTAATGCATCCTGTGCAGCAATGGATGATTTCCAACTAATTCCCATGATAAGCAAATGTAGAACTAAAGAGGGAAGGAGAAAGACCAATTTGTACGGCTTCATCATAAAAGGAAGATCTCACTTAAGGAATGACACCGATGTGGTAAACTTTGTGAGCATGGAGTTTTCCCTCACTGACCCAAGACTTGAGCCACACAAATGGGAGAAGTACTGTGTTCTTGAGATAGGAGATATGCTTCTAAGGAGTGCAATAGGCCAAGTGTCAAGGCCCATGTTCTTGTATGTAAGAACAAATGGAACCTCAAAAATTAAAATGAAATGGGGAATGGAGATGAGGCGTTGTCTCCTCCAATCCCTCCAACAAATAGAGAGCATGATTGAAGCTGAGTCCTCTGTCAAGGAGAAAGACATGACAAAAGAGTTTTTTGAGAATAGATCAGAAACATGGCCCATTGGAGAGTCACCAAAAGGAGTGGAAGAAGGTTCCATTGGGAAAGTATGCAGGACACTACTGGCTAAGTCAGTATTCAATAGTCTGTATGCATCTCCACAATTAGAAGGGTTTTCAGCTGAGTCAAGGAAGTTGCTCCTCATTGTTCAGGCTCTTAGGGACAATCTGGAACCTGGGACCTTTGATCTTGGGGGACTATATGAAGCAATTGAGGAGTGCCTGATTAATGATCCCTGGGTTTTGCTTAATGCTTCTTGGTTCAACTCCTTCCTAACACATGCATT
>2005_CY104827.1
ATGGAAGATTTTGTGCGACAATGCTTCAATCCGATGATTGTCGAGCTTGCGGAAAAGGCAATGAAAGAGTATGGAGAAGACCTGAAAATCGAAACAAACAAATTTGCAGCAATATGCACCCACTTGGAAGTATGCTTCATGTATTCAGATTTTCATTTCATCAATGAGCAAGGCGAATCAATAATAGTAGAGCCTGAGGACCCAAATGCACTTTTAAAACACAGATTTGAGATAATAGAGGGACGAGATCGTACAATGGCATGGACAGTTGTAAACAGTATTTGCAACACAACAGGAGCTGAGAAACCAAAGTTTCTGCCAGATCTGTATGATTACAAAGAGAATAGATTCATCGAGATTGGAGTGACAAGGAGAGAAGTTCACATATACTATCTGGAAAAGGCCAACAAAATTAAATCTGAGAAGACACACATTCACATTTTCTCATTCACTGGCGAAGAAATGGCCACAAAGGCCGATTACACTCTCGATGAAGAAAGCAGGGCTAGGATTAAAACCAGACTATTCACCATAAGACAAGAAATGGCAAGCAGAGGTCTTTGGGACTCCTTTCGTCAGTCCGAAAGAGGCGAAGAAACAATTGAAGAAAGATTTGAAATCACAGGGACAATGCGCAGGCTCGCTGATCAAAGCCTTCCGCCGAACTTCTCCTGCATTGAGAATTTTAGAGCCTATGTGGATGGATTTGAACCGAACGGCTACATTGAGGGCAAGCTTTCTCAAATGTCCAAAGAAGTAAATGCCAGAATTGAACCCTTTTTGAAAACAACACCTCGACCAATTAGACTTCCGAATGGGCCTCCTTGTTTTCAGCGGTCAAAATTCCTGCTGATGGATTCTTTAAAATTAAGCATTGAGGATCCAAATCATGAAGGGGAGGGAATACCACTATATGATGCAATCAAGTGTATGAGAACATTCTTTGGATGGAAAGAACCCACTGTTGTCAAGCCACACGAGAAGGGAATAAATCCGAATTATCTGCTGTCGTGGAAGCAGGTATTGGAAGAGCTGCAGGACATTGAGAGTGAGGAGAAGATTCCAAGAACAAAAAACATGAAAAAAACGAGTCAGCTAAAGTGGGCACTTGGTGAGAACATGGCACCAGAGAAGGTGGATTTTGATGACTGTAAAGATATAAGCGATTTGAAGCAATATGATAGTGACGAACCTG--AATTAAGGTCATTTTCAAGTTGGATCCAGAATGAGTTCAACAAGGCATGCGAGCTGACCGATTCAATCTGGATAGAGCTCGATGAGATTGGAGAAGATGTGGCCCCGATTGAACACATTGCAAGCATGAGAAGAAATTACTTCACAGCTGAGGTGTCCCATTGCAGAGCCACTGAATATATAATGAAGGGGGTATACATTAATACTGCTTTGCTTAATGCATCCTGTGCAGCAATGGATGATTTCCAACTAATTCCCATGATAAGCAAATGTCGGACTAAAGAGGGAAGGAGAAAGACCAATTTGTACGGCTTCATCATAAAAGGAAGATCTCACTTAAGAAATGACACCGATGTGGTAAACTTTGTGAGCATGGAGTTTTCCCTCACTGACCCAAGACTTGAGCCACACAAATGGGAGAAGTACTGTGTTCTTGAGATAGGAGATATGCTTCTAAGGAGCGCAATAGGCCAAGTGTCAAGGCCCATGTTCTTGTATGTAAGAACAAATGGAACCTCAAAAATTAAAATGAAATGGGGGATGGAGATGAGGCGTTGCCTCCTCCAATCCCTCCAACAAATAGAGAGCATGATTGAAGCTGAGTCCTCTGTCAAGGAGAAAGACATGACAAAAGAGTTTTTTGAGAATAGATCAGAAACATGGCCCATTGGAGAGTCACCAAAAGGAGTGGAAGAAGGTTCCATTGGGAAAGTATGCAGGACACTATTGGCTAAGTCAGTATTCAATAGTCTGTATGCATCTCCACAATTAGAAGGATTTTCAGCTGAGTCAAGAAAGTTGCTCCTCATTGTTCAGGCTCTTAGGGACAATCTGGAACCTGGGACCTTTGATCTTGGGGGACTATATGAAGCAATTGAGGAGTGCCTGATTAATGATCCCTGGGTTTTGCTTAATGCTTCTTGGTTCAACTCCTTCCTAACACATGCATT
>2006_FJ912939.1
ATGGAAGATTTTGTGCGACAATGCTTCAATCCGATGATTGTCGAGCTTGCGGAAAAGGCAATGAAAGAGTATGGAGAGGACCTGAAAATCGAAACAAACAAATTTGCAGCAATATGCACCCACTTGGAAGTGTGCTTCATGTATTCAGATTTTCATTTCATCAATGAGCAAGGCGAATCAATAATAGTAGAACCTGAGGACCCAAATGCACTTTTAAAGCACAGATTTGAGATAATAGAGGGACGAGATCGTACAATGGCATGGACAGTTGTAAACAGTATTTGCAACACCACAGGAGCTGAGAAACCAAAGTTTCTGCCAGATCTGTATGATTACAAAGAGAATAGATTCATCGAGATTGGAGTGACAAGGAGGGAAGTTCACATATACTATCTGGAAAAGGCCAACAAAATTAAATCTGAGAAGACACACATTCACATTTTCTCATTCACCGGCGAAGAAATGGCCACAAAGGCCGACTACACTCTTGATGAAGAAAGCAGAGCTAGGATTAAAACCAGACTATTCACCATAAGACAAGAAATGGCAAGCAGAGGTCTTTGGGACTCCTTTCGTCAGTCCGAAAGAGGCGAAGAAACAATTGAAGAAAGATTTGAAATCACAGGGACAATGCGCAGGCTCGCTGATCAAAGCCTCCCGCCGAACTTCTCCTGCATTGAGAATTTTAGAGCCTATGTGGATGGATTTGAACCGAACGGCTACATTGAGGGCAAGCTTTCTCAAATGTCCAAAGAAGTAAATGCTAGAATTGAGCCTTTTTTGAAAACAACACCTCGGCCAATTAGACTTCCGAATGGGCCTCCTTGTTTTCAGCGGTCAAAATTCCTGCTGATGGATTCTTTAAAATTAAGCATTGAGGATCCAAATCATGAAGGTGAGGGAATACCACTATATGATGCAATCAAGTGTATGAGAACATTTTTTGGATGGAAAGAACCCACTGTTGTCAAGCCACACGAGAAGGGAATAAATCCGAATTATCTGCTGTCGTGGAAGCAAGTATTGGAAGAACTGCAGGACATTGAGAGTGAGGAGAAGATTCCAAGAACAAAAAACATGAAGAAAACGAGTCAGCTAAAGTGGGCACTTGGTGAGAACATGGCACCAGAGAAGGTGGATTTTGATGACTGTAAAGATATAAGCGATTTGAAGCAATATGACAGTGACGAACCTG--AATTTAGGTCATTTTCAAGTTGGATCCAGAATGAGTTCAACAAGGCATGCGAGCTGACCGATTCAATCTGGATAGAGCTTGATGAGATTGGAGAAGATGTGGCCCCGATTGAACACATTGCAAGCATGAGAAGGAATTACTTCACAGCTGAGGTGTCCCATTGCAGAGCCACGGAATATATAATGAAGGGAGTATACATTAATACTGCTTTGCTCAATGCATCCTGTGCAGCAATGGATGATTTCCAACTAATTCCCATGATAAGCAAATGTAGAACTAAAGAGGGAAGGAGAAAGACCAATTTGTACGGCTTCATCGTAAAAGGAAGATCTCACTTGAGGAATGACACCGATGTGGTAAACTTTGTGAGCATGGAGTTTTCCCTCACTGACCCAAGACTTGAGCCACACAAATGGGAGAAGTACTGTGTTCTTGAGATAGGAGATATGATTCTAAGGAGTGCAATAGGCCAAGTGTCAAGGCCCATGTTCTTGTATGTAAGGACAAATGGAACCTCAAAAATTAAAATGAAATGGGGAATGGAGATGAGGCGTTGCCTCCTCCAATCCCTCCAACAAATAGAGAGCATGATTGAAGCTGAGTCCTCTGTCAAAGAGAAAGACATGACAAAAGAGTTTTTTGAGAATAGATCAGAAACATGGCCCATTGGAGAGTCACCAAAAGGAGTGGAAGAAGGTTCCATTGGGAAAGTATGCAGAACACTATTGGCTAAGTCAGTATTCAATAGTCTGTATGCATCTCCACAATTAGAAGGATTTTCAGCTGAGTCAAGGAAGTTGCTCCTCATTGTTCAGGCTCTTAGGGACAATCTGGAACCTGGGACCTTTGATCTTGGGGGGCTATATGAAGCAATTGAGGAGTGCCTGATTAATGATCCCTGGGTTTTGCTTAATGCTTCTTGGTTCAACTCCTTCCTAACACATGCATT
>2007_CY043424.1
ATGGAAGATTTTGTACGACAATGCTTCAATCCGATGATTGTCGAGCTTGCAGAAAAAGCAATGAAAGAGTATGGAGAGGACCTGAAAATCGAAACAAACAAATTTGCAGCAATATGCACCCACTTGGAAGTGTGCTTCATGTATTCAGATTTTCATTTCATCAATGAGCAAGGCGAATCAATAATAGTAGAGCCTGAGGACCCAAATGCACTTTTAAAGCACAGATTTGAGATAATAGAGGGACGAGATCGTACAATGGCATGGACAGTTGTAAACAGTATTTGCAACACCACAGGAGCTGAGAAACCAAAGTTTCTGCCAGATCTGTATGATTACAAAGAGAATAGATTCATCGAGATTGGAGTGACAAGGAGGGAAGTTCACATATACTATCTGGAAAAGGCCAACAAAATTAAATCTGAGAAGACACACATTCACATTTTCTCATTCACCGGCGAAGAAATGGCCACAAAGGCTGATTACACTCTCGATGAAGAAAGCAGAGCTAGGATTAAAACCAGATTGTTCACCATAAGACAAGAAATGGCAAGCAGAGGTCTTTGGGACTCCTTTCGTCAGTCCGAAAGAGGCGAAGAAACAATTGAAGAAAGATTTGAAATCACAGGGACAATGCGCAGGCTCGCTGACCAAAGCCTTCCGCCGAACTTCTCCTGCATTGAGAATTTTAGAGCCTATGTGGATGGATTTGAACCGAACGGCTACATTGAGGGCAAGCTTTCTCAAATGTCCAAAGAAGTAAATGCTAGAATTGAGCCTTTTTTGAAAACAACACCTCGACCAATTAGACTTCCGAATGGGCCTCCTTGTTTTCAGCGGTCAAAATTCCTGCTGATGGATTCTTTAAAATTAAGCATTGAGGATCCAAATCATGAAGGTGAGGGGATACCACTATATGATGCAATCAAGTGTATGAGAACATTCTTTGGATGGAAAGAACCCACTGTTGTTAAGCCACACGAGAAGGGAATAAGTCCAAATTATCTGTTGTCGTGGAAGCAAGTATTGGAAGAGCTGCAGGACATTGAGAGTGAGGAGAAGATTCCAAGAACAAAAAACATGAAAAAAACTAGTCAGCTAAAGTGGGCACTTGGTGAGAACATGGCACCAGAGAAGGTGGATTTTGATGACTGTAAAGATATAAGCGATTTGAAGCAATATGACAGTGACGAACCTG--AATTAAGATCATTTTCAAGCTGGATCCAGAATGAGTTCAACAAGGCATGCGAGCTGACCGATTCAATCTGGATAGAGCTTGATGAGATTGGAGAAGATGTGGCTCCGATTGAACACATTGCAAGCATGAGAAGGAATTACTTCACAGCTGAGGTGTCCCACTGCAGAGCCACAGAATATATAATGAAGGGGGTATACATTAATACTGCTTTGCTCAATGCATCCTGTGCAGCAATGGATGATTTCCAACTAATTCCCATGATAAGCAAATGTAGAACTAAAGAGGGAAGGAGAAAGACCAATTTGTACGGCTTCATCGTAAAAGGAAGATCTCACTTAAGGAATGACACCGATGTGGTAAACTTTGTGAGCATGGAGTTTTCCCTCACTGACCCAAGACTTGAGCCACACAAATGGGAGAAGTACTGCGTTCTTGAGATAGGAGATATGCTTCTAAGGAGTGCAATAGGCCAAGTGTCAAGGCCCATGTTCTTGTATGTAAGGACAAATGGAACCTCAAAAATTAAAATGAAATGGGGAATGGAGATGAGGCGTTGCCTCCTCCAATCCCTCCAACAAATAGAGAGCATGATTGAAGCTGAGTCCTCTGTCAAAGAGAAAGACATGACAAAAGAGTTTTTTGAGAATAAATCAGAAACATGGCCCATTGGAGAGTCACCAAAAGGAGTGGAAGAAGGTTCCATTGGGAAAGTATGCAGGACACTGTTGGCTAAGTCAGTATTCAATAGCCTGTATGCATCTCCACAATTAGAAGGATTTTCAGCTGAGTCAAGAAAGTTGCTCCTCATTGTTCAGGCTCTTAGGGACAATCTGGAACCTGGGACCTTTGATCTTGGGGGGCTATATGAAGCAATTGAGGAGTGCCTGATTAATGATCCCTGGGTTTTGCTTAATGCTTCTTGGTTCAACTCCTTCCTAACACATGCATT
>2009_CY100795.1
ATGGAAGATTTTGTACGACAATGCTTCAATCCGATGATTGTCGAGCTTGCAGAAAAAGCAATGAAAGAGTATGGAGAGGACCTGAAAATCGAAACAAACAAATTTGCAGCAATATGCACCCACTTGGAAGTGTGCTTCATGTATTCAGATTTTCATTTCATCAATGAGCAAGGCGAATCAATAATAGTAGAGCCTGAGGACCCAAATGCACTTTTAAAGCACAGATTTGAGATAATAGAGGGACGAGATCGTACAATGGCATGGACAGTTGTAAACAGCATTTGCAACACCACAGGAGCTGAGAAACCAAAGTTTCTGCCAGATCTGTATGATTACAAAGAGAATAGATTCATCGAGATTGGAGTGACAAGAAGGGAAGTTCACATATATTATCTGGAAAAGGCCAACAAAATTAAATCAGAGAAGACACACATTCACATTTTCTCATTCACCGGCGAAGAAATGGCCACAAAGGCTGATTACACTCTCGATGAAGAAAGCAGAGCTAGGATTAAAACCAGATTGTTCACCATAAGACAAGAAATGGCAAGCAGAGGTCTTTGGGACTCCTTTCGTCAGTCCGAAAGAGGCGAAGAAACAATTGAAGAAAGATTTGAAATCACAGGGACAATGCGCAGGCTCGCTGACCAAAGCCTTCCGCCGAACTTCTCCTGCATTGAGAATTTTAGAGCCTATGTGGATGGATTTGAACCGAACGGCTACATTGAGGGCAAGCTTTCTCAAATGTCCAAAGAAGTAAATGCTAGAATTGAGCCTTTTTTGAAAACAACACCTCGACCAATTAGACTTCCGAATGGGCCTCCTTGTTTTCAGCGGTCCAAATTCCTGCTGATGGATTCTTTAAAATTGAGCATTGAGGATCCAAATCATGAAGGTGAGGGGATACCACTATATGATGCAATCAAGTGTATGAGGACATTCTTTGGATGGAAAGAACCCACTGTTGTCAAGCCACACGAGAAGGGAATAAATCCAAATTATCTGTTGTCGTGGAAGCAAGTATTGGAAGAGCTGCAGGACATTGAGAGTGAGGAGAAGATTCCGAGAACAAAAAACATGAAAAAAACTAGTCAGCTAAAGTGGGCACTTGGTGAGAACATGGCACCAGAGAAGGTGGATTTTGATGACTGTAAAGATATAAGCGATTTGAAGCAATATGACAGTGACGAACCTG--AATTAAGATCATTTTCAAGTTGGATCCAAAATGAGTTCAACAAGGCATGCGAGCTGACCGATTCAATCTGGATAGAGCTTGATGAGATTGGAGAAGATGTGGCTCCGATTGAACACATTGCAAGCATGAGAAGGAATTACTTCACAGCTGAGGTGTCCTACTGCAGAGCCACAGAATATATAATGAAGGGAGTATACATTAATACTGCTTTGCTCAATGCATCCTGTGCAGCAATGGATGATTTCCAACTAATTCCCATGATAAGCAAATGTAGAACTAAAGAGGGAAGGAGAAAGACCAATTTGTACGGCTTCATCGTAAAAGGAAGATCTCACTTAAGGAATGACACCGATGTGGTAAACTTTGTGAGCATGGAGTTTTCCCTCACTGACCCAAGACTTGAGCCACACAAATGGGAGAAATACTGCGTTCTTGAGATAGGAGATATGCTTCTAAGGAGTGCAATAGGCCAAGTGTCAAGGCCCATGTTCTTGTATGTAAGGACAAATGGAACCTCAAAAATTAAAATGAAATGGGGAATGGAGATGAGGCGTTGCCTCCTCCAATCCCTCCAACAAATAGAGAGCATGATTGAAGCTGAGTCCTCTGTCAAAGAGAAAGACATGACAAAAGAGTTTTTTGAGAATAAATCAGAAACATGGCCCATTGGAGAGTCACCAAAAGGAGTGGAAGAAGGTTCCATTGGGAAAGTATGCAGGACACTGTTGGCTAAGTCAGTATTCAATAGCCTGTATGCATCTCCACAATTAGAAGGATTTTCAGCTGAGTCAAGAAAGTTGCTCCTCATTGTTCAGGCTCTTAGGGACAATCTGGAACCTGGGACCTTTGATCTTGGGGGGCTATATGAAGCAATTGAGGAGTGCCTGATTAATGATCCCTGGGTTTTGCTTAATGCTTCTTGGTTCAACTCCTTCCTAACACATGCATT
>1999_CY125017.1
ATGGAAGATTTTGTGCGACAATGCTTCAATCCGATGATTGTCGAGCTTGCGGAAAAGGCAATGAAAGAGTATGGAGAGGACCTGAAAATCGAAACAAACAAATTTGCAGCAATATGCACTCACTTGGAAGTATGCTTCATGTATTCAGATTTTCATTTCATCAATGAGCAAGGCGAATCAATAATAGTAGAGCCTGAGGACCCAAACGCACTTTTAAAGCACAGATTTGAGATAATAGAGGGACGAGATCGTACAATGGCATGGACAGTTGTAAACAGCATTTGCAACAACACAGGAGCTGAGAAACCAAAGTTTCTGCCAGATCTGTATGATTACAAGGAGAATAGATTCATCGAGATTGGAGTGACAAGGAGGGAAGTCCACATATACTATCTGGAAAAGGCCAACAAAATTAAATCTGAGAAGACACACATCCACATTTTCTCATTCACTGGCGAAGAAATGGCCACAAAGGCCGATTACACTCTCGATGAAGAAAGCAGGGCTAGGATTAAAACCAGACTATTCACCATAAGACAAGAAATGGCAAGCAGAGGCCTTTGGGACTCCTTTCGTCAGTCCGAAAGAGGCGAAGAAACAATTGAAGAAAGATTTGAAATCACAGGAACAATGCGCAGGCTCGCTGACCAAAGCCTTCCGCCGAACTTCTCCTGCCTTGAGAATTTTAGAGCCTATGTGGATGGATTTGAACCGAACGGCTACATTGAGGGCAAGCTTTCTCAAATGTCCAAAGAAGTAAATGCTAGAATTGAGCCTTTTTTGAAAACAACACCACGACCAATTAGACTTCCGGATGGGCCTCCTTGTTTTCAGCGGTCAAAATTCCTGCTGATGGATTCTTTAAAATTAAGCATTGAGGATCCAAATCATGAAGGAGAGGGAATACCACTATATGATGCGATCAAGTGTATGAGAACATTCTTTGGATGGAAAGAACCCTCTGTTGTCAAGCCACACGGGAAGGGAATAAATCCGAATTATCTGCTGTCATGGAAGCAGGTATTGGCAGAGCTGCAGGACATTGAGAGTGAGGAGAAGATTCCAAGAACAAAAAACATGAAAAAAACGAGTCAGCTAAAGTGGGCACTTGGTGAGAACATGGCACCAGAGAAGGTAGATTTTGATGACTGTAAAGATATAAGCGATTTGAAGCAATATGATAGTGACGAACCTG--AATTAAGGTCATTTTCAAGTTGGATCCAGAATGAGTTCAACAAGGCATGCGAGCTGACCGATTCAATCTGGATAGAGCTCGATGAGATTGGAGAAGATGTGGCCCCGATTGAACACATTGCAAGCATGAGACGAAATTACTTCACAGCTGAGGTGTCCCATTGCAGAGCCACAGAATATATAATGAAGGGGGTATACATTAATACTGCTTTGCTTAATGCATCCTGTGCAGCAATGGATGATTTCCAACTAATTCCCATGATAAGCAAATGTAGAACTAAAGAGGGAAGGCGAAAGACCAATTTGTACGGCTTCATCGTAAAAGGAAGATCTCACTTGAGGAATGACACCGATGTGGTAAACTTTGTGAGCATGGAGTTTTCCCTCACTGACCCAAGACTTGAGCCACACAAATGGGAGAAGTACTGTGTTCTTGAGATAGGAGATATGCTTCTAAGGAGTGCAATAGGCCAAGTGTCAAGGCCCATGTTCTTGTATGTAAGGACAAATGGAACCTCAAAAATTAAAATGAAATGGGGAATGGAGATGAGGCGTTGCCTCCTCCAATCTCTTCAACAAATAGAGAGCATGATTGAAGCTGAATCCTCTGTCAAGGAGAAAGACATGACAAAAGAGTTTTTTGAGAATAGATCAGAAACATGGCCCATTGGAGAGTCACCCAAAGGAGTGGAAGAAGGTTCCATTGGGAAAGTATGCAGGACACTATTGGCTAAGTCAGTATTCAATAGTCTGTATGCATCTCCACAATTAGAAGGATTTTCAGCTGAGTCAAGAAAGTTGCTCCTCATTGTTCAGGCTCTTAGGGACAATCTGGAACCTGGGACCTTTGATCTTGGGGGGCTATATGAAGCAATTGAGGAGTGCCTGATTAATGATCCCTGGGTTTTGCTTAATGCTTCTTGGTTCAACTCCTTCCTAACACATGCATT
>1996_CY016241.1
ATGGAAGACTTTGTGCGACAATGCTTCAATCCGATGATTGTCGAGCTTGCGGAAAAGGCAATGAAAGAGTATGGAGAGGACCTGAAAATCGAAACAAACAAATTTGCAGCAATATGCACTCACTTGGAAGTATGCTTCATGTATTCAGATTTTCATTTCATCAATGAGCAAGGCGAGTCAATAATAGTAGAGCCTGAGGACCCAAACGCACTTTTAAAGCACAGATTTGAGATAATAGAGGGACGAGATCGTACAATGGCATGGACAGTTGTAAACAGTATTTGCAACACCACAGGAGCTGAGAAACCAAAGTTTCTGCCAGATCTGTATGATTACAAGGAGAATAGATTCATCGAGATTGGAGTGACAAGGAGGGAAGTTCACATATACTATCTGGAAAAGGCCAACAAAATTAAATCTGAGAAGACACACATCCACATTTTCTCATTCACTGGCGAAGAAATGGCCACAAAGGCCGATTACACTCTCGATGAAGAAAGCAGGGCTAGGATTAAAACCAGACTATTCACCATAAGACAAGAAATGGCAAGCAGAGGCCTTTGGGACTCCTTTCGTCAGTCCGAAAGAGGCGAAGAAACAATTGAAGAAAGATTTGAAATCACAGGAACAATGCGCAGGCTCGCTGACCAAAGCCTTCCGCCGAACTTCTCCTGCCTTGAGAATTTTAGAGCCTATGTGGATGGATTTGAACCGAACGGCTACATTGAGGGCAAGCTTTCTCAAATGTCCAAAGAAGTAAATGCTAGAATTGAGCCTTTTTTGAAAACAACACCACGACCAATTAGACTTCCGGATGGGCCTCCTTGTTTTCAGCGGTCAAAATTCCTGCTGATGGATTCTTTAAAATTAAGCATTGAGGATCCAAATCATGAAGGAGAGGGAATACCACTATATGATGCGATCAAGTGTATGAGAACATTCTTTGGATGGAAAGAACCCTCTGTTGTCAAGCCACACGGGAAGGGAATAAATCCGAATTATCTGCTGTCATGGAAGCAGGTATTGGCAGAGCTGCAGGACATTGAGAGTGAGGAGAAGATTCCAAGAACAAAAAACATGAAAAAAACGAGCCAGCTAAAGTGGGCACTTGGTGAGAACATGGCACCAGAGAAGGTAGATTTTGATGACTGTAAAGATATAAGCGATTTGAAGCAATATGATAGTGACGAACCTG--AATTAAGGTCATTTTCAAGTTGGATCCAGAATGAGTTCAACAAGGCATGCGAGCTGACCGATTCAATCTGGATAGAGCTCGATGAGATTGGAGAAGATGTGGCCCCGATTGAACACATTGCAAGCATGAGAAGAAATTACTTCACAGCTGAGGTGTCCCATTGCAGAGCCACAGAATATATAATGAAGGGGGTATACATTAATACTGCTTTGCTCAATGCATCCTGTGCAGCAATGGATGATTTCCAACTAATTCCCATGATAAGCAAATGTAGGACTAAAGAGGGAAGGCGAAAGACCAATTTGTACGGCTTCATCGTAAAAGGAAGATCTCACTTAAGGAATGACACCGATGTGGTAAACTTTGTGAGCATGGAGTTTTCCCTCACTGACCCAAGACTTGAGCCACACAAATGGGAGAAGTACTGTGTTCTTGAGATAGGAGACATGCTTCTAAGGAGTGCAATAGGCCAAGTGTCAAGGCCCATGTTCTTGTATGTAAGGACAAATGGAACCTCAAAAATTAAAATGAAATGGGGAATGGAGATGAGGCGTTGCCTCCTCCAATCCCTTCAACAAATAGAGAGCATGATTGAAGCTGAGTCCTCTGTCAAGGAGAAAGACATGACAAAAGAGTTTTTTGAGAATAGATCAGAAACATGGCCCATTGGAGAGTCACCCAAAGGAGTGGAAGAAGGTTCCATTGGGAAAGTATGCAGGACACTATTGGCTAAGTCAGTATTCAATAGTCTGTATGCATCTCCACAATTAGAAGGATTTTCAGCTGAGTCAAGAAAGTTGCTCCTCATTGTTCAGGCTCTTAGGGACAATCTGGAACCTGGGACCTTTGATCTTGGGGGGCTATATGAAGCAATTGAGGAGTGCCTGATTAATGATCCCTGGGTTTTGCTTAATGCTTCTTGGTTCAACTCCTTCCTAACACATGCATT
>1995_CY033619.1
ATGGAAGATTTTGTGCGACAATGCTTCAATCCGATGGTTGTCGAGCTTGCGGAAAAGACAATGAAAGAGTATGGAGAGGACCTGAAAATCGAAACAAACAAATTTGCAGCAATATGCACTCACTTGGAAGTATGCTTCATGTATTCAGATTTTCATTTCATCAATGAGCAAGGCGAGTCAATAATAGTAGAGCCTGAGGACCCAAACGCACTTTTAAAGCACAGGTTTGAGATAATAGAGGGACGAGATCGTACAATGGCATGGACAGTTGTAAACAGTATTTGCAACACCACAGGAGTTGAGAAACCAAAGTTTCTGCCAGATCTGTATGATTACAAGGAGAATAGATTCATCGAGATTGGAGTGACAAGGAGGGAAGTTCACATATACTATCTGGAAAAGGCCAACAAAATTAAATCTGAGAAGACACACATCCACATTTTCTCATTCACTGGCGAAGAAATGGCCACAAAGGCCGATTACACTCTCGATGAAGAAAGCAGGGCTAGGATTAAAACCAGACTATTCACCATAAGACAGGAAATGGCAAGCAGAGGCCTTTGGGACTCCTTTCGTCAGTCCGAAAGAGGCGAAGAAACAATTGAAGAAAGATTTGAAATCACAGGAACAATGCGCAGGCTCGCTGACCAAAGCCTTCCGCCGAACTTCTCCTGCCTTGAGAATTTTAGAGCCTATGTGGATGGATTTGAACCGAACGGCTACATTGAGGGCAAGCTTTCTCAAATGTCCAAAGAAGTAAATGCTAGAATTGAGCCTTTTTTGAAAACAACACCACGACCAATTAGACTTCCGGATGGTCCTCCTTGTTTTCAGCGGTCAAAATTCCTGCTGATGGATTCTTTAAAATTAAGCATTGAGGATCCAAATCATGAAGGAGAGGGAATACCACTATATGATGCGATCAAGTGTATGAGAACATTCTTTGGATGGAAAGAACCCTCTGTTGTCAAGCCACACGGGAAGGGAATAAATCCGAATTATCTGCTGTCATGGAAGCAGGTATTGGCAGAGCTGCAGGACATTGAGAGTGAGGAGAAGATTCCAAGAACAAAAAACATGAAAAAAACGAGTCAGCTAAAGTGGGCACTTGGTGAGAACATGGCACCAGAGAAGGTAGATTTTGATGACTGTAAAGATATAAGCGATTTGAAGCAATATGATAGTGACGAGCCTG--AATTAAGGTCACTTTCAAGTTGGATCCAGAATGAGTTCAACAAGGCGTGCGAGCTGACCGATTCAATCTGGATAGAGCTCGATGAGATTGGAGAAGATGTGGCTCCGATTGAACACATTGCAAGCATGAGAAGAAATTACTTCACAGCTGAGGTGTCTCATTGCAGAGCCACAGAATATATAATGAAGGGGGTATACATTAATACTGCTTTGCTTAATGCATCCTGTGCAGCAATGGATGATTTCCAACTAATTCCCATGATAAGCAAATGTAGAACTAAAGAGGGAAGGCGAAAGACCAATTTGTACGGCTTCATCGTAAAAGGAAGATCTCACTTAAGGAACGACACCGATGTGGTAAACTTTGTGAGCATGGAGTTTTCCCTCACTGACCCAAGACTTGAGCCACACAAATGGGAGAAGTACTGTGTTCTTGAGATAGGAGATATGCTTCTAAGGAGTGCAATAGGCCAAGTGTCAAGGCCCATGTTCTTGTATGTAAGGACAAATGGAACCTCAAAAATTAAAATGAAATGGGGAATGGAGATGAGGCGTTGCCTCCTCCAATCCCTTCAACAAATAGAGAGCATGATTGAAGCTGAGTCCTCTGTCAAGGAGAAAGACATGACAAAAGAGTTTTTTGAGAATAGATCAGAAACATGGCCCATTGGAGAGTCACCCAAAGGAGTGGAAGAAGGTTCCATTGGGAAAGTATGCAGGACACTATTGGCTAAGTCAGTATTCAATAGTCTGTATGCATCTCCACAATTAGAAGGATTTTCAGCTGAGTCAAGAAAGTTGCTCCTCATTGTTCAGGCTCTTAGGGACAATCTGGAACCTGGGACCTTTGATCTTGGGGGGCTATATGAAGCAATTGAGGAGTGCCTGATTAATGATCCCTGGGTTTTGCTTAATGCTTCTTGGTTCAACTCCTTCCTAACACATGCATT
>1991_CY033603.1
ATGGAAGATTTTGTGCGACAATGCTTCAATCCGATGATTGTCGAGCTTGCGGAAAAGGCAATGAAAGAGTATGGAGAGGACCTGAAAATCGAAACAAACAAATTTGCAGCAATATGCACTCACTTGGAAGTATGCTTCATGTATTCAGATTTTCATTTCATCAATGAGCAAGGCGAGTCAATAATAGTAGAGCCTGAAGACCCAAACGCACTTTTAAAGCACAGATTTGAAATAATAGAGGGACGAGATCGTACAATGGCATGGACAGTTGTAAACAGTATTTGCAACACCACAGGAGCTGAGAAACCAAAGTTTCTGCCAGATTTGTATGATTACAAGGAGAATAGATTCATCGAGATTGGAGTGACAAGGAGGGAAGTTCACATATACTATCTGGAAAAGGCCAACAAAATTAAATCTGAGAAGACACACATCCACATTTTCTCGTTCACTGGTGAAGAAATGGCCACAAAGGCCGATTACACTCTCGATGAAGAAAGCAGGGCTAGGATTAAAACCAGACTATTCACCATAAGACAAGAAATGGCAAGCAGAGGCCTTTGGGATTCCTTTCGTCAGTCCGAGAGAGGCGAAGAAACAATTGAAGAAAGATTTGAAATCACAGGAACAATGCGCAGGCTCGCTGACCAAAGCCTCCCGCCGAACTTCTCCTGCCTTGAGAATTTTAGAGCCTATGTGGATGGATTCGAACCGAACGGCTACATTGAGGGCAAGCTTTCTCAAATGTCCAAAGAAGTAAATGCTAGAATTGAGCCTTTTTTGAAAACAACACCACGACCAATTAGGCTTCCGGATGGGCCTCCTTGTTTTCAGCGGTCAAAATTCCTGCTGATGGATTCTTTAAAATTAAGCATTGAGGATCCAAGTCATGAAGGAGAGGGAATACCACTATATGATGCGATCAAGTGTATGAGAACATTCTTTGGATGGAAAGAACCCTCTGTTGTCAAACCACACGGGAAGGGAATAAATCCGAATTATCTGCTGTCATGGAAGCAGGTACTGGCAGAACTGCAGGACATTGAGAGTGAGGAGAAGATTCCAAGAACTAAAAACATGAAAAAGACGAGTCAGCTAAAGTGGGCACTTGGTGAGAACATGGCACCGGAGAAGGTAGATTTTGACGACTGTAAAGATATAAGCGATTTGAAGCAATATGATAGTGACGAGCCTG--AATTAAGGTCACTTTCAAGTTGGATCCAGAATGAGTTCAACAAGGCATGCGAGCTGACCGATTCAATCTGGATAGAGCTCGATGAGATTGGAGAAGATGTGGCTCCGATTGAACACATTGCAAGCATGAGAAGAAATTACTTCACAGCAGAGGTGTCTCATTGCAGAGCCACAGAATATATAATGAAGGGGGTATACATTAATACTGCTTTGCTTAATGCATCCTGTGCAGCAATGGATGATTTCCAACTAATTCCCATGATAAGCAAATGTAGAACTAAAGAGGGAAGGCGAAAGACCAATTTGTACGGCTTCATCATAAAAGGAAGATCTCACTTAAGGAATGACACCGATGTGGTAAACTTTGTGAGCATGGAGTTTTCCCTCACTGACCCAAGACTTGAGCCACACAAATGGGAGAAGTACTGTGTTCTTGAGATAGGAGATATGCTTCTAAGAAGTGCAATAGGCCAAGTGTCAAGGCCCATGTTCTTGTATGTGAGGACAAATGGAACCTCAAAAATTAAAATGAAATGGGGGATGGAGATGAGGCGTTGCCTCCTCCAATCCCTTCAACAAATAGAGAGTATGATTGAAGCTGAGTCCTCTGTCAAGGAGAAAGACATGACAAAAGAGTTTTTTGAGAATAGATCAGAAACATGGCCCATTGGAGAGTCACCCAAAGGAGTGGAAGAAGGTTCCATTGGGAAAGTATGCAGGACGTTATTGGCTAAGTCAGTATTCAATAGTTTGTATGCATCTCCACAATTAGAAGGATTTTCAGCTGAATCAAGAAAGTTGCTCCTTATTGTTCAGGCTCTTAGGGACAATCTGGAACCTGGGACCTTTGATCTTGGGGGGCTATATGAAGCAATTGAGGAGTGCCTGATTAATGATCCCTGGGTTTTGCTTAATGCTTCTTGGTTCAACTCCTTCCTAACACATGCATT
>1992_CY125041.1
ATGGAAGATTTTGTGCGACAATGCTTCAATCCGATGATTGTCGAGCTTGCGGAAAAGGCAATGAAAGAGTATGGAGAGGACCTGAAAATCGAAACAAACAAATTTGCAGCAATATGCACTCACTTGGAAGTATGCTTCATGTATTCAGATTTTCATTTCATCAATGAGCAAGGCGAGTCAATAATAGTAGAGCCTGAAGACCCAAACGCACTTTTAAAGCACAGATTTGAAATAATAGAGGGACGAGATCGTACAATGGCATGGACAGTTGTAAACAGTATTTGCAACACCACAGGAGCTGAGAAACCAAAGTTTCTGCCAGATTTGTATGATTACAAGGAGAATAGATTCATCGAGATTGGAGTGACAAGGAGGGAAGTTCACATATACTATCTGGAAAAGGCCAACAAAATTAAATCTGAGAAGACACACATACACATTTTCTCATTCACTGGTGAAGAAATGGCCACAAAGGCCGATTACACTCTCGATGAAGAAAGCAGGGCTAGGATTAAAACCAGACTATTCACCATAAGACAAGAAATGGCAAGCAGAGGCCTTTGGGATTCCTTTCGTCAGTCCGAGAGAGGCGAAGAAACAATTGAAGAAAGATTTGAAATCACAGGAACAATGCGCAGGCTCGCTGACCAAAGCCTCCCGCCGAACTTCTCCTGCCTTGAGAATTTTAGAGCCTATGTGGATGGATTCGAACCGAACGGCTACATTGAGGGCAAGCTTTCTCAAATGTCCAAAGAAGTAAATGCTAGAATTGAGCCTTTCTTGAAAACAACACCACGACCAATTAGGCTTCCGGATGGGCCTCCTTGTTTTCAGCGGTCAAAATTCCTGCTGATGGATTCTTTAAAATTAAGCATTGAGGATCCAAGTCATGAAGGAGAGGGAATACCACTATATGATGCGATCAAGTGTATGAGAACATTCTTTGGATGGAAAGAACCCTCTGTTGTCAAACCACACGGGAAGGGAATAAATCCGAATTATCTGCTGTCATGGAAGCAGGTACTGGCAGAATTGCAGGACATTGAGAGTGAGGAGAAGATTCCAAGAACTAAAAACATGAAAAAGACGAGTCAGCTAAAGTGGGCACTTGGTGAGAACATGGCACCAGAGAAGGTAGATTTTGACGACTGTAAAGATATAAGCGATTTGAAGCAATATGATAGTGACGAGCCTG--AATTAAGGTCACTTTCAAGTTGGATCCAGAATGAGTTCAACAAGGCATGCGAGCTGACTGATTCAATCTGGATAGAGCTCGATGAGATTGGAGAAGATGTGGCTCCGATTGAACACATTGCAAGCATGAGAAGAAATTACTTCACAGCAGAGGTGTCTCATTGCAGAGCCACAGAATATATAATGAAGGGGGTATACATTAATACTGCTTTGCTTAATGCATCCTGTGCAGCAATGGATGATTTCCAACTAATTCCCATGATAAGCAAATGTAGAACTAAAGAGGGAAGGCGAAAGACCAATTTGTACGGCTTCATCATAAAAGGAAGATCTCACTTAAGGAATGACACCGATGTGGTAAACTTTATGAGCATGGAGTTTTCCCTCACTGACCCAAGACTTGAGCCACACAAATGGGAGAAGTACTGTGTTCTTGAGATAGGAGATATGCTTCTAAGAAGTGCAATAGGCCAAGTGTCAAGGCCCATGTTCTTGTATGTGAGGACAAATGGAACCTCAAAAATTAAAATGAAATGGGGGATGGAGATGAGGCGTTGCCTCCTCCAATCCCTTCAACAAATAGAGAGTATGATTGAAGCTGAGTCCTCTGTCAAGGAGAAAGACATGACAAAAGAGTTTTTTGAGAATAGATCAGAAACATGGCCCATTGGAGAGTCACCCAAAGGAGTGGAAGAAGGTTCCATCGGGAAAGTATGCAGGACGTTATTGGCTAAGTCAGTATTCAATAGTTTGTATGCATCTCCACAATTAGAAGGATTTTCAGCTGAATCAAGAAAGTTGCTCCTTATTGTTCAGGCTCTTAGGGACAATCTGGAACCTGGGACCTTTGATCTTGGGGGGCTATATGAAGCAATTGAGGAGTGCCTGATTAATGATCCCTGGGTTTTGCTTAATGCTTCTTGGTTCAACTCCTTCCTAACACATGCATT
>1993_CY125049.1
ATGGAAGATTTTGTGCGACAATGCTTCAATCCGATGATTGTCGAGCTTGCGGAAAAGGCAATGAAAGAGTATGGGGAGGACCTGAAAATCGAAACAAACAAATTTGCAGCAATATGCACTCACTTGGAAGTATGCTTCATGTATTCAGATTTTCATTTCATCAATGAACAAGGCGAGTCAATAATAGTAGAGCCTGAAGACCCAAACGCACTTTTAAAGCACAGATTTGAAATAATAGAGGGACGAGATCGTACAATGGCATGGACAGTTGTAAACAGTATTTGCAACACCACAGGAGCTGAGAAACCAAAGTTTCTGCCAGATTTGTATGATTACAAGGAGAATAGATTCATCGAGATTGGAGTGACAAGGAGGGAAGTTCACATATACTATCTGGAAAAGGCCAACAAAATTAAATCTGAGAAGACACACATCCACATTTTCTCATTCACTGGTGAAGAAATGGCCACAAAGGCCGATTACACTCTCGATGAAGAAAGCAGGGCTAGGATTAAGACCAGACTATTCACCATAAGACAAGAAATGGCAAGCAGAGGCCTTTGGGATTCCTTTCGTCAGTCCGAGAGAGGCGAAGAAACAATTGAAGAAAGATTTGAAATCACAGGAACAATGCGCAGGCTCGCTGACCAAAGCCTCCCGCCGAACTTCTCCTGCCTTGAGAATTTTAGAGCCTATGTGGATGGATTCGAACCGAACGGCTACATTGAGGGCAAGCTTTCTCAAATGTCCAAAGAAGTAAATGCTAGAATTGAGCCCTTTTTGAAAACAACACCACGACCAATTAGACTTCCGGATGGGCCTCCTTGTTTTCAGCGGTCAAAATTCCTGCTGATGGATTCTTTAAAATTAAGCATTGAGGATCCAAGTCATGAAGGAGAGGGAATACCACTATATGATGCGATCAAGTGTATGAGAACATTCTTTGGATGGAAAGAACCCTCTGTTGTCAAACCACATGGGAAGGGAATAAATCCGAATTATCTGCTGTCATGGAAGCAGGTACTGGCAGAACTGCAGGACATTGAGAGTGAGGAGAAGATTCCAAGAACTAAAAACATGAAAAAGACGAGTCAGCTAAAGTGGGCACTTGGTGAGAACATGGCACCAGAGAAGGTAGATTTTGACGACTGTAAAGATATAAGCGATTTGAAGCAATATGATAGTGACGAGCCTG--AATTAAGGTCACTTTCAAGTTGGATCCAGAATGAGTTCAACAAGGCATGCGAGCTGACCGATTCAATCTGGATAGAGCTCGACGAGATTGGAGAAGATGTGGCTCCGATTGAACACATTGCAAGCATGAGAAGAAATTACTTCACAGCAGAGGTGTCTCATTGCAGAGCCACAGAATATATAATGAAGGGGGTATACATTAATACTGCTTTACTTAATGCATCCTGTGCAGCAATGGATGATTTCCAACTAATTCCCATGATAAGCAAATGTAGAACTAAAGAGGGAAGGCGAAAGACTAATTTGTACGGCTTCATCATAAAAGGAAGATCTCACTTAAGGAATGACACCGATGTGGTAAACTTTGTGAGCATGGAGTTTTCCCTTACTGACCCAAGACTTGAGCCACACAAATGGGAGAAGTACTGTGTTCTTGAGATAGGAGATATGCTTCTAAGAAGTGCAATAGGCCAAGTTTCAAGGCCCATGTTCTTGTATGTGAGGACAAATGGAACCTCAAAAATTAAAATGAAATGGGGGATGGAGATGAGGCGTTGCCTCCTCCAATCCCTTCAACAAATAGAAAGTATGATTGAAGCTGAGTCCTCTGTCAAGGAGAAAGACATGACAAAAGAGTTTTTTGAGAATAGATCAGAAACATGGCCCATTGGAGAATCACCCAAAGGAGTGGAAGAAGGTTCCATTGGGAAAGTATGCCGGACGTTATTGGCTAAGTCAGTATTCAATAGTTTGTATGCATCTCCACAATTAGAAGGATTTTCAGCTGAATCAAGAAAGTTGCTCCTTATTGTTCAGGCTCTTAGGGACAATCTGGAACCTGGGACCTTTGATCTTGGGGGGCTATATGAAGCAATTGAGGAGTGCCTGATTAATGATCCCTGGGTTTTGCTTAATGCTTCTTGGTTCAACTCCTTCCTAAGACATGCACT
>1989_CY036828.1
ATGGAAGATTTTGTGCGACAATGCTTCAATCCGATGGTTGTCGAGCTTGCGGAAAAAGCAATGAAAGAGTATGGAGAGGATCTGAAAATCGAAACAAACAAATTTGCAGCAATATGCACTCACTTGGAAGTATGCTTCATGTATTCAGATTTTCATTTCATCAATGAGCAAGGCGAGTCAATAATAGTAGAGCCTGAAGACCCAAACGCACTTTTAAAGCACAGATTTGAAATAATAGAGGGAAGAGATCGCACAATGGCATGGACAGTTGTAAACAGTATTTGCAACACCACAGGAGCTGAGAAACCAAAGTTTCTGCCAGATTTGTATGATTACAAGGAGAATAGATTCATCGAGATTGGAGTGACAAGGAGGGAAGTTCACATATACTATCTGGAAAAGGCCAACAAAATTAAATCTGAGAAGACACACATCCACATTTTCTCATTCACTGGTGAAGAAATGGCCACAAAGGCCGATTACACTCTCGATGAAGAAAGCAGGGCTAGGATTAAAACCAGACTATTCACCATAAGGCAAGAAATGGCTAGCAGAGGCCTTTGGGATTCCTTTCGTCAGTCCGAGAGAGGCGAAGAAACAATTGAAGAAAGATTTGAAATCACAGGAACAATGCGCAGGCTCGCTGACCAAAGCCTCCCGCCGAACTTCTCCTGCCTTGAGAATTTTAGAGCCTATGTGGATGGATTCGAACCGAACGGCTACATTGAGGGCAAGCTTTCTCAAATGTCCAAAGAAGTAAATGCTAGAATTGAGCCTTTTTTGAAAACAACACCACGACCAATTAGACTTCCGGATGGGCCTCCTTGTTTTCAGCGGTCAAAATTCCTGCTGATGGATTCTTTAAAATTAAGCATTGAGGATCCAAGTCATGAAGGAGAGGGAATACCACTATATGATGCGATCAAGTGTATGAGAACATTCTTTGGATGGAAAGAACCCTCTGTTGTCAAACCACACGGAAAGGGAATAAATCCGAATTATCTGCTGTCATGGAAGCAGGTACTGGCAGAACTGCAGGACATTGAGAGTGAGGAGAAGATTCCAAGAACTAAAAACATGAAAAAAACGAGTCAGCTAAAGTGGGCACTTGGTGAAAACATGGCACCAGAGAAGGTAGATTTTGACGACTGTAAAGATATAAGCGATTTGAAGCAATATGATAGTGACGAACCTG--AATTGAGGTCACTTTCAAGTTGGATCCAGAATGAGTTCAACAAGGCATGCGAGCTGACCGATTCAATCTGGATAGAGCTCGATGAGATTGGAGAAGATGTAGCTCCGATTGAACACATTGCAAGCATGAGAAGAAATTACTTCACAGCAGAGGTGTCTCATTGCAGAGCCACAGAATATATAATGAAGGGGGTATACATTAATACTGCTTTGCTTAATGCATCCTGTGCAGCAATGGATGATTTCCAACTAATTCCCATGATAAGCAAATGTAGAACTAAAGAGGGAAGGCGAAAGACCAATTTGTACGGTTTCATCATAAAAGGAAGATCTCACTTAAGGAATGACACCGATGTGGTAAACTTTGTGAGCATGGAGTTTTCCCTCACTGACCCAAGACTTGAGCCACACAAATGGGAGAAGTACTGTGTTCTTGAGATAGGAGATATGCTTCTAAGAAGTGCAATAGGCCAAGTGTCAAGGCCCATGTTCTTGTATGTAAGGACAAATGGAACCTCAAAAATTAAAATGAAATGGGGAATGGAGATGAGGCGTTGCCTCCTCCAATCCCTTCAACAAATAGAGAGTATGATTGAAGCTGAGTCCTCTGTCAAGGAGAAAGACATGACAAAAGAGTTTTTTGAGAATAGATCAGAAACATGGCCCATTGGAGAGTCACCCAAAGGAGTGGAAGAAGGTTCCATTGGGAAAGTATGCAGGACGTTATTAGCTAAGTCAGTATTCAATAGTCTGTATGCATCTCCACAATTAGAAGGATTTTCAGCTGAATCAAGAAAATTGCTCCTTATTGTTCAGGCTCTTAGGGACAATCTGGAACCTGGGACCTTTGATCTTGGGGGGCTATATGAAGCAATTGAGGAGTGCCTGATTAATGATCCCTGGGTTTTGCTTAATGCTTCTTGGTTCAACTCCTTCCTAACACATGCATT
>1987_CY045857.1
ATGGAAGATTTTGTGCGACAATGCTTCAATCCGATGATTGTCGAGCTTGCGGAAAAGGCAATGAAAGAGTATGGAGAGGATCTGAAAATCGAAACAAACAAATTTGCAGCAATATGCACTCACTTGGAAGTATGCTTCATGTATTCAGATTTTCATTTCATCAATGAGCAAGGCGAGTCAATAATAGTAGAGCCTGAAGACCCAAACGCACTTTTGAAGCACAGATTTGAAATAATAGAGGGAAGAGATCGCACAATGGCATGGACAGTTGTAAACAGTATTTGCAACACCACAGGAGCTGAGAAACCAAAGCTTCTGCCAGATTTGTATGATTACAAGGAGAATAGATTCATCGAGATTGGAGTGACAAGGAGGGAAGTTCACATATACTATCTGGAAAAGGCCAACAAAATTAAATCTGAGAAGACACACATCCACATTTTCTCATTCACTGGTGAAGAAATGGCCACAAAGGCCGACTACACTCTCGATGAAGAAAGCAGGGCTAGGATTAAAACCAGACTATTCACCATAAGACAAGAAATGGCTAGCAGAGGCCTCTGGGATTCCTTTCGTCAGTCCGAGAGAGGCGAAGAAACAATTGAAGAAAGATTTGAAATCACAGGAACAATGCGCAGGCTCGCTGACCAAAGCCTCCCGCCGAACTTCTCCTGCCTTGAGAATTTTAGAGCCTATGTGGATGGATTCGAACCGAACGGCTACATTGAGGGCAAGCTTTCTCAAATGTCCAAAGAAGTAAATGCTAGAATTGAACCTTTTCTGAAAACAACACCACGACCAATTAGACTTCCGGATGGGCCTCCTTGTTTTCAGCGGTCAAAATTCCTGCTGATGGATGCTTTAAAATTAAGCATTGAGGATCCAAGTCATGAAGGAGAGGGAATACCACTATATGATGCAATCAAGTGTATGAGAACATTCTTTGGATGGAAAGAACCCTCTGTTGTCAAACCACACGGAAAGGGAATAAATCCGAATTATCTGCTGTCATGGAAGCAGGTACTGGCAGAACTGCAGGACATTGAGAGTGAGGAGAAGATTCCAAGAACTAAAAATATGAAGAAAACGAGTCAGCTAAAGTGGGCACTTGGTGAGAACATGGCACCAGAGAAGGTAGACTTTGACGACTGTAAAGATATAAGCGATTTGAAGCAATATGATAGTGACGAACCTG--AATTAAGGTCACTTTCAAGTTGGATCCAGAATGAGTTCAACAAGGCATGCGAGCTGACCGATTCAATCTGGATAGAGCTCGATGAGATTGGAGAAGATGTAGCTCCAATTGAACACATTGCAAGCATGAGAAGGAATTACTTCACAGCAGAGGTGTCTCATTGCAGAGCCACAGAATATATAATGAAGGGGGTATACATTAATACTGCTTTGCTTAATGCATCCTGTGCAGCAATGGATGATTTCCAACTAATTCCCATGATAAGCAAATGTAGAACTAAAGAGGGAAGGCGAAAGACCAATTTGTACGGTTTCATCATAAAAGGAAGATCCCACTTAAGGAATGACACCGACGTGGTAAACTTTGTGAGCATGGAGTTTTCTCTCACTGACCCAAGACTTGAGCCACACAAATGGGAGAAGTACTGTGTTCTTGAGATAGGAGATATGCTTCTAAGAAGTGCAATAGGCCAGGTGTCAAGGCCCATGTTCTTGTATGTAAGGACAAATGGAACCTCAAAAATTAAAATGAAATGGGGAATGGAGATGAGGCGTTGCCTCCTCCAATCACTTCAACAAATAGAGAGTATGATTGAAGCTGAGTCCTCTGTCAAGGAGAAAGACATGACAAAAGAGTTTTTTGAGAATAGATCAGAAACATGGCCCATTGGAGAGTCACCCAAAGGAGTGGAAGAAGGTTCCATTGGGAAAGTATGCAGGACGTTATTAGCTAAGTCAGTATTCAATAGTCTGTATGCATCTCCACAATTAGAAGGATTTTCAGCTGAATCAAGAAAATTGCTCCTTATTGTTCAGGCTCTTAGGGACAATCTGGAACCTGGGACCTTTGATCTTGGGGGGCTATATGAAGCAATTGAGGAGTGCCTGATTAATGATCCCTGGGTTTTGCTTAATGCTTCTTGGTTCAACTCCTTCCTAACACATGCATT
>1986_JF816564.1
ATGGAAGATTTTGTGGGACAATGCTTCAATCCGATGATTGTCGAGCTTGCGGAAAAGGCAATGAAAGAGTATGGAGAGGATCTGAAAATCGAAACAAACAAATTTGCAGCAATATGCACTCACTTGGAAGTATGCTTCATGTATTCAGATTTTCATTTCATCAATGAGCAAGGCGAGTCAATAATAGTAGAGCCTGAAGACCCAAACGCACTTTTGAAGCACAGATTTGAAATAATAGAGGGAAGAGATCGCACAATGGCATGGACAGTTGTAAACAGCATTTGCAACACCACAGGAGCTGAGAAACCAAAGTTTCTGCCAGATTTGTATGATTACAAGGAGAATAGATTCATCGAGATTGGAGTGACAAGGAGGGAAGTTCACATATACTATCTGGAAAAGGCCAACAAAATTAAATCTGAGAAGACACACATCCACATTTTCTCATTCACTGGTGAAGAAATGGCCACAAAGGCCGACTACACTCTCGATGAAGAAAGCAGGGCTAGGATTAAAACCAGACTATTCACCATAAGACAAGAAATGGCTAGCAGAGGCCTCTGGGATTCCTTTCGTCAGTCCGAGAGAGGCGAAGAAACAATTGAAGAAAGATTTGAAATCACAGGAACAATGCGCAGGCTCGCTGACCAAAGCCTCCCGCCGAACTTCTCCTGCCTTGAGAATTTTAGAGCCTATGTGGATGGATTCGAACCGAACGGCTACATTGAGGGCAAGCTTTCTCAAATGTCCAAAGAAGTAAATGCTAGAATTGAACCTTTTCTGAAAACAACACCACGACCAATTAGACTTCCGGATGGGCCTCCTTGTTTTCAGCGGTCAAAATTCCTGCTGATGGATGCTTTAAAATTAAGCATTGAGGATCCAAGTCATGAAGGAGAGGGAATACCACTATATGATGCGATCAAGTGTATGAGAACATTCTTTGGATGGAAAGAACCCTCTGTTGTCAAACCACACGGAAAGGGAATAAATCCGAATTATCTGCTGTCATGGAAGCAGGTACTGGCAGAACTGCAGGACATTGAGAGTGAGGAGAAGATTCCAAGAACTAAAAACATGAAGAAAACGAGTCAGCTAAAGTGGGCACTTGGTGAGAACATGGCACCAGAGAAGGTAGACTTTGACGACTGTAAAGATATAAGCGATTTGAAGCAATATGATAGTGACGAACCTG--AATTAAGGTCACTTTCAAGTTGGATCCAGAATGAGTTCAACAAGGCATGCGAGCTGACCGATTCAATCTGGATAGAGCTCGATGAGATTGGAGAAGATGTAGCTCCAATTGAACACATTGCAAGCATGAGAAGGAATTACTTCACAGCAGAGGTGTCTCATTGCAGAGCCACAGAATATATAATGAAGGGGGTATACATTAATACTGCTTTGCTTAATGCATCCTGTGCAGCAATGGATGATTTCCAACTAATTCCCATGATAAGCAAATGTAGAACTAAAGAGGGAAGGCGAAAGACCAATTTGTACGGTTTCATCATAAAAGGAAGATCTCACTTAAGGAATGACACCGACGTGGTAAACTTTGTGAGCATGGAGTTTTCTCTCACTGACCCAAGACTTGAGCCACACAAATGGGAGAAGTACTGTGTTCTTGAGATAGGAGATATGCTTCTAAGAAGTGCAATAGGCCAGGTGTCAAGGCCCATGTTCTTGTATGTAAGGACAAATGGAACCTCAAAAATTAAAATGAAATGGGGAATGGAGATGAGGCGTTGCCTCCTCCAATCACTTCAACAAATAGAGAGTATGATTGAAGCTGAGTCCTCTGTCAAGGAGAAAGACATGACAAAAGAGTTTTTTGAGAATAGATCAGAAACATGGCCCATTGGAGAGTCACCCAAAGGAGTGGAAGAAGGTTCCATTGGGAAAGTATGCAGGACGTTATTAGCTAAGTCAGTATTCAATAGTCTGTATGCATCTCCACAATTAGAAGGATTTTCAGCTGAATCAAGAAAATTACTCCTTATTGTTCAGGCTCTTAGGGACAATCTGGAACCTGGGACCTTTGATCTTGGGGGGCTATATGAAGCAATTGAGGAGTGCCTGATTAATGATCCCTGGGTTTTGCTTAATGCTTCTTGGTTCAACTCCTTCCTAACACATGCATT
>1982_CY010369.2
ATGGAAGATTTTGTGCGACAATGTTTCAATCCGATGATTGTCGAGCTTGCGGAAAAGGCAATGAAAGAATATGGAGAGGATCTGAAAATCGAAACAAACAAATTTGCAGCAATATGCACTCACTTGGAAGTATGCTTCATGTATTCAGATTTTCATTTCATCAATGAGCAAGGCGAGTCAATAATAGTGGAGCTTGATGACCCAAACGCACTTTTGAAGCACAGATTTGAAATAATAGAAGGAAGAGATCGCACAATGGCATGGACAGTTGTAAACAGTATTTGCAACACCACAGGAGCTGAGAAACCGAAGTTTCTGCCAGATTTGTATGATTACAAGGAGAATAGATTCATCGAGATTGGAGTGACAAGGAGGGAAGTTCACATATACTATCTGGAAAAGGCCAATAAAATTAAATCTGAGAAGACACACATCCACATTTTCTCATTTACTGGGGAAGAAATGGCCACAAAGGCCGACTACACTCTCGATGAAGAAAGCAGGGCTAGGATCAAAACCAGACTATTCACCATAAGACAAGAAATGGCTAGCAGAGGCCTCTGGGATTCCTTTCGTCAGTCCGAGAGAGGCGAAGAAACAATTGAAGAAAGATTTGAAATCACAGGAACAATGCGCAGGCTCGCTGATCAAAGTCTCCCGCCGAACTTCTCCTGCCTTGAGAATTTTAGAGCCTATGTGGATGGATTCGAACCGAACGGCTACATTGAGGGCAAGCTTTCTCAAATGTCCAAAGAAGTAAATGCTAGAATTGAACCTTTTCTGAAAACAACACCACGACCAATTAGACTTCCGGATGGGCCTCCTTGTTCTCAGCGGTCCAAATTCCTGCTGATGGATGCTTTAAAATTAAGCATTGAGGACCCAAGTCATGAAGGAGAGGGAATACCACTATATGATGCGATCAAGTGTATGAGAACATTCTTTGGATGGAAAGAACCCCATGTTGTTAAACCACACGAAAAGGGAATAAATCCGAATTATCTACTGTCATGGAAGCAAGTACTGGCAGAACTGCAGGACATTGAGAATGAGGAGAAGATTCCAAGAACTAAAAACATGAAGAAAACGAGTCAGCTAAAGTGGGCACTTGGTGAGAACATGGCACCAGAGAAGGTAGACTTTGACGACTGTAAAGATATAAGCGATTTGAAGCAATATGATAGTGACGAACCTG--AATTAAGGTCACTTTCAAGTTGGATCCAGAATGAGTTCAACAAGGCATGCGAACTGACCGATTCAATCTGGATAGAGCTCGATGAGATTGGAGAAGATGTGGCTCCAATTGAACACATTGCAAGCATGAGAAGGAATTACTTCACAGCAGAGGTGTCTCATTGCCGAGCCACAGAATATATAATAAAGGGGGTATACATTAATACTGCCTTGCTTAATGCATCCTGTGCAGCAATGGATGATTTCCAACTAATTCCCATGATAAGCAAATGTAGAACTAAAGAGGGAAGGCGAAAGACCAATTTGTACGGTTTCATCATAAAAGGAAGATCTCACTTAAGGAATGACACCGACGTGGTAAACTTTGTGAGCATGGAGTTTTCTCTCACTGACCCAAGACTTGAGCCACACAAATGGGAGAAGTACTGTGTTCTTGAGATAGGAGATATGCTTCTAAGAAGTGCCATAGGCCAGGTGTCAAGGCCCATGTTCCTGTATGTAAGGACAAATGGAACCTCAAAAATTAAAATGAAATGGGGAATGGAGATGAGGCGTTGCCTCCTCCAGTCACTTCAACAAATAGAGAGTATGATTGAAGCTGAGTCCTCTGTCAAGGAGAAAGACATGACCAAAGAGTTTTTTGAGAATAGATCAGAAACATGGCCCATTGGAGAGTCCCCTAAAGGAGTGGAAGAAGGTTCCATTGGGAAGGTCTGCAGGACTTTATTAGCTAAGTCAGTATTCAATAGCCTGTATGCATCTCCACAATTAGAAGGATTTTCAGCTGAATCAAGAAAACTGCTCCTTATTGTTCAGGCTCTTAGGGACAATCTGGAACCTGGGACCTTTGATCTTGGGGGGCTATATGAAGCAATTGAGGAGTGCCTGATTAATGATCCCTGGGTTTTGCTTAATGCTTCTTGGTTCAACTCCTTCCTAACACATGCATT
>1983_CY019090.1
ATGGAAGATTTTGTGCGACAATGCTTCAATCCGATGATTGTCGAGCTTGCGGAAAAGGCAATGAAAGAGTATGGAGAGGATCTGAAAATCGAAACAAACAAATTTGCAGCAATATGCACTCACTTGGAAGTATGCTTCATGTATTCAGATTTTCATTTCATCAATGAGCAAGGCGAGTCAATAATAGTAGAGCCTGAAGACCCAAACGCACTTTTGAAGCACAGATTTGAAATAATAGAGGGAAGAGATCGCACAATGGCATGGACAGTTGTAAATAGTATTTGCAACACCACAGGAGCTGAGAAACCGAAGTTTCTGCCAGATTTGTATGATTACAAGGAGAATAGATTCATCGAGATTGGAGTGACAAGGAGGGAAGTTCACATATACTATCTGGAAAAGGCCAATAAAATTAAATCTGAGAAGACACACATCCACATTTTCTCATTCACTGGGGAAGAGATGGCCACAAAGGCCGACTACACTCTCGATGAAGAAAGCAGGGCTAGGATCAAAACCAGACTATTCACCATAAGACAAGAAATGGCTAGCAGAGGCCTCTGGGATTCCTTTCGTCAGTCCGAGAGAGGCGAAGAAACAATTGAAGAAAGATTTGAAATCACAGGAACAATGCGCAGGCTCGCTGACCAAAGTCTCCCGCCGAACTTCTCCTGCCTTGAGAATTTTAGAGCCTATGTGGATGGATTCGAACCGAACGGCTACATTGAGGGCAAGCTTTCTCAAATGTCCAAAGAAGTAAATGCTAGAATTGAACCTTTTCTGAAAACAACACCACGACCAATTAGACTTCCGGATGGGCCTCCTTGTTCTCAGCGGTCCAAATTCCTGCTGATGGATGCTTTAAAATTAAGCATTGAGGACCCAAGTCATGAAGGAGAGGGAATACCACTATATGATGCGATCAAGTGTATGAGAACATTCTTTGGATGGAAAGAACCCTATGTTGTTAAACCACACGAAAAGGGAATAAATCCGAATTATCTGCTGTCATGGAAGCAAGTACTGGCAGAACTGCAGGACATTGAGAATGAGGAGAAGATTCCAAGAACTAAAAACATGAAGAAAACGAGTCAGCTAAAGTGGGCACTTGGTGAGAACATGGCACCAGAGAAGGTAGACTTTGACGACTGTAAAGATATAAGCGATTTGAAGCAATATGATAGTGACGAACCTG--AATTAAGGTCACTTTCAAGTTGGATCCAGAATGAGTTCAACAAGGCATGCGAGCTGACCGATTCAATCTGGATAGAGCTTGATGAGATTGGAGAAGATGTGGCTCCAATTGAACACATTGCAAGCATGAGAAGGAACTACTTCACAGCAGAGGTGTCTCATTGCAGAGCCACAGAATATATAATGAAGGGGGTATACATTAATACTGCCTTGCTTAATGCATCCTGTGCAGCAATGGATGATTTCCAACTAATTCCCATGATAAGCAAATGTAGAACTAAAGAGGGAAGGCGAAAGACCAATTTGTACGGTTTCATCATAAAAGGAAGATCTCACTTAAGGAATGACACCGATGTGGTAAATTTTGTGAGCATGGAGTTTTCTCTCACTGACCCAAGACTTGAGCCACACAAATGGGAGAAGTACTGTGTTCTTGAGATAGGAGATATGCTTCTAAGAAGTGCCATAGGCCAGGTGTCAAGGCCCATGTTCTTGTATGTAAGGACAAATGGAACCTCAAAAATCAAAATGAAATGGGGAATGGAGATGAGGCGTTGCCTCCTCCAGTCACTTCAACAAATAGAGAGTATGATTGAAGCTGAGTCATCTGTCAAGGAGAAAGACATGACCAAAGAGTTTTTTGAGAATAGATCTGAAACATGGCCCATTGGAGAGTCCCCCAAAGGAGTGGAAGAAGGTTCCATTGGGAAGGTCTGCAGGACTTTATTAGCTAAGTCAGTATTCAATAGCCTGTATGCATCTCCACAATTAGAAGGATTTTCAGCTGAATCAAGAAAACTGCTCCTTATTGTTCAGGCTCTTAGGGACAATCTGGAACCTGGGACCTTTGATCTTGGGGGGCTATATGAAGCAATTGAGGAGTGCCTGATTAATGATCCCTGGGTTTTGCTTAATGCTTCTTGGTTTAACTCCTTCCTGACACATGCATT
>2008_CY173084.1
ATGGAAGATTTTGTACGACAATGCTTCAATCCGATGATTGTCGAGCTTGCAGAAAAAGCAATGAAAGAGTATGGAGAGGACCTGAAAATCGAAACAAACAAATTTGCAGCAATATGCACCCACTTGGAAGTGTGCTTCATGTATTCAGATTTTCATTTCATAAATGAGCAAGGCGAATCAATAATAGTAGAGCCTGAGGACCCAAATGCACTTTTAAAGCACAGATTTGAGATAATAGAGGGACGAGATCGTACAATGGCATGGACAGTTGTAAACAGTATTTGCAACACCACAGGAGCTGAGAAACCAAAGTTTCTGCCAGATCTGTATGATTACAAAGAGAATAGATTCATCGAGATTGGAGTGACAAGGAGGGAAGTTCACATATACTATCTGGAAAAGGCCAACAAAATTAAATCTGAGAAGACACACATTCACATTTTCTCATTCACCGGCGAAGAAATGGCCACAAAGGCTGATTACACTCTCGATGAAGAAAGCAGAGCTAGGATTAAAACCAGATTGTTCACCATAAGACAAGAAATGGCAAGCAGAGGTCTTTGGGACTCCTTTCGTCAGTCCGAAAGAGGCGAAGAAACAATTGAAGAAAGATTTGAAATCACAGGGACAATGCGCAGGCTCGCTGACCAAAGCCTTCCGCCGAACTTCTCCTGCATTGAGAATTTTAGAGCCTATGTGGATGGATTTGAACCGAACGGCTACATTGAGGGCAAGCTTTCTCAAATGTCCAAAGAAGTAAATGCTAGAATTGAGCCTTTTTTGAAAACAACACCTCGACCAATTAGACTTCCGAATGGGCCTCCTTGTTTTCAGCGGTCAAAATTCCTGCTGATGGATTCTTTAAAATTAAGCATTGAGGATCCAAATCATGAAGGTGAGGGGATACCACTATATGATGCAATCAAGTGTATGAGGACATTCTTTGGATGGAAAGAACCCACTGTTGTCAAGCCACACGAGAAGGGAATAAATCCAAATTATCTGTTGTCGTGGAAGCAAGTATTGGAAGAGCTGCAGGACATTGAGAGTGAGGAGAAGATTCCAAGAACAAAAAACATGAAAAAAACTAGTCAGCTAAAGTGGGCACTTGGTGAGAACATGGCACCAGAGAAGGTGGATTTTGATGACTGTAAAGATATAAGCGATTTGAAGCAATATGACAGTGACGAACCTG--AATTAAGATCATTTTCAAGTTGGATCCAGAATGAGTTCAACAAGGCATGCGAGCTGACCGATTCAATCTGGATAGAGCTTGATGAGATTGGAGAAGATGTGGCTCCGATTGAACACATTGCAAGCATGAGAAGGAATTACTTCACAGCTGAGGTGTCCCACTGCAGAGCCACAGAATATATAATGAAGGGGGTATACATTAATACTGCTTTGCTCAATGCATCCTGTGCAGCAATGGATGATTTCCAACTAATTCCCATGATAAGCAAATGTAGAACTAAAGAGGGAAGGAGAAAGACCAATTTGTACGGCTTCATCGTAAAAGGAAGATCTCACTTAAGGAATGACACCGATGTGGTAAACTTTGTGAGCATGGAGTTTTCCCTCACTGACCCAAGACTTGAGCCACACAAATGGGAGAAGTACTGCGTTCTTGAGATAGGAGATATGCTTCTAAGGAGTGCAATAGGCCAAGTGTCAAGGCCCATGTTCTTGTATGTAAGGACAAATGGAACCTCAAAAATTAAAATGAAATGGGGAATGGAGATGAGGCGTTGCCTCCTCCAATCCCTCCAACAAATAGAGAGCATGATTGAAGCTGAGTCCTCTGTCAAAGAGAAAGACATGACAAAAGAGTTTTTTGAGAATAAATCAGAAACATGGCCCATTGGAGAGTCACCAAAAGGAGTGGAAGAAGGTTCCATTGGGAAAGTATGCAGGACACTGTTGGCTAAGTCAGTATTCAATAGCCTGTATGCATCTCCACAATTAGAAGGATTTTCAGCTGAGTCAAGAAAGTTGCTCCTCATTGTTCAGGCTCTTAGGGACAATCTGGAACCTGGGACCTTTGATCTTGGGGGGCTATATGAAGCAATTGAGGAGTGCCTGATTAATGATCCCTGGGTTTTGCTTAATGCTTCTTGGTTCAACTCCTTCCTAACACATGCATT
>2001_CY104699.1
ATGGAAGATTTTGTGCGACAATGCTTCAATCCGATGATTGTCGAGCTTGCGGAAAAGGCAATGAAAGAGTATGGAGAGGACCTGAAAATCGAAACAAACAAATTTGCAGCAATATGCACCCACTTGGAAGTATGCTTCATGTATTCAGATTTTCATTTCATCAATGAGCAAGGCGAATCAATAATAGTAGAGCCTGAGGACCCAAATGCACTTTTAAAGCACAGATTTGAGATAATAGAGGGACGAGATCGTACAATGGCATGGACAGTTGTAAACAGTATTTGCAACACCACAGGAGCTGAGAAACCAAAGTTTCTGCCAGATCTGTATGATTACAAAGAGAATAGATTCATCGAGATTGGAGTGACAAGGAGGGAAGTTCACATATACTATCTGGAAAAGGCCAACAAAATTAAATCTGAGAAGACACACATTCACATTTTCTCATTCACTGGCGAAGAAATGGCCACAAAGGCCGATTACACTCTCGATGAAGAAAGCAGGGCTAGGATTAAAACCAGACTATTCACCATAAGACAAGAAATGGCAAGCAGAGGTCTTTGGGACTCCTTTCGTCAGTCCGAAAGAGGCGAAGAAACAATTGAAGAAAGATTTGAAATCACAGGGACAATGCGCAGGCTCGCTGACCAAAGCCTTCCGCCGAACTTCTCCTGCATTGAGAATTTTAGAGCCTATGTGGATGGATTTGAACCGAACGGCTACATTGAGGGCAAGCTTTCTCAAATGTCCAAAGAAGTAAATGCTAGAATTGAGCCTTTTTTGAAAACAACACCTCGACCAATTAGACTTCCGAATGGGCCTCCTTGTTTTCAGCGGTCAAAATTCCTGCTGATGGATTCTTTAAAATTAAGCATTGAGGATCCAAATCATGAAGGGGAGGGAATACCACTATATGATGCAATCAAGTGTATGAGAACATTCTTTGGATGGAAAGAACCCACTGTTGTCAAGCCACACGAGAAGGGAATAAATCCGAATTATCTGCTGTCGTGGAAGCAGGTATTGGAAGAGCTGCAGGACATTGAGAGTGAGGAGAAGATTCCAAGAACAAAAAACATGAAAAAAACGAGTCAGCTAAAGTGGGCACTTGGTGAGAACATGGCACCAGAGAAGGTGGATTTTGATGACTGTAAAGATATAAGCGATTTGACGCAATATGATAGTGACGAACCTG--AATTAAGGTCATTTTCAAGTTGGATCCAGAATGAGTTCAACAAGGCATGCGAGCTGACCGATTCAATCTGGATAGAGCTCGATGAGATTGGAGAAGATGTGGCCCCGATTGAACACATTGCAAGCATGAGAAGAAATTACTTCACAGCTGAGGTGTCCCATTGCAGAGCCACAGAATATATAATGAAGGGGGTATACATTAATACTGCTTTGCTTAATGCATCCTGTGCAGCAATGGATGATTTCCAACTAATTCCCATGATAAGCAAATGTAGAACTAAAGAGGGAAGGAGAAAGACCAATTTGTACGGCTTCATCGTAAAAGGAAGATCTCACTTAAGGAATGACACCGATGTGGTAAACTTTGTGAGCATGGAGTTTTCCCTCACTGACCCAAGACTTGAGCCACACAAATGGGAGAAGTACTGTGTTCTTGAGATAGGAGATATGCTTCTAAGGAGTGCAATAGGCCAAGTGTCAAGGCCCATGTTCTTGTATGTAAGGACAAATGGAACCTCAAAAATTAAAATGAAATGGGGAATGGAGATGAGGCGTTGCCTCCTCCAATCCCTCCAACAAATAGAGAGCATGATTGAAGCTGAGTCCTCTGTCAAGGAGAAAGACATGACAAAAGAGTTTTTTGAGAATAGATCAGAAACATGGCCCATTGGAGAGTCACCAAAAGGAGTGGAAGAAGGTTCCATTGGGAAAGTATGCAGGACACTATTGGCTAAGTCAGTATTCAATAGTCTGTATGCATCTCCACAATTAGAAGGATTTTCAGCTGAGTCAAGAAAGTTGCTCCTCATTGTTCAGGCTCTTAGGGACAATCTGGAACCTGGGACCTTTGATCTTGGGGGGCTATATGAAGCAATTGAGGAGTGCCTGATTAATGATCCCTGGGTTTTGCTTAATGCTTCTTGGTTCAACTCCTTCCTAACACATGCATT
>1999_CY125017.1
ATGGAAGATTTTGTGCGACAATGCTTCAATCCGATGATTGTCGAGCTTGCGGAAAAGGCAATGAAAGAGTATGGAGAGGACCTGAAAATCGAAACAAACAAATTTGCAGCAATATGCACTCACTTGGAAGTATGCTTCATGTATTCAGATTTTCATTTCATCAATGAGCAAGGCGAATCAATAATAGTAGAGCCTGAGGACCCAAACGCACTTTTAAAGCACAGATTTGAGATAATAGAGGGACGAGATCGTACAATGGCATGGACAGTTGTAAACAGCATTTGCAACAACACAGGAGCTGAGAAACCAAAGTTTCTGCCAGATCTGTATGATTACAAGGAGAATAGATTCATCGAGATTGGAGTGACAAGGAGGGAAGTCCACATATACTATCTGGAAAAGGCCAACAAAATTAAATCTGAGAAGACACACATCCACATTTTCTCATTCACTGGCGAAGAAATGGCCACAAAGGCCGATTACACTCTCGATGAAGAAAGCAGGGCTAGGATTAAAACCAGACTATTCACCATAAGACAAGAAATGGCAAGCAGAGGCCTTTGGGACTCCTTTCGTCAGTCCGAAAGAGGCGAAGAAACAATTGAAGAAAGATTTGAAATCACAGGAACAATGCGCAGGCTCGCTGACCAAAGCCTTCCGCCGAACTTCTCCTGCCTTGAGAATTTTAGAGCCTATGTGGATGGATTTGAACCGAACGGCTACATTGAGGGCAAGCTTTCTCAAATGTCCAAAGAAGTAAATGCTAGAATTGAGCCTTTTTTGAAAACAACACCACGACCAATTAGACTTCCGGATGGGCCTCCTTGTTTTCAGCGGTCAAAATTCCTGCTGATGGATTCTTTAAAATTAAGCATTGAGGATCCAAATCATGAAGGAGAGGGAATACCACTATATGATGCGATCAAGTGTATGAGAACATTCTTTGGATGGAAAGAACCCTCTGTTGTCAAGCCACACGGGAAGGGAATAAATCCGAATTATCTGCTGTCATGGAAGCAGGTATTGGCAGAGCTGCAGGACATTGAGAGTGAGGAGAAGATTCCAAGAACAAAAAACATGAAAAAAACGAGTCAGCTAAAGTGGGCACTTGGTGAGAACATGGCACCAGAGAAGGTAGATTTTGATGACTGTAAAGATATAAGCGATTTGAAGCAATATGATAGTGACGAACCTG--AATTAAGGTCATTTTCAAGTTGGATCCAGAATGAGTTCAACAAGGCATGCGAGCTGACCGATTCAATCTGGATAGAGCTCGATGAGATTGGAGAAGATGTGGCCCCGATTGAACACATTGCAAGCATGAGACGAAATTACTTCACAGCTGAGGTGTCCCATTGCAGAGCCACAGAATATATAATGAAGGGGGTATACATTAATACTGCTTTGCTTAATGCATCCTGTGCAGCAATGGATGATTTCCAACTAATTCCCATGATAAGCAAATGTAGAACTAAAGAGGGAAGGCGAAAGACCAATTTGTACGGCTTCATCGTAAAAGGAAGATCTCACTTGAGGAATGACACCGATGTGGTAAACTTTGTGAGCATGGAGTTTTCCCTCACTGACCCAAGACTTGAGCCACACAAATGGGAGAAGTACTGTGTTCTTGAGATAGGAGATATGCTTCTAAGGAGTGCAATAGGCCAAGTGTCAAGGCCCATGTTCTTGTATGTAAGGACAAATGGAACCTCAAAAATTAAAATGAAATGGGGAATGGAGATGAGGCGTTGCCTCCTCCAATCTCTTCAACAAATAGAGAGCATGATTGAAGCTGAATCCTCTGTCAAGGAGAAAGACATGACAAAAGAGTTTTTTGAGAATAGATCAGAAACATGGCCCATTGGAGAGTCACCCAAAGGAGTGGAAGAAGGTTCCATTGGGAAAGTATGCAGGACACTATTGGCTAAGTCAGTATTCAATAGTCTGTATGCATCTCCACAATTAGAAGGATTTTCAGCTGAGTCAAGAAAGTTGCTCCTCATTGTTCAGGCTCTTAGGGACAATCTGGAACCTGGGACCTTTGATCTTGGGGGGCTATATGAAGCAATTGAGGAGTGCCTGATTAATGATCCCTGGGTTTTGCTTAATGCTTCTTGGTTCAACTCCTTCCTAACACATGCATT
>1977_CY009289.1
ATGGAAGATTTTGTGCGACAATGCTTCAATCCGATGATTGTCGAGCTTGCGGAAAAGGCAATGAAAGAGTATGGAGAGGATCTGAAAATCGAAACAAACAAATTTGCAGCAATATGCACTCACTTGGAAGTATGCTTCATGTATTCAGATTTTCATTTCATCAATGAGCAAGGCGAGTCAATAATAGTAGAGCTTGATGACCCAAACGCACTTTTGAAGCACAGATTTGAAATAATAGAGGGAAGAGATCGCACAATGGCATGGACAGTAGTAAACAGTATTTGCAACACCACAGGAGCTGAGAAACCGAAGTTTCTGCCAGATTTGTATGATTACAAGGAGAATAGATTCATCGAGATTGGAGTGACAAGGAGGGAAGTTCACATATACTATCTGGAAAAGGCCAATAAAATTAAATCTGAGAAGACACACATCCACATTTTCTCATTCACTGGGGAAGAAATGGCCACAAAGGCCGACTACACTCTCGATGAAGAAAGCAGGGCTAGGATCAAAACCAGACTATTCACCATAAGACAAGAAATGGCTAGCAGAGGCCTCTGGGATTCCTTTCGTCAGTCCGAGAGAGGCGAAGAAACAATTGAAGAAAGATTTGAAATCACAGGAACAATGCGCAGGCTCGCCGACCAAAGTCTCCCGCCGAACTTCTCCTGCCTTGAGAATTTTAGAGCCTATGTGGATGGATTCGAACCGAACGGCTACATTGAGGGCAAGCTTTCTCAAATGTCCAAAGAAGTAAATGCTAGAATTGAACCTTTTCTGAAAACAACACCACGACCAATTAGACTTCCGGATGGGCCTCCTTGTTCTCAGCGGTCCAAATTCCTGCTGATGGATGCTTTAAAATTAAGCATTGAGGACCCAAGTCATGAAGGAGAGGGAATACCACTATATGATGCGATCAAGTGTATGAGAACGTTCTTTGGATGGAAAGAACCCTATGTTGTTAAACCACACGAAAAGGGAATAAATCCGAATTATCTGCTGTCATGGAAGCAAGTACTGGCAGAATTGCAGGACATTGAGAATGAGGAGAAGATTCCAAGAACTAAAAACATGAAGAAAACGAGTCAGCTAAAGTGGGCACTTGGTGAGAACATGGCACCAGAGAAGGTAGACTTTGACGACTGTAAAGATATAAGCGATTTGAAGCAATATGATAGTGACGAACCTG--AATTAAGGTCACTTTCAAGTTGGATCCAGAATGAGTTCAACAAGGCATGCGAGCTGACCGATTCAATCTGGATAGAGCTCGATGAGATTGGAGAAGATGTGGCTCCAATTGAACACATTGCAAGCATGAGAAGGAATTACTTCACAGCAGAGGTGTCTCATTGCAGAGCCACAGAATATATAATGAAGGGGGTATACATTAATACTGCCTTGCTTAATGCATCCTGTGCAGCAATGGATGATTTCCAACTAATTCCCATGATAAGCAAATGTAGAACTAAAGAGGGAAGGCGAAAGACCAATTTGTACGGTTTCATCATAAAAGGAAGATCTCACTTAAGGAATGACACCGACGTGGTAAACTTTGTGAGCATGGAGTTTTCTCTCACTGACCCGAGACTTGAGCCACACAAATGGGAGAAGTACTGTGTTCTTGAGATAGGAGATATGCTTCTAAGAAGTGCCATAGGCCAGGTGTCAAGGCCCATGTTCTTGTATGTAAGGACAAATGGAACCTCAAAAATTAAAATGAAATGGGGAATGGAGATGAGGCGTTGCCTCCTTCAGTCACTTCAACAAATCGAGAGTATGATTGAAGCCGAGTCCTCTGTCAAGGAGAAAGACATGACCAAAGAGTTTTTTGAGAATAAATCAGAAACATGGCCCATTGGAGAGTCTCCCAAAGGAGTGGAAGAAGGTTCCATTGGGAAGGTCTGCAGGACTTTATTAGCTAAGTCAGTATTCAATAGCCTGTATGCATCTCCACAATTAGAAGGATTTTCAGCTGAATCAAGAAAACTGCTCCTTGTTGTTCAGGCTCTTAGGGACAATCTGGAACCTGGGACCTTTGATCTTGGGGGGCTATATGAAGCAATTGAGGAGTGCCTGATTAATGATCCCTGGGTTTTGCTTAATGCTTCTTGGTTCAACTCCTTCCTAACACATGCATT
>1978_CY010889.2
ATGGAAGATTTTGTGCGACAATGCTTCAATCCGATGATTGTCGAGCTTGCGGAAAAGGCAATGAAAGAGTATGGAGAGGATCTGAAAATCGAAACAAACAAATTTGCAGCAATATGCACTCACTTGGAAGTATGCTTCATGTATTCAGATTTTCATTTCATCAATGAGCAAGGCGAGTCAATAATAGTAGAGCTTGATGACCCAAACGCACTTTTGAAGCATAGATTTGAAATAATAGAGGGAAGAGATCGCACAATGGCATGGACAGTAGTAAACAGTATTTGCAACACCACAGGAGCTGAGAAACCGAAGTTTCTGCCAGATTTGTATGATTACAAGGAAAATAGATTCATCGAGATTGGAGTGACAAGGAGGGAAGTTCACATATACTATCTGGAAAAGGCCAATAAAATTAAATCTGAGAAGACACACATCCACATTTTCTCATTCACTGGGGAAGAAATGGCCACAAAGGCCGACTACACTCTCGATGAAGAAAGCAGGGCTAGGATCAAAACCAGACTATTCACCATAAGACAAGAAATGGCTAGCAGAGGCCTCTGGGATTCCTTTCGTCAGTCCGAGAGAGGCGAAGAAACAATTGAAGAAAGATTTGAAATCACAGGAACAATGCGCAGGCTCGCCGACCAAAGTCTCCCGCCGAACTTCTCCTGCCTTGAGAATTTTAGAGCCTATGTGGATGGATTCGAACCGAACGGCTACATTGAGGGCAAGCTTTCTCAAATGTCCAAAGAAGTAAATGCTAGAATTGAACCTTTTCTGAAAACAACACCACGACCAATTAGACTTCCGGATGGGCCTCCTTGTTCTCAGCGGTCCAAATTCCTGCTGATGGATGCTTTAAAATTAAGCATTGAGGACCCAAATCATGAAGGAGAGGGAATACCACTATATGATGCGATCAAGTGTATGAGAACATTCTTTGGATGGAAAGAACCCTATGTTGTTAAACCACACGAAAAGGGAATAAATCCGAATTATCTGCTGTCATGGAAGCAAGTACTGGCAGAATTGCAGGACATTGAGAATGAGGAGAAGATTCCAAGAACTAAAAACATGAAGAAAACGAGTCAGCTAAAGTGGGCACTTGGTGAGAACATGGCACCAGAGAAGGTAGACTTTGACGACTGTAAAGATATAAGCGATTTGAAGCAATATGATAGTGACGAACCTG--AATTAAGGTCACTTTCAAGTTGGATCCAGAATGAGTTCAACAAGGCATGCGAGCTGACCGATTCAATCTGGATAGAGCTCGATGAGATTGGAGAAGATGTGGCTCCAATTGAACACATTGCAAGCATGAGAAGGAATTACTTCACAGCAGAGGTGTCTCATTGCAGAGCCACAGAATATATAATGAAGGGGGTATACATTAATACTGCCTTGCTTAATGCATCCTGTGCAGCAATGGATGATTTCCAACTAATTCCCATGATAAGCAAATGTAGAACTAAAGAGGGAAGGCGAAAAACCAATTTGTACGGTTTCATCATAAAAGGAAGATCTCACTTAAGGAATGACACCGACGTGGTAAACTTTGTGAGCATGGAGTTTTCTCTCACTGACCCAAGACTTGAGCCACACAAATGGGAGAAGTACTGTGTTCTTGAGATAGGAGATATGCTTCTAAGAAGTGCCATAGGCCAGGTGTCAAGGCCCATGTTCTTGTATGTAAGGACAAATGGAACCTCAAAAATTAAAATGAAATGGGGAATGGAGATGAGGCGTTGCCTCCTTCAGTCACTTCAACAAATCGAGAGTATGATTGAAGCCGAGTCCTCTGTCAAGGAGAAAGACATGACCAAAGAGTTTTTTGAGAATAAATCAGAAACATGGCCCATTGGAGAGTCCCCCAAAGGAGTGGAAGAAGGTTCCATTGGGAAGGTCTGCAGGACTTTATTAGCTAAGTCAGTATTCAATAGCCTGTATGCATCTCCACAATTAGAAGGATTTTCAGCTGAATCAAGAAAACTGCTCCTTGTTGTTCAGGCTCTTAGGGACAATCTGGAACCTGGGACCTTTGATCTTGGGGGGCTATATGAAGCAATTGAGGAGTGCCTGATTAATGATCCCTGGGTTTTGCTTAATGCTTCTTGGTTCAACTCCTTCCTAACACATGCATT
>1980_CY010913.1
ATGGAAGATTTTGTGCGACAATGCTTCAATCCGATGATTGTCGAGCTTGCGGAAAAGGCAATGAGAGAGTATGGAGAGGATCTGAAAATCGAAACAAACAAATTTGCAGCAATATGCACTCACTTGGAAGTATGCTTCATGTATTCAGATTTTCATTTCATCAATGAGCAAGGCGAGTCAATAATAGTAGAGCCTGAAGACCCAAACGCACTTTTGAAGCACAGATTTGAAATAATAGAGGGAAGAGATCGCACAATGGCATGGACAGTTGTAAACAGTATTTGCAACACCACAGGAGCTGAGAAACCGAAGTTTCTGCCAGATTTGTATGATTACAAGGAGAATAGATTCATCGAGATTGGAGTGACAAGGAGGGAAGTTCACATATACTATCTGGAAAAGGCCAATAAAATTAAATCTGAGAAAACACACATCCACATTTTCTCATTCACTGGGGAAGAAATGGCCACAAAGGCCGACTACACTCTCGATGAAGAAAGCAGGGCTAGGATCAAAACCAGACTATTCACCATAAGACAAGAAATGGCTAGCAGAGGCCTCTGGGATTCCTTTCGTCAGTCCGAGAGAGGCGAAGAAACAATTGAAGAAAGATTTGAAATCACAGGAACAATGCGCAGGCTCGCTGACCAAAGTCTCCCGCCGAACTTCTCCTGCCTTGAGAATTTTAGAGCCTATGTGGATGGATTCGAACCGAACGGCTACATTGAGGGCAAGCTTTCTCAAATGTCCAAAGAAGTAAATGCTAGAATTGAACCTTTTCTGAAAACAACACCACGACCAATTAGACTTCCGGATGGGCCTCCTTGTTCTCAGCGGTCCAAATTCCTGCTGATGGATGCTTTAAAATTAAGCATTGAGGACCCAAGTCATGAAGGAGAGGGAATACCACTATATGATGCGATCAAGTGTATGAGAACATTCTTTGGATGGAAAGAACCCTATGTTGTTAAACCACACGAAAAGGGAATAAATCCGAATTATCTGCTGTCATGGAAGCAAGTACTGGCAGAACTGCAGGACATTGAGAATGAGGAGAAGATTCCAAGAACTAAAAACATGAAGAAAACGAGTCAGCTAAAGTGGGCACTTGGTGAGAACATGGCACCAGAGAAGGTAGACTTTGACGACTGTAAAGATATAAGCGATTTGAAGCAATATGATAGTGACGAACCTG--AATTAAGGTCACTTTCAAGTTGGATCCAGAATGAGTTCAACAAGGCATGCGAACTGACCGATTCAATCTGGATAGAGCTCGATGAGATTGGAGAAGATGTGGCTCCAATTGAACACATTGCAAGCATGAGAAGGAATTACTTCACAGCAGAGGTGTCTCATTGCAGAGCCACAGAATATATAATGAAGGGGGTATACATTAATACTGCCTTGCTTAATGCATCCTGTGCAGCAATGGATGATTTCCAACTAATTCCCATGATAAGCAAATGTAGGACTAAAGAGGGAAGGCGAAAGACCAATTTGTACGGTTTCATCATAAAAGGAAGATCTCACTTAAGGAATGACACCGACGTGGTAAACTTTGTGAGCATGGAGTTTTCTCTCACTGACCCAAGACTTGAGCCACACAAATGGGAGAAGTACTGTGTTCTTGAGATAGGAGATATGCTTCTAAGAAGTGCCATAGGCCAGGTGTCAAGGCCCATGTTCTTGTATGTAAGGACAAATGGAACCTCAAAAATTAAAATGAAATGGGGAATGGAGATGAGGCGTTGCCTCCTCCAGTCACTTCAACAAATAGAGAGTATGATTGAAGCTGAGTCCTCTGTCAAGGAGAAAGACATGACCAAAGAGTTTTTTGAGAATAGATCAGAAACATGGCCCATTGGAGAGTCCCCCAAAGGAGTGGAAGAAGGTTCCATTGGGAAGGTCTGCAGGACTTTATTAGCTAAGTCAGTATTCAATAGCCTGTATGCATCTCCACAATTAGAAGGATTTTCAGCTGAATCAAGAAAACTGCTCCTTATTGTTCAGGCTCTTAGGGACAATCTGGAACCTGGGACCTTTGATCTTGGGGGGCTATATGAAGCAATTGAGGAGTGCCTGATTAATGATCCCTGGGTTTTGCTTAATGCTTCTTGGTTCAACTCCTTCCTAACACATGCATT
>1980_CY020458.1
ATGGAAGATTTTGTGCGACAATGCTTCAATCCGATGATTGTCGAGCTTGCGGAAAAGGCAATGAAAGAGTATGGAGAGGATCTGAAAATCGAAACAAACAAATTTGCAGCAATATGCACTCACTTGGAAGTATGCTTCATGTATTCAGATTTTCATTTCATCAATGAGCAAGGCGAGTCAATAATAGTAGAGCCTGAAGACCCAAACGCACTTTTGAAGCACAGATTTGAAATAATAGAGGGAAGAGATCGCACAATGGCATGGACAGTTGTAAACAGTATTTGCAACACCACAGGAGCTGAGAAACCGAAGTTTCTGCCAGATTTGTATGATTACAAGGAGAATAGATTCATCGAGATTGGAGTGACAAGGAGGGAAGTTCACATATACTATCTGGAAAAGGCCAATAAAATTAAATCTGAGAAGACACACATCCACATTTTCTCATTCACTGGGGAAGAAATGGCCACAAAGGCCGACTACACTCTCGATGAAGAAAGCAGGGCTAGGATCAAAACCAGACTATTCACCATAAGACAAGAAATGGCTAGCAGAGGCCTCTGGGATTCCTTTCGTCAGTCCGAGAGAGGCGAAGAAACAATTGAAGAAAGATTTGAAATCACAGGAACAATGCGCAGGCTCGCTGACCAAAGTCTCCCGCCGAACTTCTCCTGCCTTGAGAATTTTAGAGCCTATGTGGATGGATTCGAACCGAACGGCTACATTGAGGGCAAGCTTTCTCAAATGTCCAAAGAAGTAAATGCTAGAATTGAACCTTTTCTGAAAACAACACCACGACCAATTAGACTTCCGGATGGGCCTCCTTGTTCTCAGCGGTCCAAATTCCTGCTGATGGATGCTTTAAAATTAAGCATTGAGGACCCAAGTCATGAAGGAGAGGGAATACCACTATATGATGCGATCAAGTGTATGAGAACATTCTTTGGATGGAAAGAACCCTATGTTGTTAAACCACACGAAAAGGGAATAAATCCGAATTATCTGCTGTCATGGAAGCAAGTACTGGCAGAACTGCAGGACATTGAGAATGAAGAGAAGATTCCAAGAACTAAAAACATGAAGAAAACGAGTCAGCTAAAGTGGGCACTTGGTGAGAACATGGCACCAGAGAAGGTAGACTTTGACGACTGTAAAGATATAAGCGATTTGAAGCAATATGATAGTGACGAACCTG--AATTAAGGTCACTTTCAAGTTGGATCCAGAATGAGTTCAACAAGGCATGCGAGCTGACCGATTCAATCTGGATAGAGCTCGATGAGATTGGAGAAGATGTGGCTCCAATTGAACACATTGCAAGCATGAGAAGGAATTACTTCACAGCAGAGGTGTCTCATTGCAGAGCCACAGAATATATAATGAAGGGGGTATACATTAATACTGCCTTGCTTAATGCATCCTGTGCAGCAATGGATGATTTCCAACTAATTCCCATGATAAGCAAATGTAGAACTAAAGAGGGAAGGCGAAAGACCAATTTGTACGGTTTCATCATAAAAGGAAGATCTCACTTAAGGAATGACACCGACGTGGTAAACTTTGTGAGCATGGAGTTTTCTCTCACTGACCCAAGACTTGAGCCACACAAATGGGAGAAGTACTGTGTTCTTGAGATAGGAGATATGCTTCTAAGAAGTGCCATAGGCCAGGTGTCAAGGCCCATGTTCTTGTATGTAAGGACAAATGGAACCTCAAAAATTAAAATGAAATGGGGAATGGAGATGAGGCGTTGCCTCCTCCAGTCACTTCAACAAATAGAGAGTATGATTGAAGCTGAGTCCTCTGTCAAGGAGAAAGACATGACCAAAGAGTTTTTTGAGAATAGATCAGAAACATGGCCCATTGGAGAGTCCCCCAAAGGAGTGGAAGAAGGTTCCATTGGGAAGGTCTGCAGGACTTTATTAGCTAAGTCAGTATTCAATAGCCTGTATGCATCTCCACAATTAGAAGGATTTTCAGCTGAATCAAGAAAACTGCTCCTTATTGTTCAGGCTCTTAGGGACAATCTGGAACCTGGGACCTTTGATCTTGGGGGGCTATATGAAGCAATTGAGGAGTGCCTGATTAATGATCCCTGGGTTTTGCTTAATGCTTCTTGGTTCAACTCCTTCCTAACACATGCATT
>1980_CY020186.1
ATGGAAGATTTTGTGCGACAATGCTTCAATCCGATGATTGTCGAGCTTGCGGAAAAGGCAATGAAAGAGTATGGAGAGGATCTGAAAATCGAAACAAACAAATTTGCAGCAATATGCACTCACTTGGAAGTATGCTTCATGTATTCAGATTTTCATTTCATCAATGAGCAAGGCGAGTCAATAATAGTAGAGCTTGATGACCCAAACGCACTTTTGAAGCACAGATTTGAAATAATAGAGGGAAGAGACCGCACAATGGCATGGACAGTTGTAAACAGTATTTGCAACACCACAGGAGCTGAGAAACCGAAGTTTCTGCCAGATTTGTATGATTACAAGGAGAATAGATTCATCGAGATTGGAGTGACAAGGAGGGAAGTTCACATATACTATCTGGAAAAGGCCAATAAAATTAAATCTGAGAAGACACACATCCACATTTTCTCATTCACTGGGGAAGAAATGGCCACAAAGGCCGACTACACTCTCGATGAAGAAAGCAGGGCTAGGATCAAAACCAGACTATTCACCATAAGACAAGAAATGGCTAGCAGAGGCCTCTGGGATTCCTTTCGTCAGTCCGAGAGAGGCGAAGAAACAATTGAAGAAAGATTTGAAATCACAGGAACAATGCGCAGGCTCGCCGACCAAAGTCTCCCGCCGAACTTCTCCTGCCTTGAGAATTTTAGAGCCTATGTGGATGGATTCGAACCGAACGGCTACATTGAGGGCAAGCTTTCTCAAATGTCCAAAGAAGTAAATGCTAGAATTGAACCTTTTCTGAAAACAACACCACGACCAATTAGACTTCCGGATGGGCCTCCTTGTTCTCAGCGGTCCAAATTCCTGCTGATGGATGCTTTAAAATTAAGCATTGAGGACCCAAGTCATGAAGGAGAGGGAATACCACTATATGATGCGATCAAGTGTATGAGAACATTCTTTGGATGGAAAGAACCCTATGTTGTCAAACCACACGAAAAGGGAATAAATCCGAATTATCTGCTGTCATGGAAGCAAGTACTGGCAGAACTGCAGGACATTGAGAATGAGGAGAAGATTCCAAGAACTAAAAACATGAAGAAAACGAGTCAGCTAAAGTGGGCACTTGGTGAGAACATGGCACCAGAGAAGGTAGACTTTGACGACTGTAAAGATATAAGCGATTTGAAGCAATATGATAGTGACGAACCTG--AACTAAGGTCACTTTCAAGTTGGATCCAGAATGAGTTCAACAAGGCGTGCGAGCTGACCGATTCAATCTGGATAGAACTTGATGAGATTGGAGAAGATGTGGCTCCAATTGAACACATTGCAAGCATGAGAAGGAATTACTTCACAGCAGAGGTGTCTCATTGCAGAGCCACAGAATATATAATGAAGGGGGTATACATTAATACTGCCTTGCTTAATGCATCCTGTGCAGCAATGGATGATTTCCAACTAATTCCCATGATAAGCAAATGTAGAACTAAAGAGGGAAGGCGAAAGACCAATTTGTACGGTTTCATCATAAAAGGAAGATCTCACTTAAGGAATGACACCGATGTGGTAAACTTTGTGAGCATGGAGTTTTCTCTCACTGACCCAAGACTTGAGCCACACAAATGGGAGAAGTACTGTGTTCTTGAGATAGGAGATATGCTTCTAAGAAGTGCCATAGGCCAGGTGTCAAGGCCCATGTTCTTGTATGTAAGGACAAATGGAACCTCAAAAATTAAAATGAAATGGGGAATGGAGATGAGGCGTTGCCTCCTCCAGTCACTTCAACAAATAGAGAGTATGATTGAAGCCGAGTCCTCTGTCAAGGAAAAAGACATGACCAAAGAGTTTTTTGAGAATAGGTCAGAAACATGGCCCATTGGAGAGTCCCCCAAAGGAGTGGAAGAAGGTTCCATTGGGAAGGTCTGCAGGACTTTATTAGCTAAGTCAGTATTCAATAGCCTGTATGCATCTCCACAATTAGAAGGATTTTCAGCTGAATCAAGAAAACTGCTCCTTGTTGTTCAGGCTCTTAGGGACAATCTGGAACCTGGGACCTTTGATCTTGGGGGGCTATATGAAGCAATTGAGGAGTGCCTGATTAATGATCCCTGGGTTTTGCTTAATGCTTCTTGGTTCAACTCCTTCCTAACACATGCATT
>1981_CY021034.1
ATGGAAGATTTTGTGCGACAATGCTTCAATCCGATGATTGTCGAGCTTGCGGAAAAGGCAATGAAAGAGTATGGAGAGGATCTGAAAATCGAAACAAACAAATTTGCAGCAATATGCACTCACTTGGAAGTATGCTTCATGTATTCAGATTTTCATTTCATCAATGAGCAAGGCGAGTCAATAATAGTAGAGCTTGATGACCCAAACGCACTTTTGAAGCACAGATTTGAAATAATAGAGGGAAGAGATCGCACAATGGCATGGACAGTTGTAAACAGTATTTGCAACACCACAGGAGCTGAGAAACCGAAGTTTCTGCCAGATTTGTATGATTACAAGGAGAATAGATTCATCGAGATTGGAGTGACAAGGAGGGAAGTTCACATATACTATCTGGAGAAGGCCAATAAAATTAAATCTGAGAAGACACACATCCACATTTTCTCATTCACTGGGGAAGAAATGGCCACAAAGGCCGACTACACTCTCGATGAAGAAAGCAGAGCTAGGATCAAAACCAGACTATTCACCATAAGACAAGAAATGGCTAGCAGAGGCCTCTGGGATTCCTTTCGTCAGTCCGAGAGAGGCGAAGAAACAATTGAAGAAAGATTTGAAATCACAGGAACAATGCGCAGGCTCGCTGATCAAAGTCTCCCGCCGAACTTCTCCTGCCTTGAGAATTTTAGAGCCTATGTGGATGGATTCGAACCGAACGGCTACATTGAGGGCAAGCTTTCTCAAATGTCCAAAGAAGTAAATGCTAGAATTGAACCTTTTCTGAAAACAACACCACGACCAATTAGACTTCCGGATGGGCCTCCTTGTTCTCAGCGGTCCAAATTCCTGCTGATGGATGCTTTAAAATTAAGCATTGAGGACCCAAGTCATGAAGGAGAGGGAATACCACTATATGATGCGATCAAGTGTATGAGAACATTCTTTGGATGGAAAGAACCCTATGTTGTTAAACCACACGAAAAGGGAATAAATCCGAATTATCTGCTGTCATGGAAGCAAGTACTGGCAGAACTGCAGGACATTGAGAATGAGGAGAAGATTCCAAGAACTAAAAACATGAAGAAAACGAGTCAGCTAAAGTGGGCACTTGGTGAGAACATGGCACCAGAGAAGGTAGACTTTGACGACTGTAAAGATATAAGCGATTTGAAGCAATATGATAGTGACGAACCTG--AATTAAGGTCACTTTCAAGTTGGATCCAGAATGAGTTCAACAAGGCATGCGAGCTGACCGATTCAATCTGGATAGAGCTCGATGAGATTGGAGAAGATGTGGCTCCAATTGAACACATTGCAAGCATGAGAAGGAATTACTTCACAGCAGAGGTGTCTCATTGCAGAGCCACAGAATATATAATAAAGGGGGTATACATTAATACTGCCTTGCTTAATGCATCCTGTGCAGCAATGGATGATTTCCAACTAATTCCCATGATAAGCAAATGTAGAACTAAAGAGGGAAGGCGAAAGACCAATTTGTACGGTTTCATCATAAAAGGAAGATCTCACTTAAGGAATGACACCGACGTGGTAAACTTTGTGAGCATGGAGTTTTCTCTCACTGACCCAAGACTTGAGCCACACAAATGGGAGAAGTACTGTGTTCTTGAGATAGGAGATATGCTTCTAAGAAGTGCCATAGGCCAGGTGTCAAGGCCCATGTTCTTGTATGTAAGGACAAATGGAACCTCAAAAATTAAAATGAAATGGGGAATGGAGATGAGGCGTTGCCTCCTCCAGTCACTTCAACAAATAGAGAGTATGATTGAAGCTGAGTCCTCTGTCAAGGAGAAAGACATGACCAAAGAGTTTTTTGAGAATAGATCAGAAACATGGCCCATTGGAGAGTCCCCCAAAGGAGTGGAAGAAGGTTCCATTGGGAAGGTCTGCAGGACTTTATTAGCTAAGTCAGTATTCAATAGCCTGTATGCATCTCCACAATTAGAAGGATTTTCAGCTGAATCAAGAAAACTGCTCCTTATTGTTCAGGCTCTTAGGGACAATCTGGAACCTGGGACCTTTGATCTTGGGGGGCTATATGAAGCAATTGAGGAGTGCCTGATTAATGATCCCTGGGTTTTGCTTAATGCTTCTTGGTTCAACTCCTTCCTGACACATGCATT
>1984_CY021730.1
ATGGAAGATTTTGTGCGACAATGCTTCAATCCGATGATTGTCGAGCTTGCGGAAAAGGCAATGAAAGAGTATGGAGAGGATCTGAAAATCGAAACAAACAAATTTGCAGCAATATGCACTCACTTGGAAGTATGCTTCATGTATTCAGATTTTCATTTCATCAATGAGCAAGGCGAGTCAATAATAGTAGAGCCTGAAGACCCAAACGCACTTTTGAAGCACAGATTTGAAATAATAGAGGGAAGAGATCGCACAATGGCATGGACAGTTGTAAATAGTATTTGCAACACCACAGGAGCTGAGAAACCGAAGTTTCTGCCAGATTTGTATGATTACAAGGAAAATAGATTCATCGAGATTGGAGTGACAAGGAGGGAAGTTCACATATACTATCTGGAAAAGGCCAATAAAATTAAATCTGAGAAGACACACATCCACATTTTCTCATTCACTGGGGAAGAAATGGCCACAAAGGCCGACTACACTCTCGATGAAGAAAGCAGGGCTAGGATCAAAACCAGACTATTCACCATAAGACAAGAAATGGCTAGCAGAGGCCTCTGGGATTCCTTTCGTCAGTCCGAGAGAGGCGAAGAAACAATTGAAGAAAGATTTGAAATCACAGGAACAATGCGCAGGCTCGCTGACCAAAGTCTCCCGCCGAACTTCTCCTGCCTTGAGAATTTTAGAGCCTATGTGGATGGATTCGAACCGAACGGCTACATTGAGGGCAAGCTTTCTCAAATGTCCAAAGAAGTAAATGCTAGAATTGAACCTTTTCTGAAAACAACACCACGACCAATTAGACTTCCGGATGGGCCTCCTTGTTCTCAGCGGTCCAAATTCCTGCTGATGGATGCTTTAAAATTAAGCATTGAGGACCCAAGTCATGAAGGAGAGGGAATACCACTATATGATGCGATCAAGTGTATGAGAACATTCTTTGGATGGAAAGAACCCTATGTTGTTAAACCACACGAAAAGGGAATAAATCCGAATTATCTGCTTTCATGGAAGCAAGTACTGGCAGAACTGCAGGACATTGAGAATGAGGAGAAGATTCCAAGAACTAAAAACATGAAGAAAACGAGTCAGCTAAAGTGGGCACTTGGTGAGAACATGGCACCAGAGAAGGTAGACTTTGACGACTGTAAAGATATAAGCGATTTGAAGCAATATGATAGTGATGAACCTG--AATTAAGGTCACTTTCAAGTTGGATCCAGAATGAGTTCAACAAGGCATGCGAGCTGACCGATTCAATCTGGATAGAGCTTGATGAGATTGGAGAAGATGTGGCTCCAATTGAACACATTGCAAGCATGAGAAGGAACTACTTCACAGCAGAGGTGTCTCATTGCAGAGCCACAGAATATATAATGAAGGGGGTATACATTAATACTGCCTTGCTTAATGCATCCTGTGCAGCAATGGATGATTTCCAACTAATTCCCATGATAAGCAAATGTAGAACTAAAGAGGGAAGGCGAAAGACCAATTTGTACGGTTTCATCATAAAAGGAAAATCTCACTTAAGGAATGACACCGATGTGGTAAATTTTGTGAGCATGGAGTTTTCTCTTACTGACCCAAGACTTGAGCCACACAAATGGGAGAAGTACTGTGTTCTTGAGATAGGAGATATGCTTCTAAGAAGTGCCATAGGCCAGGTGTCAAGGCCCATGTTCTTGTATGTAAGGACAAATGGAACCTCAAAAATCAAAATGAAATGGGGAATGGAGATGAGGCGTTGCCTCCTCCAGTCACTTCAACAAATAGAGAGTATGATTGAAGCAGAGTCCTCTGTCAAGGAGAAAGACATGACCAAAGAGTTTTTTGAGAATAGATCTGAAACATGGCCCATTGGAGAGTCCCCCAAAGGAGTGGAAGAAGGTTCCATTGGGAAGGTCTGCAGGACTTTATTAGCTAAGTCAGTATTCAATAGCCTGTATGCATCTCCACAATTAGAAGGATTTTCAGCTGAATCAAGAAAACTGCTCCTTATTGTTCAGGCTCTTAGGGACAATCTGGAACCTGGGACCTTTGATCTTGGGGGGCTATATGAAGCAATTGAGGAGTGCCTGATTAATGATCCCTGGGTTTTGCTTAATGCTTCTTGGTTTAACTCCTTCCTGACACATGCATT
