# Supplementary material for: Re-evaluation of the evolution of influenza H1 viruses using direct PCA
Source: Sci Rep. 2019 Dec 17;9:19287. doi: 10.1038/s41598-019-55254-z (PMC6917806; doi:10.1038/s41598-019-55254-z)
Supplement: Supplementary file 1 — data set 1 [file 41598_2019_55254_MOESM1_ESM.zip › information/supplement/S4/human/PC_years_PB1/PB1_nuc.fas]

>2009_CY069371.1
ATGGATGTCAATCCGACATTACTTTTCTTAAAAGTGCCAGCACAAAATGCTATAAGCACAACTTTTCCTTATACTGGTGACCCTCCTTACAGCCATGGGACAGGAACAGGGTACACCATGGATACAGTCAATAGGACACACCAGTACTCAGAAAGAGGAAGATGGACAAAAAATACCGAAACGGGAGCACCGCAACTTAACCCAATTGATGGTCCCTTACCGGAAGACAATGAACCAAGTGGCTATGCCCAAACAGATTGTGTATTAGAAGCAATGGCTTTCCTTGAAGAATCCCATCCCGGTATCTTTGAAAACTCCTGCATTGAAACAATGGAGGTTGTTCAACAAACAAGGGTGGACAAACTGACACAAGGCAGACAGACCTATGACTGGACTCTAAATAGGAACCAGCCTGCTGCCACAGCATTGGCAAACACTATAGAAGTATTCAGATCAAACGGCCTCATAGCAAATGAATCTGGAAGGCTAATAGACTTCCTTAAAGATGTAATGGAGTCGATGGACAGAGGCGAAGTAGAGGTCACAACTCATTTTCAAAGAAAGAGGAGAGTGAGAGACAATGTAACTAAAAAAATGGTGACCCAAAGAACAATAGGCAAAAAGAAACATAAATTAGACAAAAGAAGTTACCTAATTAGGGCATTAACCCTGAACACAATGACCAAAGATGCTGAGAGGGGGAAACTAAAACGCAGAGCAATTGCAACCCCAGGAATGCAAATAAGGGGGTTTGTATACTTTGTTGAGACACTGGCAAGAAGCATATGTGAAAAGCTTGAACAATCAGGATTGCCAGTTGGAGGAAATGAGAAGAAAGCAAAGTTAGCAAATGTTGTAAGGAAGATGATGACCAACTCCCAGGACACTGAAATTTCTTTCACCATAACCGGAGACAACACAAAATGGAACGAAAATCAAAACCCTAGAATGTTCTTGGCCATGATCACATATATAACCAAAAATCAGCCTGAATGGTTCAGAAATATTCTAAGTATTGCTCCAATAATGTTTTCAAACAAGATGGCGAGACTAGGTAAGGGGTACATGTTTGAAAGCAAGAGTATGAAACTGAGAACTCAAATACCTGCAGAGATGCTAGCCAACATAGACTTGAAATATTTCAATGATTCAACTAAGAAGAAAATTGAAAAAATCCGACCATTATTAATAGATGGAACTGCATCATTGAGTCCTGGAATGATGATGGGCATGTTCAATATGTTGAGCACCGTCTTGGGCGTCTCCATTCTGAATCTTGGGCAAAAGAGATACACCAAGACTACTTACTGGTGGGATGGTCTTCAATCGTCTGATGATTTTGCTTTGATTGTGAACGCACCCAACTATGCAGGAATTCAAGCTGGAGTTGACAGGTTCTATCGAACCTGTAAGCTGCTCGGAATTAATATGAGCAAAAAGAAGTCTTACATAAACAGAACAGGTACCTTTGAATTCACGAGCTTTTTCTATCGTTATGGGTTTGTTGCCAATTTCAGCATGGAGCTTCCTAGTTTTGGGGTGTCTGGGGTCAATGAATCTGCAGACATGAGTATTGGAGTCACTGTCATCAAAAACAATATGATAAACAATGACCTTGGCCCAGCAACTGCTCAAATGGCCCTTCAGTTATTTATAAAAGATTACAGGTACACTTATCGATGCCACCGAGGTGACACACAAATACAAACCCGAAGATCATTTGAGATAAAGAAACTATGGGACCAAACCCGCTCAAAAGCTGGACTGTTGGTCTCTGATGGAGGCCCCAATTTGTATAACATTAGAAATCTCCATATTCCTGAAGTTTGCTTGAAATGGGAGTTGATGGATGAGGATTACCAGGGGCGTTTATGCAACCCATTAAACCCGTTTGTCAGTCATAAAGAGATTGAATCAGTGAACAGTGCAGTGATAATGCCGGCACATGGTCCAGCCAAAAATATGGAGTATGACGCTGTTGCAACAACACACTCCTGGGTCCCCAAAAGAAATCGATCCATTTTGAACACGAGCCAAAGGGGGATACTTGAAGATGAGCAAATGTATCAGAGGTGCTGCAATTTATTTGAAAAATTCTTCCCAAGTAGCTCATACAGAAGACCAGTTGGAATATCCAGTATGGTAGAGGCTATGGTCTCAAGAGCCCGAATTGATGCACGGATTGATTTCGAATCTGGAAGGATAAAGAAAGAGGAATTTGCTGAGATCATGAAGATCTGTTCCACCATTGAAGACCTCAGACGGCAAAAATG
>2009_CY069379.1
ATGGATGTCAATCCGACATTACTTTTCTTAAAAGTGCCAGCACAAAATGCTATAAGCACAACTTTTCCTTATACTGGTGACCCTCCTTACAGCCATGGGACAGGAACAGGGTACACCATGGATACAGTCAATAGGACACACCAGTACTCAGAAAGAGGAAGATGGACAAAAAATACCGAAACGGGAGCACCGCAACTTAACCCAATTGATGGTCCCTTACCGGAAGACAATGAACCAAGTGGCTATGCCCAAACAGATTGTGTATTAGAGGCAATGGCTTTCCTTGAAGAATCCCATCCCGGTATCTTTGAAAACTCTTGTATTGAAACAATGGAGGTTGTTCAACAAACAAGGGTGGACAAACTGACACAAGGCAGACAGACCTATGACTGGACTCTAAATAGGAACCAGCCTGCTGCCACAGCATTGGCAAACACTATAGAAGTATTCAGATCAAACGGCCTCATAGCAAATGAATCTGGAAGGCTAATAGACTTCCTTAAAGATGTAATGGAGTCGATGGACAGAGGCGAAGTAGAGGTCACAACTCATTTTCAAAGAAAGAGGAGAGTGAGAGACAATGTAACTAAAAAAATGGTGACCCAAAGAACAATAGGCAAAAAGAAACATAAATTAGACAAAAGAAGTTACCTAATTAGGGCATTAACCCTGAACACAATGACCAAAGATGCTGAGAGGGGGAAACTAAAACGCAGAGCAATTGCAACCCCAGGAATGCAAATAAGGGGGTTTGTATACTTTGTTGAGACACTGGCAAGAAGCATATGTGAAAAGCTTGAACAATCAGGATTGCCAGTTGGAGGAAATGAGAAGAAAGCAAAGTTAGCAAATGTTGTAAGGAAGATGATGACCAACTCCCAGGACACTGAAATTTCTTTCACCATAACCGGAGACAACACAAAATGGAACGAAAATCAAAACCCTAGAATGTTCTTGGCCATGATCACATATATAACCAAAAATCAGCCTGAATGGTTCAGAAATATTCTAAGTATTGCTCCAATAATGTTTTCAAACAAGATGGCGAGACTAGGTAAGGGGTACATGTTTGAAAGCAAGAGTATGAAACTGAGAACTCAAATACCTGCAGAGATGCTAGCCAACATAGACTTGAAATATTTCAATGATTCAACTAAAAAGAAAATTGAAAAAATCCGACCATTATTAATAGATGGAACTGCATCATTGAGTCCTGGAATGATGATGGGCATGTTCAATATGTTGAGCACCGTCTTGGGCGTCTCCATTCTGAATCTTGGGCAAAAGAGATACACCAAGACTACTTACTGGTGGGATGGTCTTCAATCGTCTGATGATTTTGCTTTGATTGTGAACGCACCCAACTATGCAGGAATTCAAGCTGGAGTTGACAGGTTCTATCGAACCTGTAAGCTGCTCGGAATTAATATGAGCAAAAAGAAGTCTTACATAAACAGAACAGGTACCTTTGAATTCACGAGCTTTTTCTATCGTTATGGGTTTGTTGCCAATTTCAGCATGGAGCTTCCTAGTTTTGGGGTGTCTGGGGTCAATGAATCTGCAGACATGAGTATTGGAGTCACTGTCATCAAAAACAATATGATAAACAATGACCTTGGCCCAGCAACTGCTCAAATGGCCCTTCAGTTATTTATAAAAGATTACAGGTACACTTATCGATGCCACCGAGGTGACACACAAATACAAACCCGAAGATCATTTGAGATAAAGAAACTATGGGACCAAACCCGCTCAAAAGCTGGACTGTTGGTCTCTGATGGAGGCCCCAATTTGTATAACATTAGAAATCTCCATATTCCTGAAGTTTGCTTGAAATGGGAGTTGATGGATGAGGATTACCAGGGGCGTTTATGCAACCCATTAAACCCGTTTGTCAGCCATAAAGAGATTGAATCAGTGAACAGTGCAGTGATAATGCCGGCACATGGTCCAGCCAAAAATATGGAGTATGACGCTGTTGCAACAACACACTCCTGGGTCCCCAAAAGAAATCGATCCATTTTGAACACGAGCCAAAGGGGGATACTTGAAGATGAGCAAATGTATCAGAGGTGCTGCAATTTATTTGAAAAATTCTTCCCAAGTAGCTCATACAGAAGACCAGTTGGAATATCCAGTATGGTAGAGGCTATGGTCTCAAGAGCCCGAATTGATGCACGGATTGATTTCGAATCTGGAAGGATAAAGAAAGAGGAATTTGCTGAGATCATGAAGATCTGTTCCACCATTGAAGACCTCAGACGGCAAAAATG
>2008_CY038760.1
ATGGATGTCAATCCGACATTACTTTTCTTAAAAGTGCCAGCACAAAATGCTATAAGCACAACTTTTCCTTATACTGGTGACCCTCCTTACAGCCATGGGACAGGAACAGGATACACCATGGATACAGTCAACAGGACACACCAGTACTCAGAAAGAGGAAGATGGACAAAAAATACCGAAACTGGAGCACCGCAACTTAACCCAATTGATGGTCCACTACCGGAAGACAATGAACCAAGTGGCTATGCCCAAACAGATTGTGTATTAGAAGCAATGGCTTTCCTTGAAGAATCCCATCCCGGTATCTTTGAAAACTCTTGTATTGAAACAATGGAGGTTGTTCAGCAAACAAGGGTGGACAAACTGACACAAGGCAGACAGACCTATGACTGGACTCTAAATAGGAACCAGCCTGCTGCCACAGCATTGGCAAACACTATAGAAGTATTCAGATCAAACGGCCTCATAGCAAATGAATCTGGGAGGCTAATAGACTTCCTTAAAGATGTAATGGAGTCGATGGACAGAGGCGAAGTAGAGGTCACAACTCATTTTCAAAGAAAGAGGAGAGTGAGAGACAATGTAACTAAAAAAATGGTGACCCAAAGAACAATAGGCAAAAAGAAACATAAATTAGACAAAAGAAGTTACCTAATTAGGGCATTAACCCTGAACACAATGACCAAAGATGCTGAGAGGGGGAAACTAAAACGCAGAGCAATTGCAACCCCAGGAATGCAAATAAGGGGGTTTGTATACTTTGTTGAGACACTGGCAAGAAGCATATGTGAAAAGCTTGAACAATCAGGATTGCCAGTTGGAGGAAATGAGAAGAAAGCAAAGTTAGCAAATGTTGTAAGGAAGATGATGACCAACTCCCAGGACACTGAAATTTCTTTCACCATAACCGGAGATAACACAAAATGGAACGAAAATCAAAACCCTAGAATGTTCTTGGCCATGATCACATATATAACCAAAAATCAGCCTGAATGGTTCAGAAATGTTCTAAGTATTGCCCCAATAATGTTTTCAAACAAGATGGCGAGACTAGGTAAGGGGTACATGTTTGAAAGCAAGAGTATGAAACTGAGAACTCAAATACCTGCAGAGATGCTAGCTAACATAGATTTGAAATATTTCAATGATTCAACTAAAAAGAAAATTGAAAAAATCCGACCATTATTAATAGATGGAACTGCATCATTGAGTCCTGGAATGATGATGGGCATGTTCAATATGTTGAGCACCGTCTTGGGCGTCTCCATTCTGAATCTTGGGCAAAAGAGATACACCAAGACTACTTACTGGTGGGATGGTCTTCAATCGTCTGATGATTTTGCTTTGATTGTGAATGCACCCAACTATGCAGGAATTCAAGCTGGAGTTGACAGGTTTTATCGAACCTGTAAGCTGCTCGGAATTAATATGAGCAAAAAGAAGTCTTACATAAACAGAACAGGTACCTTTGAATTCACGAGCTTTTTCTATCGTTATGGGTTTGTTGCCAATTTCAGCATGGAGCTTCCTAGTTTTGGGGTGTCTGGGGTCAATGAATCTGCAGACATGAGTATTGGAGTCACTGTCATCAAAAACAATATGATAAACAATGACCTTGGCCCAGCAACTGCTCAAATGGCCCTTCAGTTATTTATAAAAGATTACAGGTACACTTATCGATGCCACCGAGGTGACACACAAATACAAACCCGGAGATCATTTGAGATAAAGAAACTATGGGACCAAACCCGCTCAAAAGCTGGGCTGTTGGTCTCTGATGGAGGCCCCAATTTATATAACATTAGAAATCTCCATATTCCTGAAGTTTGCTTGAAATGGGAGTTGATGGATGAGGATTACCAGGGGCGTTTATGCAACCCATTAAACCCGTTTGTCAGCCATAAAGAGATTGAATCAGTGAACAATGCAGTGATAATGCCGGCACATGGTCCAGCCAAAAATATGGAGTATGACGCTGTTGCAACAACACACTCCTGGGTCCCCAAAAGAAATCGATCCATTTTGAACACGAGCCAAAGGGGGATACTTGAAGATGAACAAATGTATCAGAGGTGCTGCAATTTATTTGAAAAATTCTTCCCAAGTAGCTCATACAGAAGACCAGTTGGAATATCCAGTATGGTAGAGGCTATGGTCTCAAGAGCCCGAATTGATGCACGGATTGATTTCGAATCTGGAAGGATAAAGAAAGAGGAATTTGCTGAGATCATGAAGATCTGTTCCACCATTGAAGACCTCAGACGGCAAAAATG
>2007_CY031146.1
ATGGATGTCAATCCGACATTACTTTTCTTAAAAGTGCCAGCACAAAATGCTATAAGCACAACTTTTCCTTATACTGGTGACCCTCCTTACAGCCATGGAACAGGAACAGGGTACACCATGGATACAGTCAACAGGACACATCAGTACTCAGAAAGAGGAAGATGGACAAAAAATACCGAAACTGGAGCACCGCAACTCAACCCGATTGATGGGCCACTACCAGAAGACAATGAACCAAGTGGCTATGCCCAAACAGATTGTGTATTAGAAGCAATGGCTTTCCTTGAAGAATCCCATCCTGGTATTTTTGAAAATTCTTGTATTGAAACAATGGAGGTTGTTCAGCAAACAAGGGTGGACAAACTGACACAAGGCAGACAAACCTATGACTGGACTCTAAATAGGAACCAGCCTGCTGCCACAGCATTGGCAAACACTATAGAAGTATTCAGATCAAATGGCCTCATAGCAAATGAATCTGGGAGGCTAATAGACTTCCTTAAAGATGTAATGGAGTCGATGGACAGAGACGAAGTAGAGGTCACAACTCATTTTCAAAGAAAGAGGAGAGTGAGAGACAATGTAACTAAAAAAATGGTAACCCAAAGAACAATAGGAAAAAAGAAACATAAATTAGACAAAAGAAGTTACCTAATTAGGGCATTAACCCTGAACACAATGACCAAAGATGCTGAGAGGGGGAAACTAAAACGCAGAGCAATTGCAACCCCAGGAATGCAAATAAGGGGGTTTGTATACTTTGTTGAGACACTGGCAAGAAGCATATGTGAAAAGCTTGAACAATCAGGGTTGCCAGTTGGAGGAAATGAGAAGAAAGCAAAGTTAGCAAATGTTGTAAGGAAGATGATGACCAACTCCCAGGACACTGAAATCTCTTTCACCATCACTGGAGATAACACAAAATGGAACGAAAATCAAAACCCTAGAATGTTCTTGGCCATGATCACATATATAACCAAAAATCAGCCTGAATGGTTCAGAAATATTCTAAGTATTGCTCCAATAATGTTTTCAAACAAAATGGCGAGACTAGGTAGGGGGTATATGTTTGAAAGCAAGAGTATGAAACTGAGAACCCAAATACCTGCAGAGATGCTAGCCAACATAGATTTGAAATATTTCAATGATTCAACTAAAAAGAAAATTGAAAAAATTCGACCATTATTAATAGATGGAACTGCATCATTGAGTCCTGGAATGATGATGGGCATGTTCAATATGTTAAGCACCGTCTTGGGCGTCTCCATTCTGAATCTTGGGCAAAAGAGATACACCAAGACTACTTACTGGTGGGATGGTCTTCAATCGTCTGATGATTTTGCTTTGATTGTGAATGCACCCAATTATGCAGGAATTCAAGCTGGAGTTGACAGGTTTTATCGAACCTGTAAGCTGCTCGGAATTAATATGAGCAAAAAGAAGTCTTACATAAACAGAACAGGTACCTTTGAATTCACGAGCTTTTTCTATCGTTATGGGTTTGTTGCCAATTTCAGCATGGAGCTTCCTAGTTTTGGGGTGTCTGGGGTCAATGAATCTGCAGACATGAGTATTGGAGTCACTGTCATCAAAAACAATATGATAAACAATGACCTTGGCCCAGCAACTGCTCAAATGGCCCTTCAGTTATTTATAAAAGATTACAGGTACACTTATCGATGCCACAGAGGTGACACACAAATACAAACCCGGAGATCATTTGAAATAAAGAAACTATGGGACCAAACCCGCTCCAAAGCTGGGCTGTTGGTTTCTGATGGAGGCCCCAATTTATATAACATTAGGAATCTACATATTCCTGAAGTCTGCTTGAAATGGGAGTTGATGGATGAGGATTACCAGGGGCGTTTATGCAACCCATTGAACCCGTTTGTCAGCCATAAAGAAATTGAATCAGTGAACAATGCAGTGATAATGCCGGCACATGGTCCAGCCAAAAATATGGAGTATGACGCTGTTGCAACAACACACTCCTGGGTACCCAAAAGAAATCGATCCATTTTGAACACGAGCCAAAGAGGGATACTTGAAGATGAGCAAATGTATCAGAGGTGCTGCAATTTATTTGAAAAATTCTTCCCAAGTAGCTCATACAGAAGACCAGTTGGAATATCCAGTATGGTAGAGGCTATGGTTTCAAGAGCCCGAATTGATGCACGGATTGATTTCGAATCTGGAAGGATAAAGAAAGAGGAATTCGCTGAGATCATGAAGACCTGTTCCACCATTGAAGACCTCAGACGGCAAAAATA
>2007_CY027825.1
ATGGATGTCAATCCGACATTACTTTTCTTAAAAGTGCCAGCACAAAATGCTATAAGCACAACTTTTCCTTATACTGGTGACCCTCCTTACAGCCATGGGACAGGAACAGGGTACACCATGGATACAGTCAACAGGACACACCAGTACTCAGAAAGAGGAAGATGGACAAAAAATACCGAAACTGGAGCACCGCAACTCAACCCAATTGATGGGCCACTACCAGAAGACAATGAACCGAGTGGCTATGCCCAAACAGATTGTGTATTAGAAGCAATGGCTTTCCTTGAAGAATCCCATCCTGGTATCTTTGAAAACTCTTGTATTGAGACAATGGAGGTTGTTCAGCAAACAAGGGTGGACAAACTAACACAAGGCAGACAGACCTATGACTGGACTCTAAATAGGAACCAGCCTGCTGCCACAGCATTGGCAAACACTATAGAAGTATTCAGATCAAACGGCCTCATAGCAAATGAATCTGGGAGGCTAATAGACTTCCTTAAAGATGTAATGGAGTCGATGGACATAGACGAAATAGAGGTCACAACTCATTTTCAAAGAAAGAGGAGAGTGAGAGACAATGTAACTAAAAAAATGGTGACCCAAAGAACAATAGGCAAAAAGAAACATAAATTAGACAAAAGAAGTTACCTAATTAGGGCATTAACCCTGAACACAATGACCAAAGATGCTGAGAGAGGGAAACTAAAACGCAGAGCAATTGCAACCCCAGGAATGCAAATAAGGGGGTTTGTATACTTTGTTGAGACACTGGCAAGAAGCATATGTGAAAAGCTTGAACAATCAGGATTGCCAGTTGGAGGAAATGAGAAGAAAGCAAAGTTAGCAAATGTTGTAAGGAAGATGATGACCAACTCCCAGGACACTGAAATTTCTTTCACCATCACTGGAGATAACACAAAATGGAACGAAAATCAAAACCCTAGAATGTTCTTGGCCATGATCACATATATAACCAAAAATCAGCCTGAATGGTTCAGAAATATTCTAAGTATTGCCCCAATAATGTTTTCAAACAAGATGGCGAGACTAGGTAAGGGGTACATGTTTGAAAGCAAGAGTATGAAACTGAGAACTCAAATACCTGCAGAGATGCTAGCCAACATAGATTTGAAATATTTCAATGATTCAACTAAAAAGAAAATTGAAAAAATTCGACCATTATTAATAGATGGAACTGCATCATTGAGTCCTGGAATGATGATGGGCATGTTCAATATGTTGAGCACCGTCTTGGGCGTCTCCATTCTGAATCTTGGGCAAAAGAGATACACCAAGACTACTTACTGGTGGGATGGTCTTCAATCGTCTGATGATTTTGCTTTGATTGTGAATGCACCCAACTATGCAGGAATTCAAGCTGGAGTTGACAGGTTTTATCGAACCTGTAAGCTGCTCGGAATTAATATGAGCAAAAAGAAGTCTTACATAAACAGAACAGGTACCTTTGAATTCACGAGCTTTTTCTATCGTTATGGGTTTGTTGCCAATTTCAGCATGGAGCTTCCTAGTTTTGGGGTGTCTGGGGTCAATGAATCTGCAGACATGAGTATTGGAGTCACTGTCATCAAAAACAATATGATAAACAATGACCTTGGCCCAGCAACTGCTCAAATGGCCCTTCAGTTATTTATAAAAGATTACAGGTACACTTATCGATGCCACAGAGGTGACACACAAATACAAACCCGGAGATCATTTGAGATAAAGAAACTATGGGACCAAACCCGCTCCAAAGCTGGGCTGTTGGTCTCTGATGGAGGCCCCAATTTATATAACATTAGAAATCTCCATATTCCTGAAGTTTGCTTGAAATGGGAGTTGATGGATGAGGATTACCAGGGGCGTTTATGCAACCCATTAAACCCGTTTGTCAGCCATAAAGAGATTGAATCAGTAAACAATGCAGTGATAATGCCGGCACATGGTCCAGCCAAAAATATGGAGTATGACGCTGTTGCAACAACACACTCCTGGGTCCCCAAAAGAAATCGATCCATTTTGAACACGAGCCAAAGGGGGATACTTGAAGATGAGCAAATGTATCAGAGGTGCTGCAATTTATTTGAAAAATTCTTCCCAAGTAGCTCATACAGAAGACCAGTTGGAATATCCAGTATGGTAGAGGCTATGGTTTCAAGAGCCCGAATTGATGCACGGATTGATTTCGAATCTGGAAGGATAAAGAAAGAGGAATTTGCTGAGATCATGAAGATCTGTTCCACCATTGAAGACCTCAGACGGCAAAAATA
>2005_EU097792.1
ATGGATGTCAATCCGACATTACTTTTCTTAAAAGTGCCAGCACAAAATGCTATAAGCACAACTTTTCCTTATACTGGTGACCCTCCTTACAGCCATGGGACAGGAACAGGGTACACCATGGATACAGTCAACAGGACACATCAGTACTCAGAAAGAGGAAGATGGACAAAAAATACCGAAACTGGAGCACCGCAACTCAACCCAATTGATGGGCCACTACCAGAAGACAATGAACCAAGTGGCTATGCCCAAACAGATTGTGTATTAGAAGCAATGGCTTTCCTTGAAGAATCCCATCCTGGTATTTTTGAAAACTCTTGTATTGAAACAATGGAGGTTGTTCAGCAAACAAGGGTGGACAAACTGACACAAGGCAGACAGACCTATGACTGGACTTTAAATAGGAACCAGCCTGCTGCCACAGCTTTGGCAAACACTATAGAAGTATTCAGATCAAACGGCCTCATAGCAAATGAATCTGGGAGGCTAATAGACTTCCTTAAAGATGTAATGGAGTCGATGGACAGAGACGAAGTAGAGGTCACAACTCATTTTCAAAGAAAGAGGAGAGTGAGAGACAATGTAACTAAAAAAATGGTGACCCAAAGAACAATAGGCAAAAAGAAACATAAATTAGACAAAAGAAGTTACCTAATTAGGGCATTAACCCTGAACACAATGACCAAAGATGCTGAGAGGGGGAAACTAAAACGCAGAGCAATTGCAACCCCAGGAATGCAAATAAGGGGGTTCGTATACTTTGTTGAGACACTGGCAAGAAGCATATGTGAAAAGCTTGAACAATCAGGGTTGCCAGTTGGAGGTAATGAGAAGAAAGCAAAGTTAGCAAATGTTGTAAGAAAGATGATGACCAACTCCCAGGACACTGAAATTTCTTTCACCATCACTGGAGATAACACAAAATGGAACGAAAATCAAAACCCTAGAATGTTCTTGGCCATGATCACATATATAACCAAAAATCAGCCTGAATGGTTCAGAAATATTCTAAGTATTGCTCCAATAATGTTTTCAAACAAGATGGCGAGACTAGGTAAGGGGTACATGTTTGAAAGCAAGAGTATGAAACTGAGAACTCAAATACCTGCAGAGATGCTAGCCAACATAGATTTGAAATATTTCAATGATTCAACTAAAAAGAAAATTGAAAAAATCCGACCATTATTAATAGATGGAACTGCATCATTGAGTCCTGGAATGATGATGGGCATGTTCAATATGTTAAGCACCGTCTTGGGCGTCTCCATTCTGAATCTTGGGCAAAAGAGATACACCAAGACTACTTACTGGTGGGATGGTCTTCAATCGTCTGATGATTTTGCTTTGATTGTGAATGCACCCAACTATGCAGGAATTCAAGCTGGAGTTGACAGGTTTTATCGAACCTGTAAGCTGCTCGGAATTAATATGAGCAAAAAGAAGTCTTACATAAACAGAACAGGTACCTTTGAATTCACGAGCTTTTTCTATCGTTATGGGTTTGTTGCCAATTTCAGCATGGAGCTTCCTAGTTTTGGGGTGTCTGGGGTCAATGAATCTGCAGACATGAGTATTGGAGTCACTGTTATCAAAAACAATATGATAAACAATGACCTTGGCCCAGCAACTGCTCAAATGGCCCTTCAGTTATTTATAAAAGATTACAGGTACACTTATCGATGCCACAGAGGTGACACACAAATACAAACCCGGAGATCATTTGAGATAAAGAAACTATGGGACCAAACCCGCTCCAAAGCTGGGCTGTTGGTCTCTGATGGAGGCCCCAATTTATATAACATTAGAAATCTCCATATTCCTGAAGTCTGCTTGAAGTGGGAGTTGATGGATGAGGATTACCAGGGGCGTTTATGCAACCCATTGAACCCGTTTGTCAGCCATAAAGAGATTGAATCAGTGAACAATGCAGTGATAATGCCGGCACATGGTCCAGCCAAAAATATGGAGTATGACGCTGTTGCAACAACACACTCCTGGGTCCCCAAAAGAAACCGATCCATTTTGAACACGAGCCAAAGGGGGATACTTGAAGATGAGCAAATGTATCAGAGGTGCTGCAATTTATTTGAAAAATTCTTCCCAAGTAGCTCATACAGAAGACCAGTTGGAATATCCAGTATGGTAGAGGCTATGGTTTCAAGAGCCCGAATTGATGCACGGATTGATTTCGAATCTGGAAGGATAAAGAAAGAGGAATTCGCTGAGATCATGAAGACCTGTTCCACCATTGAAGACCTCAGACGGCAAAAATA
>2003_CY002814.1
ATGGATGTCAATCCGACATTACTTTTCTTAAAAGTGCCAGCACAAAATGCTATAAGCACAACTTTTCCTTATACTGGTGACCCTCCTTACAGCCATGGGACAGGAACAGGGTACACCATGGATACAGTCAACAGGACACATCAGTACTCAGAAAGAGGAAGATGGACAAAAAATACCGAAACTGGAGCACCGCAACTCAACCCAATTGATGGGCCACTACCAGAAGACAATGAACCAAGTGGCTATGCCCAAACAGATTGTGTATTAGAAGCAATGGCTTTCCTTGAAGAATCCCATCCTGGTATTTTTGAAAACTCTTGTATTGAAACAATGGAGGTTGTTCAGCAAACAAGGGTGGACAAACTGACACAAGGCAGACAGACCTATGACTGGACTCTAAATAGGAACCAGCCTGCTGCCACAGCATTGGCAAACACTATAGAAGTATTCAGATCAAACGGCCTCATAGCAAATGAATCTGGGAGGCTAATAGACTTCCTTAAAGATGTAATGGAGTCGATGGACAGAGACGAAGTAGAGGTCACAACTCATTTTCAAAGAAAGAGGAGAGTGAGAGACAATGTAACTAAAAAAATGGTGACCCAAAGAACAATAGGCAAAAAGAAACATAAATTAGACAAAAGAAGTTACCTAATTAGGGCATTAACCCTGAACACAATGACCAAAGATGCTGAGAGGGGGAAACTAAAACGCAGAGCAATTGCAACCCCAGGAATGCAAATAAGGGGGTTTGTATACTTTGTTGAGACACTGGCAAGAAGCATATGTGAAAAGCTTGAACAATCAGGGTTGCCAGTTGGAGGAAATGAGAAGAAAGCAAAGTTAGCAAATGTTGTAAGGAAGATGATGACCAACTCCCAGGACACTGAAATTTCTTTCACCATCACTGGAGATAACACAAAATGGAACGAAAATCAAAACCCTAGAATGTTCTTGGCCATGATCACATATATAACCAAAAATCAGCCTGAATGGTTCAGAAATATTCTAAGTATTGCTCCAATAATGTTTTCAAACAAGATGGCGAGACTAGGTAAGGGGTACATGTTTGAAAGCAAGAGTATGAAACTGAGAACTCAAATACCTGCAGAGATGCTAGCCAACATAGATTTGAAATATTTCAATGATTCAACTAAAAAGAAAATTGAAAAAATCCGACCATTATTAATAGATGGAACTGCATCATTGAGTCCTGGAATGATGATGGGCATGTTCAATATGTTAAGCACCGTCTTGGGCGTCTCCATTCTGAATCTTGGGCAAAAGAGATACACCAAGACTACTTACTGGTGGGATGGTCTTCAATCGTCTGATGATTTTGCTTTGATTGTGAATGCACCCAACTATGCAGGAATTCAAGCTGGAGTTGACAGGTTTTATCGAACCTGTAAGCTGCTCGGAATTAATATGAGCAAAAAGAAGTCTTACATAAACAGAACAGGTACCTTTGAATTCACGAGCTTTTTCTATCGTTATGGGTTTGTTGCCAACTTCAGCATGGAGCTTCCTAGTTTTGGGGTGTCTGGGGTCAATGAATCTGCAGACATGAGTATTGGAGTCACTGTCATCAAAAACAATATGATAAACAATGACCTTGGCCCAGCAACTGCTCAAATGGCCCTTCAGTTATTTATAAAAGATTACAGGTACACTTATCGATGCCACAGAGGTGACACACAAATACAAACCCGGAGATCATTTGAGATAAAGAAACTATGGGACCAAACCCGCTCCAAAGCTGGGCTGTTGGTCTCTGATGGAGGCCCCAATTTATATAACATTAGAAATCTCCATATTCCTGAAGTCTGCTTGAAATGGGAGTTGATGGATGAGGATTACCAGGGGCGTTTATGCAACCCATTGAACCCGTTTGTCAGCCATAAAGAGATTGAATCAGTGAACAATGCAGTGATAATGCCGGCACATGGTCCAGCCAAAAATATGGAGTATGACGCTGTTGCAACAACACACTCCTGGGTCCCCAAAAGAAATCGATCCATTTTGAACACGAGCCAAAGGGGGATACTTGAAGATGAGCAAATGTATCAGAGGTGCTGCAATTTATTTGAAAAATTCTTCCCAAGTAGCTCATACAGAAGACCAGTTGGAATATCCAGTATGGTAGAGGCTATGATTTCAAGAGCCCGAATTGATGCACGGATTGATTTCGAATCTGGAAGGATAAAGAAAGAGGAATTCGCTGAGATCATGAAGACCTGTTCCACCATTGAAGACCTCAGACGGCAAAAATA
>2001_CY003014.1
ATGGATGTCAATCCGACCTTACTTTTCTTAAAAGTGCCAGCACAAAATGCTATAAGCACAACTTTCCCTTATACTGGTGATCCTCCTTACAGCCATGGGACAGGAACAGGGTACACCATGGATACAGTCAACAGGACACATCAGTACTCAGAAAGAGGAAGATGGACAAAAAATACCGAAACTGGAGCACCGCAACTCAACCCAATTGATGGACCACTACCAAAAGACAATGAACCAAGTGGCTATGCCCAAACAGATTGTGTATTAGAAGCAATGGCTTTCCTTGAGGAATCCCATCCTGGTATTTTTGAAAACTCTTGTATTGAAACAATGGAGGTTGTTCAGCAAACAAGGGTGGACAAACTGACACAAGGCAGACAGACCTATGACTGGACTCTAAATAGAAACCAGCCTGCTGCCACAGCATTGGCCAACACTATAGAAGTGTTCAGATCAAACGGCCTCATAGCAAATGAATCTGGGAGGCTAATAGACTTCCTTAAAGATGTAATGGAGTCGATGGACAGAGACGAAGTAGAGATCACAACACATTTTCAGAGAAAGAGGAGGGTGAGAGACAATGTAACTAAAAAAATGGTGACCCAAAGAACAATAGGCAAAAAGAAACATAAATTAGACAAAAGAAGTTACCTAATTAGGGCATTAACCCTGAACACAATGACCAAAGATGCTGAGAGGGGGAAACTAAAACGTAGAGCAATTGCAACCCCAGGAATGCAAATAAGGGGGTTTGTATACTTTGTTGAGACACTGGCAAGAAGTATATGTGAAAAGCTTGAACAATCAGGGTTGCCAGTTGGGGGAAATGAAAAGAAAGCAAAGTTAGCAAATGTTGTAAGGAAGATGATGACCAACTCCCAGGACACTGAAATTTCTTTCACCATCACTGGAGATAACACAAAATGGAACGAAAATCAAAACCCTAGAATGTTTTTGGCCATGATCACATATATAACCAAAAATCAGCCTGAATGGTTCAGAAATATTCTAAGTATTGCTCCAATAATGTTTTCAAACAAAATGGCGAGACTAGGTAAGGGGTACATGTTTGAAAGCAAGAGTATGAAACTGAGAACTCAAATACCTGCAGAGATGCTAGCCAACATAGATTTGAAATATTTCAATGATTCAACTAAAAAGAAAATTGAAAAAATCCGGCCATTATTAATAGATGGAACTGCATCATTGAGTCCTGGAATGATGATGGGCATGTTCAATATGTTAAGCACCGTCTTGGGCGTCTCCATTCTGAATCTTGGGCAAAAGAGATACACCAAGACTACTTACTGGTGGGATGGTCTTCAATCGTCTGATGATTTTGCTCTGATTGTGAATGCACCCAACTATGCAGGAATTCAAGCTGGAGTTGACAGGTTTTATCGAACCTGTAAGCTGCTCGGAATTAATATGAGCAAAAAGAAGTCTTACATAAACAGAACAGGTACCTTTGAATTCACGAGCTTTTTCTATCGTTATGGGTTTGTTGCCAATTTCAGCATGGAGCTTCCTAGTTTTGGGGTGTCTGGGGTCAATGAGTCTGCAGACATGAGTATTGGAGTCACTGTCATCAAAAACAATATGATAAACAATGACCTTGGCCCAGCAACTGCTCAAATGGCCCTTCAGTTATTTATCAAAGATTACAGGTACACGTATCGATGCCACAGAGGTGACACACAAATACAAACCCGGAGATCATTTGAGATAAAGAAACTATGGGACCAAACCCGCTCCAAAGCTGGGCTGTTGGTCTCTGATGGAGGCCCCAATTTATATAACATTAGAAATCTCCATATTCCTGAAGTCTGCTTGAAATGGGAGTTGATGGATGAGGATTACCAGGGGCGTTTATGCAACCCATTGAACCCATTTGTCAGTCATAAAGAGATTGAGTCAGTGAACAATGCAGTGATGATGCCGGCACATGGTCCAGCCAAAAATATGGAGTATGACGCTGTTGCAACAACACACTCCTGGGTTCCCAAAAGGAATCGATCCATTTTGAATACGAGCCAAAGGGGGATACTTGAGGATGAGCAAATGTATCAGAGGTGCTGCAATTTATTTGAAAAATTCTTCCCAAGTAGCTCATACAGAAGACCAGTTGGAATATCCAGTATGGTAGAGGCTATGGTTTCCAGAGCCCGAATTGATGCAAGAATTGATTTCGAATCTGGAAGGATAAAGAAAGAGGAATTCGCTGAGATCATGAAGACCTGTTCCACCATTGAAGACCTCAGACGGCAAAAATA
>1998_CY119128.1
ATGGATGTCAATCCGACCTTACTTTTCTTAAAAGTGCCAGCACAAAATGCTATAAGCACAACTTTTCCTTATACTGGAGACCCTCCTTACAGCCATGGGACAGGAACAGGGTACACCATGGATACAGTCAACAGGACACATCAGTACTCAGAAAGAGGAAGATGGACAAAAAATACCGAAACTGGAGCACCGCAACTCAACCCAATTGATGGGCCACTACCAAAAGACAATGAACCAAGTGGCTATGCCCAAACAGATTGTGTATTAGAAGCAATGGCTTTCCTTGAGGAATCCCATCCTGGTATTTTTGAAAACTCTTGTATTGAAACAATGGAGGTTGTTCAGCAAACAAGGGTGGACAAACTGACACAAGGCAGACAGACCTATGACTGGACTCTAAATAGAAACCAGCCTGCTGCCACAGCATTGGCCAACACTATAGAAGTGTTCAGATCAAACGGTCTCATAGCAAATGAATCTGGGAGGCTAATAGACTTCCTTAAAGATGTAATGGAGTCGATGAACAGAGACGAGGTAGAGATCACAACTCATTTTCAGAGAAAGAGGAGAGTGAGAGACAATGTAACTAAAAAAATGGTGACCCAAAGAACAATAGGCAAAAAGAAACATAAATTAGACAAAAGAAGTTACCTAATTAGGGCACTAACCCTGAACACAATGACCAAAGATGCTGAGAGGGGGAAACTAAAACGTAGAGCAATTGCAACCCCAGGAATGCAAATAAGGGGGTTTGTATACTTTGTTGAGACACTGGCAAGGAGCATATGTGAAAAGCTTGAACAATCAGGGTTGCCAGTTGGAGGAAATGAAAAGAAAGCAAAGTTAGCAAATGTTGTAAGGAAGATGATGACCAACTCCCAGGACACTGAAATTTCTTTCACCATCACTGGAGATAACACAAAATGGAACGAAAATCAAAACCCTAGAATGTTCTTGGCCATGATCACATATATAACCAAAAATCAGCCTGAATGGTTCAGAAATATTCTAAGTATTGCTCCAATAATGTTTTCAAACAAAATGGCGAGACTAGGTAAGGGGTACATGTTTGAAAGCAAGAGTATGAAACTGAGAACTCAAATACCTGCAGAGATGCTAGCCAACATAGATTTGAAATATTTCAATGATTCAACAAAAAAGAAAATTGAAAAAATCCGGCCATTATTAATAGATGGAACTGCATCATTGAGTCCTGGAATGATGATGGGCATGTTCAATATGTTAAGCACTGTCTTGGGCGTCTCCATTCTGAATCTTGGGCAAAAGAGATACACCAAGACTACTTACTGGTGGGATGGTCTTCAATCGTCTGATGATTTTGCTCTGATTGTGAATGCACCCAACTATGCAGGAATTCAGGCTGGAGTTGACAGGTTTTATCGAACCTGTAAGCTGCTCGGGATTAATATGAGCAAAAAGAAGTCTTACATAAACAGAACAGGTACCTTTGAATTCACGAGCTTTTTCTATCGTTATGGGTTTGTTGCCAATTTCAGCATGGAGCTTCCTAGTTTTGGGGTGTCTGGGGTCAATGAGTCTGCAGACATGAGTATTGGAGTCACTGTCATCAAAAACAATATGATAAACAATGACCTTGGCCCAGCAACTGCTCAAATGGCCCTTCAGTTATTTATCAAAGATTACAGATACACGTATCGATGCCACAGAGGTGACACACAAATACAAACCCGGAGATCATTTGAGATAAAGAAACTATGGGACCAAACCCGCTCCAAAGCTGGGCTGTTAGTCTCTGATGGAGGCCCCAATTTATATAACATTAGAAATCTCCACATTCCTGAAGTCTGCTTGAAATGGGAGTTGATGGATGAGGATTACCAGGGGCGTTTATGCAACCCATTGAACCCGTTTGTCAGTCATAAAGAGATTGAATCAGTGAACAATGCAGTGATGATGCCGGCACATGGTCCAGCCAAAAATATGGAGTATGACGCTGTTGCAACAACACACTCCTGGGTTCCCAAAAGGAATCGATCCATTTTGAATACGAGCCAAAGGGGGATACTTGAGGATGAGCAAATGTATCAGAGGTGCTGCAGTTTATTTGAAAAATTCTTCCCAAGTAGCTCATACAGAAGACCAGTTGGAATATCCAGTATGGTAGAGGCTATGGTTTCCAGAGCCCGAATTGATGCACGGATTGATTTCGAATCTGGAAGGATAAAGAAAGAGGAGTTCGCTGAGATCATGAAGACCTGTTCTACCATTGAAGACCTCAGACGGCAAAAATA
>1995_CY242097.1
ATGGATGTCAACCCGACTTTACTTTTCTTGAAAGTGCCAGCACAAAATGCTATAAGCACAACTTTCCCCTATACTGGAGACCCCCCTTACAGCCATGGGACAGGGACAGGGTACACCATGGATACAGTCAACAGGACACATCAGTACTCAGAAAGAGGAAGATGGACAAAAAATACCGAAACTGGAGCACCGCAACTCAACCCGATTGATGGGCCATTACCAAAAGACAATGAACCAAGTGGCTATGCCCAAACAGATTGTGTATTAGAAGCAATGGCTTTCCTTGAGGAATCCCACCCTGGTATTTTTGAAAACTCGTGTATTGAAACGATGGAGGCTGTTCAGCAAACAAGAGTGGACAAACTGACACAAGGCAGACAGACCTATGACTGGACTCTAAATAGAAACCAGCCTGCTGCCACAGCATTGGCCAACACTATAGAAGTGTTCAGATCAAACGGCCTCATAGCAAATGAGTCTGGGAGGCTAATAGACTTCCTTAAAGATGTAATGGAGTCAATGGACAGAGAAGAAGTAGAGATCACAACTCATTTTCAGAGAAAGAGAAGAGTGAGAGACAATGTAACTAAAAAAATGGTGACACAAAGAACAATAGGCAAAAAGAAACATAAATTGGACAAAAGAAGTTATCTAATTAGGGCATTAACCCTGAACACAATGACCAAAGATGCTGAGAGGGGGAAACTAAAACGTAGAGCAATTGCAACCCCAGGAATGCAGATAAGGGGGTTTGTATACTTTGTTGAGACACTGGCAAGAAGCATATGTGAGAAACTTGAACAATCAGGGTTGCCAGTTGGAGGAAATGAGAAGAAAGCAAAGTTAGCAAATGTTGTAAGGAAGATGATGACCAACTCCCAGGACACCGAAATTTCTTTCACCATCACTGGAGATAACACAAAATGGAACGAAAATCAGAACCCTAGAATGTTTTTGGCTATGATTACATATATAACCAGAAATCAGCCTGAATGGTTCAGAAACATTCTAAGTATTGCTCCAATAATGTTTTCAAACAAAATGGCGAGACTAGGTAAGGGGTACATGTTTGAAAGCAAGAGTATGAAGCTAAGAACTCAAATACCTGCAGAAATGCTAGCCAACATAGATTTGAAATATTTCAATGATTCAACAAAAAAGAAAATTGAAAAAATCCGGCCACTATTAATAGATGGAACTGCATCGCTGAGCCCTGGAATGATGATGGGCATGTTCAATATGTTAAGCACTGTCTTGGGCGTCTCCATCCTGAATCTTGGGCAAAAGAGATACACCAAGACTACTTACTGGTGGGATGGTCTTCAATCGTCTGATGATTTTGCTCTGATTGTGAATGCACCCAACTATGCAGGAATTCAAGCTGGAGTTGACAGGTTTTATCGAACCTGTAAGCTGCTCGGAATTAATATGAGCAAAAAGAAGTCTTACATAAACAGGACAGGTACTTTTGAATTCACAAGCTTTTTCTATCGTTATGGGTTTGTTGCCAATTTCAGCATGGAGCTTCCTAGTTTTGGGGTGTCTGGGGTCAATGAGTCTGCAGACATGAGTATTGGAGTCACTGTCATCAAAAATAATATGATAAACAATGATCTTGGTCCAGCAACTGCTCAAATGGCCCTTCAGTTATTCATCAAAGATTACAGGTACACGTATCGATGCCACAGAGGTGACACACAAATACAAACCCGGAGATCATTTGAGATAAAGAAACTGTGGGACCAAACCCGCTCCAAAGCTGGGCTGTTGGTCTCTGATGGAGGCCCCAATTTATATAATATTAGAAATCTCCACATTCCTGAAGTTTGCTTGAAATGGGAGTTGATGGATGAGGATTACCAGGGGCGTTTATGCAATCCATTGAACCCGTTTGTCAGTCATAAAGAAATTGAATCAGTGAACAATGCAGTGATGATGCCGGCACATGGTCCAGCCAAAAATATGGAGTATGACGCTGTTGCAACAACGCACTCCTGGGTCCCCAAAAGGAATCGATCCATTTTGAATACGAGCCAAAGAGGAATACTTGAGGATGAGCAAATGTATCAAAGGTGCTGCAATTTATTTGAAAAATTCTTCCCAAGCAGCTCATATAGAAGACCAGTTGGGATATCCAGTATGGTAGAGGCTATGGTCTCCAGAGCCCGAATCGATGCACGGATTGATTTCGAATCTGGAAGGATAAAGAAAGAGGAGTTCGCTGAGATCATGAAGACCTGTTCCACCATTGAAGACCTCAGACGGCAAAAATA
>1992_CY125042.1
ATGGATGTCAATCCGACCTTACTTTTCTTAAAAGTGCCAGCACAAAATGCTATAAGCACAACTTTCCCCTATACTGGAGACCCCCCTTACAGCCATGGGACAGGGACAGGGTACACCATGGATACAGTCAACAGGACACATCAGTACTCAGAAAGAGGAAGATGGACAAAAAATACCGAAACTGGAGCACCGCAACTCAACCCGATTGATGGGCCACTACCAAAAGACAATGAACCAAGTGGCTATGCCCAAACAGATTGTGTATTAGAAGCAATGGCTTTCCTTGAGGAATCCCACCCTGGTATTTTTGAAAACTCGTGTATTGAAACAATGGAGGTTGTTCAGCAAACAAGAGTGGACAAACTGACACAAGGCAGACAGACCTATGACTGGACTCTAAATAGAAACCAGCCTGCTGCCACAGCATTGGCCAACACTATAGAAGTGTTCAGATCAAACGGCCTCATAGCAAATGAATCTGGGAGGCTAATAGACTTCCTTAAAGATGTAATGGAGTCAATGGACAGAGAAGAAGTAGAGATCACAACTCATTTTCAGAGAAAGAGAAGAGTGAGAGACAATGTAACTAAAAAAATGGTGACACAAAGAACAATAGGCAAAAAGAAACATAAATTGGACAAAAGAAGTTATCTAATTAGGGCATTAACCCTGAACACAATGACCAAAGATGCTGAGAGGGGGAAACTAAAACGTAGAGCAATTGCAACCCCAGGAATGCAAATAAGGGGGTTTGTATACTTTGTTGAGACACTGGCAAGGAGCATATGTGAAAAGCTTGAACAATCAGGGTTGCCAGTTGGAGGAAATGAGAAGAAAGCAAAGTTAGCAAATGTTGTAAGGAAGATGATGACCAACTCCCAGGACACTGAAATTTCTTTCACCATCACTGGAGATAACACAAAATGGAACGAAAATCAGAACCCTAGAATGTTTTTGGCTATGATCACATATATAACCAGAAATCAGCCTGAATGGTTCAGAAACATTCTAAGTATTGCTCCAATAATGTTTTCAAACAAAATGGCGAGACTAGGTAAGGGGTACATGTTTGAAAGCAAGAGTATGAAACTGAGAACTCAAATACCTGCAGAAATGCTAGCCAACATAGATTTGAAATATTTCAATGATTCAACAAAAAAGAAAATTGAAAAAATCCGGCCACTATTAATAGATGGAACTGCATCACTGAGCCCTGGAATGATGATGGGCATGTTCAATATGTTAAGCACTGTCTTGGGCGTCTCCATCCTGAATCTTGGGCAAAAGAGATACACCAAGACTACTTACTGGTGGGATGGTCTTCAATCGTCTGATGATTTTGCTCTGATTGTGAATGCACCCAACTATGCAGGAATTCAAGCTGGAGTTGACAGGTTTTATCGAACCTGTAAGCTGCTCGGAATTAATATGAGCAAAAAGAAGTCTTACATAAACAGGACAGGTACTTTTGAATTCACGAGCTTTTTCTATCGTTATGGGTTTGTTGCCAATTTCAGCATGGAACTTCCTAGTTTTGGGGTGTCTGGGGTCAATGAGTCTGCAGACATGAGTATTGGAGTCACTGTCATCAAAAACAATATGATAAACAATGATCTTGGTCCAGCAACTGCTCAAATGGCCCTTCAGTTATTCATCAAAGATTACAGGTACACGTATCGATGCCACAGAGGTGACACACAAATACAAACCCGGAGATCATTTGAGATAAAGAAACTGTGGGACCAAACCCGCTCCAAAGCTGGGCTGTTGGTCTCTGATGGAGGCCCCAATTTATATAATATTAGAAATCTCCACATTCCTGAAGTCTGCTTGAAATGGGAGTTGATGGATGAGGATTACCAGGGGCGTTTATGCAATCCATTGAACCCGTTTGTCAGTCATAAAGAAATTGAATCAGTGAACAATGCAGTGATGATGCCGGCACATGGTCCAGCCAAAAATATGGAGTATGACGCTGTTGCAACAACACACTCCTGGGTCCCCAAAAGGAATCGATCCATTTTGAATACGAGCCAAAGAGGAATACTTGAGGATGAGCAAATGTATCAAAGGTGCTGCAATTTATTTGAAAAATTCTTCCCAAGCAGCTCATACAGAAGACCAGTTGGAATATCCAGTATGGTAGAGGCCATGGTTTCCAGAGCCCGAATTGATGCACGGATTGATTTCGAATCTGGAAGGATAAAGAAAGAGGAGTTCGCTGAGATCATGAAGACCTGTTCCACCATTGAAGACCTCAGACGGCAAAAATA
>1989_CY036829.1
ATGGATGTCAATCCGACCTTACTTTTCTTAAAAGTGCCAGCACAAAATGCTATAAGCACAACTTTCCCTTATACTGGAGACCCTCCTTACAGCCATGGGACAGGGACAGGGTACACCATGGATACAGTCAACAGGACACATCAGTACTCAGAAAGAGGAAGATGGACAAAAAATACCGAAACTGGAGCACCGCAACTCAACCCGATTGATGGGCCACTACCAAAAGACAATGAACCAAGTGGCTATGCCCAAACAGATTGTGTATTAGAAGCAATGGCTTTCCTTGAGGAATCCCATCCTGGTATTTTTGAAAACTCGTGTATTGAAACAATGGAGGTTGTTCAGCAAACAAGAGTGGACAAACTGACACAAGGCAGACAGACCTATGACTGGACTCTAAATAGAAACCAGCCTGCTGCTACAGCATTGGCCAACACTATAGAAGTGTTCAGATCAAACGGCCTCATAGCAAATGAATCTGGGAGGCTAATAGACTTCCTTAAAGATGTAATGGAGTCAATGGACAGAGAAGAAATAGAGATCACAACTCATTTTCAGAGAAAGAGAAGAGTGAGAGACAATGTAACTAAAAAAATGGTGACACAAAGAACAATAGGCAAAAAGAAACATAAATTAAACAAAAGAAGTTATCTAATTAGGGCATTAACCCTGAACACAATGACCAAAGATGCTGAGAGGGGGAAACTAAAACGTAGAGCAATTGCAACCCCAGGAATGCAAATAAGGGGGTTTGTATACTTTGTTGAGACACTGGCAAGGAGTATATGTGAAAAGCTTGAACAATCAGGGTTGCCAGTTGGAGGAAATGAGAAGAAAGCAAAGTTAGCAAATGTTGTAAGGAAGATGATGACCAACTCCCAGGACACTGAAATTTCTTTCACCATCACTGGAGATAACACAAAATGGAACGAAAATCAGAACCCTAGAATGTTTTTGGCTATGATCACATATATAACCAGAAATCAGCCTGAATGGTTCAGAAATATTCTAAGTATTGCTCCAATAATGTTCTCAAACAAAATGGCGAGACTAGGTAAGGGGTACATGTTTGAAAGCAAGAGTATGAAACTGAGAACTCAAATACCTGCAGAAATGCTAGCAAACATAGATTTGAAATATTTCAATGATTCAACAAAAAAGAAAATTGAAAAAATCCGGCCACTATTAATAGATGGAACTGCATCACTGAGCCCTGGAATGATGATGGGCATGTTCAATATGTTAAGCACTGTCTTGGGCGTCTCCATCCTGAATCTTGGACAAAAGAGATACACCAAGACTACTTACTGGTGGGATGGTCTTCAATCGTCTGATGATTTTGCTCTGATTGTGAATGCACCCAACTATGCAGGAATTCAAGCTGGAGTTGACAGGTTTTATCGAACCTGTAAGCTGCTCGGAATTAATATGAGCAAAAAGAAGTCTTACATAAACAGAACAGGTACTTTTGAATTCACGAGCTTTTTCTATCGTTATGGGTTTGTTGCCAATTTCAGCATGGAACTTCCTAGTTTTGGGGTGTCTGGGGTCAATGAGTCTGCAGACATGAGTATTGGAGTCACTGTCATCAAAAACAATATGATAAACAATGATCTTGGCCCAGCAACTGCTCAAATGGCCCTTCAGTTATTCATCAAAGATTACAGGTACACGTATCGATGCCACAGAGGTGACACACAAATACAAACCCGGAGATCATTTGAAATAAAGAAACTGTGGGATCAAACCCGCTCCAAAGCTGGGCTGTTGGTCTCTGATGGAGGTCCCAATTTATATAACATTAGAAATCTCCACATTCCTGAAGTCTGCTTGAAATGGGAGTTGATGGATGAGGATTACCAGGGGCGTTTATGCAATCCATTGAACCCGTTTGTCAGTCATAAAGAGATTGAATCAGTGAACAATGCAGTGATGATGCCGGCACATGGTCCAGCCAAAAATATGGAGTATGACGCTGTTGCAACAACACACTCCTGGGTCCCCAAAAGGAATCGATCCATCTTGAATACGAGCCAAAGAGGAATACTTGAGGATGAGCAAATGTATCAAAGATGCTGCAATTTATTTGAAAAATTCTTCCCCAGCAGCTCATACAGAAGACCAGTTGGAATATCCAGTATGGTAGAGGCCATGGTTTCCAGAGCCCGAATTGATGCACGGATTGATTTCGAATCTGGAAGGATAAAGAAAGAGGAGTTCGCTGAGATCATGAAGACCTGTTCCACCATTGAAGAACTCAGACGGCAAAAATA
>1987_CY019777.1
ATGGATGTCAATCCGACTTTACTTTTCTTAAAAGTGCCAGCACAAAATGCTATAAGCACAACTTTCCCTTATACTGGAGACCCTCCTTACAGCCATGGGACAGGGACAGGGTACACCATGGATACAGTCAACAGAACACATCAGTACTCAGAAAGAGGAAGATGGACAAAAAATACCGAAACTGGAGCACCGCAACTCAACCCGATTGATGGGCCACTACCAAAAGACAATGAACCAAGTGGCTATGCCCAAACAGATTGTGTATTAGAAGCAATGGCTTTCCTTGAGGAATCCCATCCTGGTATTTTTGAAAACTCGTGTATTGAAACAATGGAGGTTGTTCAGCAAACAAGAGTGGACAAACTAACACAAGGCAGACAGACCTATGACTGGACTCTAAATAGAAACCAGCCTGCTGCTACAGCATTGGCCAACACTATAGAAGTGTTCAGATCAAACGGCCTCATGGCAAATGAATCTGGGAGGTTAATAGACTTCCTTAAAGATGTAATGGAGTCAATGGACAGAGAAGAAGTAGAGATCACAACTCATTTTCAGAGAAAGAGAAGAGTGAGAGACAATGTAACTAAAAAAATGGTGACACAAAGAACAATAGGCAAAAAGAAACATAGATTAAACAAAAGAAGTTATCTAATTAGGGCATTAACCCTGAACACAATGACCAAAGATGCTGAGAGGGGGAAACTAAAACGTAGAGCAATTGCAACCCCAGGAATGCAAATAAGGGGGTTTGTATACTTTGTTGAGACACTGGCAAGAAGTATATGTGAAAAACTTGAACAATCAGGGTTGCCAGTTGGAGGAAATGAGAAGAAAGCAAAGTTAGCAAATGTTGTAAGGAAGATGATGACCAATTCCCAGGACACTGAAATTTCTTTCACCATCACTGGAGATAACACAAAATGGAACGAAAATCAGAACCCTAGAATGTTTTTGGCCATGATCACATATATAACCAGAAATCAGCCTGAATGGTTCAGAAATATTCTAAGTATTGCTCCAATAATGTTCTCAAACAAAATGGCGAGACTAGGTAAGGGGTACATGTTTGAAAGCAAGAGTATGAAACTTAGAACTCAAATACCTGCAGAAATGCTAGCAAACATCGATTTGAAGTATTTCAATGATTCAACAAGAAAGAAAATTGAAAAAATCCGGCCACTATTAATAGATGGAACTGCATCACTGAGCCCTGGAATGATGATGGGCATGTTCAATATGTTAAGCACTGTATTGGGCGTCTCCATCCTGAATCTTGGACAAAAGAGATACACCAAGACTACTTACTGGTGGGATGGTCTTCAATCGTCTGATGATTTTGCTCTGATTGTGAATGCACCCAACTATGCAGGAATTCAAGCTGGAGTTGACAGGTTTTATCGAACCTGTAAGCTGCTCGGAATTAATATGAGTAAAAAAAAGTCTTACATAAACAGAACAGGTACTTTTGAATTCACGAGCTTTTTCTATCGTTATGGGTTTGTTGCCAATTTCAGCATGGAGCTTCCTAGTTTTGGGGTGTCTGGGGTCAATGAGTCTGCAGACATGAGTATTGGAGTCACTGTCATCAAAAACAATATGATAAACAATGATCTTGGCCCAGCAACTGCTCAAATGGCCCTTCAGTTATTCATCAAAGATTACAGGTACACGTATCGATGCCACAGAGGTGACACACAAATACAAACCCGGAGATCATTTGAAATAAAGAAACTGTGGGATCAAACCCGCTCCAAAGCTGGGCTGCTGGTCTCTGATGGAGGTCCTAATTTATACAACATTAGAAATCTCCACATTCCTGAAGTCTGCTTGAAATGGGAATTGATGGATGAGGATTACCAGGGACGTTTATGCAACCCATTGAACCCATTTGTCAGCCATAAAGAGATTGAATCAGTGAACAATGCAGTGATGATGCCGGCACATGGTCCAGCCAAAAATATGGAGTATGACGCTGTTGCAACAACACACTCCTGGGTCCCCAAAAGGAATCGATCCATCTTGAATACGAGCCAAAGAGGAATACTTGAGGATGAGCAAATGTATCAAAGGTGCTGCAATTTATTTGAAAAATTCTTCCCCAGCAGCTCATACAGAAGACCAGTTGGAATATCCAGTATGGTAGAGGCCATGGTTTCCAGAGCCCGAATTGATGCACGGATTGATTTCGAATCTGGAAGGATAAAGAAAGAGGAGTTCACTGAGATCATGAAGACCTGTTCCACCATTGAAGAACTCAGACGGCAAAAATA
>1983_CY017249.1
ATGGATGTCAATCCGACCTTACTTTTCTTAAAAGTGCCAGCACAAAATGCTATAAGCACAACTTTCCCTTATACTGGAGACCCTCCTTACAGCCATGGGACAGGAACAGGGTACACCATGGATACAGTCAACAGGACACATCAGTACTCAGAAAGGGGAAGATGGACAAAAAACACCGAAACTGGAGCACCGCAACTCAACCCGATTGATGGGCCACTACCAAAAGACAATGAACCAAGTGGTTATGCCCAAACAGATTGTGTATTAGAAGCAATGGCTTTCCTTGAGGAATCCCATCCCGGTATTTTTGAAAACTCGTGTATTGAAACGATGGAGGTTGTTCAGCAAACACGTGTAGACAAACTGACACAAGGCAGACAGACCTATGACTGGACTCTAAATAGAAACCAGCCTGCTGCTACAGCATTGGCCAACACCATAGAAGTGTTCAGATCAAACGGCCTCATGGCAAATGAATCTGGAAGGCTAATAGACTTCCTTAAAGATGTAATGGATTCAATGGATAGAGAAGAAATGGAGATCACAACTCATTTTCAGAGAAAGAGAAGAGTGAGGGACAATGTAACTAAGAAAATGGTGACACAAAGAACAATAGGCAAAAAGAAACATAGATTAAACAAAAGGAGTTATCTAATTAGGGCATTAACCCTGAACACAATGACCAAAGATGCTGAGAGGGGGAAACTAAAACGTAGAGCAATTGCAACCCCAGGGATGCAAATAAGGGGGTTTGTATACTTTGTTGAGACACTGGCAAGAAGTATATGTGAAAAACTTGAACAATCAGGGTTGCCAGTTGGAGGAAATGAAAAGAAAGCAAAGTTAGCAAATGTTGTAAGGAAAATGATGACCAATTCTCAGGACACTGAAATTTCTTTCACCATCACTGGAGATAACACAAAATGGAACGAAAATCAGAACCCTAGAATGTTTTTGGCCATGATCACATATATAACCAGAAATCAGCCCGAATGGTTCAGAAATATTCTAAGTATTGCTCCAATAATGTTCTCAAACAAAATGGCGAGACTAGGTAAGGGGTACATGTTTGAAAGCAAGAGTATGAAACTTAGAACTCAAATACCTGCAGAAATGCTAGCAAACATCGATTTGAGGTATTTCAATGATTCAACAAGAAAGAAAATTGAAAAAATCAGGCCACTCTTAATAGATGGAACTGCATCACTGAGCCCTGGAATGATGATGGGCATGTTCAATATGTTAAGCACTGTATTGGGCGTCTCCATCCTGAATCTTGGACAAAAGAGATACACCAAGACTACTTACTGGTGGGATGGTCTTCAATCGTCTGATGATTTTGCTCTGATTGTGAATGCACCCAACTATGCAGGAATTCAAGCTGGAGTTGACAGGTTTTATCGAACCTGTAAGCTGCTCGGAATCAACATGAGCAAGAAAAAGTCCTACATAAACAGAACAGGTACTTTTGAATTCACGAGCTTTTTTTATCGTTATGGGTTTGTTGCCAATTTCAGCATGGAGCTTCCCAGTTTTGGGGTGTCTGGGATCAACGAGTCTGCAGACATGAGTATTGGAGTCACTGTCATCAAAAACAATATGATAAACAATGATCTTGGTCCAGCAACCGCTCAAATGGCCCTTCAGTTATTCATCAAAGATTACAGGTACACATATCGATGCCACAGAGGTGACACACAAATACAAACCCGAAGATCATTTGAAATAAAGAAACTGTGGGATCAAACCCGTTCCAAAACTGGGCTGCTGGTCTCTGACGGAGGTCCTAATTTGTACAACATTAGAAATCTCCACATTCCTGAAGTCTGCTTGAAATGGGATTTGATGGATGAGGATTACCAGGGGCGTTTATGCAACCCATTGAACCCATTTGTCAGTCATAAAGAGATTGAATCAGTGAACAATGCAGTGATGATGCCGGCACATGGTCCAGCCAAAATTATGGAGTATGATGCTGTTGCAACAACACACTCCTGGGTCCCCAAAAGGAATCGATCCATCTTGAATACGAGCCAAAGGGGAATACTTGAGGATGAACAAATGTATCAGAGGTGCTGCAATTTATTTGAAAAATTCTTCCCCAGCAGTTCATACAGAAGACCAGTCGGAATATCCAGTATGGTAGAGGCTATGATTTCCAGAGCCCGAATTGATGCACGGATTGATTTCGAATCTGGAAGGATAAAGAAAGAGGAGTTCACTGAGATCATGAAGACCTGTTCCACCATTGAAGAACTCAGACGGCAAAAATA
>1978_CY011302.1
ATGGATGTCAATCCGACCTTACTTTTCTTAAAAGTGCCAGCACAAAATGCTATAAGCACAACTTTCCCTTATACTGGAGACCCTCCTTACAGCCATGGGACAGGAACAGGGTACACCATGGATACAGTCAACAGGACACATCAGTACTCAGAAAGGGGAAGATGGACAAAAAACACCGAAACTGGAGCACCGCAACTCAACCCGATTGATGGGCCACTACCAAAAGACAATGAACCAAGTGGTTATGCCCAAACAGATTGTGTATTAGAAGCAATGGCTTTCCTTGAGGAATCCCATCCTGGTATTTTTGAAAACTCGTGTATTGAAACGATGGAGGTTGTTCAGCAAACACGAGTGGACAAACTGACACAAGGCAGACAGACCTATGACTGGACTCTAAATAGAAACCAGCCTGCTGCTACAGCATTGGCCAACACCATAGAAGTGTTCAGATCAAATGGCCTCATGGCAAATGAATCTGGAAGGCTAATAGACTTCCTTAAAGATGTAATGGAGTCAATGGACAGAGAAGAAGTGGAGATCACAACTCATTTTCAGAGAAAGAGAAGAGTGAGGGACAATGTGACTAAGAAAATGGTGACACAGAGAACAATAGGCAAAAAGAAACAGAGATTAAACAAAAGGAGTTATCTAATTAGGGCATTAACCCTGAACACAATGACCAAAGATGCTGAGAGAGGGAAACTAAAACGTAGAGCAATTGCAACCCCAGGGATGCAAATAAGGGGGTTTGTATACTTTGTTGAGACACTGGCAAGAAGTATATGTGAAAAACTTGAACAATCAGGGTTGCCAGTTGGAGGAAATGAAAAGAAAGCAAAGTTGGCAAATGTTGTAAGGAAGATGATGACCAATTCTCAGGACACTGAAATTTCTTTCACCATCACTGGAGATAACACCAAATGGAACGAAAATCAGAACCCTAGAATGTTTTTGGCCATGATCACATATATAACCAGAAATCAGCCCGAATGGTTCAGAAATATTCTAAGTATTGCTCCAATAATGTTCTCAAACAAAATGGCGAGACTAGGTAAGGGGTACATGTTTGAAAGCAAGAGTATGAAACTTAGAACTCAAATACCTGCAGAAATGCTAGCAAACATCGATTTGAAGTATTTCAATGATTCAACAAGAAAGAAAATTGAAAAAATCCGGCCACTCTTAATAGATGGGACTGCATCACTGAGCCCTGGAATGATGATGGGCATGTTCAATATGTTAAGCACTGTATTGGGCGTCTCCATCCTGAATCTTGGACAAAAGAGATACACCAAGACTACTTACTGGTGGGATGGTCTTCAATCGTCTGATGATTTTGCTCTGATTGTGAATGCACCCAACCATGCAGGAATTCAAGCTGGAGTTGACAGGTTTTATCGAACCTGTAAGCTGCTCGGAATCAATATGAGCAAGAAAAAGTCTTACATAAACAGAACAGGTACATTTGAATTCACGAGCTTTTTCTATCGTTATGGGTTTGTTGCCAATTTCAGCATGGAGCTTCCCAGTTTTGGGGTGTCTGGGATCAACGAGTCTGCAGACATGAGTATTGGAGTCACTGTCATCAAAAACAATATGATAAACAATGATCTTGGTCCAGCAACCGCTCAAATGGCCCTTCAGTTATTCATCAAAGATTACAGGTACACGTATCGATGCCACAGAGGTGACACACAAATACAAACCCGAAGATCATTTGAAATAAAGAAACTGTGGGAGCAAACCCGTTCCAAAGCTGGGCTGCTGGTCTCCGATGGAGGTCCTAATTTATACAACATTAGAAATCTCCACATTCCTGAAGTCTGCTTGAAATGGGAATTGATGGATGAGGATTACCAGGGGCGTTTATGCAACCCATTGAACCCATTTGTCAGTCATAAAGAGATTGAATCAGTGAACAATGCAGTGATGATGCCGGCACATGGTCCAGCCAAAAATATGGAGTATGATGCTGTTGCAACAACACACTCCTGGGTCCCCAAAAGGAATCGATCCATCTTGAATACGAGCCAAAGAGGAATACTTGAAGATGAACAAATGTATCAAAGGTGCTGCAATTTATTTGAAAAATTCTTCCCCAGCAGTTCATACAGAAGGCCAGTCGGAATATCCAGTATGGTAGAGGCTATGGTTTCCAGAGCCCGAATTGATGCACGGATTGATTTCGAATCTGGAAGGATAAAGAAAGAGGAGTTCACTGAGATCATGAAGACCTGTTCCACCATTGAAGAACTCAGACGGCAAAAATA
>1996_CY010842.2
ATGGATGTCAATCCGACTTTACTTTTCTTAAAAGTGCCAGCACAAAATGCTATAAGCACAACTTTCCCCTATACTGGAGACCCTCCTTACAGCCATGGGACAGGGACAGGGTACACCATGGATACAGTCAACAGGACACATCAGTACTCAGAAAGAGGAAGATGGACAAAAAATACTGAAACTGGAGCACCGCAACTCAACCCGATTGATGGGCCATTACCAAAAGACAATGAACCAAGTGGCTATGCCCAAACAGATTGTGTATTAGAAGCAATGGCTTTCCTTGAGGAATCCCACCCTGGTATTTTTGAAAACTCGTGTATTGAAACGATGGAGGTTGTTCAGCAAACAAGAGTGGACAAACTGACACAAGGCAGACAGACCTATGACTGGACTCTAAATAGAAACCAGCCTGCTGCCACAGCATTGGCCAACACTATAGAAGTGTTCAGATCAAACGGCCTAATAGCAAATGAGTCTGGGAGGCTAATAGACTTCCTTAAAGATGTAATGGAGTCAATGGACAGAGAAGAAGTAGAGATCACAACTCATTTCCAGAGAAAGAGAAGAGTGAGAGACAATGTAACTAAAAAAATGGTGACACAAAGAACAATAGGCAAAAAGAAACATAAATTGGACAAAAGAAGTTATCTAATTAGGGCATTAACCCTGAACACAATGACCAAAGATGCTGAGAGGGGGAAACTAAAACGTAGAGCAATTGCAACCCCAGGAATGCAGATAAGGGGGTTTGTATACTTTGTTGAGACACTGGCAAGGAGCATATGTGAGAAACTTGAACAATCAGGGTTGCCAGTTGGAGGAAATGAGAAGAAAGCAAAGTTAGCAAATGTTGTAAGGAAGATGATGACCAACTCCCAGGACACTGAAATTTCTTTCACCATCACTGGAGATAACACAAAATGGAACGAAAATCAGAACCCTAGAATGTTTTTGGCTATGATCACATATATAACCAGAAATCAGCCTGAATGGTTCAGAAACATTCTAAGTATTGCTCCAATAATGTTTTCAAACAAAATGGCGAGACTAGGTAAGGGGTACATGTTTGAAAGCAAGAGTATGAAACTGAGAACTCAAATACCTGCAGAAATGCTAGCCAACATAGATTTGAAATATTTCAATGATTCAACAAAAAAGAAGATTGAAAAAATCCGGCCACTATTAATAGATGGAACTGCATCACTGAGCCCTGGAATGATGATGGGCATGTTCAATATGTTAAGCACTGTCTTGGGCGTCTCCATCCTGAATCTTGGGCAAAAGAGATACACCAAGACTACTTACTGGTGGGATGGTCTTCAATCGTCTGATGATTTTGCTCTGATTGTGAATGCACCCAACTATGCAGGAATTCAAGCTGGAGTTGACAGGTTTTATCGAACCTGTAAGCTGCTCGGAATTAATATGAGCAAAAAGAAGTCTTACATAAACAGGACAGGTACTTTTGAATTCACGAGCTTTTTCTATCGTTATGGGTTTGTTGCCAATTTCAGCATGGAACTTCCTAGTTTTGGGGTGTCTGGGGTCAATGAGTCTGCAGACATGAGTATTGGAGTCACTGTCATCAAAAATAATATGATAAACAATGATCTTGGTCCAGCAACTGCTCAAATGGCCCTTCAGTTATTCATCAAAGATTACAGGTACACGTATCGATGCCACAGAGGTGACACACAAATACAAACCCGGAGATCATTTGAGATAAAGAAACTGTGGGACCAAACCCGCTCCAAAGCTGGGCTGTTGGTCTCTGATGGAGGCCCCAATTTATATAATATTAGAAATCTCCACATTCCTGAAGTCTGCTTGAAATGGGAGCTGATGGATGAGGATTACCAGGGGCGTTTATGCAATCCATTGAACCCGTTTGTCAGTCATAAAGAAATTGAATCAGTGAACAATGCAGTGATGATGCCGGCACATGGTCCAGCCAAAAATATGGAGTATGACGCTGTTGCAACAACGCACTCCTGGGTCCCCAAAAGGAATCGATCCATTTTGAACACGAGCCAAAGAGGAATACTTGAGGATGAGCAAATGTATCAAAGGTGCTGCAATTTATTTGAAAAATTCTTCCCAAGCAGCTCATATAGAAGACCAGTTGGAATATCCAGTATGGTAGAGGCCATGGTTTCCAGAGCCCGAATTGATGCACGGATTGATTTCGAATCTGGAAGGATAAAGAAAGAGGAGTTCTCTGAGATCATGAAGACCTGTTCCACCATTGAAGACCTCAGACGGCAAAAATA
>1978 CY020179.1
ATGGATGTCAATCCGACCTTACTTTTCTTAAAAGTGCCAGCACAAAATGCTATAAGCACAACTTTCCCTTATACTGGAGACCCTCCTTACAGCCATGGGACAGGAACAGGGTACACCATGGATACAGTCAACAGGACACATCAGTACTCAGAAAGGGGAAGATGGACAAAAAACACCGAAACTGGAGCACCGCAACTCAACCCGATTGATGGGCCACTACCAAAAGACAATGAACCAAGTGGTTATGCCCAAACAGATTGTGTATTAGAAGCAATGGCTTTCCTTGAGGAATCCCATCCTGGTATTTTTGAAAACTCGTGTATTGAAACGATGGAGGTTGTTCAGCAAACACGAGTGGACAAACTGACACAAGGCAGACAGACCTATGACTGGACTCTAAATAGAAACCAGCCTGCTGCTACAGCATTGGCCAACACCATAGAAGTGTTCAGATCAAATGGCCTCATGGCAAATGAATCTGGAAGGCTAATAGACTTCCTTAAAGATGTAATGGAGTCAATGGACAGAGAAGAAGTGGAGATCACAACTCATTTTCAGAGAAAGAGAAGAGTGAGGGACAATGTGACTAAGAAAATGGTGACACAGAGAACAATAGGCAAAAAGAAACAGAGATTAAACAAAAGGAGTTATCTAATTAGGGCATTAACCCTGAACACAATGACCAAAGATGCTGAGAGAGGGAAACTAAAACGTAGAGCAATTGCAACCCCAGGGATGCAAATAAGGGGGTTTGTATACTTTGTTGAGACACTGGCAAGAAGTATATGTGAAAAACTTGAACAATCAGGGTTGCCAGTTGGAGGAAATGAAAAGAAAGCAAAGTTGGCAAATGTTGTAAGGAAGATGATGACCAATTCTCAGGACACTGAAATTTCCTTCACCATCACTGGAGATAACACAAAATGGAACGAAAATCAGAACCCTAGAATGTTTTTGGCCATGATCACATATATAACCAGAAATCAGCCCGAATGGTTCAGAAATATTCTAAGTATTGCTCCAATAATGTTCTCAAACAAAATGGCGAGACTAGGTAAGGGGTACATGTTTGAAAGCAAGAGTATGAAACTTAGAACTCAAATACCTGCAGAAATGCTAGCAAACATCGATTTGAAGTATTTCAATGATTCAACAAGAAAGAAAATTGAAAAAATCCGGCCACTCTTAATAGATGGGACTGCATCACTGAGCCCTGGAATGATGATGGGCATGTTCAATATGTTAAGCACTGTATTGGGCGTCTCCATCCTGAATCTTGGACAAAAGAGATACACCAAGACTACTTACTGGTGGGATGGTCTTCAATCGTCTGATGATTTTGCTCTGATTGTGAATGCACCCAACTATGCAGGAATTCAAGCTGGAGTTGACAGGTTTTATCGAACCTGTAAGCTGCTCGGAATCAATATGAGCAAGAAAAAGTCTTACATAAACAGAACAGGTACATTTGAATTCACGAGCTTTTTCTATCGTTATGGGTTTGTTGCCAATTTCAGCATGGAGCTTCCCAGTTTTGGGGTGTCTGGGATCAACGAGTCTGCAGACATGAGTATTGGAGTCACTGTCATCAAAAACAATATGATAAACAATGATCTTGGTCCAGCAACCGCTCAAATGGCCCTTCAGTTATTCATCAAAGATTACAGGTACACGTATCGATGCCACAGAGGTGACACACAAATACAAACCCGAAGATCATTTGAAATAAAGAAACTGTGGGAGCAAACCCGTTCCAAAGCTGGGCTGCTGGTCTCCGATGGAGGTCCTAATTTATACAACATTAGAAATCTCCACATTCCTGAAGTCTGCTTGAAATGGGAATTGATGGATGAGGATTACCAGGGGCGTTTATGCAACCCATTGAACCCATTTGTCAGTCATAAAGAGATTGAATCAGTGAACAATGCAGTGATGATGCCGGCACATGGTCCAGCCAAAAATATGGAGTATGATGCTGTTGCAACAACACACTCCTGGGTCCCCAAAAGGAATCGATCCATCTTGAATACGAGCCAAAGAGGAATACTTGAAGATGAACAAATGTATCAAAGGTGCTGCAATTTATTTGAAAAATTCTTCCCCAGCAGTTCATACAGAAGGCCAGTCGGAATATCCAGTATGGTAGAGGCTATGGTTTCCAGAGCCCGAATTGATGCACGGATTGATTTCGAATCTGGAAGGATAAAGAAAGAGGAGTTCACTGAGATCATGAAGACCTGTTCCACCATTGAAGAACTCAGACGGCAAAAATA
>1980 CY020459.1
ATGGATGTCAATCCGACCTTACTTTTCTTAAAAGTGCCAGCACAAAATGCTATAAGCACAACTTTCCCTTATACTGGAGACCCTCCTTACAGCCATGGGACAGGAACAGGGTACACCATGGATACAGTCAACAGGACACATCAGTACTCAGAAAGGGGAAGATGGACAAAAAACACCGAAACTGGAGCACCGCAACTCAACCCGATTGATGGGCCACTACCAAAAGACAATGAACCAAGTGGTTATGCCCAAACAGATTGTGTATTAGAAGCAATGGCTTTCCTTGAGGAATCCCATCCTGGTATTTTTGAAAACTCGTGTATTGAAACGATGGAGGTTGTTCAGCAAACACGAGTGGACAAACTGACACAAGGCAGACAGACCTATGACTGGACTCTAAATAGAAACCAGCCTGCTGCTACAGCATTGGCCAACACCATAGAAGTGTTCAGATCAAACGGCCTCAAGGCAAATGAATCTGGAAGGCTAATAGACTTCCTTAAAGATGTAATGGAGTCAATGGACAGAGAAGAAGTAGAGATCACAACTCATTTTCAGAGAAAGAGAAGAGTGAGGGACAATGTAACTAAGAAAATGGTGACACAAAGAACAATAGGCAAAAAGAAACATAGATTAAACAAAAGGAGTTATCTAATTAGGGCATTAACCCTGAACACAATGACCAAAGATGCTGAGAGGGGGAAACTAAAACGTAGAGCAATTGCAACCCCAGGGATGCAAATAAGGGGGTTTGTATACTTTGTTGAGACACTGGCAAGAAGTATATGTGAAAAACTTGAACAATCAGGGTTGCCAGTTGGAGGAAATGAAAAGAAAGCAAAGTTAGCAAATGTTGTAAGGAAGATGATGACCAATTCTCAGGACACTGAAATTTCTTTCACCATCACTGGAGATAACACAAAATGGAACGAAAATCAGAACCCTAGAATGTTTTTGGCCATGATCACATATATAACCAGAAATCAGCCCGAATGGTTCAGAAATATTCTAAGTATTGCTCCAATAATGTTCTCAAACAAAATGGCGAGACTAGGTAAGGGGTACATGTTTGAAAGCAAGAGTATGAAACTTAGAACTCAAATACCTGCAGAAATGCTAGCAAACATCGACTTGAAGTATTTCAATGATTCAACAAGAAAGAAAATTGAAAAAATCCGGCCACTCTTAATAGATGGAACTGCATCACTGAGCCCTGGAATGATGATGGGCATGTTCAATATGTTAAGCACTGTATTGGGCGTCTCCATCCTGAATCTTGGACAAAAGAGATACACCAAGACTACTTACTGGTGGGATGGTCTTCAATCGTCTGATGATTTTGCTCTGATTGTGAATGCACCCAACTATGCAGGAATTCAAGCTGGAGTTGACAGGTTTTATCGAACCTGTAAGCTGCTCGGAATCAATATGAGCAAGAAAAAGTCTTACATGAACAGAACAGGTACTTTTGAATTCACGAGCTTTTTCTATCGTTATGGGTTTGTTGCCAATTTCAGCATGGAGCTTCCCAGTTTTGGGGTGTCTGGGATCAACGAGTCTGCAGACATGAGTATTGGAGTCACTGTCATCAAAAACAATATGATAAACAATGATCTTGGTCCAGCAACCGCTCAAATGGCCCTTCAGTTATTCATCAAAGATTACAGGTACACGTATCGATGCCACAGAGGTGACACACAAATACAAACCCGAAGATCATTTGAAATAAAGAAACTGTGGGATCAAACCCGTTCCAAAGCTGGGCTGCTGGTCTCTGATGGAGGTCCTAATTTATACAACATTAGAAATCTCCACATTCCTGAAGTCTGCTTGAAATGGGAATTGATGGATGAGGATTACCAGGGGCGTTTATGCAACCCATTGAACCCATTTGTCAGTCATAAAGAGATTGAATCAGTGAACAATGCAGTGATGATGCCGGCACATGGTCCAGCCAAAAATATGGAGTATGATGCTGTTGCAACAACACACTCCTGGGTCCCCAAAAGGAATCGATCCATCTTGAATACGAGCCAAAGAGGAATACTTGAGGATGAACAAATGTATCAAAGGTGCTGCAATTTATTTGAAAAATTCTTCCCCAGCAGTTCATACAGAAGACCAGTCGGAATATCCAGTATGGTAGAGGCTATGGTTTCCAGAGCCCGAATTGATGCACGGATTGATTTCGAATCTGGAAGGATAAAGAAAGAGGAGTTCACTGAGATCATGAAGACCTGTTCCACCATTGAAGAACTCAGACGGCAAAAATA
>1981 CY021035.1
ATGGATGTCAATCCGACCTTACTTTTCTTAAAAGTGCCAGCACAAAATGCTATAAGCACAACTTTCCCTTATACTGGAGATCCTCCTTACAGCCATGGGACAGGAACAGGGTACACCATGGATACAGTCAACAGGACACATCAGTACTCAGAAAGGGGAAGATGGACAAAAAACACCGAAACTGGAGCACCGCAACTCAACCCGATTGATGGGCCACTACCAAAAGACAATGAACCAAGTGGTTATGCCCAAACAGATTGTGTATTAGAAGCAATGGCTTTCCTTGAGGAATCCCATCCTGGTATTTTTGAAAACTCGTGTATTGAAACGATGGAGGTTGTTCAGCAAACACGAGTGGACAAACTGACACAAGGCAGACAGACCTATGACTGGACTCTAAATAGAAACCAGCCTGCTGCTACAGCATTGGCCAACACCATAGAAGTGTTCAGATCAAACGGCCTCAGGGCCAATGAATCTGGAAGGCTAATAGACTTCCTTAAAGATGTAATGGAGTCAATGGACAGAGAAGAAGTAGAGATCACAACTCATTTTCAGAGAAAGAGAAGAGTGAGGGACAATGTGACTAAGAAAATGGTGACACAGAGAACAATAGGCAAAAAGAAACATAGATTAAACAAAAGGAGTTATCTAATTAGGGCATTAACCCTGAACACAATGACCAAAGATGCTGAGAGGGGGAAACTAAAACGTAGAGCAATTGCAACCCCAGGGATGCAAATAAGGGGGTTTGTATACTTTGTTGAGACATTGGCAAGAAGTATATGTGAAAAACTTGAACAATCAGGGTTGCCAGTTGGAGGAAATGAAAAGAAAGCAAAGTTAGCAAATGTTGTAAGGAAGATGATGACCAATTCTCAGGACACTGAAATTTCTTTCACCATCACTGGAGATAACACAAAATGGAACGAAAATCAGAACCCTAGAATGTTTTTGGCCATGATCACATATATAACCAGAAATCAGCCCGAATGGTTCAGAAATATTCTAAGTATTGCTCCAATAATGTTCTCAAACAAAATGGCGAGACTAGGTAAGGGGTACATGTTTGAAAGCAAGAGTATGAAACTTAGAACTCAAATACCTGCAGAAATGCTAGCAAACATCGATTTGAAGTATTTCAATGATTCAACAAGAAAGAAAATTGAAAAAATCCGGCCACTCTTAATAGATGGAACTGCATCACTGAGCCCTGGAATGATGATGGGCATGTTCAATATGTTAAGCACTGTATTGGGCGTCTCCATCCTGAATCTTGGACAAAAGAGATACACCAAGACTACTTACTGGTGGGATGGTCTTCAATCGTCTGATGATTTTGCTCTGATTGTGAATGCACCCAACTATGCAGGAATTCAAGCTGGAGTTGACAGGTTTTATCGAACCTGTAAGCTGCTCGGAATCAATATGAGCAAGAAAAAGTCTTACATGAACAGAACAGGTACTTTTGAATTCACGAGCTTTTTCTACCGTTATGGGTTTGTTGCCAATTTCAGCATGGAGCTTCCCAGTTTTGGGGTGTCTGGGATCAACGAGTCTGCAGACATGAGTATTGGAGTCACTGTCATCAAAAACAATATGATAAACAATGATCTTGGTCCAGCAACCGCTCAAATGGCCCTTCAGTTATTCATCAAAGATTACAGGTACACGTATCGATGCCACAGAGGTGACACACAAATACAAACCCGAAGATCATTTGAAATAAAGAAACTGTGGGATCAAACCCGTTCCAAAGCTGGGCTGCTGGTCTCTGATGGAGGTCCTAATTTATACAACATTAGAAATCTCCACATTCCTGAAGTCTGCTTGAAATGGGAATTGATGGATGAGGATTACCAGGGGCGTTTATGCAACCCATTGAACCCATTTGTCAGTCATAAAGAGATTGAATCAGTGAACAATGCAGTGATGATGCCGGCACATGGTCCAGCCAAAAATATGGAGTATGATGCTGTTGCAACAACACACTCCTGGGTCCCCAAAAGGAATCGATCCATCTTGAATACGAGCCAAAGAGGAATACTTGAGGATGAACAAATGTATCAAAGGTGCTGCAATTTATTTGAAAAATTCTTCCCCAGCAGTTCATACAGAAGACCAGTCGGAATATCCAGTATGGTAGAGGCTATGGTTTCCAGAGCCCGAATTGATGCACGGATTGATTTCGAATCTGGAAGGATAAAGAAAGAGGAGTTCACTGAGATCATGAAGACCTGTTCCACCATTGAAGAACTCAGACGGCAAAAATA
>1982 CY010370.1
ATGGATGTCAATCCGACCTTACTTTTCTTAAAAGTGCCAGCACAAAATGCTATAAGCACGACTTTCCCTTATACTGGAGACCCTCCTTACAGCCATGGGACAGGAACAGGGTACACCATGGATACAGTCAACAGGACACATCAGTACTCAGAAAGGGGAAGATGGACAAAAAACACCGAAACTGGAGCACCGCAACTCAACCCGATTGATGGGCCACTACCAAAAGACAATGAACCAAGTGGTTATGCCCAAACAGATTGTGTATTAGAAGCAATGGCTTTCCTTGAGGAATCCCATCCTGGTATTTTTGAAAACTCGTGTATTGAAACGATGGAGGTTGTTCAGCAAACACGAGTGGACAAACTGACACAAGGCAGACAGACCTATGACTGGACTCTAAATAGAAACCAGCCTGCTGCTACAGCATTGGCCAACACCATAGAAGTGTTCAGATCAAACGGCCTCATGGCAAATGAATCTGGAAGGCTAATAGACTTCCTTAAAGATGTAATGGAGTCAATGGACAGGGAAGAAGTAGAGATCACAACTCATTTTCAGAGAAAGAGAAGAGTGAGGGACAATGTGACTAAGAAAATGGTGACACAGAGAACAATAGGCAAAAAGAAACATAAATTAAACAAAAGGAGTTATCTAATTAGGGCATTGACTCTGAACACAATGACCAAAGACGCTGAGAGGGGGAAACTAAAACGTAGAGCAATTGCAACCCCAGGGATGCAAATAAGGGGGTTTGTATACTTTGTTGAGACACTGGCAAGAAGTATATGTGAAAAACTTGAACAATCCGGGTTGCCAGTTGGAGGAAATGAAAAGAAAGCAAAGTTAGCAAATGTTGTAAGGAAGATGATGACCAATTCTCAGGACACTGAAATTTCTTTCACCATCACTGGAGATAACACAAAATGGAACGAAAATCAGAACCCTAGAATGTTTTTGGCCATGATCACATATATAACCAGAAATCAGCCCGAATGGTTCAGAAATATTCTAAGTATTGCTCCAATAATGTTCTCAAACAAAATGGCGAGACTAGGTAAGGGGTACATGTTTGAAAGCAAGAGTATGAAACTTAGAACTCAAATACCTGCAGAAATGCTAGCAAACATCGATCTGAAGTATTTCAATGATTCAACAAGAAAGAAAATTGAAAAAATCCGGCCACTCCTAATAGATGGAACTGCATCACTGAGCCCTGGAATGATGATGGGCATGTTCAATATGTTAAGCACTGTATTGGGCGTCTCCATCCTGAATCTTGGACAAAAGAGATACACCAAGACTACTTACTGGTGGGATGGTCTTCAATCGTCTGATGATTTTGCTCTGATTGTGAATGCACCCAATCATGCAGGAATTCAAGCTGGAGTTGACAGGTTTTATAGAACCTGTAAGCTGCTCGGAATCAATATGAGCAAGAAAAAGTCTTACATGAACAGAACAGGTACTTTTGAATTCACGAGCTTTTTCTATCGTTATGGGTTTGTTGCCAATTTCAGCATGGAGCTTCCCAGTTTTGGGGTGTCTGGGATCAACGAGTCTGCAGACATGAGTATTGGAGTCACTGTCATCAAAAACAATATGATAAACAATGATCTTGGTCCAGCAACCGCTCAAATGGCCCTTCAGTTATTCATCAAAGATTACAGGTACACGTATCGATGCCATAGAGGTGACACACAAATACAAACTCGAAGATCATTTGAAATAAAGAAACTATGGGATCAAACCCGTTCCAAAGCTGGGCTGTTGGTCTCTGATGGAGGTCCTAATTTATACAACATTAGAAATCTCCACATTCCTGAAGTCTGCTTGAAATGGGAATTAATGGATGAGGATTACCGGGGGCGTTTATGCAACCCATTGAACCCATTTGTCAGTCATAAAGAAATTGAATCAGTGAACAATGCAGTGGTGATGCCGGCACATGGTCCAGCCAAAAATATGGAGTATGATGCTGTTGCAACAACACACTCCTGGGTCCCCAAAAGGAATCGATCCATCTTGAATACGAGCCAAAGAGGAATACTTGAGGATGAACAAATGTATCAAAGGTGCTGCAATTTATTTGAAAAATTCTTCCCCAGCAGTTCATACAGAAGACCAGTCGGAATATCCAGTATGGTAGAGGCTATGGTTTCCAGAGCCCGAATTGATGCACGGATTGATTTCGAATCTGGAAGGATAAAGAAAGAGGAGTTCACTGAGATCATGAAGACCTGTTCCACCATTGAAGAACTCAGACGGCAAAAATA
>1984 CY021731.1
ATGGATGTCAATCCGACCTTACTTTTCTTAAAAGTGCCAGCACAAAATGCTATAAGCACAACTTTCCCTTATACTGGAGACCCTCCTTACAGCCATGGGACAGGAACAGGGTACACCATGGATACAGTCAACAGGACACATCAGTACTCAGAAAGGGGAAGATGGACAAAAAACACCGAAACTGGAGCACCGCAACTCAACCCGATTGATGGGCCATTACCAAAAGACAATGAACCAAGTGGTTATGCCCAAACAGATTGTGTATTAGAAGCAATGGCTTTCCTTGAGGAATCCCATCCCGGTATTTTTGAAAACTCGTGTATTGAAACGATGGAGGTTGTTCAGCAAACACGTGTAGACAAACTGACACAGGGCAGACAGACCTATGACTGGACTCTAAATAGAAACCAGCCTGCTGCTACAGCATTGGCCAACACCATAGAAGTGTTCAGATCAAACGGCCTCATGGCAAATGAATCTGGAAGGCTAATAGACTTCCTTAAAGATGTAATGGATTCAATGGATAGAGAAGAAGTGGAGATCACAACTCATTTTCAGAGAAAGAGAAGAGTGAGGGACAATGTAACTAAGAAAATGGTGACACAAAGAACAATAGGCAAAAAGAAACATAGATTGAACAAAAGGAGTTATCTAATTAGGGCATTAACCCTGAACACAATGACCAAAGATGCTGAGAGGGGGAAACTAAAACGTAGAGCAATTGCAACCCCAGGGATGCAAATAAGGGGGTTTGTATACTTTGTTGAGACACTGGCAAGAAGTATATGTGAAAAACTTGAACAATCAGGGTTGCCAGTTGGAGGAAATGAAAAGAAAGCAAAGTTAGCAAATGTTGTAAGGAAAATGATGACCAATTCTCAGGACACTGAAATTTCTTTCACCATCACTGGAGATAACACAAAATGGAACGAAAATCAGAACCCTAGAATGTTTTTGGCCATGATCACATATATAACCAGAAATCAGCCCGAATGGTTCAGAAATATTCTAAGTATTGCTCCAATAATGTTCTCAAACAAAATGGCGAGACTAGGTAAGGGGTACATGTTTGAAAGCAAGAGTATGAAACTTAGAACTCAAATACCTGCAGAAATGCTAGCAAACATCGATTTGAGGTATTTCAATGATTCAACGAGAAAGAAAATTGAAAAAATCCGGCCACTCTTAATAGATGGAACTGCATCACTGAGCCCTGGAATGATGATGGGCATGTTCAATATGTTAAGCACTGTATTGGGCGTCTCCATCCTGAATCTTGGACAAAAGAGATACACCAAGACTACTTACTGGTGGGATGGTCTTCAATCGTCTGATGATTTTGCTCTGATTGTGAATGCACCCAACTATGCAGGAATTCAAGCTGGAGTTGACAGGTTTTATCGAACCTGTAAGCTGCTCGGAATCAACATGAGCAAGAAAAAGTCCTACATAAACAGAACAGGTACTTTTGAATTCACGAGCTTTTTCTATCGTTATGGGTTTGTTGCCAATTTCAGCATGGAGCTTCCCAGTTTTGGGGTGTCTGGGATCAACGAGTCTGCAGACATGAGTATTGGAGTCACTGTCATCAAAAACAATATGATAAACAATGACCTTGGTCCAGCAACCGCTCAAATGGCCCTTCAGTTATTCATCAAAGATTACAGGTACACATATCGATGCCACAGAGGTGACACACAAATACAAACCCGAAGATCATTTGAAATAAAGAAACTGTGGGATCAAACCCGTTCCAAAGCTGGGCTGCTGGTCTCTGATGGAGGTCCTAATTTATACAACATTAGAAATCTCCACATTCCTGAAGTCTGCTTGAAATGGGATTTGATGGATGAGGATTACCAGGGGCGTTTATGCAACCCATTGAACCCATTTGTCAGTCATAAAGAGATTGAATCAGTGAACAATGCAGTGATGATGCCGGCACATGGTCCAGCCAAAATTATGGAGTATGATGCTGTTGCAACAACACACTCCTGGGTCCCCAAAAGGAATCGATCCATCTTGAATACGAGCCAAAGGGGAATACTTGAGGATGAACAAATGTATCAGAGGTGCTGCAACTTATTTGAAAAATTCTTCCCCAGCAGTTCATATAGAAGACCAGTCGGAATATCCAGTATGGTAGAGGCTATGATTTCCAGAGCCCGAATTGATGCACGGATTGATTTCGAATCTGGAAGGATAAAGAAAGAGGAGTTCACTGAGATCATGAAGACCTGTTCCACCATTGAAGAACTCAGACGGCAAAAATA
>1986 CY021739.1
ATGGATGTCAATCCGACTTTACTTTTCTTAAAAGTGCCAGCACAAAATGCTATAAGCACAACTTTCCCTTATACTGGAGACCCTCCTTACAGCCATGGGACAGGGACAGGGTACACCATGGATACAGTCAACAGAACACATCAGTACTCAGAAAGAGGAAGATGGACAAAAAATACCGAAACTGGAGCACCGCAACTCAACCCGATTGATGGGCCACTACCAAAAGACAATGAACCAAGTGGCTATGCCCAAACAGATTGTGTATTAGAAGCAATGGCTTTCCTTGAGGAATCCCATCCTGGTATTTTTGAAAACTCGTGTATTGAAACAATGGAGGTTGTTCAGCAAACAAGAGTGGACAAACTGACACAAGGCAGACAGACCTATGACTGGACTCTAAATAGAAACCAGCCTGCTGCTACAGCATTGGCCAACACTATAGAAGTGTTCAGATCAAACGGCCTCATGGCAAATGAATCTGGGAGGTTAATAGACTTCCTTAAAGATGTAATGGAGTCAATGGACAGAGAAGAAGTAGAGATCACAACTCATTTTCAGAGAAAGAGAAGAGTGAGAGACAATGTAACTAAAAAAATGGTGACACAAAGAACAATAGGCAAAAAGAAACATAGATTAAACAAAAGAAGTTATCTAATTAGGGCATTAACCCTGAACACAATGACCAAAGATGCTGAGAGGGGGAAACTAAAACGTAGAGCAATTGCAACCCCAGGAATGCAAATAAGGGGGTTTGTATACTTTGTTGAGACACTGGCAAGAAGTATATGTGAAAAACTTGAACAATCAGGGTTGCCAGTTGGAGGAAATGAGAAGAAAGCAAAGTTAGCAAATGTTGTAAGGAAGATGATGACCAATTCCCAGGACACTGAAATTTCTTTCACCATCACTGGAGATAACACAAAATGGAACGAAAATCAGAACCCTAGAATGTTTTTGGCCATGATCACATATATAACCAGAAATCAGCCTGAATGGTTCAGAAATATTCTAAGTATTGCTCCAATAATGTTCTCAAACAAAATGGCGAGACTAGGTAAGGGGTACATGTTTGAAAGCAAGAGTATGAAACTTAGAACTCAAATACCTGCAGAAATGCTAGCAAACATCGATTTGAAGTATTTCAATGATTCAACAAGAAAGAAAATTGAAAAAATCCGGCCACTATTAATAGATGGAACTGCATCACTGAGCCCTGGAATGATGATGGGCATGTTCAATATGTTAAGCACTGTATTGGGCGTCTCTATCCTGAATCTTGGACAAAAGAGATACACCAAGACTACTTACTGGTGGGATGGTCTTCAATCGTCTGATGATTTTGCTCTGATTGTGAATGCACCCAACTATGCAGGAATTCAAGCTGGAGTTGACAGGTTTTATCGAACCTGTAAGCTGCTCGGAATTAATATGAGTAAAAAAAAGTCTTACATAAACAGAACAGGTACTTTTGAATTCACGAGCTTTTTCTATCGTTATGGGTTTGTTGCCAATTTCAGCATGGAGCTTCCTAGTTTTGGGGTGTCTGGGGTCAATGAGTCTGCAGACATGAGTATTGGAGTCACTGTCATCAAAAACAATATGATAAACAATGATCTTGGCCCAGCAACTGCTCAAATGGCCCTTCAGTTATTCATCAAAGATTACAGGTACACGTATCGATGCCACAGAGGTGACACACAAATACAAACCCGGAGATCATTTGAAATAAAGAAACTGTGGGATCAAACCCGCTCCAAAGCTGGGCTGCTGGTCTCTGATGGAGGTCCTAATTTATACAACATTAGAAATCTCCACATTCCTGAAGTCTGCTTGAAATGGGAATTGATGGATGAGGATTACCAGGGACGTTTATGCAATCCATTGAACCCATTTGTCAGCCATAAAGAGATTGAATCAGTGAACAATGCAGTGATGATGCCGGCACATGGTCCAGCCAAAAATATGGAGTATGACGCTGTTGCAACAACACACTCCTGGGTCCCCAAAAGGAATCGATCCATCTTGAATACGAGCCAAAGAGGAATACTTGAGGATGAGCAAATGTATCAAAGGTGCTGCAATTTATTTGAAAAATTCTTCCCCAGCAGCTCATACAGAAGACCAGTTGGAATATCCAGTATGGTAGAGGCCATGGTTTCCAGAGCCCGAATTGATGCACGGATTGATTTCGAATCTGGAAGGATAAAGAAAGAGGAGTTCACTGAGATCATGAAGACCTGTTCCACCATTGAAGAACTCAGACGGCAAAAATA
>1993 CY125050.1
ATGGATGTCAATCCGACCTTACTTTTCTTAAAAGTGCCAGCACAAAATGCTATAAGCACAACTTTCCCTTATACTGGAGACCCTCCTTACAGCCATGGGACAGGAACAGGGTACACCATGGATACAGTCAACAGGACACATCAGTACTCAGAAAGAGGAAGATGGACAAAAAATACCGAAACTGGAGCACCGCAACTCAACCCGATTGATGGGCCACTACCAAAAGACAATGAACCAAGTGGCTATGCCCAAACAGATTGTGTATTAGAAGCAATGGCTTTCCTTGAGGAATCCCATCCTGGTATTTTTGAAAACTCGTGTGTTGAAACAATGGAGGTTGTTCAGCAAACAAGAGTGGACAAACTGACACAAGGCAGACAGACCTATGACTGGACTCTAAATAGAAACCAGCCTGCTGCCACAGCATTGGCCAACACTATAGAAGTGTTCAGATCAAATGGCCTCATAGCAAATGAATCTGGGAGGCTAATAGACTTCCTTAAAGATGTAATGGAGTCAATGGACAGAGAAGAAGTAGAGATCACAACTCATTTTCAGAGAAAGAGAAGAGTGAGAGACAATGTAACTAAAAAAATGGTGACACAAAGAACAATAGGCAAAAAGAAACATAAATTGGACAAAAGAAGTTATCTAATTAGGGCATTAACCCTGAACACAATGACCAAAGATGCTGAGAGGGGGAAACTAAAACGTAGAGCAATTGCAACCCCAGGAATGCAGATAAGGGGGTTTGTATACTTTGTTGAGACACTGGCAAGGAGCATATGTGAAAAACTTGAACAATCAGGGTTGCCAGTTGGAGGAAATGAGAAGAAAGCAAAGTTAGCAAATGTTGTAAGGAAGATGATGACCAACTCCCAGGACACTGAAATTTCTTTCACCATCACTGGTGATAACACAAAATGGAACGAAAATCAGAACCCTAGAATGTTTTTGGCTATGATTACATATATAACCAGAAACCAGCCTGAATGGTTCAGAAACATTCTAAGTATTGCTCCAATAATGTTTTCAAACAAAATGGCGAGACTAGGTAAGGGGTACATGTTTGAAAGCAAGAGTATGAAACTGAGAACTCAAATACCTGCAGAAATGCTAGCCAACATAGATTTGAAATATTTCAATGATTCAACAAAAAAGAAAATTGAAAAAATCCGGCCACTATTAATAGATGGAACTGCATCATTGAGCCCTGGAATGATGATGGGCATGTTCAATATGTTAAGCACTGTCTTGGGCGTCTCCATCCTGAATCTTGGACAAAAGAGATACACCAAGACTACTTACTGGTGGGATGGTCTTCAATCGTCTGATGATTTTGCTCTGATTGTGAATGCACCCAACTATGCAGGAATTCAAGCAGGAGTTGACAGGTTTTATCGAACCTGTAAGCTGCTCGGAATTAATATGAGCAAAAAGAAGTCTTACATAAACAGAACAGGTACTTTTGAATTCACGAGCTTTTTCTATCGTTATGGGTTTGTTGCCAATTTCAGCATGGAACTTCCTAGTTTTGGGGTGTCTGGGGTCAATGAGTCTGCAGACATGAGTATTGGAGTCACTGTCATCAAAAACAATATGATAAACAATGATCTTGGTCCAGCAACTGCTCAAATGGCCCTTCAGTTATTCATCAAAGATTACAGGTACACGTATCGATGCCACAGAGGTGACACACAAATACAAACCCGGAGATCATTTGAGATAAAGAAACTGTGGGACCAAACCCGCTCCAAAGCTGGGCTGTTGGTCTCTGATGGAGGCCCCAATTTATATAACATTAGAAATCTCCACATTCCTGAAGTTTGCTTGAAATGGGAGTTGATGGATGAGGATTACCAGGGGCGGCTATGCAATCCATTGAACCCGTTTGTCAGTCATAAAGAAATTGAATCAGTGAACAATGCAGTGATGATGCCGGCACATGGTCCAGCCAAAAATATGGAGTATGATGCTGTTGCAACAACACACTCCTGGGTCCCCAAAAGGAATCGATCCATTTTGAATACGAGCCAAAGAGGAATACTTGAGGATGAGCAAATGTATCAAAGGTGCTGCAATTTATTTGAAAAATTCTTCCCAAGCAGCTCATACAGAAGACCAGTTGGAATATCCAGTATGGTGGAGGCCATGGTTTCCAGAGCCCGAATTGATGCACGGATTGATTTCGAATCTGGAAGGATAAAGAAAGAGGAGTTCGCTGAGATCATGAAGACCTGTTCCACCATTGAAGACCTCAGACGGCAAAAATA
>1997 AF258527.1
ATGGATGTCAATCCGACCTTACTTTTCTTAAAAGTGCCAGCACAAAATGCTATAAGCACAACTTTTCCTTATACTGGAGACCCTCCTTACAGCCATGGGACAGGAACAGGGTACACCATGGACACAGTCAACAGGACACATCAGTACTCAGAAAGAGGAAGATGGACAAAAAATACCGAAACTGGAGCACCGCAACTCAACCCAATTGATGGGCCACTACCAAAAGACAATGAACCAAGTGGCTATGCCCAAACAGATTGTGTATTAGAAGCAATGGCTTTCCTTGAGGAATCCCATCCTGGTATTTTTGAAAACTCTTGTATTGAAACAATGGAGGTTGTTCAGCAAACAAGGGTGGACAAACTGACACAAGGCAGACAGACCTATGACTGGACTCTAAATAGAAACCAGCCTGCTGCCACAGCATTGGCCAACACTATAGAAGTGTTCAGATCAAACGGTCTCATAGCAAATGAATCTGGGAGGCTAATAGACTTCCTTAAGGACGTAATGGAGTCAATGGACAAAGAAGAAGTAGAGATCACAACTCATTTTCAGAGAAAGAGGAGAGTGAGAGACAATGTAACTAAAAAAATGGTGACCCTAAGAACAATAGGCAAAAAGAAACATAAATTAGACAAAAGAAGTTACCTAATTAGGGCATTAACCCTGAACACAATGACCAAAGATGCTGAGAGGGGGAAACTAAAACGTAGAGCAATTGCAACCCCAGGAATGCAAATAAGGGGGTTTGTATACTTTGTTGAGACACTGGCAAGGAGCATATGTGAAAAGCTTGAACAATCAGGGTTGCCAGTTGGAGGAAATGAAAAGAAAGCAAAGTTAGCAAATGTTGTAAGGAAGATGATGACCAACTCCCAGGACACTGAAATTTCTTTCACCATCACTGGAGATAACACAAAATGGAACGAAAATCAAAACCCTAGAATGTTCTTGGCCATGATCACATATATAACCAAAAATCAGCCTGAATGGTTCAGAAATATTCTAAGTATTGCTCCAATAATGTTTTCAAACAAAATGGCGAGACTAGGTAAGGGGTACATGTTTGAAAGCAAGAGTATGAAACTGAGAACTCAAATACCTGCAGAGATGCTAGCCAACATAGATTTGAAGTATTTCAATGATTCAACAAAAAAGAAAATTGAAAAAATCCGGCCATTATTAATAGATGGAACTGCATCATTGAGTCCTGGAATGATGATGGGCATGTTCAATATGTTAAGCACTGTCTTAGGCGTCTCCATTCTGAATCTTGGGCAAAAGAGATACACCAAGACTACTTACTGGTGGGATGGTCTTCAATCGTCTGATGATTTTGCTCTGATTGTGAATGCACCCAACTATGCAGGAATTCAAGCTGGAGTTGACAGGTTTTATCGAACCTGTAAGCTGCTCGGGATTAATATGAGCAAAAAGAAGTCTTACATAAACAGAACAGGTACCTTTGAATTCACGAGCTTTTTCTATCGTTATGGGTTTGTTGCCAATTTCAGCATGGAGCTTCCTAGTTTTGGGGTGTCTGGGGTCAATGAGTCTGCAGACATGAGTATTGGAGTCACTGTCATCAAAAACAATATGATAAACAATGACCTTGGCCCAGCAACTGCTCAAATGGCCCTTCAGTTATTTATCAAAGATTACAGGTACACGTATCGATGCCACAGAGGTGACACACAAATACAAACCCGGAGATCATTTGAGATAAAGAAACTATGGGACCAAACCCGCTCCAAAGCTGGGCTGTTAGTCTCTGATGGAGGCCCCAATTTATATAACATTAGAAATCTCCACATTCCTGAAGTCTGCTTGAAATGGGAGTTGATGGATGAGGATTACCAGGGGCGTTTATGCAACCCATTGAATCCGTTTGTCAGTCATAAAGAGATTGAATCAGTGAACAATGCAGTGATGATGCCGGCACATGGTCCAGCCAAAAATATGGAGTATGACGCTGTTGCAACAACACACTCCTGGGTTCCCAAAAGGAATCGATCCATTTTGAATACGAGCCAAAGGGGGATACTTGAGGATGAGCAAATGTATCAGAGGTGCTGCAGTTTATTTGAAAAATTCTTCCCAAGTAGCTCATACAGAAGACCAGTTGGAATATCCAGTATGGTAGAGGCTATGGTTTCCAGAGCCCGAATTGATGCACGGATTGATTTCGAATCTGGAAGGATAAAGAAAGAGGAGTTCGCTGAGATCATGAAGACCTGTTCTACCATTGAAGACCTCAGACGGCAAAAATA
>1999 DQ415296.1
ATGGATGTCAATCCGACATTACTTTTCTTAAAAGTGCCAGCACAAAATGCTATAAGCACAACGTTTCCTTATACTGGTGACCCTCCTTACAGCCATGGGACAGGAACAGGGTACACCATGGATACAGTCAACAGGACACATCAGTACTCAGAAAGAGGAAGATGGACAAAAAATACCGAAACTGGAGCACCGCAACTCAACCCAATTGATGGGCCACTACCAAAAGACAATGAACCAAGTGGCTATGCCCAAACAGATTGTGTATTAGAAGCAATGGCTTTCCTTGAGGAATCCCATCCTGGTATTTTTGAAAACTCTTGTATTGAAACAATGGAGGTTGTTCAGCAAACAAGGGTGGACAAACTGACACAAGGCAGACAGACCTATGACTGGACTCTAAATAGGAACCAGCCTGCTGCCACAGCATTGGCCAACACTATAGAAGTGTTCAGATCAAACGGCCTCATAGCAAATGAATCTGGGAGGCTAATAGACCTCCTTAAAGATGTAATGGAGTCGATGGACAGAGACGAAGTAGAGATCACAACTCATTTTCAGAGAAAGAGGAGAGTGAGAGACAATGTAACTAAAAAAATGGTGACCCAAAGAACAATAGGCAAAAAGAAACATAAATTAGACAAAAAAAGTTACCTAATTAGGGCATTAACCCTGAACACAATGACCAAAGATGCTGAGAGGGGGAAACTAAAACGCAGAGCAATTGCAACCCCAGGAATGCAAATAAGGGGGTTTGTGTACTTTGTTGAGACACTGGCAAGAAGCATATGTGAAAAGCTTGAACAATCAGGGTTGCCAGTTGGAGGAAATGAAAAGAAAGCAAAGTTAGCAAATGTTGTAAGGAAGATGATGACCAACTCCCAGGACACTGAAATTTCTTTCACCATCACTGGAGATAACACAAAGTGGAACGAAAATCAAAACCCTAGAATGTTCTTGGCCATGATCACATATATAACCAAAAATCAGCCTGAATGGTTCAGAAATATTCTAAGTATTGCTCCAATAATGTTTTCAAACAAAATGGCGAGACTAGGTAAGGGGTACATGTTTGAAAGCAAAAGTATGAAACTGAGAACTCAAATACCTGCAGAGATGCTAGCCAACATAGATTTGAAATATTTCAATGATTCAACTAAAAAGAAAATTGAAAAAATCCGGCCATTATTAATAGATGGAACTGCATCATTGAGTCCTGGAATGATGATGGGCATGTTCAAAATGTTAAGCACCGTCTTGGGCGTCTCCATTCTGAATCTTGGGCAAAAGAGATACACCAAGACTACTTACTGGTGGGATGGTCTTCAATCGTCTGATGATTTTGCTCTGATTGTGAATGCACCCAACTATGCAGGAATTCAAGCTGGAGTTGACAGGTTTTATCGGACCTGTAAGCTGCTCGGAATTAATATGAGCAAAAAGAAGTCTTACATAAACAGAACAGGTACCTTTGAATTCACGAGCTTTTTCTATCGTTATGGGTTTGTTGCCAATTTCAGCATGGAGCTTCCTAGTTTTGGGGTGTCTGGGGTCAATGAATCTGCAGACATGAGTATTGGAGTCACTGTCATCAAAAACAATATGATAAACAATGACCTTGGCCCAGCAACTGCTCAAATGGCCCTTCAGTTATTTATAAAAGATTACAGGTACACGTATCGATGCCACAGAGGTGACACACAAATACAAACCCGGAGATCATTTGAGATAAAGAAACTATGGGACCAAACCCGCTCCAAAGCTGGGCTGTTGGTCTCTGATGGAGGCCCCAATTTATATAACATTAGAAATCTCCATATTCCTGAAGTCTGCTTGAAATGGGAGTTGATGGATGAGGATTACCAGGGGCGTCTATGCAACCCATTGAACCCGTTTGTCAGTCATAAAGAGATTGAATCAGTGAACAATGCAGTGATGATGCCGGCACATGGTCCAGCCAAAAATATGGAGTACGACGCTGTTGCAACAACACACTCCTGGGTTCCCAAAAGGAATCGATCCATTTTGAATACGAGCCAAAGGGGAATACTTGAGGATGAGCAAATGTATCAGAGGTGCTGCAATTTATTTGAAAAATTCTTCCCAAGTAGCTCATACAGAAGACCAGTTGGAATATCCAGTATGGTAGAGGCTATGGTTTCCAGAGCTCGAATTGATGCACGGATTGATTTCGAATCTGGAAGGATAAAGAAAGAGGAATTCGCTGAGATCATGAAGACCTGTTCCACCATTGAAGACCTCAGACGGCAAAAATA
>2000 CY119112.1
ATGGATGTCAATCCGACCTTACTTTTCTTAAAAGTGCCAGCACAAAATGCTATAAGCACAACTTTTCCTTATACTGGTGACCCTCCTTACAGCCATGGGACAGGAACAGGGTACACCATGGATACAGTCAACAGGACACATCAGTACTCAGAAAGAGGAAGATGGACAAAAAATACCGAAACTGGAGCACCGCAACTCAACCCAATTGATGGGCCACTACCAAAAGACAATGAACCAAGTGGCTATGCCCAAACAGATTGTGTATTAGAAGCAATGGCTTTCCTTGAGGAATCCCATCCTGGTATTTTCGAAAACTCTTGTATTGAAACAATGGAGGTTGTTCAGCAAACAAGGGTGGACAAACTGACACAAGGCAGACAGACCTATGACTGGACTCTAAATAGAAACCAGCCTGCTGCCACAGCATTGGCCAACACTATAGAAGTGTTCAGATCAAACGGTCTCATAGCAAATGAATCTGGGAGGCTAATAGACTTCCTTAAAGATGTAATGGAGTCGATGGACAGAGATGAAATAGAGATCACAACTCATTTTCAGAGAAAGAGGAGAGTGAGAGACAATGTAACTAAAAGAATGGTGACCCAAAGAACAATAGGCAAAAAGAAACATAAATTAGACAAAAAAAGTTACCTAATTAGGGCATTAACCCTGAACACAATGACCAAAGATGCTGAGAGGGGGAAACTAAAACGTAGAGCAATTGCAACCCCAGGAATGCAAATAAGGGGGTTTGTATACTTTGTTGAGACACTGGCAAGAAGCATATGTGAAAAGCTTGAACAATCAGGGTTGCCAGTTGGAGGAAATGAAAAGAAAGCAAAGTTAGCAAATGTTGTAAGGAAGATGATGACCAACTCCCAGGACACTGAAATTTCTTTCACCATCACTGGAGATAACACAAAATGGAACGAAAATCAAAACCCTAGAATGTTCTTGGCCATGATCACATATATAACCAAAAATCAGCCTGAATGGTTCAGAAATATTCTGAGTATTGCTCCAATAATGTTTTCAAACAAAATGGCGAGACTAGGTAAGGGGTACATGTTTGAAAGCAAGAGTATGAAACTGAGAACTCAAATACCAGCAGAGATGCTAGCCAACATAGATTTGAAATATTTCAATGATTCAACTAAAAAGAAAATTGAAAAAATCCGGCCATTATTAATAGATGGAACTGCATCATTGAGTCCTGGAATGATGATGGGCATGTTCAATATGTTAAGCACCGTCTTGGGCGTCTCCATTCTGAATCTTGGGCAAAAGAGATACACCAAGACTACTTACTGGTGGGATGGTCTTCAATCGTCTGATGATTTTGCTCTGATTGTGAATGCACCCAACTATGCAGGAATTCAAGCTGGAGTTGACAGGTTTTATCGAACCTGTAAGCTGCTCGGAATTAACATGAGCAAAAAGAAGTCTTACATAAACAGAACAGGTACCTTTGAATTCACGAGCTTTTTCTATCGTTATGGGTTTGTTGCCAATTTCAGCATGGAGCTTCCTAGTTTTGGGGTGTCTGGGGTCAATGAGTCTGCAGACATGAGTATTGGAGTCACTGTCATCAAAAACAATATGATAAACAATGACCTTGGCCCAGCAACTGCTCAAATGGCCCTTCAGTTATTTATCAAAGATTACAGGTACACGTATCGATGCCACAGAGGTGACACACAAATACAAACCCGGAGATCATTTGAGATAAAGAAACTATGGGACCAAACCCGCTCCAAAGCTGGGCTGTTAGTCTCTGATGGAGGCCCCAATTTATATAACATTAGAAATCTCCATATTCCTGAAGTCTGCTTGAAATGGGAGTTGATGGATGAGGATTACCAGGGGCGTTTATGCAATCCATTGAACCCGTTTGTCAGTCATAAAGAGATTGAATCAGTGAACAATGCAGTGATGATGCCGGCACATGGTCCAGCCAAAAATATGGAGTATGACGCTGTTGCAACAACACACTCCTGGGTTCCCAAAAGGAATCGATCCATTTTGAATACGAGCCAAAGGGGGATACTTGAGGATGAGCAAATGTATCAGAGGTGCTGCAATTTATTTGAAAAATTCTTCCCAAGTAGCTCATACAGAAGACCAGTTGGAATATCCAGTATGGTAGAGGCTATGGTTTCCAGAGCCCGAATTGATGCACGGATTGATTTCGAATCTGGAAGGATAAAGAAAGAGGAATTCGCTGAGATCATGAAGACCTGTTCCACCATTGAAGACCTCAGACGGCAAAAATA
>2002 CY104018.1
ATGGATGTCAATCCGACATTACTTTTCTTAAAAGTGCCAGCACAAAATGCTATAAGCACAACTTTTCCTTATACTGGTGACCCTCCTTACAGCCATGGGACAGGAACAGGGTACACCATGGATACAGTCAACAGGACACATCAGTACTCAGAAAGAGGAAGATGGACAAAAAATACCGAAACTGGAGCACCGCAACTCAACCCAATTGATGGGCCACTACCAGAAGACAATGAACCAAGTGGCTATGCCCAAACAGATTGTGTATTAGAAGCAATGGCTTTCCTTGAAGAATCCCATCCTGGTATTTTTGAAAACTCTTGTATTGAAACAATGGAGGTTGTTCAGCAAACAAGGGTAGACAAACTGACACAAGGCAGACAGACCTATGACTGGACTCTAAATAGGAACCAGCCTGCTGCCACAGCATTGGCCAACACTATAGAAGTATTCAGATCAAACGGCCTCATAGCAAATGAATCTGGGAGGCTAATAGACTTCCTTAAAGATGTAATGGAGTCGATGAACAGAGACGAAGTAGAGGTCACAACTCATTTTCAGAGAAAGAGGAGAGTGAGAGACAATGTAACTAAAAAAATGGTGACCCAAAGAACAATAGGCAAAAAGAAACATAAATTAGACAAAAGAAGTTACCTAATTAGGGCATTAACCCTGAACACAATGACCAAAGATGCTGAGAGGGGGAAACTAAAACGCAGAGCAATTGCAACCCCAGGAATGCAAATAAGGGGGTTTGTATACTTTGTTGAGACACTGGCAAGAAGCATATGTGAAAAGCTTGAACAATCAGGGTTGCCAGTTGGAGGAAATGAGAAGAAAGCAAAGTTAGCAAATGTTGTAAGGAAGATGATGACCAACTCCCAGGACACTGAAATTTCTTTCACCATCACTGGAGATAACACAAAATGGAACGAAAATCAAAACCCTAGGATGTTCTTGGCCATGATCACATATATAACCAAAAATCAGCCTGAATGGTTCAGAAATATTCTAAGTATTGCTCCAATAATGTTTTCAAACAAAATGGCGAGACTAGGTAAGGGGTACATGTTTGAAAGCAAGAGTATGAAACTGAGAACTCAAATACCTGCAGAGATGCTAGCCAACATAGATTTGAAATATTTCAATGATTCAACTAAAAAGAAAATTGAAAAAATCCGACCATTATTAATAGATGGAACTGCATCATTGAGTCCTGGAATGATGATGGGCATGTTCAATATGCTAAGCACCGTCTTGGGCGTCTCCATTCTGAATCTTGGGCAAAAGAGATACACCAAGACTACTTACTGGTGGGATGGTCTTCAATCGTCTGATGATTTTGCTCTGATTGTGAATGCACCCAATTATGCAGGAATTCAAGCTGGAGTTGACAGGTTTTATCGAACCTGTAAGCTGCTCGGAATTAATATGAGCAAAAAGAAGTCTTACATAAACAGAACAGGTACCTTTGAATTCACGAGCTTTTTCTATCGTTATGGGTTTGTTGCCAATTTCAGCATGGAGCTTCCTAGTTTTGGGGTGTCTGGGGTCAATGAATCTGCAGACATGAGTATTGGAGTCACTGTCATCAAAAACAATATGATAAACAATGACCTTGGCCCAGCGACTGCTCAAATGGCCCTTCAGTTATTTATAAAAGATTACAGGTACACGTATCGATGCCACAGAGGTGACACACAAATACAAACCCGGAGATCATTTGAGATAAAGAAACTATGGGACCAAACCCGCTCCAAAGCTGGGCTGTTGGTCTCTGATGGAGGCCCCAATTTATATAACATTAGAAATCTCCATATTCCTGAAGTCTGCTTGAAATGGGAGTTGATGGATGAGGATTACCAGGGGCGTTTATGCAACCCATTGAACCCATTTGTCAGTCATAAAGAGATTGAATCAGTGAACAATGCAGTGATGATGCCGGCACATGGTCCAGCCAAAAATATGGAGTATGACGCTGTTGCAACAACACACTCCTGGGTTCCCAAAAGGAATCGATCCATTTTGAACACGAGCCAAAGGGGGATACTTGAGGATGAGCAAATGTATCAGAGGTGCTGCAATTTATTTGAAAAATTCTTCCCAAGTAGCTCATATAGAAGACCAGTTGGAATATCCAGTATGGTAGAGGCTATGGTTTCAAGAGCCCGAATTGATGCACGGATTGATTTCGAATCTGGGAGGATAAAGAAAGAGGAATTCGCTGAGATCATGAAGACCTGTTCCACCATTGAAGACCTCAGACGGCAAAAATA
>2004 CY125202.1
ATGGATGTCAATCCGACATTACTTTTCTTAAAAGTGCCAGCACAAAATGCTATAAGCACAACTTTTCCTTATACTGGTGACCCCCCTTACAGCCATGGGACAGGAACAGGGTACACCATGGATACAGTCAACAGGACACATCAGTACTCAGAAAGAGGAAGATGGACAAAAAATACCGAAACTGGAGCACCGCAACTCAACCCAATTGATGGGCCACTACCAGAAGACAATGAACCAAGTGGCTATGCCCAAACAGATTGTGTATTAGAAGCAATGGCTTTCCTTGAAGAATCCCATCCTGGTATTTTTGAAAACTCTTGTATTGAAACAATGGAGGTTGTTCAGCAAACAAGGGTGGACAAACTGACACAAGGCAGACAGACCTATGACTGGACTCTAAATAGGAACCAGCCTGCTGCCACAGCATTGGCCAACACTATAGAAGTATTCAGATCAAACGGCCTCATAGCAAATGAATCTGGGAGGCTAATAGACTTCCTTAAAGATGTAATGGAGTCGATGGACAGAGAAGAAGTAGAGGTCACAACTCATTTTCAGAGAAAGAGGAGAGTGAGAGACAATGTAACTAAAAAAATGGTGACCCAAAGAACAATAGGCAAAAAGAAACATAAATTAGACAAAAGGAGTTACCTAATTAGAGCATTAACCCTGAACACAATGACCAAAGATGCTGAGAGGGGGAAACTAAAACGCAGAGCAATTGCAACCCCAGGAATGCAAATAAGGGGGTTTGTATACTTTGTTGAAACACTGGCAAGAAGCATATGTGAAAAGCTTGAACAATCAGGGTTGCCAGTTGGAGGAAATGAGAAGAAAGCAAAGTTAGCAAATGTTGTAAGGAAGATGATGACCAACTCCCAGGACACTGAAATTTCTTTCACCATCACTGGAGATAACACAAAATGGAACGAAAATCAAAACCCTAGAATGTTTTTGGCCATGATCACATATATAACCAGAAATCAGCCTGAATGGTTCAGAAATATTCTAAGTATTGCTCCAATAATGTTTTCAAACAAAATGGCGAGACTAGGTAAGGGGTACATGTTTGAAAGCAAGAGTATGAAACTGAGAACTCAAATACCTGCAGAGATACTAGCCGACATAGATTTGAAGTATTTCAATGAGTCAACTAAAAAGAAAATTGAAAAAATCCGACCATTATTAATAGATGGAACTGCATCATTGAGTCCTGGAATGATGATGGGCATGTTCAATATGTTAAGCACTGTCTTGGGCGTCTCCATTCTGAATCTTGGGCAAAAGAGATACACCAAGACTACTTACTGGTGGGATGGTCTTCAATCGTCTGATGATTTTGCTCTGATAGTGAATGCGCCCAACTATGCAGGAATTCAAGCTGGAGTTGACAGGTTTTATCGAACCTGTAAGCTGCTCGGAATTAATATGAGCAAAAAGAAGTCTTACATAAACAGGACAGGTACCTTTGAATTCACGAGCTTTTTCTATCGTTATGGGTTTGTTGCCAATTTCAGCATGGAGCTTCCTAGTTTTGGGGTGTCTGGGGTCAATGAATCTGCAGACATGAGTATTGGAGTCACTGTTATCAAAAACAATATGATAAACAATGACCTTGGCCCAGCAACTGCTCAAATGGCCCTTCAGTTATTTATAAAAGATTACAGATACACGTATCGATGCCACAGAGGTGACACACAAATACAAACCCGGAGATCATTTGAGATAAAGAAATTATGGGACCAAACCCGCTCCAAAGCTGGGCTGTTGGTTTCTGATGGAGGCCCCAATTTATATAACATTAGAAATCTCCATATTCCTGAAGTCTGCTTGAAATGGGAGTTGATGGATGAGGATTACCAGGGGCGTTTATGCAACCCATTGAACCCGTTTGTCAGTCATAAAGAGATTGAATCAGTGAACAATGCAGTGATGATGCCGGCACATGGTCCAGCCAAAAATATGGAGTATGACGCTGTTGCAACAACACATTCCTGGGTTCCCAAAAGGAATCGATCCATTTTGAACACGAGCCAAAGGGGGATACTTGAGGATGAGCAAATGTATCAGAGGTGCTGCAATTTATTTGAAAAATTCTTCCCAAGTAGCTCATACAGAAGACCAGTTGGGATATCCAGTATGGTAGAGGCTATGGTTTCCAGAGCCCGAATTGATGCACGGATTGATTTCGAATCTGGAAGGATAAAGAAAGAGGAATTCGCTGAGATCATGAAGACCTGTTCCACCATTGAAGACCTCAGACGGCAAAAATA
>1999 DQ415296.1
ATGGATGTCAATCCGACATTACTTTTCTTAAAAGTGCCAGCACAAAATGCTATAAGCACAACGTTTCCTTATACTGGTGACCCTCCTTACAGCCATGGGACAGGAACAGGGTACACCATGGATACAGTCAACAGGACACATCAGTACTCAGAAAGAGGAAGATGGACAAAAAATACCGAAACTGGAGCACCGCAACTCAACCCAATTGATGGGCCACTACCAAAAGACAATGAACCAAGTGGCTATGCCCAAACAGATTGTGTATTAGAAGCAATGGCTTTCCTTGAGGAATCCCATCCTGGTATTTTTGAAAACTCTTGTATTGAAACAATGGAGGTTGTTCAGCAAACAAGGGTGGACAAACTGACACAAGGCAGACAGACCTATGACTGGACTCTAAATAGGAACCAGCCTGCTGCCACAGCATTGGCCAACACTATAGAAGTGTTCAGATCAAACGGCCTCATAGCAAATGAATCTGGGAGGCTAATAGACCTCCTTAAAGATGTAATGGAGTCGATGGACAGAGACGAAGTAGAGATCACAACTCATTTTCAGAGAAAGAGGAGAGTGAGAGACAATGTAACTAAAAAAATGGTGACCCAAAGAACAATAGGCAAAAAGAAACATAAATTAGACAAAAAAAGTTACCTAATTAGGGCATTAACCCTGAACACAATGACCAAAGATGCTGAGAGGGGGAAACTAAAACGCAGAGCAATTGCAACCCCAGGAATGCAAATAAGGGGGTTTGTGTACTTTGTTGAGACACTGGCAAGAAGCATATGTGAAAAGCTTGAACAATCAGGGTTGCCAGTTGGAGGAAATGAAAAGAAAGCAAAGTTAGCAAATGTTGTAAGGAAGATGATGACCAACTCCCAGGACACTGAAATTTCTTTCACCATCACTGGAGATAACACAAAGTGGAACGAAAATCAAAACCCTAGAATGTTCTTGGCCATGATCACATATATAACCAAAAATCAGCCTGAATGGTTCAGAAATATTCTAAGTATTGCTCCAATAATGTTTTCAAACAAAATGGCGAGACTAGGTAAGGGGTACATGTTTGAAAGCAAAAGTATGAAACTGAGAACTCAAATACCTGCAGAGATGCTAGCCAACATAGATTTGAAATATTTCAATGATTCAACTAAAAAGAAAATTGAAAAAATCCGGCCATTATTAATAGATGGAACTGCATCATTGAGTCCTGGAATGATGATGGGCATGTTCAAAATGTTAAGCACCGTCTTGGGCGTCTCCATTCTGAATCTTGGGCAAAAGAGATACACCAAGACTACTTACTGGTGGGATGGTCTTCAATCGTCTGATGATTTTGCTCTGATTGTGAATGCACCCAACTATGCAGGAATTCAAGCTGGAGTTGACAGGTTTTATCGGACCTGTAAGCTGCTCGGAATTAATATGAGCAAAAAGAAGTCTTACATAAACAGAACAGGTACCTTTGAATTCACGAGCTTTTTCTATCGTTATGGGTTTGTTGCCAATTTCAGCATGGAGCTTCCTAGTTTTGGGGTGTCTGGGGTCAATGAATCTGCAGACATGAGTATTGGAGTCACTGTCATCAAAAACAATATGATAAACAATGACCTTGGCCCAGCAACTGCTCAAATGGCCCTTCAGTTATTTATAAAAGATTACAGGTACACGTATCGATGCCACAGAGGTGACACACAAATACAAACCCGGAGATCATTTGAGATAAAGAAACTATGGGACCAAACCCGCTCCAAAGCTGGGCTGTTGGTCTCTGATGGAGGCCCCAATTTATATAACATTAGAAATCTCCATATTCCTGAAGTCTGCTTGAAATGGGAGTTGATGGATGAGGATTACCAGGGGCGTCTATGCAACCCATTGAACCCGTTTGTCAGTCATAAAGAGATTGAATCAGTGAACAATGCAGTGATGATGCCGGCACATGGTCCAGCCAAAAATATGGAGTACGACGCTGTTGCAACAACACACTCCTGGGTTCCCAAAAGGAATCGATCCATTTTGAATACGAGCCAAAGGGGAATACTTGAGGATGAGCAAATGTATCAGAGGTGCTGCAATTTATTTGAAAAATTCTTCCCAAGTAGCTCATACAGAAGACCAGTTGGAATATCCAGTATGGTAGAGGCTATGGTTTCCAGAGCTCGAATTGATGCACGGATTGATTTCGAATCTGGAAGGATAAAGAAAGAGGAATTCGCTGAGATCATGAAGACCTGTTCCACCATTGAAGACCTCAGACGGCAAAAATA
