# Supplementary material for: Re-evaluation of the evolution of influenza H1 viruses using direct PCA
Source: Sci Rep. 2019 Dec 17;9:19287. doi: 10.1038/s41598-019-55254-z (PMC6917806; doi:10.1038/s41598-019-55254-z)
Supplement: Supplementary file 1 — data set 1 [file 41598_2019_55254_MOESM1_ESM.zip › information/supplement/S4/human/PC_years_PB2/PB2_nuc.fas]

>1983_CY013302.1
ATGGAAAGAATAAAAGAGCTAAGGAATCTGATGTCGCAGTCCCGCACTCGCGAGATACTTACAAAAACCACCGTAGACCACATGGCCATAATCAAGAAATACACATCAGGAAGACAGGAGAAAAACCCGTCACTTAGGATGAAATGGATGATGGCGATGAAATATCCAATTACAGCAGACAAAAGGATAACGGAAATGATTCCTGAGAGAAATGAGCAAGGGCAAACATTATGGAGTAAAATGAATGATGCCGGATCAGACCGAGTGATGATATCACCCCTGGCTGTGACATGGTGGAATAGAAATGGACCAGTGGCAAGTACTGTTCACTATCCAAAAATCTACAAAACTTATTTTGAAAAAGTCGAAAGGTTAAAACATGGAACCTTTGGCCCTGTCCACTTTAGAAACCAAGTCAAAATACGCCGAAGAGTCGACATAAATCCTGGCCATGCAGACCTCAGTGCCAAGGAAGCACAGGATGTAATTATGGAAGTTGTTTTCCCTAATGAAGTGGGAGCCAGAATACTAACATCAGAATCGCAATTAACGATAACCAAAGAGAAGAAAGAAGAACTCCAGAATTGCAAAATTTCCCCTTTGATGGTTGCATACATGTTAGAGAGAGAACTTGTCCGCAAAACGAGATTTCTCCCAGTTGCTGGTGGAACAAGCAGTGTGTACATTGAAGTTTTGCACTTAACACAGGGAACATGCTGGGAACAGATGTACACTCCAGGTGGAGAAGTGAGGAATGATGATGTTGATCAAAGCTTAATTATTGCTGCTAGGAACATAGTGAGAAGAGCTGCAGTATCAGCAGATCCACTAGCATCTTTATTGGAAATGTGCCACAGCACACAGATTGGTGGAACAAGGATGGTGGACATTCTTAGGCAAAATCCAACAGAAGAGCAAGCTGTGGATATATGCAAGGCAGCAATGGGACTGAGAATCAGCTCATCCTTCAGTTTTGGCGGGTTCACATTTAAGAGAACAAGCGGATCATCAGTCAAGAGAGAGGAAGAAGTGCTTACGGGCAATCTGCAAACATTGAAGCTAAAGGTGCATGAGGGGTTTGAAGAGTTCACAATGGTTGGGAAAAGGGCAACAGCTATACTCAGAAAAGCAACCAGGAGATTGATTCAACTGATAGTGAGTGGAAGAGACGAACAATCGATAGTCGAAGCAATAGTTGTGGCCATGGTATTCTCACAAGAAGATTGTATGATAAAAGCAGTTAGAGGTGATCTGAATTTCGTCAATAGAGCGAATCAGCGGTTGAATCCCATGCATCAACTTTTGAGACATTTTCAGAAAGATGCTAAAGTGCTTTTCCAAAATTGGGGAATTGAACCTATC-GACAATGTGATGGGAATGATTGGGATATTACCCGACATGACTCCAAGCACCGAGATGTCAATGAGAGGAGTGAGAATCAGCAAAATGGGTGTAGATGAATACTCCAATGCGGAAAGAGTAGTGGTGAGCATTGACCGTTTTTTGAGAGTCCGGGACCAAAGAGGAAATGTACTACTGTCTCCAGAGGAGGTCAGTGAAACACAGGGAACAGAGAAACTTACAATAACTTACTCTTCGTCAATGATGTGGGAGATTAATGGCCCTGAGTCAGTGTTGGTCAATACCTATCAGTGGATCATCAGAAACTGGGAGACTGTTAAAATTCAGTGGTCTCAGAACCCTACAATGCTATACAATAAAATGGAATTTGAACCATTTCAGTCTCTAGTTCCTAAGGCCATTAGAGGCCAATACAGTGGGTTTGTTAGAACTCTGTTCCAACAAATGAGGGATGTGCTTGGGACTTTTGACACCACCCAGATAATAAAACTTCTTCCCTTTGCAGCCGCTCCACCAAAGCAAAGTAGAATGCAATTCTCCTCATTGACTGTGAATGTGAGGGGATCAGGAATGAGAATACTTGTGAGGGGTAATTCTCCAGTATTCAATTACAACAAGACCACTAAGAGACTCACAGTTCTCGGAAAGGATGCTGGCACTTTAACTGAAGACCCGGATGAAGGCACAGCTGGAGTGGAATCCGCTGTTCTAAGGGGATTCCTCATTCTGGGCAAAGAAGATAGGAGATATGGGCCAGCATTAAGCATCAATGAACTGAGTAATCTTGCGAAAGGGGAAAAAGCTAATGTGCTAATTGGACAAGGGGACGTAGTGTTGGTAATGAAACGAAAACGGGACTCCAGCATACTTACTGACAGCCAGACAGCGACCAAAAGAATTCGGATGGCCAT
>1997_AF258524.1
ATGGAAAGAATAAAAGAGCTAAGGAATCTGATGTCGCAATCTCGCACTCGCGAGATACTTACAAAAACTACTGTAGACCACATGGCCATAATCAAGAAATACACATCAGGAAGACAGGAGAAAAACCCATCACTTAGGATGAAATGGATGATGGCAATGAAATACCCAATTACAGCAGACAAAAAGATAACGGAAATGATTCCTGAAAGAAATGAGCAAGGACAGACATTATGGAGTAAAGTGAATGATGCCGGATCAGACCGAGTGATGATATCACCCCTGGCTGTGACATGGTGGAACAGAAATGGACCAGTGGCAAGTACTATTCACTATCCAAAAATCTACAAAACTTACTTTGAAAAGGTTGAAAGGTTAAAACATGGAACCTTTGGCCCTGTACACTTTAGAAACCAAGTCAAAATACGCCGAAGAGTCGACATAAATCCTGGTCATGCAGACCTCAGCGCCAAGGAGGCACAGGATGTAATTATGGAAGTTGTTTTCCCTAATGAAGTGGGAGCCAGAATACTAACATCGGAATCGCAATTAACGATAACCAAAGAGAAAAAAGAAGAACTCCAGAATTGCAAAATTTCCCCTTTGATGGTTGCATACATGTTAGAGAGGGAACTTGTCCGCAAAACGAGATTTCTCCCGGTTGCTGGTGGAACAAGCAGTGTGTACATTGAAGTTTTGCATTTAACACAGGGGACATGCTGGGAACAGATGTACACTCCAGGTGGGGAGGTGAGGAATGATGATGTTGATCAAAGCCTAATTATTGCTGCTAGGAACATAGTGAGAAGAGCTGCAGTATCAGCAGATCCACTAGCATCTTTATTAGAAATGTGCCATAGCACACAGATTGGTGGAACAAGGATGGTGGACATTCTCAGGCAAAATCCAACAGAAGAACAAGCTGTGGATATATGCAAAGCAGCAATGGGGCTGAGAATCAGTTCATCCTTCAGTTTTGGCGGATTCACATTTAAGAGAACAAGTGGATCATCAGTCAAAAGGGAGGAAGAAGTGCTCACGGGCAATCTGCAAACATTGAAGCTAAATGTGCATGAGGGATATGAAAAGTTCACAATGGTTGGGAAAAGGGCTACAGCTATACTCAGAGGAGCAACCATGAGATTGATTCAACTAATAGTGAGTGGAAGAGACGAACAGTCGATAGTCGAAGCAATAGTTGTAGCAATGGTATTCTCACAAGAAGATTGCATGGTAAAAGCAGTTAGAGGTGATCTGAATTTCGTTAATAGAGCGAATCAGCGGTTGAATCCCATGCATCAACTTTTGAGACATTTTCAGAAGGATGCTAAAGTACTTTTCTTAAATTGGGGAATTGAACCTATC-GACAATGTCATGGGAATGATTGGGATATTACCTGATATGACTCCAAGTACCGAGATGTCAATGAGAGGGGTGAGAGTCAGCAAAATGGGTGTAGATGAATACTCCAATGCGGAAAGGGTAGTGGTGAGCATTGACCGGTTTTTGAGAGTCCGGGACCAAAGAGGAAATGTACTACTGTCTCCAGAGGAAGTCAGTGAAACACAGGGAACAGAGAAACTGACAATAACTTACTCTTCGTCAATGATGTGGGAGATTAATGGCCCTGAGTCAGTGTTGATCAATACCTATCAGTGGATCATCAGAAACTGGGAGACTGTTAAAATTCAGTGGTCTCAGAACCCTACAATGCTATACAATAAAATGGAATTCGAGCCATTTCAGTCTCTAGTCCCTAAGGCCATTAGAGGCCAATACAGTGGGTTTGTTAGAACTCTATTCCAACAAATGAGGGATGTGCTTGGGACCTTTGACACCACTCAGATAATAAAACTTCTTCCCTTTGCAGCCGCTCCACCAAAGCAAAGTAGAATGCAATTCTCCTCATTGACTGTGAATGTGAGGGGATCAGGAATGAGAATACTTGTAAGGGGTAATTCTCCAGTATTCAACTACAACAAGACCACTAAGAGACTCACAGTCCTCGGAAAGGATGCTGGCACTTTAACTGAAGACCCAGATGAAGGCACAGCTGGAGTGGAATCTGCTGTTCTAAGGGGATTCCTCATTCTAGGCAAAGAAGATAGAAGATATGGGCCAGCATTAAGCATCAATGAATTGAGCAACCTTGCGAAAGGGGAAAAAGCTAATGTGCTAATTGGACAAGGGGACGTAGTGTTGGTAATGAAACGGAAACGGGACTCTAGCATACTTACTGACAGCCAGACAGCGACCAAAAGAATTCGGATGGCCAT
>1998_AF258525.1
ATGGAAAGAATAAAAGAGCTAAGGAATCTGATGTCGCAATCCCGCACTCGCGAGATACTTACAAAAACCACTGTAGACCACATGGCCATAATCAAGAAGTACACATCAGGAAGACAGGAGAAAAACCCGTCACTTAGGATGAAATGGATGATGGCAATGAAATACCCAATTACAGCAGACAAAAAAATAACGGAAATGATTCCTGAAAGAAATGAGCAGGGGCAAACATTATGGAGTAAAGTGAATGATGCCGGATCAGACCGAGTTATGATATCACCCCTGGCTGTGACATGGTGGAACAGAAATGGACCAGTGGCAAGTACTATTCACTATCCAAAAATCTACAAAACTTACTTTGAAAAAGTCGAAAGGTTAAAACATGGAACCTTTGGCCCTGTACACTTTAGAAATCAAGTCAAAATACGCAGAAGGGTCGACATAAATCCTGGTCATGCAGACCTCAGCGCCAAGGAGGCACAGGATGTGATTATGGAAGTTGTTTTCCCTAATGAAGTGGGAGCCAGAATACTAACATCGGAATCGCAATTAACGATAACCAAAGAGAAAAAAGAAGAACTCCAGGATTGCAAAATTTCCCCTTTGATGGTTGCATACATGTTAGAGAGGGAACTTGTCCGCAAAACGAGATTTCTCCCGGTTGCTGGTGGAACAAGCAGTGTGTACATTGAAGTTTTGCATTTAACACAGGGAACATGCTGGGAACAGATGTACACTCCAGGTGGGGAGGTGAGGAATGATGATGTTGATCAAAGTCTAATTATTGCTGCTAGGAACATAGTGAGAAGAGCTGCGGTATCAGCAGATCCACTAGCATCTTTATTAGAAATGTGCCACAGCACACAGATTGGTGGAACAAGAATGGTGGACATTCTCAGGCAAAATCCAACAGAAGAACAAGCTGTAGATATATGCAAAGCAGCAATGGGACTGAGAATCAGTTCATCCTTCAGTTTTGGTGGATTCACATTTAAGAGAACAAGTGGATCATCAGTCAAAAGGGAGGAAGAAGTGCTCACGGGCAATCTTCAAACATTGAAGCTAAATGTGCATGAGGGATATGAAGAGTTCACAATGGTTGGGAAAAGGGCAACAGCTATACTCAGAAAAGCAACCAGGAGATTGATTCAACTGATAGTGAGTGGAAGAGACGAACAATCGATAGTCGAAGCAATAGTTGTAGCAATGGTATTCTCACAAGAAGATTGCATGATAAAAGCAGTTAGAGGTGATCTGAATTTCGTTAATAGAGCGAATCAGCGGTTGAATCCTATGCATCAACTTTTGAGACATTTTCAGAAGGATGCTAAAGTGCTTTTCCAAAATTGGGGAATTGAACCTATC-GACAATGTGATGGGAATGATTGGGATATTACCCGACATGACTCCAAGTACCGAGATGTCAATGAGAGGAGTGAGAGTCAGCAAGATGGGTGTGGATGAATACTCCAATGCGGAAAGGGTAGTGGTGAGCATTGACCGGTTTTTGAGAGTCCGGGACCAAAGAGGAAATGTTCTACTGTCTCCAGAAGAGGTCAGTGAAACACAGGGAATAGAGAAACTGACAATAACTTACTCTTCATCAATGATGTGGGAGATTAATGGCCCTGAGTCAGTGCTGATCAATACATATCAGTGGATTATCAGAAACTGGGAGACTGTTAAAATTCAGTGGTCTCAGAACCCTACACTGCTATACAATAAAATGGAATTCGAGCCATTCCAGTCTTTAGTCCCTAAGGCCATTAGAGGCCAATACAGTGGGTTTGTTAGAACTCTATTCCAACAAATGAGGGATGTGCTTGGGACCTTTGACACCATTCAGATAATAAAACTTCTTCCCTTTGCAGCCGCTCCACCAAAGCAAAGTAGAATGCAATTCTCCTCATTGACTGTGAATGTGAGGGGGTCAGGAATGAGAATACTTGTAAGGGGTAATTCTCCAGTATTCAACTACAACAAGACCACTAAGAGACTCACAGTCCTAGGAAAGGATGCTGGCACTTTAACTGAAGACCCAAATGAAGGCACAGCTGGAGTGGAATCTGCTGTTCTAAGGGGATTCCTCATTCTAGGCAAAGAGGATAGGAGATATGGGCCAGCATTGAGCATCAATGAACTGAGCAACCTTGCGAAAGGGGAAAAAGTCAATGTGCTAATTGGACAAGGGGACATAGTGTTGGTAATGAAACGAAAACGGGACTCTAGCATACTTACTGACAGCCAGACAGCGACCAAAAGAATTCGAATGGCCAT
>2000_CY000455.2
ATGGAAAGAATAAAAGAGCTAAGGGACCTGATGTCGCAATCCCGCACGCGCGAGATACTCACAAAAACCACTGTAGACCACATGGCCATAATCAAGAAGTACACATCAGGAAGACAGGAGAAAAACCCGTCACTTAGGATGAAATGGATGATGGCAATGAAATACCCAATTACAGCAGACAAAAAAATAACGGAAATGATTCCTGAAAGGAATGAGCAAGGGCAAACATTATGGAGTAAAGTGAATGATGCCGGATCAGACCGAGTGATGATATCACCCCTGGCTGTGACATGGTGGAACAGAAATGGACCAGTGGCAAGTACTATTCACTATCCAAAAATCTACAAAACTTACTTTGAAAAAGTCGAAAGGTTAAAACATGGAACCTTTGGCCCTGTACACTTTAGAAATCAAGTCAAAATACGCAGAAGGGTCGACATAAATCCTGGTCATGCAGACCTCAGCGCCAAGGAGGCACAGGATGTGATTATGGAAGTTGTTTTCCCTAATGAAGTGGGAGCCAGAATACTAACATCGGAATCGCAATTAACGATAACCAAAGAGAAAAAAGAAGAACTCCAGGATTGCAAAATTTCCCCTTTGATGGTTGCATACATGTTAGAGAGGGAACTTGTCCGCAAAACGAGATTTCTCCCGGTTGCTGGTGGAACAAGCAGTGTGTACATTGAAGTTTTGCATTTAACACAGGGAACATGCTGGGAACAGATGTACACTCCAGGTGGGGAGGTGAAGAATGATGATGTTGATCAAAGTCTAATTATTGCTGCTAGGAATATAGTGAGAAGGGCTGCGGTATCAGCAGATCCACTAGCATCTTTATTAGAAATGTGCCACAGCACACAGATTGGTGGAACAAGAATGGTGGACATTCTCAGGCAAAATCCAACAGAAGAACAAGCAGTAGATATATGCAAAGCAGCAATGGGACTGAGAATCAGTTCATCCTTCAGTTTTGGTGGATTCACATTTAAAAGAACAAGTGGATCATCAGTCAAAAGGGAGGAAGAAGTGCTCACGGGCAATCTTCAAACATTGAAGCTAAATGTGCATGAGGGATATGAAGAGTTCACAATGGTTGGGAAAAGGGCAACAGCTATACTCAGAAAAGCAACCAGGAGATTGATTCAACTGATAGTGAGTGGAAGAGACGAACAATCGATAGTCGAAGCAATGGTTGTAGCAATGGTATTCTCACAAGAAGATTGCATGATAAAAGCAGTCAGAGGTGATCTTAATTTCGTTAATAGAGCGAATCAGCGGTTGAATCCCATGCATCAACTTTTGAGACATTTTCAGAAGGATGCTAAAGTGCTTTTCCAAAATTGGGGAATTGAACCTATC-GACAATGTGATGGGAATGATTGGGATATTACCTGACATGACTCCAAGTACCGAGATGTCAATGAGAGGAGTGAGAGTCAGCAAGATGGGTGTAGATGAATACTCCAATGCGGAAAGAGTAGTGGTGAGCATTGACCGTTTTTTGAGAGTCCGGGACCAAAGAGGAAATGTACTACTGTCTCCGGAGGAGGTCAGTGAGACACAGGGAACAGAAAAACTGACAATAACTTACTCTTCATCAATGATGTGGGAGATTAATGGCCCTGAGTCAGTGCTGATCAATACATATCAGTGGATCATCAGAAACTGGGAGACTGTTAAAATTCAGTGGTCTCAGAACCCTACACTGCTATACAATAAAATGGAATTCGAGCCATTCCAGTCTTTAGTCCCTAAGGCCATTAGAGGCCAATACAGCGGGTTTGTTAGAACTCTATTCCAACAAATGAGGGATGTGCTTGGGACCTTTGACACCATTCAGATAATAAAACTTCTTCCCTTTGCAGCCGCTCCACCAAAGCAAAGTAGAATGCAGTTCTCCTCATTGACTGTGAATGTGAGGGGGTCAGGAATGAGAATACTTGTAAGGGGTAATTCTCCAGTATTTAACTACAACAAGACCACCAAGAGACTCACTGTCCTCGGAAAGGACGCTGGCACTTTAACTGAAGACCCAGATGAAGGCACAGCTGGAGTGGAATCTGCTGTTCTAAGGGGATTCCTCATTCTAGGCAAAGAGGATAGGAGATATGGGCCAGCATTGAGCATCAATGAACTGAGCAACCTTGCGAAAGGGGAAAAAGCCAATGTGCTAATTGGACAAGGGGACATAGTGTTGGTAATGAAACGAAAACGGGACTCTAGCATACTTACTGACAGCCAGACAGCGACCAAAAGAATTCGAATGGCCAT
>2001_EU097765.1
ATGGAAAGAATAAAAGAGCTAAGGAATCTGATGTCACAATCTCGCACTCGCGAGATACTTACAAAAACTACTGTAGACCACATGGCCATAATCAAGAAATACACATCAGGAAGACAGGAGAAAAACCCATCACTTAGGATGAAATGGATGATGGCAATGAAATACCCAATTACAGCTGATAAAAGGATAACGGAAATGATTCCTGAAAGAAATGAGCAAGGACAGACATTATGGAGTAAAGTGAATGATGCCGGATCAGACCGAGTGATGATATCACCCCTGGCTGTGACATGGTGGAACAGAAATGGACCAGTGGCAAGTACTATCCACTATCCAAAAATCTACAAAACTTACTTTGAAAAGGTTGAAAGGTTAAAACATGGAACCTTTGGCCCTGTACACTTTAGAAACCAAGTCAAAATACGCCGAAGAGTCGACATAAATCCTGGTCATGCAGACCTCAGCGCCAAGGAGGCACAGGATGTAATTATGGAAGTTGTTTTCCCTAATGAAGTGGGAGCCAGAATACTAACATCAGAATCGCAATTGACAATAACCAAGGAGAAAAAAGAAGAACTCCAGAATTGCAAAATTTCCCCCTTGATGGTTGCATACATGTTAGAGAGGGAACTTGTCCGCAAAACAAGATTTCTCCCGGTTGCTGGTGGAACAAGCAGTGTGTACATTGAAGTTTTGCATTTAACACAGGGGACATGCTGGGAGCAGATGTACACTCCAGGTGGGGAGGTGAGGAATGATGATGTTGATCAAAGCCTAATTATTGCTGCTAGGAACATAGTGAGAAGAGCTGCAGTATCAGCAGATCCACTAGCATCTTTATTAGAAATGTGCCATAGCACACAGATTGGTGGAACAAGGATGGTGGATATTCTCAGGCAAAATCCAACAGAAGAACAAGCTGTGGATATATGCAAAGCAGCAATGGGGCTGAGAATCAGTTCATCCTTCAGTTTTGGCGGATTCACCTTTAAGAGAACAAGTGGATCATCAGTCAAAAGGGAGGAAGAAGTGCTCACGGGCAATCTGCAAACATTGAAGCTAACTGTGCATGAGGGATATGAAGAGTTCACAATGGTTGGGAAAAGGGCAACAGCTATACTCAGAAAAGCAACCAGGAGATTGATTCAACTAATAGTGAGTGGAAGAGACGAACAGTCAATAGTCGAAGCAATAGTTGTAGCAATGGTATTCTCACAAGAAGATTGCATGGTAAAAGCAGTTAGAGGTGATCTGAATTTCGTTAATAGAGCGAATCAGCGGTTGAATCCCATGCATCAACTTTTGAGACATTTTCAGAAGGATGCTAAAGTACTTTTCTTAAATTGGGGAATTGAACCTATC-GACAATGTGATGGGAATGATTGGGATATTACCTGATATGACTCCAAGTACCGAGATGTCAATGAGAGGAGTGAGAGTCAGCAAAATGGGTGTAGATGAATACTCCAATGCTGAAAGGGTAGTGGTGAGCATTGACCGTTTTTTGAGAGTCCGGGACCAAAGAGGAAATGTACTACTGTCTCCAGAGGAAGTCAGTGAAACACAGGGAACAGAGAAACTGACAATAACTTACTCTTCATCAATGATGTGGGAGATTAATGGCCCTGAATCAGTGTTGATCAATACCTATCAGTGGATCATCAGAAACTGGGAGACTGTTAAAATTCAGTGGTCTCAGAACCCTACGATGCTATACAATAAAATGGAATTTGAACCATTTCAGTCTCTAGTCCCTAAGGCCATTAGAGGCCAATACAGTGGGTTTGTTAGAACTCTATTTCAACAAATGAGGGATGTGCTTGGGACCTTTGACACAACTCAGATAATAAAACTTCTTCCCTTTGCAGCCGCTCCACCAAAGCAAAGTAGAATGCAATTCTCGTCATTAACTGTGAATGTGAGGGGATCAGGAATGAGAATACTTGTAAGGGGTAATTCTCCAGTATTCAACTACAACAAGACCACTAAGAGACTCACAGTCCTCGGAAAGGATGCTGGCACTTTAACTGAAGACCCAGATGAAGGCACAGCTGGAGTGGAATCTGCTGTTCTAAGGGGATTCCTCATTCTAGGCAAAGAAGATAGAAGATATGGGCCAGCATTAAGCATCAATGAGTTGAGCAACCTTGCGAAAGGGGAAAAAGCTAATGTGCTAATTGGGCAAGGGGACGTAGTGCTGGTAATGAAACGAAAACGGGACTCTAGCATACTTACTGACAGCCAGACAGCGACCAAAAGAATTCGGATGGCCAT
>2002_CY084228.1
ATGGAAAGAATAAAAGAGCTAAGGAATCTGATGTCACAATCTCGCACTCGCGAGATACTTACAAAAACTACTGTAGACCACATGGCCATAATCAAAAAATACACATCCGGAAGACAGGAGAAAAACCCATCACTTAGGATGAAATGGATGATGGCAATGAAATACCCAATTACAGCAGACAAAAGGATAACGGAAATGATTCCTGAAAGAAATGAGCAAGGACAGACATTATGGAGTAAAGTGAATGATGCCGGTTCAGATCGAGTGATGATATCACCCCTGGCTGTGACATGGTGGAATAGAAATGGACCAGTGGCAAGTACTATTCACTATCCAAAAATCTACAAAACTTACTTTGAAAAGGTTGAAAGGTTAAAACATGGAACCTTTGGCCCTGTACACTTTAGAAACCAAGTCAAAATACGCCGAAAAGTCGACATAAATCCTGGTCATGCAGACCTCAGCGCCAAGGAGGCACAGGATGTAATTATGGAAGTTGTTTTCCCTAATGAAGTGGGAGCCAGAATACTAACATCAGAATCGCAATTAACGATAACCAAAGAGAAAAAAGAAGAACTCCAGAATTGCAAAATTTCCCCTTTGATGGTTGCATACATGTTAGAGAGGGAACTTGTCCGCAAAACGAGATTTCTCCCGGTTGCTGGTGGAACAAGCAGTGTGTACATTGAAGTTTTGCATTTAACACAGGGGACATGCTGGGAACAGATGTACACTCCAGGTGGAGAGGTGAGGAATGATGATGTTGATCAAAGCCTAATTATTGCTGCTAGGAACATAGTGAGAAGAGCTGCAGTATCAGCAGATCCACTAGCATCTTTATTAGAAATGTGCCACAGCACACAGATTGGTGGAACAAGGATGGTGGATATTCTCAGGCAAAACCCAACAGAAGAACAAGCTGTGGATATATGCAAAGCAGCAATGGGGCTGAGAATCAGTTCATCCTTCAGTTTTGGCGGATTCACATTCAAGAGAACAAGTGGATCATCAGTCAAAAGGGAGGAAGAAATGCTCACGGGCAATCTGCAAACATTGAAGCTAACTGTGCATGAGGGATATGAAGAGTTCACAATGGTTGGGAAAAGGGCAACAGCTATACTCAGAAAAGCAACCAGGAGATTGATTCAACTAATAGTGAGTGGACGAGACGAACAGTCGGTAGTCGAAGCAATAGTTGTAGCAATGGTATTCTCACAAGAAGATTGCATGGTAAAAGCAGTTAGAGGTGATCTGAATTTCGTCAATAGAGCGAATCAGCGGTTGAATCCCATGCATCAACTTTTGAGACATTTTCAGAAGGATGCTAAAGTACTTTTCTTAAATTGGGGAATTGAACCTATCGGACAATGTGATGGGAATGATTGGGATA-TACCTGATATGACTCCAAGTACCGAGATGTCAATGAGAGGAGTGAGAGTCAGCAAAATGGGTGTAGATGAATACTCCAATGCTGAAAAGGTAGTGGTGAGCATTGACCGTTTTTTGAGAGTCCGGGACCAAAGAGGAAATGTACTACTGTCTCCAGAGGAAGTCAGTGAAACACAGGGAACAGAGAAACTGACAATAACTTACTCTTCATCAATGATGTGGGAGATTAATGGCCCTGAGTCAGTGTTGATCAATACCTATCAGTGGATCATCAGAAACTGGGAGACTGTTAAAATTCAGTGGTCTCAGAACCCTACAATGCTATACAACAAAATGGAATTCGAGCCATTTCAGTCTCTAGTCCCTAAGGCCATTAGAGGCCAATACAGTGGGTTTGTTAGAACTCTATTCCAACAAATGAGGGATGTGCTTGGGACCTTTGACACAACTCAGATAATAAAACTTCTTCCCTTTGCAGCCGCTCCACCAAAGCAAAGTAGAATGCAATTCTCATCATTGACTGTGAATGTGAGAGGATCAGGAATGAGAATACTTGTAAGGGGTAATTCTCCAGTATTCAACTACAACAAGACCACTAAGAGACTCACAGTCCTCGGAAAGGATGCTGGCACTTTAACTGAAGACCCAGATGAAGGCACAGCTGGAGTGGAATCTGCTGTTTTAAGGGGATTCCTCATTCTAGGCAAAGAAGATAGAAGATATGGGCCAGCATTAAGCATCAATGAATTGAGCAACCTTGCGAAAGGAGAAAAAGCTAATGTGCTAATTGGGCAAGGGGACGTAGTGTTGGTGATGAAACGAAAACGGGACTCTAGCATACTTACTGACAGCCAGACAGCGACCAAAAGAATTCGGATGGCCAT
>2005_EU097760.1
ATGGAAAGAATAAAAGAGCTAAGGAATCTGATGTCACAATCTCGCACTCGCGAGATACTTACCAAAACTACTGTAGACCACATGGCCATAATCAAGAAATACACATCAGGAAGACAGGAGAAAAACCCATCACTTAGGATGAAATGGATGATGGCAATGAAATACCCAATTACAGCTGATAAAAGGATAACGGAAATGATTCCTGAAAGAAATGAGCAAGGACAGACACTATGGAGTAAAGTGAATGATGCCGGATCAGACCGAGTGATGATATCACCCCTGGCTGTGACATGGTGGAACAGAAATGGACCAGTGGCAAATACTATTCACTATCCAAAAATCTACAAAACTTACTTTGAAAAGGTTGAAAGGTTAAAACATGGAACCTTTGGCCCTGTACACTTTAGAAACCAAGTCAAAATACGCCGAAGAGTCGACATAAATCCTGGTCATGCAGACCTCAGCGCCAAGGAGGCACAGGATGTAATTATGGAAGTTGTTTTCCCTAATGAAGTGGGAGCCAGAATACTAACATCAGAATCGCAATTAACGATAACCAAGGAGAAAAAAGAAGAACTCCAGAATTGCAAAATTTCCCCTTTGATGGTTGCATACATGTTAGAGAGGGAACTTGTCCGCAAAACAAGATTTCTCCCGGTTGCAGGTGGAACAAGCAGTGTGTACATTGAAGTTTTGCATTTAACACAGGGGACATGCTGGGAGCAGATGTACACTCCAGGTGGGGAGGTGAGGAATGATGATGTTGATCAAAGCCTAATTATTGCTGCTAGGAACATAGTGAGAAGAGCTGCAGTATCAGCAGATCCACTAGCATCTTTATTAGAAATGTGCCATAGCACACAGATTGGTGGAACAAGGATGGTGGATATTCTCAGGCAAAATCCAACAGAAGAACAAGCTGTTGACATATGCAAAGCAGCAATGGGGCTGAGAATCAGTTCATCCTTCAGCTTTGGCGGATTCACATTTAAGAGAACAAGTGGATCATCAGTCAAAAGGGAGGAAGAAGTGCTCACGGGCAATCTGCAAACATTGAAGCTAACTGTGCATGAGGGATATGAAGAATTCACAATGGTTGGGAAAAGGGCAACAGCTATACTCAGAAAAGCAACCAGGAGATTGATTCAACTAATAGTGAGTGGAAGAGACGAACAGTCAATAGTCGAAGCAATAGTTGTAGCAATGGTATTCTCACAAGAAGATTGCATGGTAAAAGCAGTTAGAGGTGATCTGAATTTCGTTAATAGAGCAAATCAGCGGTTGAATCCCATGCATCAACTTTTGAGACATTTTCAGAAGGATGCTAAAGTACTTTTCTTAAATTGGGGAATTGAACATATT-GACAATGTGATGGGAATGATTGGGATATTGCCTGATATGACTCCAAGTACCGAGATGTCAATGAGAGGAGTGAGAGTCAGCAAAATGGGTGTAGATGAATACTCCAATGCTGAAAGGGTAGTGGTGAGCATTGACCGTTTTTTGAGAGTCCGGGACCAAAGAGGAAATGTACTACTGTCTCCAGAGGAAGTCAGTGAAACACAAGGAACAGAGAAACTGACAATAACTTACTCTTCATCATTGATGTGGGAGATTAATGGCCCTGAGTCAGTGTTGATCAATACCTATCAGTGGATCATCAGAAACTGGGAGATTGTTAAAATTCAGTGGTCTCAGAACCCTACGATGCTATACAATAAAATGGAATTTGAACCATTTCAATCTCTAGTCCCCAAGGCCATTAGAGGCCAATACAGTGGGTTTGTTAGAACTCTATTTCAACAAATGAGGGATGTGCTCGGGACCTTTGACACAACTCAGATAATAAAACTTCTTCCCTTTGCAGCCGCTCCACCAAAGCAAAGTAGAATGCAATTCTCGTCATTAACTGTGAATGTGAGGGGATCAGGAATGAGAATACTTGTAAGGGGTAATTCTCCAGTATTCAACTACAACAAAACCACTAAGAGACTCACAATACTAGGAAAGGATGCTGGCACTTTAACTGAAGACCCAGATGAAGGCACAGCTGGAGTGGAATCTGCTGTTTTAAGGGGATTCCTCATTCTAGGCAAAGAAGATAGAAGATATGGGCCAGCATTAAGCATCAATGAATTGAGCAACCTTGCGAAAGGGGAAAAAGCTAATGTGCTAATTGGGCAAGGGGATGTAGTGTTGGTAATGAAACGAAAACGGGACTCTAGCATACTTACTGACAGCCAGACAGCGACCAAAAGAATTCGGATGGCCAT
>2005_CY104829.1
ATGGAAAGAATAAAAGAGCTAAGGAATCTGATGTCACAATCTCGCACTCGCGAGATACTTACCAAAACTACTGTAGACCACATGGCCATAATCAAGAAATACACATCAGGGAGACAGGAGAAAAACCCATCACTTAGGATGAAATGGATGATGGCAATGAAATACCCAATTACAGCTGATAAAAGGATAACGGAAATGATTCCTGAAAGAAATGAGCAAGGACAGACACTATGGAGTAAAGTGAATGATGCCGGATCAGACCGAGTGATGATATCACCCCTGGCTGTGACATGGTGGAACAGAAATGGACCAGTGGCAAATACTATTCACTATCCAAAAATCTACAAAACTTACTTTGAAAAGGTTGAAAGGTTAAAACATGGAACCTTTGGCCCTGTACACTTTAGAAACCAAGTCAAAATACGCCGAAGAGTCGACATAAATCCTGGTCATGCAGACCTCAGCGCCAAGGAGGCACAGGATGTAATTATGGAAGTTGTTTTCCCTAATGAAGTGGGAGCCAGAATACTAACATCAGAATCGCAATTAACGATAACCAAGGAGAAAAAAGAAGAACTCCAGAATTGCAAAATTTCACCTTTGATGGTTGCATACATGTTAGAGAGGGAACTTGTCCGCAAAACAAGATTTCTCCCGGTTGCAGGTGGAACAAGCAGTGTGTACATTGAAGTTTTGCATTTAACACAGGGGACATGCTGGGAGCAGATGTACACTCCAGGTGGGGAGGTGAGGAATGATGATGTTGATCAAAGCCTAATTATTGCTGCTAGGAACATAGTGAGAAGAGCTGCAGTATCAGCAGATCCACTAGCATCTTTATTAGAAATGTGCCATAGCACACAGATTGGTGGAACAAGGATGGTGGATATTCTCAGGCAAAATCCAACAGAAGAACAAGCTGTGGACATATGCAAAGCAGCAATGGGGCTGAGAATCAGTTCATCCTTCAGTTTTGGCGGATTCACATTTAAGAGAACAAGTGGATCATCAGTCAAAAGGGAGGAAGAAGTGCTCACGGGCAATCTGCAAACATTGAAGCTAACTGTGCATGAGGGATATGAAGAATTCACAATGGTTGGGAAAAGGGCAACAGCTATACTCAGAAAAGCAACCAGGAGATTGATTCAACTAATAGTGAGTGGAAGAGACGAACAGTCAATAGTCGAAGCAATAGTTGTAGCAATGGTATTCTCACAAGAAGATTGCATGGTAAAAGCAGTTAGAGGTGATCTGAATTTCGTTAATAGAGCAAATCAGCGGTTGAATCCCATGCATCAACTTTTGAGACATTTTCAGAAGGATGCTAAAGTACTTTTCTTAAATTGGGGAATTGAACATATT-GACAATGTGATGGGAATGATTGGGATATTACCTGATATGACTCCAAGTACCGAGATGTCAATGAGAGGAGTGAGAGTCAGCAAAATGGGTGTAGATGAATACTCCAATGCTGAAAGGGTAGTAGTGAGCATTGACCGTTTTTTGAGAGTCCGGGACCAAAGAGGAAATGTACTACTGTCTCCAGAGGAAGTCAGTGAAACACAAGGAACAGAGAAACTGACAATAACTTACTCTTCATCATTGATGTGGGAGATTAATGGCCCTGAGTCAGTGTTGATCAATACCTATCAGTGGATCATAAGAAACTGGGAGACTGTTAAAATTCAGTGGTCTCAGAACCCTACGATGCTATACAATAAAATGGAATTTGAACCATTTCAATCTCTAGTTCCCAAGGCCATTAGAGGCCAATACAGTGGGTTTGTTAGAACTCTATTTCAACAAATGAGGGATGTGCTCGGGACCTTTGACACAACTCAGATAATAAAACTTCTTCCCTTTGCAGCCGCTCCACCAAAGCAAAGTAGAATGCAATTCTCGTCATTAACTGTGAATGTGAGGGGATCAGGAATGAGAATACTTGTAAGGGGTAATTCTCCAGTATTCAACTACAACAAGACCACTAAGAGACTCACAATCCTCGGAAAGGATGCTGGCACTTTAACTGAAGACCCAGATGAAGGCACAGCTGGAGTGGAATCTGCTGTTTTAAGGGGATTCCTCATTCTAGGCAAAGAAGATAGAAGATATGGGCCAGCATTAAGCATCAATGAATTGAGCAACCTTGCGAAAGGGGAAAAAGCTAATGTGCTAATTGGGCAAGGGGATGTAGTGTTGGTAATGAAACGAAAACGGGACTCTAGCATACTTACTGACAGCCAGACAGCGACCAAAAGAATTCGGATGGCCAT
>2006_FJ912937.1
ATGGAAAGAATAAAAGAGCTAAGGAATCTGATGTCACAATCTCGCACTCGCGAGATACTTACCAAAACTACTGTAGACCACATGGCCATAATCAAGAAATACACATCAGGAAGACAGGAGAAAAACCCATCACTTAGGATGAAATGGATGATGGCAATGAAATACCCAATTACAGCTGATAAAAGGATAACGGAAATGATTCCTGAAAGAAATGAGCAAGGACAGACATTATGGAGTAAGGTGAATGATGCCGGATCAGACCGAGTGATGATATCACCCCTGGCTGTGACATGGTGGAACAGAAATGGACCAGTGGCAAGTACTATTCACTATCCAAAAATCTACAAAACTTACTTTGAAAAGGTTGAAAGGTTAAAACATGGAACCTTTGGCCCTGTACACTTTAGAAACCAAGTCAAAATACGCCGAAGAGTCGACATAAATCCTGGTCATGCAGACCTCAGCGCCAAGGAGGCACAGGATGTAATTATGGAAGTTGTTTTCCCTAATGAAGTAGGAGCCAGAATACTAACATCAGAATCGCAATTAACGATAACCAAGGAGAAAAAAGAAGAACTCCAGAATTGCAAAATTTCCCCTTTGATGGTTGCATACATGTTAGAGAGGGAACTTGTCCGCAAAACAAGATTTCTCCCGGTTGCAGGTGGAACAAGCAGTGTGTACATTGAAGTTTTGCATTTAACACAGGGGACATGTTGGGAGCAGATGTACACTCCAGGTGGGGAGGTGAGGAATGATGATGTTGATCAAAGCCTAATTATTGCTGCTAGGAACATAGTGAGAAGAGCTGCAGTATCAGCAGATCCACTAGCATCTTTATTAGAAATGTGCCATAGCACACAGATTGGTGGAACAAGGATGGTGGATATTCTCAGGCAAAATCCAACAGAAGAACAAGCTGTGGACATATGCAAAGCAGCAATGGGGCTGAGAATCAGTTCATCCTTCAGTTTTGGCGGATTCACATTTAAGAGAACGAGTGGATCATCAGTCAAAAGGGAGGAAGAAGTGCTCACGGGCAATCTGCAAACATTGAAGCTAACTGTGCATGAGGGATATGAAGAGTTCACAATGGTTGGGAAAAGGGCAACAGCTATACTCAGAAAAGCAACCAGGAGATTGATTCAACTAATAGTGAGTGGAAGAGACGAACAGTCAATAGTCGAAGCAATAGTCGTAGCAATGGTATTCTCACAAGAAGATTGCATGGTAAAAGCAGTTAGAGGTGATCTGAATTTTGTTAATAGAGCGAACCAGCGGTTGAATCCCATGCATCAACTTTTGAGACATTTTCAGAAGGATGCTAGAGTACTTTTCTTAAATTGGGGAATTGAACCTATT-GACAATGTGATGGGAATGATTGGGATATTACCTGATATGACTCCAAGCACCGAGATGTCAATGAGAGGAGTGAGAGTCAGCAAAATGGGTGTAGATGAATACTCCAACGCTGAAAGAGTAGTGGTGAGCATTGACCGTTTTTTGAGAGTTCGGGACCAAAGAGGAAATGTACTACTGTCTCCAGAGGAAGTCAGTGAAACACAAGGGACAGAGAAACTGACAATAACATACTCTTCATCAATGATGTGGGAGATTAATGGCCCTGAGTCAGTCTTGATCAATACCTATCAGTGGATCATCAGAAACTGGGAGACTGTTAAAATTCAGTGGTCTCAGAATCCTACGATGCTATACAATAAAATGGAATTTGAACCATTTCAGTCTCTAGTCCCCAAGGCCATTAGAGGCCAATACAGTGGGTTTGTTAGAACTCTATTTCAACAAATGAGGGATGTGCTTGGGACCTTTGACACAACTCAGATAATAAAACTTCTTCCCTTTGCAGCCGCTCCTCCAAAGCAAAGCAGAATGCAATTCTCGTCATTAACTGTGAATGTGAGGGGATCAGGAATGAGAATACTTGTAAGGGGTAATTCTCCAGTATTCAACTACAACAAGACTACTAAGAGACTCACAGTCCTCGGAAAGGATGCTGGCACTTTAACTGAAGACCCAGACGAAGGCACAGCTGGAGTGGAATCTGCGGTTCTAAGGGGATTCCTCATTCTAGGCAAAGAAGATAGAAGATATGGGCCAGCATTAAGCATCAATGAATTGAGCAACCTTGCGAAAGGGGAAAAAGCTAATGTGCTAATTGGGCAAGGGGATGTAGTGTTGGTAATGAAACGAAAACGGGACTCTAGCATACTTACTGACAGCCAGACAGCGACCAAAAGAATTCGGATGGCCAT
>2007_CY172590.1
ATGGAAAGAATAAAAGAGCTAAGAAATCTGATGTCACAATCTCGCACTCGCGAGATACTTACCAAAACTACTGTAGACCACATGGCCATAATCAAGAAATACACATCAGGAAGACAGGAGAAAAACCCATCACTTAGGATGAAATGGATGATGGCAATGAAATACCCAATTACAGCTGATAAAAGGATAACGGAAATGATTCCTGAAAGAAATGAGCAAGGACAAACACTATGGAGTAAAATGAACGATGCCGGATCAGACCGAGTGATGATATCACCCCTGGCTGTGACATGGTGGAACAGAAATGGACCAGTGGCAAATACTATTCACTATCCAAAAATCTACAAAACTTACTTTGAAAAGGTTGAAAGGTTAAAACATGGAACCTTTGGCCCTGTACACTTTAGAAACCAAGTCAAAATACGCCGAAGAGTCGACATAAATCCTGGTCATGCAGACCTCAGCGCCAAGGAGGCACAGGATGTAATTATGGAAGTTGTTTTCCCTAATGAAGTGGGAGCCAGAATACTGACATCAGAATCGCAATTAACGATAACCAAGGAGAAAAAAGAAGAACTCCAGGATTGCAAAATTTCCCCATTGATGGTTGCATACATGTTAGAGAGGGAACTTGTCCGCAAAACAAGATTTCTCCCGGTTGCAGGTGGAACAAGCAGTGTGTACATTGAAGTTTTGCATTTAACACAGGGGACATGCTGGGAGCAGATGTACACTCCAGGTGGGGAAGTGAGGAATGATGATGTTGATCAAAGCCTAATTATTGCTGCTAGGAACATAGTGAGAAGAGCTGCAGTATCAGCAGATCCACTAGCATCTTTATTAGAAATGTGCCATAGCACACAGATTGGTGGAACAAGGATGGTGGATATTCTCAGGCAAAATCCAACAGAAGAACAAGCTGTGGGCATATGCAAAGCAGCAATGGGGCTGAGAATCAGTTCATCCTTCAGTTTTGGCGGATTCACATTTAAGAGAACAAGTGGATCATCAGTCAAAAGGGAGGAAGAAGTGCTCACGGGCAATCTGCAAACATTGAAGCTAACTGTGCATGAGGGATATGAAGAATTCACAATGGTTGGGAAAAGGGCAACAGCTATACTCAAAAAAGCAACCAGGAGATTGATTCAACTAATAGTGAGTGGAAGAGACGAACAGTCAATAGTCGAAGCAATAGTTGTAGCAATGGTATTCTCACAAGAAGATTGCATGATAAAAGCAGTTAGAGGTGATCTGAATTTCGTTAATAGAGCAAATCAGCGGTTGAATCCCATGCATCAACTTTTGAGACATTTTCAGAAGGATGCTAAAGTACTTTTCTTAAATTGGGGAATTGAACATATT-GACAATGTGATGGGAATGATTGGGATATTACCTGATATGACTCCAAGTACCGAGATGTCAATGAGAGGAGTGAGAGTCAGCAAAATGGGTGTAGATGAATACTCCAATGCTGAAAGGGTAGTGGTGAGCATTGACCGTTTTTTGAGAGTCCGGGACCAAAGAGGAAATGTACTACTGTCTCCAGAGGAAGTCAGTGAAACACAAGGAACAGAGAAACTGACAATAACTTACTCTTCATCATTGATGTGGGAGATCAATGGCCCTGAGTCAGTTTTGATCAATACCTATCAGTGGATCATCAGAAACTGGGAGACTGTTAAAATTCAGTGGTCTCAGGACCCCACGATGCTATACAATAAAATGGAATTTGAACCATTTCAATCTCTAGTCCCCAAGGCCATTAGAGGCCAATACAGTGGGTTTGTTAGAACTCTATTTCAACAAATGAGGGATGTGCTCGGGACCTTTGATACAACTCAGATAATAAAACTTCTTCCCTTTGCAGCCGCTCCACCAAAGCAAAGTAGAATGCAATTCTCGTCATTAACTGTGAATGTGAGGGGATCAGGAATGAGAATACTTGTGAGGGGTAATTCTCCAGTATTCAATTACAACAAGACCACTAAGAGACTCACAATCCTTGGAAAGGATGCTGGCACTTTAACTGAAGACCCAGATGAAGGCACAGCTGGAGTGGAATCTGCTGTTTTAAGGGGATTCCTCATTCTAGGCAAAGAAGATAGAAGATATGGACCAGCATTAAGCATCAATGAATTGAGCAACCTTGCGAAAGGGGAAAAAGCTAATGTGCTAATTGGGCAAGGGGATGTAGTGTTGGTAATGAAACGAAAACGGGACTCTAGCATACTTACTGACAGCCAGACAGCGACCAAAAGAATTCGGATGGCCAT
>2008_KP637507.1
ATGGAAAGAATAAAAGAGCTAAGGAATTTGATGTCACAATCTCGCACTCGCGAGATACTTACCAAAACTACTGTAGACCACATGGCCATAATCAAGAAATACACATCAGGAAGACAGGAGAAAAACCCATCACTTAGGATGAAATGGATGATGGCAATGAAATACCCAATTACTGCTGATAAAAGGATAACGGAAATGATTCCTGAAAGAAATGAGCATGGACAGACATTATGGAGTAAGGTGAATGATGCCGGATCAGACCGAGTGATGGTATCACCCCTGGCTGTGACATGGTGGAACAGAAATGGACCAGTGGCAAGTACTATTCACTATCCAAAAATCTACAAAACTTACTTTGAAAAGGTTGAAAGGTTAAAACAAGGAACCTTTGGCCCTGTACACTTTAGAAACCAAGTCAAAATACGCCGAAGAGTCGACATAAATCCTGGTCATGCAGACCTCAGCGCCAAGGAGGCACAGGATGTAATTATGGAAGTTGTTTTCCCTAATGAAGTAGGAGCCAGAATACTAACATCAGAATCGCAATTAACGATAACCAAGGAGAAAAAAGAAGAACTCCAGAATTGCAAAATTTCCCCTTTGATGGTTGCATACATGTTAGAGAGGGAACTTGTCCGCAAAACAAGATTTCTCCCGGTTGCGGGTGGAACAAGCAGTGTGTACATTGAAGTTTTGCATTTAACACAGGGGACATGCTGGGAGCAGATGTACACTCCAGGTGGGGAGGTGAGGAATGATGATGTTGATCAAAGCCTAATTATTGCTGCTAGGAACATAGTGAGAAGAGCTGCAGTATCAGCAGATCCACTAGCATCTTTATTAGAAATGTGCCATAGCACACAGATTGGTGGAACAAGGATGGTGGATATTCTCAGGCAAAATCCAACAGAAGAACAAGCTGTGGACATATGCAAAGCAGCAATGGGGCTGAGAATCAGTTCATCCTTCAGTTTTGGCGGATTCACATTTAAGAGAACAAGTGGATCATCAGTCAAAAGGGAGGAAGAAGTGCTCACGGGCAATCTGCAAACATTGAAACTAACTGTGCATGAGGGATATGAAGAGTTCACAATGGTTGGGAAAAGGGCAACAGCTATACTCAGAAAAGCAACCAGGAGATTGATCCAACTAATAGTGAGTGGAAGAGACGAACAATCAATAGTCGAAGCAATAGTTGTAGCAATGGTATTCTCACAAGAAGATTGCATGATAAAAGCAGTTAGAGGTGATCTGAATTTCGTTAATAGAGCGAATCAGCGGTTGAATCCCATGCATCAACTATTGAGACATTTTCAGAAGGATGCTAAAGTACTTTTCTTAAATTGGGGAGTTGAATCTATT-GACAATGTGATGGGAATGATTGGGATATTACCTGATATGACTCCAAGTACCGAGATGTCAATGAGAGGAGTGAGAGTCAGCAAAATGGGTGTAGATGAATACTCCAATGCTGAAAGGGTAGTGGTAAGCATTGACCGTTTTTTGAGAGTCCGGGACCAAAGAGGAAATGTACTACTGTCTCCAGAGGAAGTAAGTGAAACACAAGGGACAGAGAAACTGACAATAACTTATTCTTCATCAATGATGTGGGAGATTAATGGCCCTGAGTCAGTCTTGATCAATACCTATCAGTGGATCATCAGAAACTGGGAGACTGTTAAAATTCAGTGGTCTCAGAATCCTACGATGCTGTACAATAAAATGGAATTTGAACCATTTCAGTCTCTAGTCCCCAAGGCCATTAGAGGCCAATACAGTGGGTTTGTTAGAACTCTATTCCAACAAATGAGGGATGTGCTTGGGACTTTTGACACAACTCAGATAATAAAACTTCTTCCCTTTGCAGCCGCTCCTCCAAAGCAAAGCAGAATGCAATTCTCGTCATTAACTGTGAATGTGAGGGGATCAGGAATGAGAATACTTGTGAGGGGTAATTCTCCAGTATTCAACTACAACAAGACTACCAAGAGACTCACAGTCCTCGGAAAGGATGCTGGCATTTTAACTGAAGACCCAGATGAAGGCACAGCTGGAGTGGAATCTGCGGTTCTAAGGGGGTTCCTCATTTTAGGCAAAGAAGATAGAAGATATGGGCCAGCATTAAGCATCAATGAATTGAGCAACCTTGCGAAAGGGGAAAAAGCTAATGTGCTAATTGGGCAAGGGGATGTAGTGTTGGTAATGAAACGAAAACGGGACTCTAGCATACTTACTGACAGCCAGACAGCGACCAAAAGAATTCGGATGGCCAT
>2009_CY100833.1
ATGGAAAGAATAAAAGAGCTAAGGAATTTGATGTCACAATCTCGCACTCGCGAGATACTTACCAAAACTACTGTAGACCACATGGCCATAATCAAGAAATACACATCAGGAAGACAGGAGAAAAACCCATCACTTAGGATGAAATGGATGATGGCAATGAAATACCCAATTACAGCTGATAAAAGGATAACGGAAATGATTCCTGAAAGAAATGAGCATGGACAGACATTATGGAGTAAGGTGAATGATGCCGGATCAGACCGAGTGATGGTATCACCCCTGGCTGTGACATGGTGGAACAGAAATGGACCAGTGGCAAGTACTATTCACTATCCAAAAATCTACAAAACTTACTTTGAAAAGGTTGAAAGGTTAAAACAAGGAACCTTTGGCCCTGTACACTTTAGAAACCAAGTCAAAATACGCCGAAGAGTCGACATAAATCCTGGTCATGCAGACCTCAGCGCCAAGGAGGCACAGGATGTAATTATGGAAGTTGTTTTCCCTAATGAAGTAGGAGCCAGAATACTAACATCAGAATCGCAATTAACGATAACCAAGGAGAAAAAAGAAGAACTCCAGAATTGCAAAATTTCCCCTTTGATGGTTGCATACATGTTAGAGAGGGAACTTGTCCGCAAAACAAGATTTCTCCCGGTTGCAGGTGGAACAAGCAGTGTGTACATTGAAGTTTTGCATTTAACACAGGGGACATGCTGGGAGCAGATGTACACTCCAGGTGGGGAGGTGAGGAATGATGATGTTGATCAAAGCCTAATTATTGCTGCTAGGAACATAGTGAGAAGGGCTGCAGTATCAGCAGATCCACTAGCATCCTTATTAGAAATGTGCCATAGCACACAGATTGGTGGAACAAGGATGGTGGATATTCTCAGGCAGAATCCAACAGAAGAACAAGCTGTGGACATATGCAAAGCAGCAATGGGGCTGAGAATCAGCTCATCCTTCAGTTTTGGCGGGTTCACATTTAAGAGAACAAGTGGATCATCAGTCAAAAGGGAGGAAGAAGTGCTCACGGGCAATCTGCAAACATTGAAACTAACCGTGCATGAGGGATATGAAGAGTTCACAATGGTTGGGAAAAGGGCAACAGCTATACTCAGAAAAGCAACCAGGAGATTGATTCAACTAATAGTGAGTGGAAGAGACGAACAATCAATAGTCGAAGCAATAGTTGTAGCAATGGTATTCTCACAAGAAGATTGCATGGTAAAAGCAGTTAGAGGTGATCTGAATTTCGTTAATAGAGCGAATCAGCGGTTGAATCCCATGCATCAACTATTGAGACATTTTCAGAAGGATGCTAAAGTACTTTTCTTAAATTGGGGAGTTGAATCTATT-GACAATGTGATGGGAATGATTGGGATATTACCTGATATGACTCCAAGTACCGAGATGTCAATGAGAGGAGTGAGAGTCAGCAAAATGGGTGTAGATGAATACTCCAATGCTGAAAGGGTAGTGGTAAGCATTGACCGTTTTTTGAGAGTCCGGGACCAAAGAGGAAATGTACTACTGTCTCCAGAGGAAGTAAGTGAAACACAAGGGACAGAGAAACTGACAATAACTTACTCTTCATCAATGATGTGGGAGATTAATGGCCCTGAGTCAGTCTTGATCAATACCTATCAGTGGATCATCAGAAACTGGGAGACTGTTAAAATTCAGTGGTCTCAGAATCCTACGATGCTATACAATAAAATGGAATTTGAACCATTTCAGTCTCTAGTCCCCAAGGCCATTAGAGGCCAATACAGTGGGTTTGTTAGAACTCTATTCCAACAAATGAGGGATGTGCTTGGGACTTTTGACACAACTCAGATAATAAAACTTCTTCCCTTTGCAGCCGCTCCTCCAAAGCAAAGCAGAATGCAATTCTCGTCATTAACTGTGAATGTGAGGGGATCAGGAATGAGAATACTTGTGAGGGGTAATTCTCCAGTATTCAACTACAACAAGACTACCAAGAGACTCACAGTCCTCGGAAAGGATGCTGGCACTTTAACTGAAGACCCAGATGAAGGCACAGCTGGAGTGGAATCTGCGGTTCTAAGGGGATTCCTCATTTTAGGCAAAGAAGATAGAAGATATGGGCCAGCATTAAGCATCAATGAATTGAGCAACCTTGCGAAAGGGGAAAAAGCTAATGTGCTAATTGGGCAAGGGGATGTAGTGTTGGTAATGAAACGAAAACGGGACTCTAGCATACTTACTGACAGCCAGACAGCGACCAAAAGAATTCGGATGGCCAT
>1977_CY009291.1_USSR
ATGGAAAGAATAAAAGAGCTAAGGAATCTGATGTCGCAGTCTCGCACTCGCGAGATACTCACAAAAACCACCGTAGACCACATGGCCATAATCAAGAAATACACATCAGGAAGACAGGAGAAAAACCCGTCACTTAGGATGAAATGGATGATGGCGATGAAATATCCAATTACAGCAGACAAAAGGATAACGGAAATGATTCCTGAGAGAAATGAGCAAGGGCAAACATTATGGAGTAAAATGAATGATGCCGGATCAGACCGAGTGATGGTATCACCCCTGGCTGTGACATGGTGGAATAGAAATGGACCAGTGACAAGTACTGTTCATTATCCAAAAATCTACAAAACTTATTTTGAAAAAGTCGAAAGGTTAAAACATGGAACCTTTGGCCCTGTCCACTTTAGAAACCAAGTCAAAATACGCCGAAGAGTCGACATAAATCCTGGCCATGCAGACCTCAGTGCCAAGGAGGCACAGGATGTAATTATGGAAGTTGTTTTCCCTAATGAAGTGGGAGCCAGAATACTAACGTCGGAATCGCAATTAACGATAACCAAAGAGAAGAAAGAAGAACTCCAGAATTGCAAAATTTCTCCTTTGATGGTTGCATACATGTTAGAGAGAGAACTTGTCCGCAAAACGAGATTTCTCCCAGTTGCTGGTGGAACAAGCAGTGTGTACATTGAAGTTTTGCATTTAACACAGGGAACATGCTGGGAACAGATGTACACTCCAGGTGGAGAAGTGAGGAATGATGATGTTGATCAAAGCCTAATTATTGCTGCTAGGAACATAGTGAGAAGAGCTGCAGTATCAGCAGATCCACTAGCATCTTTATTGGAAATGTGCCACAGCACACAGATTGGTGGAACAAGGATGGTGGACATTCTTAGGCAGAACCCAACAGAAGAGCAAGCTGTGGATATATGCAAGGCTGCAATGGGACTGAGAATCAGCTCATCCTTCAGTTTTGGCGGGTTCACATTTAAGAGAACAAGCGGATCATCAGTCAAGAGAGAGGAAGAAGTGCTTACGGGCAATCTTCAAACATTGAAGATAAAGGTGCATGAGGGATATGAAGAGTTCACAATGGTTGGGAAAAGGGCAACAGCGATACTCAGAAAAGCAACCAGGAGATTGATTCAACTGATAGTGAGTGGAAGAGACGAACAATCGATAGTCGAAGCAATAGTTGTGGCCATGGTATTCTCACAAGAAGATTGTATGATAAAAGCAGTTAGAGGTGATCTGAATTTCGTTAATAGAGCGAATCAGCGGTTGAATCCCATGCATCAACTTTTGAGACATTTTCAGAAGGATGCTAAAGTGCTTTTCCAAAATTGGGGAATTGAACCTATC-GACAATGTGATGGGAATGATTGGGATATTACCCGACATGACTCCAAGCACCGAGATGTCAATGAGAGGAGTGAGAGTCAGCAAAATGGGTGTAGATGAATACTCCAACGCGGAGAGGGTAGTGGTGAGCATTGACCGTTTTTTGAGAGTCCGGGACCAACGAGGAAATGTACTACTGTCTCCAGAGGAGGTCAGTGAAACACAGGGAACAGAGAAACTGACAATAACTTACTCTTCGTCAATGATGTGGGAGATTAATGGCCCTGAGTCAGTGTTGGTCAATACCTATCAGTGGATCATCAGAAACTGGGAGACTGTTAAAATTCAGTGGTCTCAGAACCCTACAATGCTATACAATAAAATGGAATTTGAGCCATTTCAGTCTCTAGTTCCTAAGGCCATTAGAGGCCAATACAGTGGGTTTGTTAGAACTCTGTTCCAACAAATGAGGGATGTGCTTGGGACTTTTGACACCACCCAGATAATAAAACTTCTTCCCTTTGCAGCCGCTCCACCAAAGCAAAGTAGAATGCAATTCTCCTCATTGACTGTGAATGTGAGGGGATCAGGAATGAGAATACTTGTAAGGGGTAATTCTCCAGTATTCAATTACAACAAGACCACTAAGAGACTCACAGTTCTCGGAAAGGATGCTGGCACTTTAACTGAAGACCCAGATGAAGGCACAGCTGGAGTGGAGTCCGCTGTTCTAAGGGGATTCCTCATTCTGGGCAAAGAAGATAGGAGATATGGGCCAGCATTAAGCATCAATGAACTGAGCAACCTTGCGAAAGGGGAAAAAGCTAATGTGCTAATTGGACAAGGGGACGTAGTGTTGGTAATGAAACGAAAACGGGACTCTAGCATACTTACTGACAGCCAGACAGCGACCAAAAGAATTCGGATGGCCAT
>1978_CY020300.1_Brazil
ATGGAAAGAATAAAAGAGCTAAGGAATCTGATGTCGCAGTCTCGCACTCGCGAGATACTCACAAAAACCACCGTAGACCACATGGCCATAATCAAGAAATACACATCAGGAAGACAGGAGAAAAACCCGTCACTTAGGATGAAATGGATGATGGCGATGAAATATCCAATTACAGCAGACAAAAGGATAACGGAAATGATTCCTGAGAGAAATGAGCAAGGGCAAACATTATGGAGTAAAATGAATGATGCCGGATCAGACCGAGTGATGGTATCACCCCTGGCTGTGACATGGTGGAATAGAAATGGACCAGTGACAAGTACTGTTCATTATCCAAAAATCTACAAAACTTATTTTGAAAAAGTCGAAAGGTTAAAACATGGAACCTTTGGCCCTGTCCACTTTAGAAACCAAGTCAAAATACGCCGAAGAGTCGACATAAATCCTGGCCATGCAGACCTCAGTGCCAAGGAGGCACAGGATGTAATTATGGAAGTTGTTTTCCCTAATGAAGTGGGAGCCAGAATACTAACGTCGGAATCGCAATTAACGATAACCAAAGAGAAGAAAGAAGAACTCCAGAATTGCAAAATTTCTCCTTTGTTGGTTGCATACATGTTAGAGAGAGAACTTGTCCGCAAAACGAGATTTCTCCCAGTTGCTGGTGGAACAAGCAGTGTGTACATTGAAGTTTTGCATTTAACACAGGGAACATGCTGGGAACAGATGTACACTCCAGGTGGAGAAGTGAGGAATGATGATGTTGATCAAAGCCTAATTATTGCTGCTAGGAACATAGTGAGAAGAGCTGCAGTATCAGCAGATCCACTAGCATCTTTATTGGAAATGTGCCACAGCACACAGATTGGTGGAACAAGGATGGTGGACATTCTTAGGCAGAACCCAACAGAAGAGCAAGCTGTGGATATATGCAAGGCTGCAATGGGACTGAGAATCAGCTCATCCTTCAGTTTTGGCGGGTTCACATTTAAGAGAACAAGCGGATCATCAGTCAAGAGAGAGGAAGAAGTGCTTACGGGCAATCTTCAAACATTGAAGATAAAGGTGCATGAGGGATATGAAGAGTTCACAATGGTTGGGAAAAGGGCAACAGCTATACTCAGAAAAGCAACCAGGAGATTGATTCAACTGATAGTGAGTGGAAGAGACGAACAATCGATAGTCGAAGCAATAGTTGTGGCCATGGTATTCTCACAAGAAGATTGTATGATAAAAGCAGTTAGAGGTGATCTGAATTTCGTTAATAGAGCGAATCAGCGGTTGAATCCCATGCATCAACTTTTGAGGCATTTTCAGAAGGATGCTAAAGTGCTTTTCCAAAATTGGGGAATTGAACCTATC-GACAATGTGATGGGAATGATTGGGATATTACCCGACATGACTCCAAGCACCGAGATGTCAATGAGAGGAGTGAGAGTCAGCAAAATGGGTGTAGATGAATACTCCAACGCGGAGAGGGTAGTGGTGAGCATTGACCGTTTTTTGAGAGTCCGGGACCAACGAGGAAATGTACTACTGTCTCCAGAGGAGGTCAGTGAAACACAGGGAACAGAGAAACTGACAATAACTTACTCTTCGTCAATGATGTGGGAGATTAATGGCCCTGAGTCAGTGTTGGTCAATACCTATCAGTGGATCATCAGAAACTGGGAGACTGTTAAAATTCAGTGGTCTCAGAACCCTACAATGCTATACAATAAAATGGAATTTGAGCCATTTCAGTCTCTAGTTCCTAAGGCCATTAGAGGCCAATACAGTGGGTTTGTTAGAACTCTGTTCCAACAAATGAGGGATGTGCTTGGGACTTTTGACACCACCCAGATAATAAAACTTCTTCCCTTTGCAGCCGCTCCACCAAAGCAAAGTAGAATGCAATTCTCCTCACTGACTGTGAATGTGAGGGGATCAGGAATGAGAATACTTGTAAGGGGTAATTCTCCAGTATTCAATTACAACAAGACCACTAAGAGACTCACAGTTCTCGGAAAGGATGCTGGCACTTTAACTGAAGACCCAGATGAAGGCACAGCTGGAGTGGAGTCCGCTGTTCTAAGGGGATTCCTCATTCTGGGCAAAGAAGATAGGAGATATGGGCCAGCATTAAGCATCAATGAACTGAGCAACCTTGCGAAAGGGGAAAAAGCTAATGTGCTAATTGGACAAGGGGACGTAGTGTTGGTAATGAAACGAAAACGGGACTCTAGCATACTTACTGACAGCCAGACAGCGACCAAAAGAATTCGGATGGCCAT
>1980_CY020460.1_India
ATGGAAAGAATAAAAGAGCTAAGGAATCTGATGTCGCAGTCCCGCACTCGCGAGATACTTACAAAAACCACCGTAGACCACATGGCCATAATCAAGAAATACACATCAGGAAGACAGGAGAAAAACCCGTCACTTAGGATGAAATGGATGATGGCGATGAAATATCCAATTACAGCAGACAAAAGGATAACGGAAATGATTCCTGAGAGAAATGAGCAAGGGCAAACATTATGGAGTAAAATGAATGATGCCGGATCAGACCGAGTGATGATATCACCCCTGGCTGTGACATGGTGGAATAGAAATGGACCAGTGACAAGTACTGTCCACTATCCAAAAATCTACAAAACTTATTTTGAAAAAGTCGAAAGGTTAAAACATGGAACCTTTGGCCCTGTCCACTTTAGAAACCAAGTCAAAATACGCCGAAGAGTCGACATAAATCCTGGCCATGCAGACCTCAGTGCCAAGGAGGCACAGGATGTAATTATGGAAGTTGTTTTCCCTAATGAAGTGGGAGCCAGAATACTAACATCAGAATCGCAATTAACGATAACCAAAGAGAAGAAAGAAGAACTCCAGAATTGCAAAATTTCCCCTTTGATGGTTGCATACATGTTAGAGAGAGAACTTGTCCGCAAAACGAGATTTCTCCCAGTTGCTGGTGGAACAAGCAGTGTGTACATTGAAGTTTTGCATTTAACACAGGGAACATGCTGGGAACAGATGTACACTCCAGGTGGAGAAGTGAGGAATGATGATGTTGATCAAAGCCTAATTATTGCTGCTAGGAACATAGTGAGAAGAGCTGCAGTATCAGCAGATCCACTAGCATCTTTATTGGAAATGTGCCACAGCACACAGATTGGTGGAACAAGGATGGTGGACATTCTTAGGCAAAATCCAACAGAAGAGCAAGCTGTGGATATATGCAAGGCAGCAATGGGACTGAGAATCAGCTCATCCTTCAGTTTTGGCGGGTTCACATTTAAGAGAACAAGCGGATCATCAGTCAAGAGAGAGGAAGAAGTGCTTACGGGCAATCTGCAAACATTGAAGCTAAAGGTGCATGAGGGATATGAAGAGTTCACAATGGTTGGGAAAAGGGCAACAGCTATACTCAGAAAAGCAACCAGGAGATTGATTCAACTGATAGTGAGTGGAAGAGACGAACAATCGATAGTCGAAGCAATAGTTGTGGCCATGGTATTCTCACAAGAAGATTGTATGATAAAAGCAGTTAGAGGTGATCTGAATTTCGTTAATAGAGCGAATCAGCGGTTGAATCCCATGCATCAACTTTTGAGACATTTTCAGAAGGATGCTAAAGTGCTTTTCCAAAATTGGGGAATTGAACCTATC-GACAATGTGATGGGAATGATTGGGATATTACCCGACATGACTCCAAGCACCGAGATGTCAATGAGAGGAGTGAGAGTCAGCAAAATGGGTGTAGATGAATACTCCAACGCGGAAAGGGTAGTGGTGAGCATTGACCGTTTTTTGAGAGTCCGGGACCAAAGAGGAAATGTACTACTGTCTCCAGAGGAGGTCAGTGAAACACAGGGAACAGAGAAACTGACAATAACTTACTCTTCGTCAATGATGTGGGAGATTAATGGCCCTGAGTCAGTGTTGGTCAATACCTATCAGTGGATCATCAGAAACTGGGAGACTGTTAAAATTCAGTGGTCTCAGAACCCTACAATGCTATACAATAAAATGGAATTTGAGCCATTTCAGTCTCTAGTTCCTAAGGCCATTAGAGGCCAATACAGTGGGTTTGTTAGAACTCTGTTCCAACAAATGAGGGATGTGCTTGGGACTTTTGACACCACCCAGATAATAAAACTTCTTCCCTTTGCAGCCGCTCCACCAAAGCAAAGTAGAATGCAATTCTCCTCATTGACTGTGAATGTGAGGGGATCAGGAATGAGAATACTTGTAAGGGGTAATTCTCCAGTATTCAATTACAACAAGACCACTAAGAGACTCACAGTTCTCGGAAAGGATGCTGGCACTTTAACTGAAGACCCAGATGAAGGCACAGCTGGAGTGGAATCCGCTGTTCTAAGGGGATTCCTCATTCTGGGCAAAGAAGATAGGAGATATGGGCCAGCATTAAGCATCAATGAACTGAGCAACCTTGCGAAAGGGGAAAAAGCTAATGTGCTAATTGGACAAGGGGACGTAGTGTTGGTAATGAAACGAAAACGGGACTCTAGCATACTTACTGACAGCCAGACAGCGACCAAAAGAATTCGGATGGCCAT
>1982_CY010371.2_Baylor
ATGGAAAGAATAAAAGAGCTAAGGAATCTGATGTCGCAGTCTCGCACTCGCGAGATACTTACAAAAACCACCGTAGACCACATGGCCATAATCAAGAAATACACATCAGGAAGACAGGAGAAAAACCCGTCACTTAGGATGAAATGGATGATGGCGATGAAATATCCAATTACAGCAGACAAAAGGATAACGGAAATGATTCCTGAGAGAAATGAGCAAGGGCAAACATTATGGAGTAAAATGAATGATGCCGGATCAGACCGAGTTATGGTATCACCCCTGGCTGTGACATGGTGGAATAGAAATGGACCAGTGACAAGTACTGTTCACTATCCAAAAATCTACAAAACTTATTTTGAAAAAGTCGAAAGGTTAAAACATGGAACCTTTGGCCCTGTCCACTTTAGAAACCAAGTCAAAATACGCCGAAGAGTCGACATAAATCCTGGCCATGCAGACCTCAGTGCCAAGGAGGCACAGGATGTAATTATGGAAGTTGTTTTCCCTAATGAAGTGGGAGCCAGAATACTAACATCGGAATCGCAATTAACAATAACCAAAGAAAAGAAAGAAGAACTCCAGAATTGCAAAATTTCCCCTTTGATGGTTGCATACATGTTAGAGAGAGAACTTGTCCGCAAAACGAGATTTCTCCCAGTTGCTGGTGGAACAAGCAGTGTGTACATTGAAGTGTTGCATTTAACACAGGGAACATGCTGGGAACAGATGTACACTCCAGGTGGAGAAGTGAGGAATGATGATGTTGATCAAAGCCTAATTATTGCTGCTAGGAACATAGTGAGGAGAGCTGCAGTATCAGCAGATCCACTAGCATCTTTATTGGAAATGTGCCACAGCACACAGATTGGTGGAACAAGGATGGTGGACATTCTTAGGCAAAATCCAACAGAGGAGCAAGCTGTGGATATATGCAAAGCAGCAATGGGACTGAGAATCAGCTCATCTTTCAGTTTTGGCGGGTTCACATTTAAGAGAACAAGCGGTTCATCAGTCAAGAGAGAGGAAGAAGTGCTTACGGGCAATCTGCAAACATTGAAGCTAAAGGTGCATGAGGGATGTGAAGAGTTCACAATGGTTGGGAAAAGGGCAACAGCTATACTCAGAAAAGCAACCAGGAGATTGATTCAACTGATAGTGAGTGGAAGAGACGAACAATCGATAGTCGAAGCAATAGTTGTGGCCATGGTATTCTCACAAGAAGATTGTATGATAAAAGCAGTTAGAGGTGATCTGAATTTCGTCAATAGAGCGAATCAGCGATTGAATCCCATGCATCAACTTTTGAGACATTTTCAGAAGGATGCTAAAGTGCTCTTCCAAAATTGGGGAATTGAACCTATC-GACAATGTGATGGGAATGATTGGGATATTACCCGACATGACTCCAAGCACTGAGATGTCAATGAGAGGAGTGAGAGTCAGCAAAATGGGTGTAGATGAATACTCCAACGCGGAAAGGGTAGTGGTGAGCATTGACCGTTTTTTGAGAGTCCGGGACCAAAGAGGAAATGTACTACTGTCTCCAGAAGAGGTCAGTGAAACACAGGGAACAGAGAAACTGACAATAACTTACTCTTCGTCAATGATGTGGGAGATAAATGGCCCTGAGTCAGTGTTGGTCAATACCTATCAGTGGATCATCAGAAACTGGGAGACTGTTAAAATTCAGTGGTCTCAGAACCCTACAATGTTATACAATAAAATGGAATTTGAGCCATTTCAGTCTCTAGTTCCTAAGGCCATTAGAGGCCAATACAGTGGGTTTGTTAGAACTCTGTTCCAACAAATGAGGGATGTGCTTGGGACTTTTGACACCACCCAGATAATAAAACTTCTTCCCTTTGCAGCCGCTCCACCAAAACAAAGTAGAATGCAATTCTCTTCATTGACTGTGAATGTGAGGGGATCAGGAATGAGAATACTTGTAAGGGGTAATTCTCCAGTATTCAATTACAACAGGACCACTAAGAGACTCACAGTTCTCGGGAAGGATGCTGGCACTTTAACTGAAGACCCAGATGAAGGCACAGCTGGAGTGGAATCCGCTGTTCTGAGGGGATTCCTCATTCTGGGCAAAGAAGATAGGAGATATGGGCCAGCATTAAGCATCAATGAACTGAGCAACCTTGCGAAAGGGGAAAAAGCTAATGTGTTAATTGGACAGGGGGACGTAGTGTTGGTAATGAAACGAAAACGGGACTCTAGCATACTTACTGACAGCCAGACAGCGACCAAAAGAATTCGGATGGCCAT
>1984_CY020492.1_Tonga
ATGGAAAGAATAAAAGAGCTAAGGAATCTGATGTCGCAGTCCCGCACTCGCGAGATACTTACAAAAACCACCGTAGACCACATGGCCATAATCAAGAAATACACATCAGGAAGACAGGAGAAAAACCCGTCACTTAGGATGAAATGGATGATGGCGATGAAATATCCAATTACAGCAGACAAAAGGATAACGGAAATGATTCCTGAGAGAAATGAGCAAGGGCAAACATTATGGAGTAAAATGAATGATGCCGGATCAGACCGAGTGATGATATCACCCCTGGCTGTGACATGGTGGAATAGAAATGGACCAGTGGCAAGTACTGTTCACTATCCAAAGATCTACAAAACTTATTTTGAAAAAGTCGAAAGGTTAAAACATGGAACCTTTGGCCCTGTCCACTTTAGAAACCAAGTTAAAATACGCCGAAGAGTCGACATAAATCCTGGCCATGCAGACCTCAGTGCCAAGGAAGCACAGGATGTAATTATGGAAGTTGTTTTCCCTAATGAAGTGGGAGCCAGAATACTAACATCAGAATCGCAATTAACGATAACCAAAGAGAAGAAAGAAGAACTCCAGAATTGCAAAATTTCCCCTTTGATGGTTGCATACATGTTAGAGAGAGAACTTGTCCGCAAAACGAGATTTCTCCCAGTTGCTGGTGGAACAAGCAGTGTGTACATTGAAGTTTTGCACTTAACACAGGGAACATGCTGGGAACAGATGTACACTCCAGGTGGAGAAGTGAGGAATGATGATGTTGATCAAAGCCTAATTATTGCTGCTAGGAACATAGTGAGAAGAGCTGCAGTATCAGCAGATCCACTAGCATCTTTATTGGAAATGTGCCACAGCACACAGATTGGTGGGACAAGAATGGTGGACATTCTTAGGCAAAATCCAACAGAAGAGCAAGCTGTGGATATATGCAAGGCAGCAATGGGACTGAGAATCAGCTCATCCTTCAGTTTTGGCGGGTTCACATTTAAGAGAACAAGCGGATCATCAGTCAAGAGAGAGGAAGAAGTGCTTACGGGCAATCTGCAAACATTGAAGCTAAAGGTGCATGAGGGGTTTGAAGAGTTCACAATGGTTGGGAAAAGGGCAACAGCTATACTCAGAAAAGCAACCAGGAGATTGATTCAACTGATAGTGAGTGGAAGAGACGAACAATCGATAGTCGAAGCAATAGTTGTGGCCATGGTATTCTCACAAGAAGATTGTATGATAAAAGCAGTTAGAGGTGATCTGAATTTCGTCAATAGAGCGAATCAGCGGTTGAATCCCATGCATCAACTTTTGAGACATTTTCAGAAAGATGCTAAAGTGCTTTTCCAAAATTGGGGAATTGAACCTATC-GACAATGTGATGGGAATGATTGGGATATTACCCGACATGACTCCAAGCACCGAGATGTCAATGAGAGGAGTGAGAGTCAGCAAAATGGGTGTAGATGAATACTCCAATGCGGAAAGAGTAGTGGTGAGCATTGACCGTTTTTTGAGAGTCCGGGACCAAAGAGGAAATGTACTACTGTCTCCAGAGGAGGTCAGTGAAACACAGGGAACAGAGAAACTTACAATAACTTACTCTTCGTCAATGATGTGGGAGATTAATGGCCCTGAGTCAGTGTTGGTCAATACCTATCAGTGGATCATCAGAAACTGGGAGACTGTTAAAATTCAATGGTCTCAGAACCCTACAATGCTATACAATAAAATGGAATTTGAACCATTTCAGTCTCTAGTTCCCAAGGCCATTAGAGGCCAATACAGTGGGTTTGTTAGAACTCTGTTCCAACAAATGAGGGATGTGCTTGGGACTTTTGACACCACCCAGATAATAAAACTTCTTCCCTTTGCAGCCGCTCCACCAAAGCAAAGTAGAATGCAATTCTCCTCATTGACTGTGAATGTGAGGGGATCAGGAATGAGAATACTTGTGAGGGGTAATTCTCCAGTATTCAATTACAACAAGACCACTAAGAGACTCACAGTTCTCGGAAAGGATGCTGGCACTTTAACTGAAGACCCGGATGAAGGCACAGCTGGAGTGGAATCCGCTGTTCTAAGGGGATTCCTCATTCTGGGCAAAGAAGATAGGAGATATGGGCCAGCATTAAGCATCAATGAACTGAGCAACCTTGCGAAAGGGGAAAAAGCTAATGTGCTAATTGGACAAGGGGACGTAGTGTTGGTAATGAAACGAAAACGGGACTCTAGCATACTTACTGACAGCCAGACAGCGACCAAAAGAATTCGGATGGCCAT
>1986_CY021740.1_New York
ATGGAAAGAATAAAAGAGCTAAGGAATCTGATGTCGCAGTCTCGCACTCGCGAGATACTTACAAAAACCACCGTAGACCACATGGCCATAATCAAGAAATACACATCAGGAAGACAGGAGAAAAACCCGTCACTTAGGATGAAATGGATGATGGCGATGAAATATCCAATTACAGCAGACAAAAGGATAACGGAAATGATTCCTGAGAGAAATGAGCAAGGGCAAACACTATGGAGTAAAATGAATGATGCCGGGTCAGACCGAGTGATGATATCACCCCTGGCTGTAACATGGTGGAATAGAAATGGACCAGTGACAAGTACTGTTCACTACCCAAAGATCTACAAAACTTATTTTGAAAAAGTCGAAAGGTTAAAAAATGGAACCTTTGGCCCTGTCCACTTTAGAAACCAAGTCAAAATACGCCGAAGAGTCGATATAAATCCTGGCCATGCAGACCTCAGTGCCAAGGAGGCACAGGATGTAATTATGGAAGTTGTTTTCCCTAATGAAGTGGGAGCCAGAATACTAACATCGGAATCGCAATTAACGATAACCAAAGAGAAGAAAGAAGAACTCCAGAATTGCAAAATTTCCCCTTTGATGGTTGCATACATGTTAGAGAGAGAACTTGTCCGCAAAACGAGATTTCTCCCAGTTGCTGGTGGAACAAGCAGTGTGTACATTGAAGTTTTGCATTTAACACAGGGAACATGCTGGGAACAAATGTACACTCCAGGTGGAGAAGTGAGGAATGATGATGTTGATCAAAGCTTAATTATTGCTGCTAGGAACATAGTGAGAAGAGCTGCAGTATCAGCAGACCCACTAGCATCTTTATTGGAAATGTGCCACAGCACACAGATTGGTGGAACAAGGATGGTAGACATTCTTAGACAAAATCCAACAGAAGAGCAAGCTGTGGACATATGCAAGGCAGCAATGGGACTGAGAATCAGCTCATCCTTCAGTTTTGGCGGGTTCACATTTAAGAGAACAAGCGGATCATCAGTCAAGAGAGAGGAAGAAGTGCTTACGGGCAATCTGCAAACATTGAAACTAAAGGTGCATGAGGGATATGAAGAGTTCACAATAGTAGGGAAAAGGGCAACAGCTATACTCAGAAAAGCAACCAGAAGATTGATTCAACTGATAGTGAGTGGAAGAGACGAACAATCGATAGTCGAAGCAATAGTTGTGGCCATGGTATTCTCACAAGAAGATTGTATGATAAAGGCAGTTAGAGGTGATCTGAATTTCGTTAATAGAGCGAATCAGCGGTTGAATCCCATGCATCAACTTTTGAGGCATTTTCAGAAGGATGCTAAAGTGCTTTTCCAAAATTGGGGAATTGAACCTATC-GACAATGTGATGGGAATGATTGGGATATTACCCGACATGACTCCAAGCACCGAAATGTCAATGAGAGGAGTGAGAGTCAGCAAAATGGGTGTAGATGAATACTCCAACGCGGAAAGGGTAGTGGTGAGCATTGACCGGTTTTTGAGAGTCCGGGACCAAAGAGGAAATGTACTACTGTCTCCAGAGGAGGTCAGTGAAACACAGGGAACAGAGAAACTAACAATAACTTACTCTTCATCAATGATGTGGGAGATTAATGGCCCTGAGTCAGTATTGGTCAATACCTATCAGTGGATCATCAGAAACTGGGAGACTGTTAAAATTCAGTGGTCTCAGAACCCTACAATGCTATACAATAAAATGGAATTTGAGCCATTTCAGTCTCTAGTTCCTAAGGCCATTAGAGGCCAATACAGCGGGTTTGTTAGAACTCTGTTCCAACAAATGAGGGATGTACTTGGAACTTTTGACACCACCCAGATAATAAAACTTCTTCCCTTTGCAGCCGCTCCACCAAAGCAAAGTAGAATGCAATTCTCCTCATTGACTGTGAATGTGAGGGGATCAGGAATGAGAATACTTGTAAGAGGTAATTCTCCAGTATTCAATTACAACAAGACCACTAAGAGACTCACAGTTCTCGGAAAGGATGCTGGCACTTTGACTGAAGACCCAGATGAAGGCACAGCTGGAGTGGAATCCGCTGTTCTAAGGGGATTCCTCATTCTGGGCAAAGAAGATAGGAGATATGGGCCAGCATTGAGCATCAATGAACTGAGCAACCTTGCGAAAGGGGAAAAAGCTAATGTGCTAATTGGACAAGGGGACGTTGTGTTGGTAATGAAACGAAAACGGGACTCTAGCATACTTACTGACAGCCAGACAGCGACCAAAAGAATTCGGATGGCCAT
>1987_CY021980.1_Memphis
ATGGAAAGAATAAAAGAGCTAAGGAATCTGATGTCGCAGTCTCGCACTCGCGAGATACTTACAAAAACCACCGTAGACCACATGGCCATAATCAAGAAATACACATCAGGAAGACAGGAGAAAAACCCGTCACTTAGGATGAAATGGATGATGGCGATGAAATATCCAATTACAGCAGACAAAAGGATAACGGAAATGATTCCTGAGAGAAATGAGCAAGGGCAAACACTATGGAGTAAAATGAATGATGCCGGGTCAGACCGAGTGATGATATCACCCCTGGCTGTAACATGGTGGAATAGAAATGGACCAGTGACAAGTACTGTTCACTACCCAAAGATCTACAAAACTTATTTTGAAAAAGTCGAAAGGTTAAAAAATGGAACCTTTGGCCCTGTCCACTTTAGAAACCAAGTCAAAATACGCCGAAGAGTCGATATAAATCCTGGCCATGCAGACCTCAGTGCCAAGGAGGCACAGGATGTAATTATGGAAGTTGTTTTCCCTAATGAAGTGGGAGCCAGAATACTAACATCGGAATCGCAATTAACGATAACCAAAGAGAAGAAAGAAGAACTCCAGGATTGCAAAATTTCCCCTTTGATGGTTGCATACATGTTAGAGAGAGAACTTGTCCGCAAAACGAGATTTCTCCCAGTTGCTGGTGGAACAAGCAGTGTGTACATTGAAGTTTTGCATTTAACACAGGGAACATGCTGGGAACAAATGTACACTCCAGGTGGAGAAGTGAGGAATGATGATGTTGATCAAAGCTTAATTATTGCTGCTAGGAACATAGTGAGAAGAGCTGCAGTATCAGCAGACCCACTAGCATCTTTATTGGAAATGTGCCACAGCACACAGATTGGTGGAACAAGGATGGTAGACATTCTTAGACAAAATCCAACAGAAGAGCAAGCTGTGGACATATGCAAGGCAGCAATGGGACTGAGAATCAGCTCATCCTTCAGTTTTGGCGGGTTCACATTCAAGAGAACAAGCGGATCATCAGTCAAGAGAGAGGAAGAAGTGCTTACGGGCAATCTGCAAACATTGAAACTAAAGGTGCATGAGGGATATGAAGAGTTCACAATAGTAGGGAAAAGGGCAACAGCTATACTCAGAAAAGCAACCAGAAGATTGATTCAACTGATAGTGAGTGGAAGAGACGAACAATCGATAGTCGAAGCAATAGTTGTGGCCATGGTATTCTCACAAGAAGATTGTATGATAAAGGCAGTTAGAGGTGATCTGAATTTCGTTAATAGAGCGAATCAGCGGTTGAATCCCATGCATCAACTTTTGAGGCATTTTCAGAAGGATGCTAAAGTGCTTTTCCAAAATTGGGGAATTGAACCTATC-GACAATGTGATGGGAATGATTGGGATATTACCCGACATGACTCCAAGCACCGAAATGTCAATGAGAGGAGTGAGAGTCAGCAAAATGGGTGTAGATGAATACTCCAACGCGGAAAGGGTAGTGGTGAGCATTGACCGGTTTTTGAGAGTCCGGGACCAAAGAGGAAATGTACTACTGTCTCCAGAGGAGGTCAGTGAAACACAGGGAACAGAGAAACTAACAATAACTTACTCTTCATCAATGATGTGGGAGATTAATGGCCCTGAGTCAGTATTGGTCAATACCTATCAGTGGATCATCAGAAACTGGGAGACTGTTAAAATTCAGTGGTCTCAGAACCCTACAATGCTATACAATAAAATGGAATTTGAGCCATTTCAGTCTCTAGTTCCTAAGGCCATTAGAGGCCAATACAGCGGGTTTGTTAGAACTCTGTTCCAACAAATGAGGGATGTACTTGGAACTTTTGACACCACCCAGATAATAAAACTTCTTCCCTTTGCAGCCGCTCCACCAAAGCAAAGTAGAATGCAATTCTCCTCATTGACTGTGAATGTGAGGGGATCAGGAATGAGAATACTTGTAAGAGGTAATTCTCCAGTATTCAATTACAACAAGACCACTAAGAGACTCACAGTTCTCGGAAAGGATGCTGGCACTTTGACTGAAGACCCAGATGAAGGTACAGCTGGAGTGGAATCCGCTGTTCTAAGGGGATTCCTCATTCTGGGCAAAGAAGATAGGAGATATGGGCCAGCATTGAGCATCAATGAACTGAGCAACCTTGCGAAAGGGGAAAAAGCTAATGTGCTAATTGGACAAGGGGACGTTGTGTTGGTAATGAAACGAAAACGGGACTCTAGCATACTTACTGACAGCCAGACAGCGACCAAAAGAATTCGGATGGCCAT
>1989_CY036950.1_Siena
ATGGAAAGAATAAAAGAGCTAAGGAATCTGATGTCTCAATCCCGCACTCGCGAGATACTTACAAAAACCACTGTAGACCACATGGCCATAATCAAGAAATACACATCAGGAAGACAGGAGAAAAACCCGTCACTTAGGATGAAATGGATGATGGCAGTGAAATATCCAATTACAGCTGACAAAAAGATAACGGAAATGATTCCTGAAAGAAATGAGCAAGGGCAAACATTATGGAGTAAAGTGAATGATGCCGGATCAGACCGAGTGATGATATCACCCCTGGCTGTGACATGGTGGAACAGAAATGGGCCAGTGGCAAGTACTATTCACTATCCAAAAATCTACAAAACTTACTTTGAAAAAGTCGAAAGGTTAAAACATGGAACTTTTGGCCCTGTACACTTTAGAAACCAAGTCAAAATACGCCGAAGAGTCGACATAAATCCTGGTCATGCAGACCTCAGCGCCAAGGAGGCACAGGATGTAATTATGGAAGTTGTTTTCCCTAATGAAGTGGGAGCCAGAATACTAACATCAGAATCGCAATTAACGATAACCAAAGAGAAGAAAGAAGAACTCCAGAATTGCAAAATTTCCCCTTTGATGGTTGCATACATGTTAGAGAGGGAACTTGTCCGCAAAACGAGATTTCTCCCGGTTGCTGGTGGAACAAGCAGTGTGTACATTGAAGTTTTGCATTTAACACAGGGAACATGCTGGGAACAGATGTACACTCCAGGTGGGGAGGTGAGGAATGATGATGTTGATCAAAGCCTAATTATTGCTGCTAGGAACATAGTGAGAAGAGCTGCAGTATCAGCAGATCCACTAGCATCTTTATTGGAAATGTGCCACAGCACACAGATTGGTGGAACAAGGATGGTGGACATTCTCAGGCAAAATCCAACAGAAGAACAAGCTGTGGATATATGCAAAGCAGCAATGGGACTGAGAATCAGTTCATCCTTCAGTTTTGGCGGATTCACATTTAAGAGAACAAGTGGATCATCAGTCAAAAGAGAGGAAGAAGTGCTCACGGGCAATCTGCAAACATTGAAGCTAAAAGTGCATGAGGGATATGAAGAGTTCACAATGGTTGGGAAAAGGGCAACAGCTATACTCAGAAAAGCAACCAGGAGATTGATTCAACTGATAGTGAGTGGAAGAGACGAACAATCGATAGTCGAAGCAATAGTTGTGGCCATGGTATTCTCACAAGAAGATTGCATGATAAAAGCAGTTAGAGGTGATCTGAATTTCGTTAATAGAGCGAATCAGCGGTTGAATCCCATGCATCAACTTTTGAGACATTTTCAGAAGGATGCTAAAGTGCTTTTCCAAAATTGGGGAATTGAACCTATC-GACAATGTGATGGGAATGATTGGGATATTACCCGACATGACTCCAAGTACCGAGATGTCAATGAGAGGAGTGAGGGTCAGCAAAATGGGTGTAGATGAATACTCCAATGCGGAAAGGGTAGTGGTGAGCATTGACCGTTTTTTGAGAGTCCGGGACCAAAGAGGAAATGTACTACTGTCTCCAGAGGAGGTCAGTGAAACACAGGGAACAGAGAAACTGACAATAACTTACTCTTCGTCAATGATGTGGGAGATTAATGGCCCTGAGTCAGTGTTGATCAATACCTATCAGTGGATCATCAGAAACTGGGAGACCGTTAAAATTCAGTGGTCTCAGAACCCTACAATGCTATACAATAAAATGGAATTCGAGCCATTTCAGTCTCTAGTTCCTAAGGCCATTAGAGGCCAATACAGTGGGTTTGTTAGAACTCTATTCCAACAAATGAGGGATGTGCTTGGGACCTTTGACACCACTCAGATAATAAAACTTCTTCCCTTTGCAGCCGCTCCACCAAAGCAAAGTAGAATGCAATTCTCCTCATTGACTGTGAATGTGAGGGGATCAGGAATGAGAATACTTGTAAGGGGTAATTCTCCAGTATTCAACTACAACAAAACCACTAAGAGACTCACAGTCCTCGGAAAGGATGCTGGCACTTTAACTGAAGACCCGGATGAAGGCACAGCTGGAGTGGAATCTGCTGTTCTAAGGGGATTCCTCATTCTAGGCAAAGAAGATAGGAGATATGGGCCAGCATTAAGCATCAATGAACTGAGCAACCTTGCGAAAGGGGAAAAAGCTAATGTGCTAATTGGACAAGGGGACGTAGTGTTGGTAATGAAACGAAAACGGGACTCTAGCATACTTACTGACAGCCAGACAGCGACCAAAAGAATTCGGATGGCCAT
>1991_CY147389.1_Texas
ATGGAAAGAATAAAAGAGCTAAGGAATCTGATGTCGCAATCCCGCACTCGCGAGATACTTACAAAGACCACTGTAGACCACATGGCCATAATCAAGAAATACACATCAGGAAGACAGGAGAAAAACCCGTCACTCAGGATGAAATGGATGATGGCAATGAAATACCCAATTACAGCAGACAAAAAGATAACGGAAATGATTCCTGAAAGAAATGAGCAAGGGCAAACATTATGGAGTAAAGTGAATGATGCCGGATCAGACCGAGTGATGATATCACCCCTGGCTGTGACATGGTGGAACAGAAATGGACCAGTGGCAAGTACTATTCACTATCCAAAAATCTACAAAACTTACTTTGAAAAAGTCGAAAGGTTAAAACATGGAACCTTTGGCCCTGTACACTTTAGAAACCAAGTCAAAATACGCCGAAGAGTCGACATAAATCCTGGTCATGCAGACCTCAGCGCCAAGGAGGCACAGGATGTAATTATGGAAGTTGTTTTCCCTAATGAAGTGGGAGCCAGAATACTAACATCGGAATCGCAATTAACGATAACCAAAGAGAAAAAAGAAGAACTCCAGAATTGCAAAATTTCCCCTTTGATGGTTGCATACATGTTAGAGAGGGAACTTGTCCGCAAAACGAGATTTCTCCCGGTTGCTGGTGGAACAAGCAGTGTGTACATTGAAGTTTTGCATTTAACACAGGGAACATGCTGGGAACAGATGTACACTCCAGGTGGGGAGGTGAGGAATGATGATGTTGATCAAAGCCTAATTATTGCTGCTAGGAACATAGTGAGAAGAGCTGCAGTATCAGCAGATCCACTAGCATCTTTATTGGAAATGTGCCACAGCACACAGATTGGTGGAACAAGGATGGTGGACATTCTCAGGCAAAATCCAACAGAAGAACAAGCTGTGGATATATGCAAAGCAGCAATGGGACTGAGAATCAGTTCATCCTTCAGTTTTGGCGGATTCACATTTAAGAGAACAAGTGGATCATCAGTCAAAAGGGAGGAAGAAGTGCTCACGGGCAATCTGCAAACATTGAAGCTAAATGTGCATGAGGGATATGAAGAGTTCACAATGGTTGGGAAAAGGGCAACAGCTATACTCAGAAAAGCAACCAGGAGATTGATTCAACTGATAGTGAGTGGAAGAGACGAACAATCGATAGTCGAAGCAATAGTTGTAGCAATGGTATTCTCACAAGAAGATTGCATGGTAAAAGCAGTTAGAGGTGATCTGAATTTCGTTAATAGAGCGAATCAGCGGTTGAATCCCATGCATCAACTTTTGAGACATTTTCAGAAGGATGCTAAAGTGCTTTTCCAAAATTGGGGAATTGAACCTATC-GACAATGTGATGGGAATGATTGGGATATTACCCGACATGACTCCAAGTACCGAGATGTCAATGAGAGGAGTGAGAGTCAGCAAAATGGGTGTAGATGAATACTCCAATGCGGAGAGGGTAGTGGTGAGCATTGACCGTTTTTTGAGAGTCCGGGACCAAAGAGGAAATGTACTACTGTCTCCAGAGGAGGTCAGTGAAACACAGGGAACAGAGAAACTGACAATAACTTACTCTTCGTCAATGATGTGGGAGATTAATGGCCCTGAGTCAGTGTTGATCAATACCTATCAGTGGATCATCAGAAACTGGGAGACTGTTAAAATTCAGTGGTCTCAGAACCCTACAATGCTATACAATAAAATGGAATTCGAGCCATTTCAGTCTTTAGTCCCTAAGGCCATTAGAGGCCAATACAGTGGGTTTGTTAGAACTCTATTCCAACAAATGAGGGATGTGCTTGGGACCTTTGACACCACTCAGATAATAAAACTTCTTCCCTTTGCAGCCGCTCCACCAAAGCAAAGTAGAATGCAATTCTCCTCATTGACTGTGAATGTGAGGGGATCAGGAATGAGAATACTTGTAAGGGGTAATTCTCCAGTATTCAACTACAACAAGACCACTAAGAGACTCACAGTCCTCGGAAAGGATGCTGGCACTTTAACTGAAGACCCAGATGAAGGCACAGCTGGAGTGGAATCTGCTGTTCTAAGGGGATTTCTCATTCTAGGCAAAGAAGATAGGAGATATGGGCCAGCATTAAGCATCAATGAACTGAGCAACCTTGCGAAAGGGGAAAAAGCTAATGTGCTAATTGGACAAGGGGACGTAGTGTTGGTAATGAAACGAAAACGGGACTCTAGCATACTTACTGACAGCCAGACAGCGACCAAAAGAATTCGGATGGCCAT
>1992_CY125043.1_Wellington
ATGGAAAGAATAAAAGAGCTAAGGAATCTGATGTCGCAATCCCGCACTCGCGAGATACTTACAAAAACCACTGTAGACCACATGGCCATAATCAAGAAATACACATCAGGAAGACAGGAGAAAAACCCGTCACTTAGGATGAAATGGATGATGGCAATGAAATACCCAATTACAGCAGACAAAAAGATAACGGAAATGATTCCTGAAAGAAATGAGCAAGGGCAAACATTATGGAGTAAAGTGAATGATGCCGGATCAGACCGAGTGATGATATCACCCCTGGCTGTGACATGGTGGAACAGAAATGGACCAGTGGCAAGTACTATTCACTATCCAAAAATCTACAAAACTTACTTTGAAAAAGTCGAAAGGTTAAAACATGGAACCTTTGGCCCTGTACACTTTAGAAACCAAGTCAAAATACGCCGAAGAGTCGACATAAATCCTGGTCATGCAGACCTCAGCGCCAAGGAGGCACAGGATGTAATTATGGAAGTTGTTTTCCCTAATGAAGTGGGAGCCAGAATACTAACATCGGAATCGCAATTAACGATAACCAAAGAGAAAAAAGAAGAACTCCAGAATTGCAAAATTTCCCCTTTGATGGTTGCATACATGTTAGAGAGGGAACTTGTCCGCAAAACGAGATTTCTCCCGGTTGCTGGTGGAACAAGCAGTGTGTACATTGAAGTTTTGCATTTAACACAGGGAACATGCTGGGAACAGATGTACACTCCAGGTGGGGAGGTGAGGAATGATGATGTTGATCAAAGTCTAATTATTGCTGCTAGGAACATAGTGAGAAGAGCTGCAGTATCAGCAGATCCACTAGCATCTTTATTGGAAATGTGCCACAGCACACAGATTGGTGGAACAAGGATGGTGGACATTCTCAGGCAAAATCCAACAGAAGAACAAGCTGTGGATATATGCAAAGCAGCAATGGGACTGAGAATCAGTTCATCCTTCAGTTTTGGTGGATTCACATTTAAGAGAACAAGTGGATCATCAGTCAAAAGGGAAGAAGAAGTGCTCACGGGCAATCTGCAAACATTGAAGCTAAATGTGCATGAGGGATATGAAGAGTTCACAATGGTTGGGAAAAGGGCAACAGCTATACTCAGAAAAGCAACCAGGAGATTGATTCAACTGATAGTGAGTGGAAGAGACGAACAATCGATAGTCGAAGCAATAGTTGTAGCAATGGTATTCTCACAAGAAGATTGCATGGTAAAAGCAGTTAGAGGTGATCTGAATTTCGTTAATAGAGCGAATCAGCGGTTGAATCCCATGCATCAACTTTTGAGACATTTTCAGAAGGATGCTAAAGTGCTTTTCCAAAATTGGGGAATTGAACCTATC-GACAATGTGATGGGAATGATTGGGATATTACCCGACATGACTCCAAGTACCGAGATGTCAATGAGAGGAGTGAGAGTCAGCAAGATGGGTGTAGATGAATACTCCAATGCGGAAAGGGTAGTGGTGAGCATTGACCGTTTTTTGAGAGTCCGGGACCAAAGAGGAAATGTACTACTGTCTCCAGAGGAGGTCAGTGAGACACAGGGAACAGAGAAACTGACAATAACTTACTCTTCATCAATGATGTGGGAGATTAATGGCCCTGAGTCAGTGTTGATCAATACATATCAGTGGATCATCAGAAACTGGGAGACTGTTAAAATTCAGTGGTCTCAGAACCCTACAATGCTATACAATAAAATGGAATTCGAGCCATTTCAGTCTTTAGTCCCTAAGGCCATTAGAGGCCAATACAGTGGGTTTGTTAGAACTCTATTCCAACAAATGAGGGATGTGCTTGGGACCTTTGACACCACTCAGATAATAAAACTTCTTCCCTTTGCAGCCGCTCCACCAAAGCAAAGTAGAATGCAATTCTCCTCATTGACTGTGAATGTGAGGGGATCAGGAATGAGAATACTTGTAAGGGGTAATTCTCCAGTATTCAACTACAACAAGACCACTAAGAGACTCACAGTCCTCGGAAAGGATGCTGGCACTTTAACTGAAGACCCAGATGAAGGCACAGCTGGAGTGGAATCTGCTGTTCTAAGGGGATTCCTCATTCTAGGCAAAGAAGATAGGAGATATGGGCCAGCATTAAGCATCAATGAACTGAGCAACCTTGCGAAAGGGGAAAAAGCTAATGTGCTAATTGGACAAGGGGACGTAGTGTTGGTAATGAAACGAAAACGGGACTCTAGCATACTTACTGACAGCCAGACAGCGACCAAAAGAATTCGAATGGCCAT
>1993_CY125051.1_Florida
ATGGAAAGAATAAAAGAGCTAAGGAATCTGATGTCTCAATCCCGCACTCGCGAGATACTTACAAAAACCACTGTAGACCACATGGCCATAATCAAGAAATACACATCAGGAAGACAAGAGAAAAACCCGTCACTTAGGATGAAATGGATGATGGCAATGAAATACCCAATTACAGCAGACAAAAAGATAACGGAAATGATTCCTGAAAGAAATGAGCAAGGGCAAACATTATGGAGTAAAGTGAATGATGCCGGATCAGACCGAGTGATGATATCACCCCTGGCTGTGACATGGTGGAACAGAAATGGACCAGTGGCAAGTACTATTCACTATCCAAAAATCTACAAAACTTACTTTGAAAAAGTCGAAAGGTTAAAACACGGAACCTTTGGCCCTGTACACTTTAGAAACCAAGTCAAAATTCGCCGAAGAGTCGACATAAATCCTGGTCATGCAGACCTCAGCTCCAAGGAGGCACAGGATGTAATTATGGAAGTTGTTTTCCCTAATGAAGTGGGAGCCAGAATACTAACATCGGAATCACAATTAACAATAACCAAAGAGAAAAAAGAAGAACTTCAGAATTGCAAAATTTCCCCTTTGATGGTTGCATACATGTTAGAGAGGGAACTTGTCCGCAAAACGAGATTTCTCCCGGTTGCTGGTGGAACAAGCAGTGTGTACATTGAAGTTTTGCATTTAACACAGGGAACATGCTGGGAACAGATGTACACTCCAGGTGGGGAGGTGAGGAATGATGATGTTGATCAAAGCCTAATTATTGCTGCTAGGAACATAGTGAGAAGAGCTGCAGTATCAGCAGATCCACTAGCATCTTTATTGGAAATGTGCCACAGCACACAGATTGGTGGAACAAGGATGGTGGACATTCTCAGGCAAAATCCAACAGAAGAACAAGCTGTGGATATATGCAAAGCAGCAATGGGACTGAGAATCAGTTCATCCTTCAGTTTTGGCGGATTCACATTTAAGAGAACAAGTGGATCATCAGTCAAAAGGGAGGAAGAAGTGCTCACGGGCAATCTGCAAACATTGAAGCTAAATGTGCATGAGGGATATGAAGAGTTCACAATGGTTGGGAAAAGGGCAACAGCTATACTCAGAAAAGCAACCAGGAGATTGATTCAACTGATAGTGAGTGGAAGAGACGAACAATCAATAGTCGAAGCAATAGTTGTAGCAATGGTATTCTCACAAGAAGATTGCATGGTAAAAGCAGTTAGAGGTGATCTGAATTTCGTTAATAGAGCGAATCAGCGGTTGAATCCCATGCACCAACTTTTGAGACATTTTCAGAAGGATGCTAAAGTGCTTTTCCAAAATTGGGGAATTGAACCTATC-GACAATGTGATGGGAATGATTGGGATATTACCCGACATGACTCCAAGTACCGAGATGTCAATGAGAGGAGTGAGAGTCAGCAAAATGGGTGTAGATGAATACTCCAATGCGGAAAGGGTAGTGGTGAGCATTGACCGTTTTTTGAGAGTCCGGGACCAAAGAGGAAATGTACTACTGTCTCCAGAGGAAGTCAGTGAAACACAGGGAACAGAGAAACTGACAATAACTTACTCTTCGTCAATGATGTGGGAGATTAATGGCCCTGAGTCAGTGTTGATCAATACCTACCAGTGGATCATCAGAAACTGGGAGACTGTTAAAATTCAGTGGTCTCAGAACCCTACAATGCTATACAATAAAATGGAATTTGAGCCATTTCAGTCTTTGGTCCCTAAGGCCATTAGAGGCCAATACAGTGGGTTTGTTAGAACTCTATTCCAACAAATGAGGGATGTGCTTGGGACCTTTGACACCACTCAGATAATAAAACTTCTTCCCTTTGCAGCCGCTCCACCAAAGCAAAGTAGAATGCAATTCTCCTCATTGACTGTGAATGTGAGGGGATCAGGAATGAGAATACTTGTAAGGGGCAATTCTCCAGTATTCAACTACAACAAGACCACTAAGAGACTCACAGTCCTCGGAAAGGATGCTGGCACTTTAACTGAAGACCCAGATGAAGGCACAGCTGGAGTGGAATCTGCTGTTCTAAGGGGATTCCTCATTCTAGGCAAAGAAGATAGGAGATATGGGCCAGCATTGAGCATCAATGAACTGAGCAACCTTGCGAAAGGGGAAAAAGCTAATGTGCTAATTGGGCAAGGGGACGTAGTGTTGGTAATGAAACGAAAACGGGACTCTAGCATACTTACTGACAGCCAGACAGCGACCAAAAGAATTCGGATGGCCAT
>1995_CY125059.1_Shengzhen
ATGGAAAGAATAAAAGAGCTAAGGAATCTGATGTCGCAATCCCGCACTCGCGAGATACTTACAAAAACCACTGTAGACCACATGGCCATAATCAAGAAGTACACATCAGGAAGACAGGAGAAAAACCCGTCACTTAGGATGAAATGGATGATGGCAATGAAATACCCAATTACAGCAGACAAAAAGATAACGGAAATGATTCCTGAAAGAAATGAGCAAGGGCAAACATTATGGAGTAAAGTGAATGATGCCGGATCAGACCGAGTGATGATATCACCCCTGGCTGTGACATGGTGGAACAGAAATGGACCAGTGGCAAGTACTATTCACTATCCAAAAATCTACAAAACTTACTTTGAAAAAGTCGAAAGGTTAAAACATGGAACCTTTGGCCCTGTACACTTTAGAAACCAAGTCAAAATACGCCGAAGGGTCGACATAAATCCTGGTCATGCAGACCTCAGCGCCAAAGAGGCACAGGATGTGATTATGGAAGTTGTTTTCCCTAATGAAGTGGGAGCCAGAATACTAACATCGGAATCGCAATTAACGATAACCAAAGAGAAAAAAGAAGAACTCCAGAATTGCAAAATTTCCCCTTTGATGGTTGCATACATGTTAGAGAGGGAACTTGTCCGCAAAACGAGATTTCTCCCGGTTGCTGGTGGAACAAGCAGTGTGTACATTGAAGTTTTGCATTTAACACAGGGAACATGCTGGGAACAGATGTACACTCCAGGTGGGGAGGTGAGGAATGATGATGTTGATCAAAGTCTAATTATTGCTGCTAGGAACATAGTGAGAAGAGCTGCAGTATCAGCAGATCCACTAGCATCTTTATTGGAAATGTGCCACAGCACACAGATTGGTGGAACAAGGATGGTGGACATTCTCAGGCAAAATCCAACAGAAGAACAAGCTGTAGATATATGCAAAGCAGCAATGGGACTGAGAATCAGTTCATCCTTCAGTTTTGGTGGATTCACATTTAAGAGAACAAGTGGATCATCAGTCAAAAGGGAGGAAGAAGTGCTCACGGGCAATCTGCAAACATTGAAGCTAAATGTGCATGAGGGATATGAAGAGTTCACAATGGTTGGGAAAAGGGCAACAGCCATACTCAGAAAAGCAACCAGGAGATTGATTCAACTGATAGTGAGTGGAAGAGACGAACAATCGATAGTCGAAGCAATAGTTGTAGCAATGGTATTCTCACAAGAAGATTGCATGATAAAAGCAGTTAGAGGTGATCTGAATTTCGTTAATAGAGCGAATCAGCGGTTGAATCCCATGCATCAACTTTTGAGACATTTTCAGAAGGATGCTAAAGTGCTTTTCCAAAATTGGGGTATTGAACCTATC-GACAATGTGATGGGAATGATTGGGATATTACCCGACATGACTCCAAGTACCGAGATGTCAATGAGAGGAGTGAGAGTCAGCAAGATGGGTGTAGATGAATACTCCAATGCGGAAAGGGTAGTGGTGAGCATTGACCGTTTTTTGAGAGTCCGAGACCAAAGAGGAAATGTACTACTGTCTCCAGAGGAGGTCAGTGAGACACAGGGAACAGAGAAACTGACAATAACTTACTCTTCATCAATGATGTGGGAGATTAATGGCCCTGAGTCAGTATTGATCAATACATATCAGTGGATCATCAGAAACTGGGAGACTGTTAAAATTCAGTGGTCTCAGAACCCTACAATGCTATACAATAAAATGGAATTCGAGCCATTTCAGTCTTTAGTCCCTAAGGCCATTAGAGGCCAATACAGTGGGTTTGTTAGAACTCTCTTCCAACAAATGAGGGATGTGCTTGGGACCTTTGACACCATTCAGATAATAAAACTTCTTCCCTTTGCAGCCGCTCCACCAAAGCAAAGTAGAATGCAATTCTCCTCATTGACTGTGAATGTGAGGGGATCAGGAATGAGAATACTTGTAAGGGGTAATTCTCCAGTATTCAACTACAACAAGACCACTAAGAGACTCACAGTCCTCGGAAAGGATGCTGGCACTTTAACTGAAGACCCAGATGAAGGCACAGCTGGAGTGGAATCTGCTGTTCTAAGGGGATTCCTCATTCTAGGCAAAGAAGATAGGAGATATGGGCCAGCATTGAGCATCAATGAACTGAGCAACCTTGCGAAAGGGGAAAAAGCCAATGTGCTAATTGGACAAGGGGACGTAGTGTTGGTAATGAAACGAAAACGGGACTCTAGCATACTTACTGACAGCCAGACAGCGACCAAAAGAATTCGAATGGCCAT
>1996_CY021012.1_Memphis
ATGGAAAGAATAAAAGAGCTAAGGAATCTGATGTCGCAATCCCGCACTCGCGAGATACTTACAAAAACCACTGTAGACCACATGGCCATAATCAAGAAGTACACATCAGGAAGACAGGAGAAAAACCCGTCACTTAGGATGAAATGGATGATGGCAATGAAATACCCAATTACAGCAGACAAAAAGATAACGGAAATGATTCCTGAAAGAAACGAGCAAGGGCAAACATTATGGAGTAAAGTGAATGATGCCGGATCAGACCGAGTGATGATATCACCCCTGGCTGTGACATGGTGGAACAGAAATGGACCAGTGGCAAGTACTATTCACTATCCAAAAATCTACAAGACTTACTTTGAAAAAGTCGAAAGGTTAAAACATGGAACCTTTGGCCCTGTACACTTTAGAAACCAAGTCAAAATACGCCGAAGGGTCGACATAAATCCTGGACATGCAGACCTCAGCGCCAAAGAGGCACAGGATGTGATTATGGAAGTTGTTTTCCCTAATGAAGTGGGAGCCAGAATACTAACATCGGAATCGCAATTAACGATAACCAAAGAGAAAAAAGAAGAACTCCAGAATTGCAAAATTTCCCCTTTGATGGTTGCATACATGTTAGAGAGGGAACTTGTCCGCAAAACGAGATTTCTCCCGGTTGCTGGTGGAACAAGCAGTGTGTACATTGAAGTTTTGCATTTAACACAGGGAACATGCTGGGAACAGATGTACACTCCAGGTGGGGAGGTGAGGAATGATGATGTTGATCAAAGTCTAATTATTGCTGCTAGGAACATAGTGAGAAGAGCTGCAGTATCCGCAGATCCTCTAGCATCTTTATTGGAAATGTGCCACAGCACACAGATTGGTGGAACAAGGATGGTGGACATTCTCAGGCAAAATCCAACAGAAGAACAAGCTGTAGATATATGCAAAGCAGCAATGGGACTGAGAATCAGTTCATCCTTCAGTTTTGGTGGATTCACATTCAAGAGAACAAGTGGATCATCAGTCAAAAGGGAGGAAGAAGTGCTCACGGGCAATCTGCAAACATTGAAGCTAAATGTGCATGAGGGATATGAAGAGTTCACAATGGTTGGGAAAAGGGCAACAGCCATACTCAGAAAAGCAACCAGGAGATTGATTCAACTGATAGTGAGTGGAAGAGACGAACAATCGATAGTCGAAGCAATAGTTGTAGCAATGGTATTCTCACAAGAAGATTGCATGATAAAAGCAGTTAGAGGTGATCTGAATTTCGTTAATAGAGCGAATCAGCGGTTGAATCCCATGCATCAACTTTTGAGACATTTTCAGAAGGATGCTAAAGTGCTTTTCCAAAATTGGGGTATTGAACCTATC-GACAATGTGATGGGAATGATTGGGATATTACCCGACATGACTCCAAGTACCGAGATGTCAATGAGAGGAGTGAGAGTCAGCAAGATGGGTGTAGATGAATACTCCAATGCGGAAAGGGTAGTGGTGAGCATTGACCGTTTTTTGAGAGTTCGAGACCAAAGAGGAAATGTACTACTGTCTCCAGAGGAGGTCAGTGAGACACAGGGAACAGAGAAACTGACAATAACTTACTCTTCATCAATGATGTGGGAGATTAATGGCCCTGAGTCAGTGTTGATCAATACATATCAGTGGATCATCAGAAACTGGGAGACTGTTAAAATTCAGTGGTCTCAGAACCCTACAATGCTATACAATAAAATGGAATTCGAGCCATTTCAGTCTTTAGTCCCTAAGGCCATTAGAGGCCAATACAGTGGGTTTGTTAGAACTCTATTCCAACAAATGAGGGATGTGCTTGGGACCTTTGACACCATTCAGATAATAAAACTTCTTCCCTTTGCAGCCGCTCCACCAAAGCAAAGTAGAATGCAATTCTCCTCATTGACTGTGAATGTGAGGGGGTCAGGAATGAGAATACTTGTAAGGGGTAATTCTCCAGTATTCAACTACAACAAGACCACTAAGAGACTCACAGTCCTCGGAAAGGATGCTGGCACTTTAACTGAAGACCCAGATGAAGGCACAGCTGGAGTGGAATCTGCTGTTCTAAGGGGATTCCTCATTCTAGGCAAAGAAGATAGGAGATATGGGCCAGCATTGAGCATCAATGAACTGAGCAACCTTGCGAAAGGGGAAAAAGCCAATGTGCTAATTGGACAAGGGGACGTAGTGTTGGTAATGAAACGAAAACGGGACTCTAGCATACTTACTGACAGCCAGACAGCGACCAAAAGAATTCGAATGGCCAT
>1999_CY125019.1_Nanchang
ATGGAAAGAATAAAAGAGCTAAGGAATCTGATGTCGCAATCTCGCACTCGCGAGATACTTACAAAAACTACTGTAGACCACATGGCCATAATCAAGAAATACACATCAGGAAGACAGGAGAAAAACCCATCACTTAGGATGAAATGGATGATGGCAATGAAATACCCAATTACAGCAGACAAAAAGATAACGGAAATGATTCCTGAAAGAAATGAGCAAGGACAGACATTATGGAGTAAAGTGAATGATGCCGGATCAGACCGAGTGATGATATCACCTCTGGCTGTGACATGGTGGAACAGAAATGGACCAGTGGCAAGTACTATTCACTATCCAAAAATCTACAAAACTTACTTTGAAAAGATTGAAAGGTTAAAACATGGAACCTTTGGCCCTGTACACTTTAGAAACCAAGTCAAAATACGCCGAAGAGTCGACATAAATCCTGGTCATGCAGACCTCAGCGCCAAGGAGGCACAGGATGTAATTATGGAAGTTGTTTTCCCTAATGAAGTGGGAGCCAGAATACTAACATCGGAGTCGCAATTAACGATAACCAAAGAGAAAAAAGAAGAACTCCAGAATTGCAAAATTTCCCCTTTGATGGTTGCATACATGTTAGAGAGGGAACTTGTCCGCAAAACGAGATTTCTCCCGGTTGCTGGTGGAACAAGCAGTGTGTACATTGAAGTTTTGCATTTAACACAGGGGACATGCTGGGAACAGATGTACACTCCAGGTGGGGAGGTGAGGAATGATGATGTTGATCAAAGCCTAATTATTGCTGCTAGGAACATAGTGAGAAGAGCTGCAGTATCAGCAGATCCACTAGCATCTTTACTAGAAATGTGCCATAGCACACAGATTGGTGGAACAAGGATGGTGGACATTCTCAGGCAAAATCCAACAGAAGAACAAGCTGTGGATATATGCAAAGCAGCAATGGGGCTGAGAATCAGTTCATCCTTCAGTTTTGGCGGATTCACATTTAAGAGAACAAGTGGATCATCAGTCAAAAGGGAGGAAGAAGTGCTCACGGGCAATCTGCAAACATTGAAGCTAAATGTGCATGAGGGATATGAAGAGTTCACAATGGTTGGGAAAAGGGCAACAGCTATACTCAGAAAAGCAACCAGGAGATTGATTCAACTAATAGTGAGTGGAAGAGACGAACAGTCGATAGTCGAAGCAATAGTTGTAGCAATGGTATTCTCACAAGAAGATTGCATGGTAAAAGCAGTTAGAGGTGATCTGAATTTCGTTAATAGAGCGAATCAGCGGTTGAATCCCATGCATCAACTTTTGAGACATTTTCAGAAGGATGCTAAAGTACTTTTCTTAAATTGGGGAATTGAACCTATC-GACAATGTGATGGGAATGATTGGGATATTACCTGATATGACTCCAAGTACCGAGATGTCAATGAGAGGAGTGAGAGTCAGCAAAATGGGTGTAGATGAATACTCCAATGCGGAAAGGGTAGTGGTGAGCATTGACCGTTTTTTGAGAGTCCGGGACCAAAGAGGAAATGTACTACTGTCTCCAGAGGAAGTCAGTGAAACACAGGGAACAGAGAAACTGACAATAACTTACTCTTCGTCAATGATGTGGGAGATTAATGGCCCTGAGTCAGTGTTGATCAATACCTATCAGTGGATCATCAGAAACTGGGAGACTGTTAAAATTCAGTGGTCTCAGAACCCTACAATGCTATACAATAAAATGGAATTCGAGCCATTTCAGTCTCTAGTCCCTAAGGCCATTAGAGGCCAATACAGTGGGTTTGTTAGAACTCTATTCCAACAAATGAGGGATGTGCTTGGGACCTTTGACACCACTCAGATAATAAAACTTCTTCCCTTTGCAGCCGCTCCACCAAAGCAAAGTAGAATGCAATTCTCCTCATTGACTGTGAATGTGAGGGGATCAGGAATGAGAATACTTGTAAGGGGTAATTCTCCAGTATTCAACTACAACAAGACCACTAAGAGACTCACAGTCCTCGGAAAGGATGCTGGCACTTTAACTGAAGACCCAGATGAAGGCACAGCTGGAGTGGAATCTGCTGTTCTAAGGGGATTCCTCATTCTAGGCAAAGAAGATAGAAGATATGGGCCAGCATTAAGCATCAATGAATTGAGCAACCTTGCGAAAGGGGAAAAAGCTAATGTGCTAATTGGACAAGGGGACGTAGTGTTGGTAATGAAACGAAAACGGGACTCTAGCATACTTACTGACAGCCAGACAGCGACCAAAAGAATTCGGATGGCCAT
>2003_CY105237.1_HaNoi
ATGGAAAGAATAAAAGAGCTAAGGAATCTGATGTCACAATCTCGCACTCGCGAGATACTTACCAAAACTACTGTAGACCACATGGCTATAATCAAGAAATACACATCAGGAAGACAGGAGAAAAACCCATCACTTAGGATGAAATGGATGATGGCAATGAAATACCCAATTACAGCTGATAAAAGGATAACGGAAATGATTCCTGAAAGAAATGAGCAAGGACAGACATTATGGAGTAAAGTGAATGATGCCGGATCAGACCGAGTGATGATATCACCCCTGGCTGTGACATGGTGGAACAGAAATGGACCAGTGGCAAGTACTATTCACTATCCAAAAATCTACAAAACTTACTTTGAAAAAGTTGAAAGGTTAAAACATGGAACCTTTGGCCCTGTACACTTTAGAAACCAAGTCAAAATACGCCGAAGAGTCGACATAAATCCTGGTCATGCAGACCTCAGCGCCAAGGAGGCACAGGATGTAATTATGGAAGTTGTTTTCCCTAATGAAGTGGGAGCCAGAATACTAACATCAGAATCGCAATTAACGATAACCAAGGAGAAAAAAGAAGAACTCCAGAATTGCAAAATTTCCCCTTTGATGGTTGCATACATGTTAGAGAGGGAACTTGTCCGCAAAACAAGATTTCTCCCGGTTGCTGGTGGAACAAGCAGTGTGTACATTGAAGTTTTGCATTTAACACAGGGGACATGCTGGGAGCAGATGTACACTCCAGGTGGGGAGGTGAGGAATGATGATGTTGATCAAAGCCTAATTATTGCTGCTAGGAACATAGTGAGAAGAGCTGCAGTATCAGCAGATCCACTAGCATCTTTATTAGAAATGTGCCATAGCACACAGATTGGTGGAACAAGGATGGTGGATATTCTCAGGCAAAATCCAACAGAAGAACAAGCTGTGGACATATGCAAAGCAGCAATGGGGCTGAGAATCAGTTCATCCTTCAGTTTTGGCGGATTCACATTTAAGAGAACAAGTGGATCATCAGTCAAAAGGGAGGAAGAAGTGCTCACGGGCAATCTGCAAACATTGAAGCTAACTGTGCATGAGGGATATGAAGAGTTCACAATGGTTGGGAAAAGGGCAACAGCTATACTCAGAAAAGCAACCAGGAGATTGATTCAACTAATAGTGAGTGGAAGAGACGAACAGTCAATAGTCGAAGCAGTAGTTGTAGCAATGGTATTCTCACAAGAAGATTGCATGGTAAAAGCAGTTAGAGGTGATCTGAATTTCGTTAATAGAGCGAATCAGCGGTTGAATCCCATGCATCAACTTTTGAGACATTTTCAGAAGGATGCTAAAATACTTTTCTTAAATTGGGGAATTGAACCTATT-GACAATGTGATGGGAATGATTGGGATATTACCTGATATGACTCCAAGTACCGAGATGTCAATGAGAGGAGTGAGAGTCAGCAAAATGGGTGTAGATGAATACTCCAATGCTGAAAGGGTAGTGGTGAGCATTGACCGTTTTTTGAGAGTCCGGGACCAAAGGGGAAATGTACTACTGTCTCCAGAGGAAGTCAGTGAAACACAAGGAACAGAGAAACTGACAATAACTTACTCTTCATCAATGATGTGGGAGATTAATGGCCCTGAGTCAGTGTTGATCAATACCTATCAGTGGATCATCAGAAACTGGGAGACTGTTAAAATTCAGTGGTCTCAGAACCCTACGATGCTATACAATAAAATGGAATTTGAACCATTTCAGTCTCTAGTCCCCAAGGCCATTAGAGGCCAATACAGTGGGTTTGTTAGAACTCTATTTCAACAAATGAGGGATGTGCTTGGGACCTTTGACACAACTCAGATAATAAAACTTCTTCCCTTTGCAGCCGCTCCACCAAAGCAAAGTAGAATGCAATTCTCGTCATTAACTGTGAATGTGAGGGGATCAGGAATGAGAATACTTGTAAGGGGTAATTCTCCAGTATTCAACTACAACAAGACCACTAAGAGACTCACAGTCCTCGGAAAGGATGCTGGCACTTTAACTGAAGACCCAGATGAAGGCACAGCTGGAGTGGAATCTGCTGTTCTAAGGGGATTCCTCATTCTAGGCAAAGAAGATAGAAGATATGGGCCAGCATTAAGCATCAATGAATTGAGCAACCTTGCGAAAGGGGAAAAAGCTAATGTGCTAATTGGGCAAGGGGATGTAGTGTTGGTAATGAAACGAAAACGGGACTCTAGCATACTTACTGACAGCCAGACAGCGACCAAAAGAATTCGGATGGCCAT
>2004_CY125203.1_Canada
ATGGAAAGAATAAAAGAGCTAAGGAATCTGATGTCACAATCTCGCACTCGCGAGATACTTACCAAAACTACTGTAGACCACATGGCCATAATCAAGAAATACACATCAGGAAGACAGGAGAAAAACCCATCACTTAGGATGAAATGGATGATGGCAATGAAATACCCAATTACAGCTGATAAAAGGATAACGGAAATGATTCCTGAAAGAAATGAGCAAGGACAGACATTATGGAGTAAGGTGAATGATGCCGGATCAGACCGAGTGATGATATCACCCCTGGCTGTGACATGGTGGAACAGAAATGGACCAGTGGCAGGTACTATTCACTATCCAAAAATCTACAAAACTTACTTTGAAAAGGTTGAAAGGTTAAAACATGGAACCTTTGGCCCTGTACACTTTAGAAACCAAGTCAAAATACGCCGAAGAGTCGACATAAATCCTGGTCATGCAGACCTCAGCGCCAAGGAGGCACAGGATGTAATTATGGAAGTTGTTTTCCCTAATGAAGTAGGAGCCAGAATACTAACATCAGAATCGCAATTAACGATAACCAAGGAGAAAAAAGAAGAACTCCAGAATTGCAAAATTTCCCCTTTGATGGTTGCATACATGTTAGAGAGGGAACTTGTCCGCAAAACAAGATTTCTCCCGGTTGCAGGTGGAACAAGCAGTGTGTACATTGAAGTTTTGCATTTAACACAGGGGACATGCTGGGAGCAGATGTACACTCCAGGTGGGGAGGTGAGGAATGATGATGTTGATCAAAGCCTAATTATTGCTGCTAGGAACATAGTGAGAAGAGCTGCAGTATCAGCAGATCCACTAGCATCTTTATTAGAAATGTGCCATAGCACACAGATTGGTGGAACAAGGATGGTGGATATTCTCAGGCAAAATCCAACAGAAGAACAAGCTGTGGACATATGCAAAGCAGCAATGGGGCTGAGAATCAGTTCATCCTTCAGTTTTGGCGGATTCACATTTAAGAGAACAAGTGGATCATCAGTCAAAAGGGAGGAAGAAGTGCTCACGGGCAATCTGCAAACATTGAAGCTAACTGTGCATGAGGGATATGAAGAGTTCACAATGGTTGGGAAAAGGGCAACAGCTATATTCAGAAAAGCAACCAGGAGATTGATTCAACTGATAGTGAGTGGAAGAGACGAACAGTCAATAGTCGAAGCAATAGTTGTAGCAATGGTATTCTCACAAGAAGATTGCATGGTAAAAGCAGTTAGAGGTGATCTGAATTTCGTTAATAGAGCGAATCAGCGGTTGAATCCCATGCATCAACTTTTGAGACATTTTCAGAAGGATGCTAGAGTACTTTTCTTAAATTGGGGAATTGAACCTATT-GACAATGTGATGGGGATGATTGGGATATTACCTGATATGACTCCAAGCACCGAGATGTCAATGAGAGGAGTGAGAGTCAGCAAAATGGGTGTAGATGAATACTCCAATGCTGAAAGAGTAGTGGTGAGCATTGACCGTTTTTTGAGAGTCCGGGACCAAAGAGGAAATGTACTACTGTCTCCAGAGGAAGTCAGTGAAACACAAGGGACAGAGAAACTGACAATAACATACTCTTCATCAATGATGTGGGAGATTAATGGCCCTGAGTCAGTCTTGATCAATACCTATCAGTGGATCATCAGAAATTGGGAGACTGTTAAAATTCAGTGGTCTCAGAATCCTACGATGCTATACAATAAAATGGAATTTGAACCATTTCAGTCTCTAGTCCCCAAGGCCATTAGAGGCCAATACAGTGGGTTTGTTAGAACTCTATTTCAACAAATGAGGGATGTGCTTGGGACCTTTGACACAACTCAGATAATAAAACTTCTTCCCTTTGCAGCCGCTCCTCCAAAGCAAAGCAGAATGCAATTCTCTTCATTAACTGTGAATGTGAGGGGATCAGGAATGAGAATACTTGTAAGGGGTAATTCTCCAGTATTCAACTACAACAAGACTACTAAGAGACTCACAGTCCTCGGAAAGGATGCTGGCACTTTAACTGAAGACCCAGATGAAGGCACAGCTGGAGTGGAATCTGCGGTTCTAAGGGGATTCCTCATTCTAGGCAAAGAAGATAGAAGATATGGGCCAGCATTAAGCATCAATGAATTGAGCAACCTTGCGAAAGGGGAAAAAGCTAATGTGCTAATTGGGCAAGGGGATGTAGTGTTGGTAATGAAACGAAAACGGGACTCTAGCATACTTACTGACAGCCAGACAGCGACCAAAAGAATTCGGATGGCCAT
>2004_CY119161.1_Malaysia
ATGGAAAGAATAAAAGAGCTAAGGAATCTGATGTCACAATCTCGCACTCGCGAGATACTTACCAAAACTACTGTAGACCACATGGCCATAATCAAGAAATACACATCAGGAAGACAGGAGAAAAACCCATCACTTAGGATGAAATGGATGATGGCAATGAAATACCCAATTACAGCTGATAAAAGGATAACGGAAATGATTCCTGAAAGAAATGAGCAAGGACAGACATTATGGAGTAAGGTGAATGATGCCGGATCAGACCGAGTGATGATATCACCCCTGGCTGTGACATGGTGGAACAGAAATGGACCAGTGGCAAGTACTATTCACTATCCAAAAATCTACAAAACTTACTTTGAAAAGGTTGAAAGGTTAAAACATGGAACCTTTGGCCCTGTACACTTTAGAAACCAAGTCAAAATACGCCGAAGAGTCGACATAAATCCTGGTCATGCAGACCTCAGCGCCAAGGAGGCACAGGATGTAATTATGGAAGTTGTTTTCCCTAATGAAGTAGGAGCCAGAATACTAACATCAGAATCGCAATTAACGATAACCAAGGAGAAAAAAGAAGAACTCCAGAATTGCAAAATTTCCCCTTTGATGGTTGCATACATGTTAGAGAGGGAACTTGTCCGCAAAACAAGATTTCTCCCGGTTGCAGGTGGAACAAGCAGTGTGTACATTGAAGTTTTGCATTTAACACAGGGGACATGCTGGGAGCAGATGTACACTCCAGGTGGGGAGGTGAGGAATGATGATGTTGATCAAAGCCTAATTATTGCTGCTAGGAACATAGTGAGAAGAGCTGCAGTATCAGCAGATCCACTAGCATCTTTATTAGAAATGTGCCATAGCACACAGATTGGTGGAACAAGGATGGTGGATATTCTCAGGCAAAATCCAACAGAAGAACAAGCTGTGGACATATGCAAAGCAGCAATGGGGCTGAGAATCAGTTCATCCTTCAGTTTTGGCGGATTCACATTTAAGAGAACAAGTGGATCATCAGTCAAAAGGGAGGAAGAAGTGCTCACGGGCAATCTGCAAACATTGAAGCTAACTGTGCATGAGGGATATGAAGAGTTCACAATGGTTGGGAAAAGGGCAACAGCTATACTCAGAAAAGCAACCAGGAGATTGATTCAACTAATAGTGAGTGGAAGAGATGAACAGTCAATAGTCGAAGCAATAGTTGTAGCAATGGTATTCTCACAAGAAGATTGCATGGTAAAAGCAGTTAGAGGTGATCTGAATTTCGTTAATAGAGCGAATCAGCGGTTGAATCCCATGCATCAACTTTTGAGACATTTTCAGAAGGATGCTAGAGTACTTTTCTTAAATTGGGGAATTGAACCTATT-GACAATGTGATGGGAATGATTGGGATATTACCTGATATGACTCCAAGCACCGAGATGTCAATGAGAGGAGTGAGAGTCAGCAAAATGGGTGTAGATGAATACTCCAATGCTGAAAGAGTAGTGGTGAGCATTGACCGTTTTTTGAGAGTCCGGGACCAAAGAGGAAATGTACTACTGTCTCCAGAGGAAGTCAGTGAAACACAAGGGACAGAGAAACTGACAATAACATACTCTTCATCAATGATGTGGGAGATTAATGGCCCTGAGTCAGTCTTGATCAATACCTATCAGTGGATCATCAGAAACTGGGAGACTGTTAAAATTCAGTGGTCTCAGAATCCTACGATGCTATACAATAAAATGGAATTTGAACCATTTCAGTCTCTAGTCCCCAAGGCCATTAGAGGCCAATACAGTGGGTTTGTTAGAACTCTATTTCAACAAATGAGGGATGTGCTTGGGACCTTTGACACAACTCAGATAATAAAACTTCTTCCCTTTGCAGCCGCTCCTCCAAAGCAAAGCAGAATGCAATTCTCGTCATTAACTGTGAATGTGAGGGGATCAGGAATGAGAATACTTGTAAGGGGTAATTCTCCAGTATTCAACTACAACAAGACTACTAAGAGACTCACAGTCCTCGGAAAGGATGCTGGCACTTTAACTGAAGACCCAGATGAAGGCACAGCTGGAGTGGAATCTGCGGTTCTAAGGGGATTCCTCATTCTAGGCAAAGAAGATAGAAGATATGGGCCAGCATTAAGCATCAATGAATTGAGCAACCTTGCGAAAGGGGAAAAAGCTAATGTGCTAATTGGGCAAGGGGATGTAGTGTTGGTAATGAAACGAAAACGGGACTCTAGCATACTTACTGACAGCCAGACAGCGACCAAAAGAATTCGGATGGCCAT
